# Supplementary material for: Seasonal cues induce phenotypic plasticity of Drosophila suzukii to enhance winter survival
Source: BMC Ecol. 2016 Mar 22;16:11. doi: 10.1186/s12898-016-0070-3 (PMC4802914; doi:10.1186/s12898-016-0070-3)
Supplement: Supplementary file 3 — 10.1186/s12898-016-0070-3 Functional Annotation Clustering of genes that are significantly up-regulated in the winter fly bodies relative to summer bodies as determined by DAVID. [file 12898_2016_70_MOESM3_ESM.xlsx]

## Sheet: DAVID-BODY-up.txt
Table S2. Functional Annotation Clustering of genes that are significantly up-regulated in the winter fly bodies relative to summer bodies as determined by DAVID.
Annotation Cluster 1	Enrichment Score: 12.845811028780293
Category	Term	Count	%	PValue	Genes	List Total	Pop Hits	Pop Total	Fold Enrichment	Bonferroni	Benjamini	FDR
GOTERM_BP_FAT	GO:0006091~generation of precursor metabolites and energy	87	5.98349	5.56854e-30	FBGN0034618, FBGN0035240, FBGN0014028, FBGN0035600, FBGN0038293, FBGN0039112, FBGN0011227, FBGN0037643, FBGN0033274, FBGN0040773, FBGN0022160, FBGN0050354, FBGN0037873, FBGN0019624, FBGN0001989, FBGN0040377, FBGN0039830, FBGN0034877, FBGN0032833, FBGN0029888, FBGN0001128, FBGN0010100, FBGN0019644, FBGN0037001, FBGN0027291, FBGN0017566, FBGN0040705, FBGN0017567, FBGN0042132, FBGN0038224, FBGN00318…	845	217	7937	3.76582	1.16605e-26	1.16605e-26	9.62544e-27
GOTERM_BP_FAT	GO:0015980~energy derivation by oxidation of organic compounds	59	4.05777	2.42618e-27	FBGN0035240, FBGN0034618, FBGN0035600, FBGN0014028, FBGN0038293, FBGN0039112, FBGN0011227, FBGN0033274, FBGN0037643, FBGN0040773, FBGN0022160, FBGN0050354, FBGN0037873, FBGN0019624, FBGN0001989, FBGN0034877, FBGN0032833, FBGN0029888, FBGN0001128, FBGN0010100, FBGN0037001, FBGN0027291, FBGN0017566, FBGN0017567, FBGN0040705, FBGN0042132, FBGN0031831, FBGN0033020, FBGN0039358, FBGN0030718, FBGN00299…	845	114	7937	4.86124	5.08042e-24	2.54021e-24	4.19375e-24
GOTERM_BP_FAT	GO:0045333~cellular respiration	52	3.57634	5.58547e-23	FBGN0035240, FBGN0035600, FBGN0014028, FBGN0039112, FBGN0011227, FBGN0033274, FBGN0037643, FBGN0040773, FBGN0022160, FBGN0050354, FBGN0037873, FBGN0019624, FBGN0001989, FBGN0034877, FBGN0032833, FBGN0029888, FBGN0001128, FBGN0010100, FBGN0037001, FBGN0027291, FBGN0017566, FBGN0017567, FBGN0040705, FBGN0042132, FBGN0031831, FBGN0033020, FBGN0039358, FBGN0030718, FBGN0033570, FBGN0029971, FBGN02508…	845	105	7937	4.65172	1.1696e-19	3.89866e-20	9.65472e-20
GOTERM_BP_FAT	GO:0022904~respiratory electron transport chain	42	2.88858	1.68385e-21	FBGN0033570, FBGN0029971, FBGN0250814, FBGN0031771, FBGN0014028, FBGN0035600, FBGN0021967, FBGN0033961, FBGN0038271, FBGN0011227, FBGN0033274, FBGN0030605, FBGN0040773, FBGN0052649, FBGN0022160, FBGN0031505, FBGN0050354, FBGN0037873, FBGN0019624, FBGN0039909, FBGN0001989, FBGN0034877, FBGN0032833, FBGN0029888, FBGN0001128, FBGN0037001, FBGN0015031, FBGN0035046, FBGN0017566, FBGN0017567, FBGN00407…	845	74	7937	5.33111	3.52599e-18	7.05198e-19	2.91061e-18
GOTERM_BP_FAT	GO:0042775~mitochondrial ATP synthesis coupled electron transport	39	2.68226	1.67572e-20	FBGN0033570, FBGN0029971, FBGN0250814, FBGN0031771, FBGN0035600, FBGN0014028, FBGN0021967, FBGN0033961, FBGN0038271, FBGN0011227, FBGN0033274, FBGN0030605, FBGN0040773, FBGN0052649, FBGN0031505, FBGN0050354, FBGN0037873, FBGN0019624, FBGN0039909, FBGN0001989, FBGN0034877, FBGN0032833, FBGN0029888, FBGN0037001, FBGN0015031, FBGN0035046, FBGN0017567, FBGN0040705, FBGN0042132, FBGN0039689, FBGN00199…	845	67	7937	5.46751	3.50896e-17	5.84827e-18	2.89655e-17
GOTERM_BP_FAT	GO:0042773~ATP synthesis coupled electron transport	40	2.75103	2.49433e-20	FBGN0033570, FBGN0029971, FBGN0250814, FBGN0031771, FBGN0014028, FBGN0035600, FBGN0021967, FBGN0033961, FBGN0038271, FBGN0011227, FBGN0033274, FBGN0030605, FBGN0040773, FBGN0052649, FBGN0031505, FBGN0050354, FBGN0037873, FBGN0019624, FBGN0039909, FBGN0001989, FBGN0034877, FBGN0032833, FBGN0029888, FBGN0037001, FBGN0015031, FBGN0035046, FBGN0017566, FBGN0017567, FBGN0040705, FBGN0042132, FBGN00396…	845	71	7937	5.29177	5.22312e-17	7.4616e-18	4.31155e-17
GOTERM_BP_FAT	GO:0022900~electron transport chain	44	3.02613	3.24911e-19	FBGN0031021, FBGN0033570, FBGN0029971, FBGN0250814, FBGN0031771, FBGN0014028, FBGN0035600, FBGN0021967, FBGN0039112, FBGN0033961, FBGN0038271, FBGN0011227, FBGN0033274, FBGN0030605, FBGN0040773, FBGN0052649, FBGN0022160, FBGN0031505, FBGN0050354, FBGN0037873, FBGN0019624, FBGN0039909, FBGN0001989, FBGN0034877, FBGN0032833, FBGN0029888, FBGN0001128, FBGN0037001, FBGN0015031, FBGN0035046, FBGN00175…	845	90	7937	4.59208	6.80364e-16	8.50455e-17	5.61622e-16
GOTERM_BP_FAT	GO:0006119~oxidative phosphorylation	54	3.71389	3.8475e-19	FBGN0035600, FBGN0014028, FBGN0011227, FBGN0033274, FBGN0040773, FBGN0050354, FBGN0037873, FBGN0019624, FBGN0001989, FBGN0039830, FBGN0040377, FBGN0034877, FBGN0032833, FBGN0029888, FBGN0037001, FBGN0019644, FBGN0017566, FBGN0017567, FBGN0040705, FBGN0042132, FBGN0038224, FBGN0031831, FBGN0033020, FBGN0030718, FBGN0033570, FBGN0029971, FBGN0250814, FBGN0031771, FBGN0021967, FBGN0033961, FBGN00382…	845	132	7937	3.84255	8.05667e-16	8.95185e-17	6.65056e-16
GOTERM_CC_FAT	GO:0044455~mitochondrial membrane part	56	3.85144	1.94004e-18	FBGN0019960, FBGN0035600, FBGN0014028, FBGN0039112, FBGN0011227, FBGN0040773, FBGN0035032, FBGN0050354, FBGN0037873, FBGN0019624, FBGN0001989, FBGN0039830, FBGN0034877, FBGN0031684, FBGN0032833, FBGN0029888, FBGN0037001, FBGN0019644, FBGN0017566, FBGN0017567, FBGN0040705, FBGN0042132, FBGN0038224, FBGN0031831, FBGN0035124, FBGN0033020, FBGN0035404, FBGN0030718, FBGN0031021, FBGN0033570, FBGN00299…	568	134	4786	3.52134	6.79016e-16	6.79016e-16	2.65336e-15
GOTERM_CC_FAT	GO:0005746~mitochondrial respiratory chain	42	2.88858	9.45611e-18	FBGN0031021, FBGN0029971, FBGN0033570, FBGN0250814, FBGN0031771, FBGN0014028, FBGN0035600, FBGN0021967, FBGN0039112, FBGN0033961, FBGN0038271, FBGN0011227, FBGN0030605, FBGN0040773, FBGN0031505, FBGN0050354, FBGN0037873, FBGN0019624, FBGN0039909, FBGN0001989, FBGN0034877, FBGN0031684, FBGN0032833, FBGN0029888, FBGN0037001, FBGN0015031, FBGN0035046, FBGN0017566, FBGN0017567, FBGN0040705, FBGN00421…	568	82	4786	4.31578	3.30964e-15	1.65482e-15	1.29329e-14
GOTERM_CC_FAT	GO:0070469~respiratory chain	42	2.88858	4.94068e-17	FBGN0031021, FBGN0029971, FBGN0033570, FBGN0250814, FBGN0031771, FBGN0014028, FBGN0035600, FBGN0021967, FBGN0039112, FBGN0033961, FBGN0038271, FBGN0011227, FBGN0030605, FBGN0040773, FBGN0031505, FBGN0050354, FBGN0037873, FBGN0019624, FBGN0039909, FBGN0001989, FBGN0034877, FBGN0031684, FBGN0032833, FBGN0029888, FBGN0037001, FBGN0015031, FBGN0035046, FBGN0017566, FBGN0017567, FBGN0040705, FBGN00421…	568	85	4786	4.16346	1.72924e-14	5.76413e-15	6.75727e-14
GOTERM_BP_FAT	GO:0016310~phosphorylation	99	6.8088	2.14219e-14	FBGN0031299, FBGN0010389, FBGN0035600, FBGN0014028, FBGN0038603, FBGN0011227, FBGN0040773, FBGN0000442, FBGN0050354, FBGN0037873, FBGN0011739, FBGN0019624, FBGN0003371, FBGN0039830, FBGN0034877, FBGN0259680, FBGN0032833, FBGN0040705, FBGN0038224, FBGN0042132, FBGN0003366, FBGN0250906, FBGN0036742, FBGN0033020, FBGN0022800, FBGN0029971, FBGN0033570, FBGN0024179, FBGN0033961, FBGN0259678, FBGN00001…	845	425	7937	2.18799	4.48688e-11	4.48686e-12	3.7037e-11
KEGG_PATHWAY	dme00190:Oxidative phosphorylation	54	3.71389	3.40665e-14	FBGN0035600, FBGN0014028, FBGN0039112, FBGN0011227, FBGN0040773, FBGN0035032, FBGN0050354, FBGN0037873, FBGN0019624, FBGN0001989, FBGN0039830, FBGN0040377, FBGN0034877, FBGN0031684, FBGN0032833, FBGN0029888, FBGN0037001, FBGN0019644, FBGN0017566, FBGN0017567, FBGN0040705, FBGN0038224, FBGN0031831, FBGN0033020, FBGN0035404, FBGN0030718, FBGN0031021, FBGN0033570, FBGN0029971, FBGN0250814, FBGN00317…	289	135	2054	2.84291	3.03346e-12	3.03346e-12	3.70037e-11
GOTERM_BP_FAT	GO:0006796~phosphate metabolic process	115	7.90922	4.1185e-13	FBGN0031299, FBGN0010389, FBGN0014028, FBGN0035600, FBGN0038603, FBGN0011227, FBGN0016672, FBGN0040773, FBGN0022160, FBGN0000442, FBGN0031294, FBGN0050354, FBGN0037873, FBGN0019624, FBGN0011739, FBGN0003371, FBGN0039830, FBGN0243512, FBGN0034877, FBGN0259680, FBGN0032833, FBGN0040705, FBGN0038224, FBGN0042132, FBGN0003366, FBGN0250906, FBGN0036742, FBGN0033020, FBGN0004369, FBGN0022800, FBGN00299…	845	551	7937	1.96041	8.62503e-10	7.84094e-11	7.11975e-10
GOTERM_BP_FAT	GO:0006793~phosphorus metabolic process	115	7.90922	4.1185e-13	FBGN0031299, FBGN0010389, FBGN0014028, FBGN0035600, FBGN0038603, FBGN0011227, FBGN0016672, FBGN0040773, FBGN0022160, FBGN0000442, FBGN0031294, FBGN0050354, FBGN0037873, FBGN0019624, FBGN0011739, FBGN0003371, FBGN0039830, FBGN0243512, FBGN0034877, FBGN0259680, FBGN0032833, FBGN0040705, FBGN0038224, FBGN0042132, FBGN0003366, FBGN0250906, FBGN0036742, FBGN0033020, FBGN0004369, FBGN0022800, FBGN00299…	845	551	7937	1.96041	8.62503e-10	7.84094e-11	7.11975e-10
GOTERM_CC_FAT	GO:0005743~mitochondrial inner membrane	61	4.19532	1.42658e-12	FBGN0019960, FBGN0067783, FBGN0035600, FBGN0014028, FBGN0039112, FBGN0011227, FBGN0040773, FBGN0035032, FBGN0022160, FBGN0025111, FBGN0050354, FBGN0037873, FBGN0019624, FBGN0001989, FBGN0039830, FBGN0034877, FBGN0031684, FBGN0032833, FBGN0029888, FBGN0037001, FBGN0019644, FBGN0017566, FBGN0017567, FBGN0037146, FBGN0040705, FBGN0042132, FBGN0038224, FBGN0031831, FBGN0035124, FBGN0033020, FBGN00354…	568	200	4786	2.56995	4.99323e-10	1.24831e-10	1.95118e-09
GOTERM_CC_FAT	GO:0019866~organelle inner membrane	62	4.2641	2.04988e-11	FBGN0019960, FBGN0067783, FBGN0035600, FBGN0014028, FBGN0039112, FBGN0011227, FBGN0040773, FBGN0035032, FBGN0022160, FBGN0025111, FBGN0050354, FBGN0037873, FBGN0019624, FBGN0001989, FBGN0039830, FBGN0034877, FBGN0031684, FBGN0032833, FBGN0029888, FBGN0037001, FBGN0019644, FBGN0017566, FBGN0017567, FBGN0037146, FBGN0040705, FBGN0042132, FBGN0038224, FBGN0031831, FBGN0035124, FBGN0033020, FBGN00354…	568	217	4786	2.40744	7.17459e-09	1.43492e-09	2.80358e-08
GOTERM_CC_FAT	GO:0031966~mitochondrial membrane	66	4.5392	3.17431e-11	FBGN0038681, FBGN0019960, FBGN0067783, FBGN0014028, FBGN0035600, FBGN0039112, FBGN0011227, FBGN0040773, FBGN0035032, FBGN0022160, FBGN0033753, FBGN0025111, FBGN0050354, FBGN0037873, FBGN0019624, FBGN0001989, FBGN0039830, FBGN0034877, FBGN0031684, FBGN0032833, FBGN0029888, FBGN0037001, FBGN0019644, FBGN0017566, FBGN0040705, FBGN0017567, FBGN0037146, FBGN0042132, FBGN0038224, FBGN0031831, FBGN00351…	568	241	4786	2.30755	1.11101e-08	1.85168e-09	4.34145e-08
GOTERM_CC_FAT	GO:0030964~NADH dehydrogenase complex	24	1.65062	5.84084e-11	FBGN0031021, FBGN0031684, FBGN0029971, FBGN0033570, FBGN0031771, FBGN0029888, FBGN0021967, FBGN0037001, FBGN0035046, FBGN0017566, FBGN0017567, FBGN0033961, FBGN0040705, FBGN0030605, FBGN0039689, FBGN0019957, FBGN0034645, FBGN0029868, FBGN0052230, FBGN0031505, FBGN0035404, FBGN0039909, FBGN0001989, FBGN0030718	568	44	4786	4.59603	2.04429e-08	2.92042e-09	7.98839e-08
GOTERM_CC_FAT	GO:0045271~respiratory chain complex I	24	1.65062	5.84084e-11	FBGN0031021, FBGN0031684, FBGN0029971, FBGN0033570, FBGN0031771, FBGN0029888, FBGN0021967, FBGN0037001, FBGN0035046, FBGN0017566, FBGN0017567, FBGN0033961, FBGN0040705, FBGN0030605, FBGN0039689, FBGN0019957, FBGN0034645, FBGN0029868, FBGN0052230, FBGN0031505, FBGN0035404, FBGN0039909, FBGN0001989, FBGN0030718	568	44	4786	4.59603	2.04429e-08	2.92042e-09	7.98839e-08
GOTERM_CC_FAT	GO:0005747~mitochondrial respiratory chain complex I	24	1.65062	5.84084e-11	FBGN0031021, FBGN0031684, FBGN0029971, FBGN0033570, FBGN0031771, FBGN0029888, FBGN0021967, FBGN0037001, FBGN0035046, FBGN0017566, FBGN0017567, FBGN0033961, FBGN0040705, FBGN0030605, FBGN0039689, FBGN0019957, FBGN0034645, FBGN0029868, FBGN0052230, FBGN0031505, FBGN0035404, FBGN0039909, FBGN0001989, FBGN0030718	568	44	4786	4.59603	2.04429e-08	2.92042e-09	7.98839e-08
GOTERM_CC_FAT	GO:0005740~mitochondrial envelope	68	4.67675	9.66336e-11	FBGN0038681, FBGN0019960, FBGN0067783, FBGN0014028, FBGN0035600, FBGN0039112, FBGN0011227, FBGN0040773, FBGN0035032, FBGN0022160, FBGN0033753, FBGN0025111, FBGN0031359, FBGN0050354, FBGN0037873, FBGN0019624, FBGN0001989, FBGN0039830, FBGN0034877, FBGN0031684, FBGN0032833, FBGN0029888, FBGN0037001, FBGN0019644, FBGN0027610, FBGN0017566, FBGN0040705, FBGN0017567, FBGN0037146, FBGN0042132, FBGN00382…	568	258	4786	2.22082	3.38218e-08	4.22772e-09	1.32164e-07
GOTERM_BP_FAT	GO:0006120~mitochondrial electron transport, NADH to ubiquinone	20	1.37552	1.04271e-10	FBGN0029971, FBGN0033570, FBGN0031771, FBGN0029888, FBGN0021967, FBGN0037001, FBGN0035046, FBGN0017567, FBGN0033961, FBGN0040705, FBGN0030605, FBGN0039689, FBGN0019957, FBGN0034645, FBGN0029868, FBGN0052230, FBGN0031505, FBGN0039909, FBGN0001989, FBGN0030718	845	34	7937	5.52523	2.18343e-07	1.81953e-08	1.80237e-07
GOTERM_MF_FAT	GO:0003954~NADH dehydrogenase activity	23	1.58184	4.50542e-10	FBGN0031021, FBGN0031684, FBGN0029971, FBGN0033570, FBGN0031771, FBGN0029888, FBGN0021967, FBGN0037001, FBGN0035046, FBGN0017566, FBGN0017567, FBGN0033961, FBGN0040705, FBGN0030605, FBGN0019957, FBGN0034645, FBGN0029868, FBGN0052230, FBGN0031505, FBGN0035404, FBGN0039909, FBGN0001989, FBGN0030718	959	43	7918	4.41628	4.11795e-07	4.11795e-07	7.03682e-07
GOTERM_MF_FAT	GO:0016651~oxidoreductase activity, acting on NADH or NADPH	24	1.65062	1.07092e-08	FBGN0031021, FBGN0031684, FBGN0029971, FBGN0033570, FBGN0031771, FBGN0029888, FBGN0021967, FBGN0037001, FBGN0035046, FBGN0017566, FBGN0017567, FBGN0033961, FBGN0040705, FBGN0030605, FBGN0019957, FBGN0034645, FBGN0029868, FBGN0052230, FBGN0031505, FBGN0035404, FBGN0039909, FBGN0001989, FBGN0036762, FBGN0030718	959	53	7918	3.7388	9.78816e-06	4.89409e-06	1.67262e-05
GOTERM_CC_FAT	GO:0031967~organelle envelope	72	4.95186	8.39744e-07	FBGN0038681, FBGN0019960, FBGN0067783, FBGN0025680, FBGN0014028, FBGN0035600, FBGN0039112, FBGN0011227, FBGN0040773, FBGN0035032, FBGN0022160, FBGN0033753, FBGN0025111, FBGN0031359, FBGN0050354, FBGN0037873, FBGN0019624, FBGN0001989, FBGN0039348, FBGN0039830, FBGN0034877, FBGN0031684, FBGN0032833, FBGN0029888, FBGN0037001, FBGN0019644, FBGN0027610, FBGN0017566, FBGN0040705, FBGN0017567, FBGN00371…	568	344	4786	1.76359	0.000293867	2.09934e-05	0.00114849
GOTERM_CC_FAT	GO:0031975~envelope	72	4.95186	9.59209e-07	FBGN0038681, FBGN0019960, FBGN0067783, FBGN0025680, FBGN0014028, FBGN0035600, FBGN0039112, FBGN0011227, FBGN0040773, FBGN0035032, FBGN0022160, FBGN0033753, FBGN0025111, FBGN0031359, FBGN0050354, FBGN0037873, FBGN0019624, FBGN0001989, FBGN0039348, FBGN0039830, FBGN0034877, FBGN0031684, FBGN0032833, FBGN0029888, FBGN0037001, FBGN0019644, FBGN0027610, FBGN0017566, FBGN0040705, FBGN0017567, FBGN00371…	568	345	4786	1.75848	0.000335667	2.09825e-05	0.00131188
GOTERM_CC_FAT	GO:0044429~mitochondrial part	82	5.63961	1.0073e-06	FBGN0035240, FBGN0038681, FBGN0019960, FBGN0067783, FBGN0014028, FBGN0035600, FBGN0039112, FBGN0011227, FBGN0040773, FBGN0035032, FBGN0022160, FBGN0033753, FBGN0025111, FBGN0031359, FBGN0050354, FBGN0037873, FBGN0019624, FBGN0001989, FBGN0039830, FBGN0034877, FBGN0031684, FBGN0032833, FBGN0029888, FBGN0019644, FBGN0037001, FBGN0027291, FBGN0027610, FBGN0017566, FBGN0040705, FBGN0017567, FBGN00371…	568	411	4786	1.68111	0.000352493	2.07383e-05	0.00137765
GOTERM_MF_FAT	GO:0008137~NADH dehydrogenase (ubiquinone) activity	17	1.16919	1.28744e-06	FBGN0031021, FBGN0031684, FBGN0033570, FBGN0031771, FBGN0029888, FBGN0021967, FBGN0037001, FBGN0035046, FBGN0017566, FBGN0017567, FBGN0030605, FBGN0019957, FBGN0034645, FBGN0031505, FBGN0035404, FBGN0039909, FBGN0030718	959	36	7918	3.89891	0.00117603	0.000168089	0.00201078
GOTERM_MF_FAT	GO:0050136~NADH dehydrogenase (quinone) activity	17	1.16919	1.28744e-06	FBGN0031021, FBGN0031684, FBGN0033570, FBGN0031771, FBGN0029888, FBGN0021967, FBGN0037001, FBGN0035046, FBGN0017566, FBGN0017567, FBGN0030605, FBGN0019957, FBGN0034645, FBGN0031505, FBGN0035404, FBGN0039909, FBGN0030718	959	36	7918	3.89891	0.00117603	0.000168089	0.00201078
GOTERM_MF_FAT	GO:0016655~oxidoreductase activity, acting on NADH or NADPH, quinone or similar compound as acceptor	17	1.16919	1.28744e-06	FBGN0031021, FBGN0031684, FBGN0033570, FBGN0031771, FBGN0029888, FBGN0021967, FBGN0037001, FBGN0035046, FBGN0017566, FBGN0017567, FBGN0030605, FBGN0019957, FBGN0034645, FBGN0031505, FBGN0035404, FBGN0039909, FBGN0030718	959	36	7918	3.89891	0.00117603	0.000168089	0.00201078
GOTERM_CC_FAT	GO:0005739~mitochondrion	100	6.87758	2.36489e-05	FBGN0038681, FBGN0067783, FBGN0035600, FBGN0014028, FBGN0011227, FBGN0037440, FBGN0040773, FBGN0022160, FBGN0033753, FBGN0031359, FBGN0050354, FBGN0037873, FBGN0019624, FBGN0039830, FBGN0034877, FBGN0031684, FBGN0032833, FBGN0010100, FBGN0027291, FBGN0027610, FBGN0037146, FBGN0040705, FBGN0038224, FBGN0042132, FBGN0003423, FBGN0019886, FBGN0020764, FBGN0033020, FBGN0035404, FBGN0039358, FBGN00310…	568	571	4786	1.47567	0.00824306	0.000359814	0.0323393
GOTERM_CC_FAT	GO:0031090~organelle membrane	80	5.50206	4.46725e-05	FBGN0038681, FBGN0019960, FBGN0067783, FBGN0014028, FBGN0035600, FBGN0039112, FBGN0011227, FBGN0040773, FBGN0035032, FBGN0022160, FBGN0030662, FBGN0033753, FBGN0025111, FBGN0050354, FBGN0037873, FBGN0019624, FBGN0037292, FBGN0001989, FBGN0040377, FBGN0039830, FBGN0034510, FBGN0034877, FBGN0031684, FBGN0032833, FBGN0029888, FBGN0019644, FBGN0037001, FBGN0017566, FBGN0040705, FBGN0017567, FBGN00371…	568	438	4786	1.53901	0.0155141	0.000578933	0.0610803
Annotation Cluster 2	Enrichment Score: 6.066596023126698
Category	Term	Count	%	PValue	Genes	List Total	Pop Hits	Pop Total	Fold Enrichment	Bonferroni	Benjamini	FDR
GOTERM_CC_FAT	GO:0031012~extracellular matrix	23	1.58184	3.69452e-08	FBGN0032252, FBGN0039257, FBGN0003137, FBGN0001114, FBGN0011828, FBGN0002528, FBGN0051999, FBGN0038341, FBGN0033438, FBGN0011722, FBGN0002526, FBGN0034160, FBGN0035049, FBGN0039054, FBGN0020269, FBGN0000299, FBGN0051619, FBGN0260660, FBGN0031902, FBGN0053196, FBGN0031850, FBGN0026562, FBGN0025879	568	53	4786	3.65659	1.29307e-05	1.17553e-06	5.05291e-05
GOTERM_CC_FAT	GO:0005578~proteinaceous extracellular matrix	21	1.44429	3.23576e-07	FBGN0032252, FBGN0003137, FBGN0001114, FBGN0011828, FBGN0002528, FBGN0051999, FBGN0038341, FBGN0033438, FBGN0011722, FBGN0002526, FBGN0034160, FBGN0035049, FBGN0039054, FBGN0020269, FBGN0000299, FBGN0051619, FBGN0031902, FBGN0053196, FBGN0031850, FBGN0026562, FBGN0025879	568	50	4786	3.53894	0.000113245	8.71164e-06	0.000442548
GOTERM_CC_FAT	GO:0044421~extracellular region part	36	2.47593	5.28053e-05	FBGN0039257, FBGN0053470, FBGN0014141, FBGN0000490, FBGN0001114, FBGN0041181, FBGN0002528, FBGN0033438, FBGN0038341, FBGN0053126, FBGN0002526, FBGN0041180, FBGN0000299, FBGN0020269, FBGN0040959, FBGN0051619, FBGN0031902, FBGN0012037, FBGN0036752, FBGN0001257, FBGN0032252, FBGN0003137, FBGN0011828, FBGN0051999, FBGN0011722, FBGN0038172, FBGN0034160, FBGN0035049, FBGN0039054, FBGN0032136, FBGN02606…	568	151	4786	2.00886	0.0183126	0.000659866	0.0721965
Annotation Cluster 3	Enrichment Score: 5.801255435613919
Category	Term	Count	%	PValue	Genes	List Total	Pop Hits	Pop Total	Fold Enrichment	Bonferroni	Benjamini	FDR
GOTERM_BP_FAT	GO:0006006~glucose metabolic process	27	1.85695	1.08484e-10	FBGN0035240, FBGN0034618, FBGN0000064, FBGN0038293, FBGN0004507, FBGN0038957, FBGN0011754, FBGN0086355, FBGN0003076, FBGN0000579, FBGN0034173, FBGN0003074, FBGN0001258, FBGN0002570, FBGN0003071, FBGN0030087, FBGN0001186, FBGN0031995, FBGN0027580, FBGN0001187, FBGN0002569, FBGN0014869, FBGN0003067, FBGN0004057, FBGN0250906, FBGN0010352, FBGN0028325	845	61	7937	4.15751	2.27166e-07	1.74743e-08	1.8752e-07
GOTERM_BP_FAT	GO:0019318~hexose metabolic process	30	2.06327	4.84599e-09	FBGN0035240, FBGN0034618, FBGN0000064, FBGN0027621, FBGN0038293, FBGN0038957, FBGN0004507, FBGN0011754, FBGN0086355, FBGN0003076, FBGN0000579, FBGN0034173, FBGN0003074, FBGN0001258, FBGN0002570, FBGN0003071, FBGN0030087, FBGN0001186, FBGN0031995, FBGN0027580, FBGN0001187, FBGN0002569, FBGN0011591, FBGN0014869, FBGN0003067, FBGN0004057, FBGN0250906, FBGN0010352, FBGN0035147, FBGN0028325	845	85	7937	3.31514	1.01474e-05	6.765e-07	8.37649e-06
GOTERM_BP_FAT	GO:0005996~monosaccharide metabolic process	31	2.13205	3.49349e-08	FBGN0035240, FBGN0034618, FBGN0000064, FBGN0027621, FBGN0038293, FBGN0038957, FBGN0004507, FBGN0011754, FBGN0086355, FBGN0003076, FBGN0000579, FBGN0034173, FBGN0003074, FBGN0001258, FBGN0002570, FBGN0003071, FBGN0030087, FBGN0001186, FBGN0031995, FBGN0027580, FBGN0001187, FBGN0002569, FBGN0011591, FBGN0014869, FBGN0003067, FBGN0034081, FBGN0004057, FBGN0250906, FBGN0010352, FBGN0035147, FBGN00283…	845	97	7937	3.00185	7.31509e-05	4.06408e-06	6.03863e-05
GOTERM_BP_FAT	GO:0046164~alcohol catabolic process	19	1.30674	2.34144e-06	FBGN0001186, FBGN0035240, FBGN0000064, FBGN0001128, FBGN0001187, FBGN0019643, FBGN0014869, FBGN0038957, FBGN0011754, FBGN0086355, FBGN0000579, FBGN0004057, FBGN0250906, FBGN0010352, FBGN0003074, FBGN0028325, FBGN0034173, FBGN0003071, FBGN0001258	845	51	7937	3.49932	0.00489098	0.000188559	0.0040472
GOTERM_BP_FAT	GO:0044275~cellular carbohydrate catabolic process	19	1.30674	2.34144e-06	FBGN0001186, FBGN0035240, FBGN0000064, FBGN0001128, FBGN0001187, FBGN0014869, FBGN0004507, FBGN0038957, FBGN0011754, FBGN0086355, FBGN0000579, FBGN0004057, FBGN0250906, FBGN0010352, FBGN0003074, FBGN0028325, FBGN0034173, FBGN0003071, FBGN0001258	845	51	7937	3.49932	0.00489098	0.000188559	0.0040472
GOTERM_BP_FAT	GO:0006007~glucose catabolic process	17	1.16919	3.85067e-06	FBGN0001186, FBGN0000064, FBGN0035240, FBGN0001187, FBGN0014869, FBGN0038957, FBGN0011754, FBGN0086355, FBGN0000579, FBGN0004057, FBGN0250906, FBGN0010352, FBGN0003074, FBGN0028325, FBGN0034173, FBGN0003071, FBGN0001258	845	43	7937	3.71347	0.0080309	0.000298597	0.00665584
GOTERM_BP_FAT	GO:0019320~hexose catabolic process	17	1.16919	3.85067e-06	FBGN0001186, FBGN0000064, FBGN0035240, FBGN0001187, FBGN0014869, FBGN0038957, FBGN0011754, FBGN0086355, FBGN0000579, FBGN0004057, FBGN0250906, FBGN0010352, FBGN0003074, FBGN0028325, FBGN0034173, FBGN0003071, FBGN0001258	845	43	7937	3.71347	0.0080309	0.000298597	0.00665584
GOTERM_BP_FAT	GO:0046365~monosaccharide catabolic process	17	1.16919	5.46094e-06	FBGN0001186, FBGN0000064, FBGN0035240, FBGN0001187, FBGN0014869, FBGN0038957, FBGN0011754, FBGN0086355, FBGN0000579, FBGN0004057, FBGN0250906, FBGN0010352, FBGN0003074, FBGN0028325, FBGN0034173, FBGN0003071, FBGN0001258	845	44	7937	3.62907	0.0113701	0.000357287	0.00943904
GOTERM_BP_FAT	GO:0006096~glycolysis	15	1.03164	5.78936e-06	FBGN0001186, FBGN0000064, FBGN0035240, FBGN0001187, FBGN0014869, FBGN0038957, FBGN0086355, FBGN0000579, FBGN0250906, FBGN0010352, FBGN0003074, FBGN0034173, FBGN0028325, FBGN0003071, FBGN0001258	845	35	7937	4.02553	0.0120498	0.000367295	0.0100067
SP_PIR_KEYWORDS	glycolysis	12	0.825309	1.35732e-05	FBGN0001186, FBGN0000064, FBGN0086355, FBGN0000579, FBGN0001187, FBGN0250906, FBGN0014869, FBGN0003074, FBGN0034173, FBGN0001258, FBGN0003071, FBGN0038957	1391	24	12980	4.66571	0.00446917	0.000447819	0.0183998
KEGG_PATHWAY	dme00010:Glycolysis / Gluconeogenesis	18	1.23796	0.000415204	FBGN0001186, FBGN0000064, FBGN0012034, FBGN0001187, FBGN0036857, FBGN0014869, FBGN0086355, FBGN0003067, FBGN0003076, FBGN0000579, FBGN0250906, FBGN0031912, FBGN0003074, FBGN0028325, FBGN0034173, FBGN0003071, FBGN0036762, FBGN0001258	289	52	2054	2.46021	0.0362861	0.00919764	0.449795
GOTERM_BP_FAT	GO:0016052~carbohydrate catabolic process	20	1.37552	0.000912103	FBGN0001186, FBGN0035240, FBGN0000064, FBGN0001128, FBGN0001187, FBGN0014869, FBGN0004507, FBGN0038957, FBGN0011754, FBGN0086355, FBGN0000579, FBGN0004057, FBGN0250906, FBGN0010352, FBGN0003074, FBGN0028325, FBGN0034173, FBGN0003071, FBGN0035976, FBGN0001258	845	83	7937	2.26335	0.85204	0.022491	1.56495
Annotation Cluster 4	Enrichment Score: 5.6332191333540464
Category	Term	Count	%	PValue	Genes	List Total	Pop Hits	Pop Total	Fold Enrichment	Bonferroni	Benjamini	FDR
GOTERM_CC_FAT	GO:0044459~plasma membrane part	86	5.91472	2.63746e-08	FBGN0032946, FBGN0033494, FBGN0085434, FBGN0000008, FBGN0041789, FBGN0003748, FBGN0001987, FBGN0004456, FBGN0004620, FBGN0033504, FBGN0031937, FBGN0025697, FBGN0004513, FBGN0010434, FBGN0001991, FBGN0002921, FBGN0003429, FBGN0038840, FBGN0039928, FBGN0003996, FBGN0015380, FBGN0014388, FBGN0015777, FBGN0035290, FBGN0000667, FBGN0025595, FBGN0025878, FBGN0000244, FBGN0014380, FBGN0001123, FBGN00045…	568	405	4786	1.78924	9.23106e-06	1.02568e-06	3.6072e-05
GOTERM_CC_FAT	GO:0031226~intrinsic to plasma membrane	46	3.16369	1.17684e-05	FBGN0022800, FBGN0032946, FBGN0034381, FBGN0001250, FBGN0033494, FBGN0034136, FBGN0035091, FBGN0003515, FBGN0035090, FBGN0005564, FBGN0016123, FBGN0000497, FBGN0085434, FBGN0003731, FBGN0015609, FBGN0003748, FBGN0029762, FBGN0003861, FBGN0004456, FBGN0028886, FBGN0028675, FBGN0025697, FBGN0031937, FBGN0004513, FBGN0005631, FBGN0002921, FBGN0003429, FBGN0003301, FBGN0039928, FBGN0003996, FBGN00046…	568	201	4786	1.92835	0.0041105	0.000205927	0.0160942
GOTERM_CC_FAT	GO:0005887~integral to plasma membrane	44	3.02613	4.05918e-05	FBGN0022800, FBGN0032946, FBGN0034381, FBGN0001250, FBGN0033494, FBGN0034136, FBGN0035091, FBGN0003515, FBGN0035090, FBGN0005564, FBGN0000497, FBGN0085434, FBGN0003731, FBGN0015609, FBGN0029762, FBGN0003861, FBGN0004456, FBGN0028886, FBGN0028675, FBGN0025697, FBGN0031937, FBGN0004513, FBGN0005631, FBGN0002921, FBGN0003429, FBGN0003301, FBGN0039928, FBGN0003996, FBGN0004635, FBGN0015380, FBGN00399…	568	198	4786	1.87246	0.014107	0.00054629	0.0555023
Annotation Cluster 5	Enrichment Score: 4.588915707777813
Category	Term	Count	%	PValue	Genes	List Total	Pop Hits	Pop Total	Fold Enrichment	Bonferroni	Benjamini	FDR
SP_PIR_KEYWORDS	membrane	177	12.1733	1.5816e-07	FBGN0036116, FBGN0041605, FBGN0038681, FBGN0010389, FBGN0035344, FBGN0067783, FBGN0014028, FBGN0050463, FBGN0011227, FBGN0045443, FBGN0033753, FBGN0031359, FBGN0010383, FBGN0029507, FBGN0031693, FBGN0019624, FBGN0039830, FBGN0029506, FBGN0004620, FBGN0031689, FBGN0002921, FBGN0003429, FBGN0027610, FBGN0039928, FBGN0051116, FBGN0010473, FBGN0014388, FBGN0050035, FBGN0003366, FBGN0035293, FBGN00198…	1391	1139	12980	1.4501	5.21914e-05	8.69876e-06	0.000214419
SP_PIR_KEYWORDS	transmembrane	161	11.0729	7.62482e-07	FBGN0036116, FBGN0010389, FBGN0067783, FBGN0034884, FBGN0002917, FBGN0050463, FBGN0045443, FBGN0260005, FBGN0031359, FBGN0010383, FBGN0029507, FBGN0031865, FBGN0039830, FBGN0029506, FBGN0004620, FBGN0037140, FBGN0031937, FBGN0002921, FBGN0003429, FBGN0027610, FBGN0039928, FBGN0051116, FBGN0010473, FBGN0050035, FBGN0003366, FBGN0035293, FBGN0019886, FBGN0036742, FBGN0028481, FBGN0004369, FBGN00043…	1391	1039	12980	1.44597	0.000251587	3.59449e-05	0.0010337
GOTERM_CC_FAT	GO:0031224~intrinsic to membrane	202	13.8927	0.000177669	FBGN0032946, FBGN0067783, FBGN0025683, FBGN0013342, FBGN0052091, FBGN0031359, FBGN0259111, FBGN0029507, FBGN0029506, FBGN0025697, FBGN0003429, FBGN0051116, FBGN0087012, FBGN0035290, FBGN0035293, FBGN0019886, FBGN0000038, FBGN0031530, FBGN0037238, FBGN0039081, FBGN0035538, FBGN0086784, FBGN0034275, FBGN0015609, FBGN0029762, FBGN0029768, FBGN0026255, FBGN0024187, FBGN0011286, FBGN0033047, FBGN00346…	568	1382	4786	1.23159	0.0602953	0.0020041	0.24272
GOTERM_CC_FAT	GO:0016021~integral to membrane	199	13.6864	0.000196023	FBGN0032946, FBGN0067783, FBGN0025683, FBGN0013342, FBGN0052091, FBGN0031359, FBGN0259111, FBGN0029507, FBGN0029506, FBGN0025697, FBGN0003429, FBGN0051116, FBGN0087012, FBGN0035290, FBGN0035293, FBGN0019886, FBGN0000038, FBGN0031530, FBGN0037238, FBGN0039081, FBGN0035538, FBGN0086784, FBGN0034275, FBGN0015609, FBGN0029762, FBGN0029768, FBGN0026255, FBGN0024187, FBGN0011286, FBGN0033047, FBGN00346…	568	1360	4786	1.23293	0.0663136	0.00214191	0.267763
UP_SEQ_FEATURE	transmembrane region	80	5.50206	0.00270507	FBGN0036834, FBGN0010389, FBGN0019960, FBGN0001137, FBGN0039112, FBGN0050463, FBGN0030997, FBGN0045443, FBGN0085434, FBGN0000108, FBGN0260775, FBGN0010383, FBGN0004456, FBGN0024315, FBGN0035131, FBGN0004513, FBGN0001991, FBGN0002921, FBGN0003429, FBGN0039928, FBGN0003463, FBGN0051116, FBGN0003996, FBGN0004852, FBGN0010473, FBGN0015380, FBGN0015777, FBGN0030613, FBGN0003366, FBGN0019886, FBGN00351…	310	575	2975	1.3352	0.941818	0.247547	4.21493
Annotation Cluster 6	Enrichment Score: 4.587752436270842
Category	Term	Count	%	PValue	Genes	List Total	Pop Hits	Pop Total	Fold Enrichment	Bonferroni	Benjamini	FDR
GOTERM_MF_FAT	GO:0015293~symporter activity	28	1.92572	9.66724e-07	FBGN0037238, FBGN0034381, FBGN0034136, FBGN0036279, FBGN0039872, FBGN0039873, FBGN0035968, FBGN0259111, FBGN0029762, FBGN0026438, FBGN0028886, FBGN0026439, FBGN0029950, FBGN0024315, FBGN0031937, FBGN0028513, FBGN0025709, FBGN0031998, FBGN0034392, FBGN0034394, FBGN0051547, FBGN0016684, FBGN0031645, FBGN0039915, FBGN0038652, FBGN0035293, FBGN0011603, FBGN0031307	959	84	7918	2.75217	0.000883196	0.000176702	0.00150987
GOTERM_MF_FAT	GO:0015294~solute:cation symporter activity	27	1.85695	1.20856e-06	FBGN0034381, FBGN0034136, FBGN0036279, FBGN0039872, FBGN0039873, FBGN0035968, FBGN0259111, FBGN0029762, FBGN0026438, FBGN0028886, FBGN0026439, FBGN0029950, FBGN0024315, FBGN0031937, FBGN0028513, FBGN0025709, FBGN0031998, FBGN0034392, FBGN0034394, FBGN0051547, FBGN0016684, FBGN0031645, FBGN0039915, FBGN0038652, FBGN0035293, FBGN0011603, FBGN0031307	959	80	7918	2.78657	0.00110402	0.000184087	0.00188758
GOTERM_MF_FAT	GO:0015296~anion:cation symporter activity	16	1.10041	1.10294e-05	FBGN0028513, FBGN0034392, FBGN0034394, FBGN0051547, FBGN0036279, FBGN0016684, FBGN0031645, FBGN0039872, FBGN0038652, FBGN0035293, FBGN0259111, FBGN0026438, FBGN0031307, FBGN0026439, FBGN0029950, FBGN0024315	959	37	7918	3.57039	0.0100303	0.000671834	0.0172249
GOTERM_MF_FAT	GO:0015370~solute:sodium symporter activity	21	1.44429	2.31114e-05	FBGN0031937, FBGN0025709, FBGN0034381, FBGN0031998, FBGN0034392, FBGN0034394, FBGN0034136, FBGN0016684, FBGN0039872, FBGN0039873, FBGN0039915, FBGN0038652, FBGN0035293, FBGN0011603, FBGN0029762, FBGN0026438, FBGN0031307, FBGN0029950, FBGN0028886, FBGN0026439, FBGN0024315	959	62	7918	2.79656	0.0209025	0.00117287	0.0360907
GOTERM_MF_FAT	GO:0008509~anion transmembrane transporter activity	24	1.65062	0.000459234	FBGN0028513, FBGN0034392, FBGN0051547, FBGN0034394, FBGN0051116, FBGN0036279, FBGN0016684, FBGN0040238, FBGN0031645, FBGN0039872, FBGN0038652, FBGN0039789, FBGN0038337, FBGN0034275, FBGN0035293, FBGN0032433, FBGN0259111, FBGN0026438, FBGN0031307, FBGN0029950, FBGN0026439, FBGN0032435, FBGN0034716, FBGN0024315	959	92	7918	2.15387	0.342845	0.0143728	0.714855
GOTERM_BP_FAT	GO:0006814~sodium ion transport	18	1.23796	0.00217522	FBGN0032946, FBGN0037238, FBGN0002921, FBGN0031998, FBGN0034392, FBGN0040297, FBGN0051547, FBGN0036279, FBGN0039872, FBGN0039873, FBGN0085434, FBGN0015777, FBGN0038652, FBGN0035293, FBGN0259111, FBGN0029762, FBGN0029950, FBGN0024315	845	76	7937	2.22463	0.989537	0.0445747	3.69409
Annotation Cluster 7	Enrichment Score: 4.497610784589035
Category	Term	Count	%	PValue	Genes	List Total	Pop Hits	Pop Total	Fold Enrichment	Bonferroni	Benjamini	FDR
SMART	SM00032:CCP	10	0.687758	1.93762e-05	FBGN0032797, FBGN0029167, FBGN0030617, FBGN0031879, FBGN0035798, FBGN0010114, FBGN0051004, FBGN0020376, FBGN0001083, FBGN0051217	561	16	4824	5.37433	0.00458168	0.00458168	0.0249571
INTERPRO	IPR000436:Sushi/SCR/CCP	10	0.687758	2.37932e-05	FBGN0032797, FBGN0029167, FBGN0030617, FBGN0031879, FBGN0035798, FBGN0010114, FBGN0051004, FBGN0020376, FBGN0001083, FBGN0051217	1211	16	10196	5.26218	0.0347393	0.0117165	0.0394811
INTERPRO	IPR016060:Complement control module	8	0.550206	6.97343e-05	FBGN0032797, FBGN0030617, FBGN0031879, FBGN0035798, FBGN0010114, FBGN0051004, FBGN0001083, FBGN0051217	1211	11	10196	6.12326	0.0984401	0.0171232	0.115672
Annotation Cluster 8	Enrichment Score: 4.482272393589654
Category	Term	Count	%	PValue	Genes	List Total	Pop Hits	Pop Total	Fold Enrichment	Bonferroni	Benjamini	FDR
GOTERM_BP_FAT	GO:0006811~ion transport	68	4.67675	5.68241e-07	FBGN0032946, FBGN0033494, FBGN0029147, FBGN0002917, FBGN0039872, FBGN0039873, FBGN0085434, FBGN0035032, FBGN0260005, FBGN0038181, FBGN0259111, FBGN0031865, FBGN0029950, FBGN0004620, FBGN0024315, FBGN0039830, FBGN0040377, FBGN0001991, FBGN0002921, FBGN0036461, FBGN0003429, FBGN0019644, FBGN0034392, FBGN0038840, FBGN0051116, FBGN0016684, FBGN0038224, FBGN0031645, FBGN0015777, FBGN0035293, FBGN00056…	845	346	7937	1.846	0.00118919	4.95778e-05	0.000982223
GOTERM_BP_FAT	GO:0015672~monovalent inorganic cation transport	40	2.75103	4.74556e-06	FBGN0032946, FBGN0037238, FBGN0033494, FBGN0039081, FBGN0040297, FBGN0036279, FBGN0005564, FBGN0035192, FBGN0039872, FBGN0039873, FBGN0085434, FBGN0035032, FBGN0010217, FBGN0052686, FBGN0014391, FBGN0259111, FBGN0029762, FBGN0029950, FBGN0039830, FBGN0024315, FBGN0030745, FBGN0040377, FBGN0010612, FBGN0002921, FBGN0031998, FBGN0003429, FBGN0019644, FBGN0034392, FBGN0038143, FBGN0051547, FBGN00382…	845	175	7937	2.14695	0.00988801	0.000342604	0.00820257
GOTERM_BP_FAT	GO:0006812~cation transport	51	3.50757	7.98427e-06	FBGN0032946, FBGN0033494, FBGN0039872, FBGN0039873, FBGN0085434, FBGN0035032, FBGN0038181, FBGN0259111, FBGN0031865, FBGN0029950, FBGN0039830, FBGN0040377, FBGN0024315, FBGN0001991, FBGN0002921, FBGN0036461, FBGN0019644, FBGN0003429, FBGN0034392, FBGN0038224, FBGN0015777, FBGN0035293, FBGN0005614, FBGN0037238, FBGN0039081, FBGN0040297, FBGN0036279, FBGN0005564, FBGN0035192, FBGN0052686, FBGN00102…	845	252	7937	1.90094	0.0165801	0.000491618	0.0138002
SP_PIR_KEYWORDS	ion transport	40	2.75103	1.65966e-05	FBGN0037238, FBGN0033494, FBGN0039081, FBGN0040297, FBGN0002917, FBGN0005564, FBGN0035192, FBGN0039872, FBGN0039873, FBGN0085434, FBGN0260005, FBGN0035032, FBGN0010217, FBGN0029762, FBGN0003861, FBGN0029950, FBGN0004620, FBGN0039830, FBGN0024315, FBGN0040377, FBGN0026255, FBGN0011286, FBGN0001991, FBGN0002921, FBGN0031998, FBGN0019644, FBGN0003429, FBGN0038840, FBGN0051116, FBGN0036727, FBGN00602…	1391	182	12980	2.05086	0.00546196	0.000497779	0.0224979
SP_PIR_KEYWORDS	transport	77	5.29574	0.000104908	FBGN0041605, FBGN0043535, FBGN0036834, FBGN0067783, FBGN0014028, FBGN0034884, FBGN0033494, FBGN0039114, FBGN0039112, FBGN0002917, FBGN0011227, FBGN0039872, FBGN0039873, FBGN0085434, FBGN0035032, FBGN0260005, FBGN0025111, FBGN0031359, FBGN0031865, FBGN0029950, FBGN0004620, FBGN0024315, FBGN0040377, FBGN0039830, FBGN0031937, FBGN0004513, FBGN0001991, FBGN0002921, FBGN0003429, FBGN0019644, FBGN00276…	1391	465	12980	1.5452	0.0340289	0.00265964	0.142131
GOTERM_BP_FAT	GO:0030001~metal ion transport	33	2.2696	0.00051607	FBGN0032946, FBGN0037238, FBGN0033494, FBGN0039081, FBGN0040297, FBGN0036279, FBGN0005564, FBGN0035192, FBGN0039872, FBGN0039873, FBGN0085434, FBGN0038181, FBGN0259111, FBGN0029762, FBGN0003861, FBGN0029950, FBGN0024315, FBGN0011286, FBGN0259214, FBGN0001991, FBGN0002921, FBGN0031998, FBGN0036461, FBGN0003429, FBGN0034392, FBGN0051547, FBGN0062413, FBGN0060296, FBGN0015777, FBGN0038652, FBGN00352…	845	165	7937	1.87858	0.66072	0.014501	0.888309
GOTERM_BP_FAT	GO:0006814~sodium ion transport	18	1.23796	0.00217522	FBGN0032946, FBGN0037238, FBGN0002921, FBGN0031998, FBGN0034392, FBGN0040297, FBGN0051547, FBGN0036279, FBGN0039872, FBGN0039873, FBGN0085434, FBGN0015777, FBGN0038652, FBGN0035293, FBGN0259111, FBGN0029762, FBGN0029950, FBGN0024315	845	76	7937	2.22463	0.989537	0.0445747	3.69409
Annotation Cluster 9	Enrichment Score: 4.376844193816565
Category	Term	Count	%	PValue	Genes	List Total	Pop Hits	Pop Total	Fold Enrichment	Bonferroni	Benjamini	FDR
GOTERM_BP_FAT	GO:0055002~striated muscle cell development	20	1.37552	4.37215e-08	FBGN0011656, FBGN0259108, FBGN0025790, FBGN0010389, FBGN0024179, FBGN0005633, FBGN0004516, FBGN0001250, FBGN0038294, FBGN0004028, FBGN0053208, FBGN0000635, FBGN0014388, FBGN0083228, FBGN0086906, FBGN0003149, FBGN0001123, FBGN0034155, FBGN0003371, FBGN0004169	845	45	7937	4.17462	9.15486e-05	4.81855e-06	7.55743e-05
GOTERM_BP_FAT	GO:0055001~muscle cell development	20	1.37552	4.37215e-08	FBGN0011656, FBGN0259108, FBGN0025790, FBGN0010389, FBGN0024179, FBGN0005633, FBGN0004516, FBGN0001250, FBGN0038294, FBGN0004028, FBGN0053208, FBGN0000635, FBGN0014388, FBGN0083228, FBGN0086906, FBGN0003149, FBGN0001123, FBGN0034155, FBGN0003371, FBGN0004169	845	45	7937	4.17462	9.15486e-05	4.81855e-06	7.55743e-05
GOTERM_BP_FAT	GO:0051146~striated muscle cell differentiation	24	1.65062	8.83879e-08	FBGN0011656, FBGN0259108, FBGN0025790, FBGN0010389, FBGN0005633, FBGN0024179, FBGN0024189, FBGN0004516, FBGN0001250, FBGN0038294, FBGN0004028, FBGN0053208, FBGN0000635, FBGN0014388, FBGN0083228, FBGN0086906, FBGN0003149, FBGN0026179, FBGN0001123, FBGN0034155, FBGN0003371, FBGN0004169, FBGN0002789, FBGN0027364	845	65	7937	3.46815	0.000185067	8.8135e-06	0.000152782
GOTERM_BP_FAT	GO:0060538~skeletal muscle organ development	22	1.51307	1.45144e-07	FBGN0011656, FBGN0259108, FBGN0025790, FBGN0024179, FBGN0004516, FBGN0001250, FBGN0004028, FBGN0013733, FBGN0003499, FBGN0015380, FBGN0000635, FBGN0083228, FBGN0086906, FBGN0029830, FBGN0014863, FBGN0032683, FBGN0003731, FBGN0001123, FBGN0034155, FBGN0004456, FBGN0003371, FBGN0031850	845	57	7937	3.62533	0.000303885	1.38149e-05	0.000250887
GOTERM_BP_FAT	GO:0042692~muscle cell differentiation	25	1.71939	3.05859e-07	FBGN0011656, FBGN0259108, FBGN0025790, FBGN0010389, FBGN0005633, FBGN0024179, FBGN0024189, FBGN0004516, FBGN0001250, FBGN0038294, FBGN0004028, FBGN0053208, FBGN0000635, FBGN0014388, FBGN0083228, FBGN0086906, FBGN0003149, FBGN0003731, FBGN0026179, FBGN0001123, FBGN0034155, FBGN0003371, FBGN0004169, FBGN0002789, FBGN0027364	845	74	7937	3.17328	0.000640265	2.78461e-05	0.000528689
GOTERM_BP_FAT	GO:0007519~skeletal muscle tissue development	13	0.894085	0.000158453	FBGN0011656, FBGN0000635, FBGN0259108, FBGN0083228, FBGN0025790, FBGN0086906, FBGN0024179, FBGN0004516, FBGN0014863, FBGN0004028, FBGN0001123, FBGN0034155, FBGN0003371	845	35	7937	3.48879	0.282389	0.00551519	0.27354
GOTERM_BP_FAT	GO:0048747~muscle fiber development	12	0.825309	0.000209961	FBGN0011656, FBGN0000635, FBGN0259108, FBGN0014388, FBGN0083228, FBGN0025790, FBGN0010389, FBGN0024179, FBGN0004516, FBGN0001123, FBGN0034155, FBGN0003371	845	31	7937	3.63596	0.355773	0.00718234	0.362306
GOTERM_BP_FAT	GO:0016203~muscle attachment	10	0.687758	0.000496721	FBGN0015380, FBGN0086906, FBGN0029830, FBGN0001250, FBGN0032683, FBGN0003731, FBGN0013733, FBGN0004456, FBGN0031850, FBGN0003499	845	24	7937	3.91371	0.646684	0.014346	0.855138
GOTERM_BP_FAT	GO:0014706~striated muscle tissue development	13	0.894085	0.000642782	FBGN0011656, FBGN0000635, FBGN0259108, FBGN0083228, FBGN0025790, FBGN0086906, FBGN0024179, FBGN0004516, FBGN0014863, FBGN0004028, FBGN0001123, FBGN0034155, FBGN0003371	845	40	7937	3.05269	0.739829	0.0168988	1.10528
GOTERM_BP_FAT	GO:0060537~muscle tissue development	13	0.894085	0.000822318	FBGN0011656, FBGN0000635, FBGN0259108, FBGN0083228, FBGN0025790, FBGN0086906, FBGN0024179, FBGN0004516, FBGN0014863, FBGN0004028, FBGN0001123, FBGN0034155, FBGN0003371	845	41	7937	2.97824	0.821406	0.0207887	1.41193
GOTERM_BP_FAT	GO:0007517~muscle organ development	28	1.92572	0.00149611	FBGN0011656, FBGN0010389, FBGN0024179, FBGN0001250, FBGN0004028, FBGN0025716, FBGN0003499, FBGN0000635, FBGN0029830, FBGN0040505, FBGN0003731, FBGN0034155, FBGN0004456, FBGN0004169, FBGN0003371, FBGN0001320, FBGN0259108, FBGN0025790, FBGN0024189, FBGN0004516, FBGN0013733, FBGN0015380, FBGN0083228, FBGN0086906, FBGN0032683, FBGN0014863, FBGN0001123, FBGN0031850	845	140	7937	1.87858	0.956509	0.0346137	2.55482
GOTERM_BP_FAT	GO:0007528~neuromuscular junction development	9	0.618982	0.00180305	FBGN0000635, FBGN0259108, FBGN0083228, FBGN0025790, FBGN0024179, FBGN0004516, FBGN0001123, FBGN0034155, FBGN0003371	845	23	7937	3.67548	0.977154	0.0389982	3.07131
GOTERM_BP_FAT	GO:0048741~skeletal muscle fiber development	9	0.618982	0.00180305	FBGN0000635, FBGN0259108, FBGN0083228, FBGN0025790, FBGN0024179, FBGN0004516, FBGN0001123, FBGN0034155, FBGN0003371	845	23	7937	3.67548	0.977154	0.0389982	3.07131
GOTERM_BP_FAT	GO:0043062~extracellular structure organization	17	1.16919	0.00195939	FBGN0259108, FBGN0025790, FBGN0024179, FBGN0003137, FBGN0014141, FBGN0004516, FBGN0011828, FBGN0000635, FBGN0033438, FBGN0083228, FBGN0000108, FBGN0029830, FBGN0035049, FBGN0001123, FBGN0034155, FBGN0003371, FBGN0001145	845	69	7937	2.31419	0.983543	0.0418789	3.33338
GOTERM_BP_FAT	GO:0050808~synapse organization	12	0.825309	0.00356352	FBGN0000635, FBGN0259108, FBGN0083228, FBGN0025790, FBGN0000108, FBGN0029830, FBGN0024179, FBGN0004516, FBGN0001123, FBGN0034155, FBGN0001145, FBGN0003371	845	42	7937	2.68369	0.999433	0.0662822	5.98416
Annotation Cluster 10	Enrichment Score: 4.352695480139388
Category	Term	Count	%	PValue	Genes	List Total	Pop Hits	Pop Total	Fold Enrichment	Bonferroni	Benjamini	FDR
SP_PIR_KEYWORDS	iron	46	3.16369	2.10887e-08	FBGN0034387, FBGN0038681, FBGN0035344, FBGN0000406, FBGN0014028, FBGN0038130, FBGN0033395, FBGN0010015, FBGN0033304, FBGN0053503, FBGN0039112, FBGN0023541, FBGN0010019, FBGN0039755, FBGN0039756, FBGN0033775, FBGN0038348, FBGN0039006, FBGN0033753, FBGN0033980, FBGN0033981, FBGN0005626, FBGN0010383, FBGN0031693, FBGN0050502, FBGN0019624, FBGN0036910, FBGN0015037, FBGN0003134, FBGN0015035, FBGN00335…	1391	177	12980	2.42511	6.95925e-06	3.47963e-06	2.85902e-05
UP_SEQ_FEATURE	metal ion-binding site:Iron (heme axial ligand)	28	1.92572	6.25604e-07	FBGN0034387, FBGN0038681, FBGN0035344, FBGN0000406, FBGN0033395, FBGN0053503, FBGN0033304, FBGN0023541, FBGN0010019, FBGN0033775, FBGN0039006, FBGN0033753, FBGN0033980, FBGN0033981, FBGN0010383, FBGN0031693, FBGN0036910, FBGN0015037, FBGN0015035, FBGN0031689, FBGN0033524, FBGN0011828, FBGN0033978, FBGN0005670, FBGN0030304, FBGN0000261, FBGN0014469, FBGN0038194	310	96	2975	2.79906	0.000656669	0.000328388	0.000994578
SP_PIR_KEYWORDS	heme	31	2.13205	1.1754e-06	FBGN0034387, FBGN0038681, FBGN0035344, FBGN0000406, FBGN0033395, FBGN0053503, FBGN0033304, FBGN0039112, FBGN0023541, FBGN0010019, FBGN0033775, FBGN0039006, FBGN0033753, FBGN0033980, FBGN0033981, FBGN0010383, FBGN0031693, FBGN0050502, FBGN0019624, FBGN0036910, FBGN0015037, FBGN0015035, FBGN0031689, FBGN0033524, FBGN0011828, FBGN0033978, FBGN0005670, FBGN0030304, FBGN0000261, FBGN0014469, FBGN00381…	1391	111	12980	2.60607	0.000387808	4.84842e-05	0.00159349
SP_PIR_KEYWORDS	Monooxygenase	28	1.92572	2.66195e-06	FBGN0034387, FBGN0038681, FBGN0035344, FBGN0033395, FBGN0053503, FBGN0033304, FBGN0023541, FBGN0010019, FBGN0033775, FBGN0033079, FBGN0039006, FBGN0033753, FBGN0033980, FBGN0033981, FBGN0005626, FBGN0010383, FBGN0031693, FBGN0036910, FBGN0015037, FBGN0015035, FBGN0031689, FBGN0033524, FBGN0033978, FBGN0001208, FBGN0005670, FBGN0030304, FBGN0014469, FBGN0038194	1391	98	12980	2.66612	0.00087806	9.76003e-05	0.00360878
INTERPRO	IPR002401:Cytochrome P450, E-class, group I	25	1.71939	5.17104e-06	FBGN0034387, FBGN0036910, FBGN0015037, FBGN0038681, FBGN0035344, FBGN0015035, FBGN0031689, FBGN0033524, FBGN0033395, FBGN0053503, FBGN0033304, FBGN0023541, FBGN0010019, FBGN0033978, FBGN0033775, FBGN0033753, FBGN0005670, FBGN0030304, FBGN0039006, FBGN0033980, FBGN0033981, FBGN0010383, FBGN0031693, FBGN0014469, FBGN0038194	1211	77	10196	2.7336	0.00765474	0.00383472	0.00858178
GOTERM_MF_FAT	GO:0005506~iron ion binding	57	3.92022	8.7596e-06	FBGN0013972, FBGN0038681, FBGN0035344, FBGN0035600, FBGN0000406, FBGN0014028, FBGN0039112, FBGN0023541, FBGN0033753, FBGN0038348, FBGN0033980, FBGN0033981, FBGN0010383, FBGN0031693, FBGN0019624, FBGN0003134, FBGN0031689, FBGN0017566, FBGN0017567, FBGN0011828, FBGN0038981, FBGN0053099, FBGN0000568, FBGN0030304, FBGN0030718, FBGN0034387, FBGN0038130, FBGN0033395, FBGN0010015, FBGN0053503, FBGN00333…	959	260	7918	1.81008	0.00797435	0.000571716	0.0136804
GOTERM_MF_FAT	GO:0020037~heme binding	36	2.47593	1.69172e-05	FBGN0013972, FBGN0034387, FBGN0038681, FBGN0035344, FBGN0035600, FBGN0000406, FBGN0033395, FBGN0033304, FBGN0053503, FBGN0039112, FBGN0023541, FBGN0010019, FBGN0033302, FBGN0033775, FBGN0039006, FBGN0033753, FBGN0033980, FBGN0033981, FBGN0038465, FBGN0010383, FBGN0031693, FBGN0050502, FBGN0036910, FBGN0015037, FBGN0015035, FBGN0033524, FBGN0031689, FBGN0032685, FBGN0011828, FBGN0033978, FBGN00005…	959	140	7918	2.1231	0.0153436	0.000909144	0.026419
GOTERM_MF_FAT	GO:0046906~tetrapyrrole binding	36	2.47593	1.69172e-05	FBGN0013972, FBGN0034387, FBGN0038681, FBGN0035344, FBGN0035600, FBGN0000406, FBGN0033395, FBGN0033304, FBGN0053503, FBGN0039112, FBGN0023541, FBGN0010019, FBGN0033302, FBGN0033775, FBGN0039006, FBGN0033753, FBGN0033980, FBGN0033981, FBGN0038465, FBGN0010383, FBGN0031693, FBGN0050502, FBGN0036910, FBGN0015037, FBGN0015035, FBGN0033524, FBGN0031689, FBGN0032685, FBGN0011828, FBGN0033978, FBGN00005…	959	140	7918	2.1231	0.0153436	0.000909144	0.026419
GOTERM_CC_FAT	GO:0005626~insoluble fraction	30	2.06327	1.8565e-05	FBGN0035344, FBGN0033395, FBGN0033304, FBGN0023541, FBGN0033302, FBGN0010019, FBGN0033775, FBGN0086784, FBGN0033079, FBGN0039006, FBGN0033980, FBGN0033981, FBGN0010383, FBGN0031693, FBGN0034877, FBGN0036910, FBGN0015037, FBGN0034406, FBGN0015035, FBGN0031689, FBGN0033524, FBGN0051116, FBGN0033978, FBGN0000120, FBGN0000121, FBGN0005670, FBGN0030304, FBGN0004364, FBGN0014469, FBGN0038194	568	110	4786	2.29802	0.00647675	0.000309372	0.025388
GOTERM_CC_FAT	GO:0005624~membrane fraction	29	1.9945	2.48746e-05	FBGN0035344, FBGN0033395, FBGN0033304, FBGN0023541, FBGN0033302, FBGN0010019, FBGN0033775, FBGN0086784, FBGN0033079, FBGN0039006, FBGN0033980, FBGN0033981, FBGN0010383, FBGN0031693, FBGN0034877, FBGN0036910, FBGN0015037, FBGN0034406, FBGN0015035, FBGN0031689, FBGN0033524, FBGN0033978, FBGN0000120, FBGN0000121, FBGN0005670, FBGN0030304, FBGN0004364, FBGN0014469, FBGN0038194	568	106	4786	2.30524	0.00866843	0.000362693	0.0340151
GOTERM_CC_FAT	GO:0000267~cell fraction	30	2.06327	3.22303e-05	FBGN0035344, FBGN0033395, FBGN0033304, FBGN0023541, FBGN0033302, FBGN0010019, FBGN0033775, FBGN0086784, FBGN0033079, FBGN0039006, FBGN0033980, FBGN0033981, FBGN0010383, FBGN0031693, FBGN0034877, FBGN0036910, FBGN0015037, FBGN0034406, FBGN0015035, FBGN0031689, FBGN0033524, FBGN0051116, FBGN0033978, FBGN0000120, FBGN0000121, FBGN0005670, FBGN0030304, FBGN0004364, FBGN0014469, FBGN0038194	568	113	4786	2.23701	0.0112174	0.00045113	0.0440718
INTERPRO	IPR017973:Cytochrome P450, C-terminal region	25	1.71939	3.30222e-05	FBGN0034387, FBGN0036910, FBGN0015037, FBGN0038681, FBGN0035344, FBGN0015035, FBGN0031689, FBGN0033524, FBGN0033395, FBGN0053503, FBGN0033304, FBGN0023541, FBGN0010019, FBGN0033978, FBGN0033775, FBGN0033753, FBGN0005670, FBGN0030304, FBGN0039006, FBGN0033980, FBGN0033981, FBGN0010383, FBGN0031693, FBGN0014469, FBGN0038194	1211	85	10196	2.47632	0.0478873	0.012193	0.0547913
INTERPRO	IPR001128:Cytochrome P450	25	1.71939	4.07352e-05	FBGN0034387, FBGN0036910, FBGN0015037, FBGN0038681, FBGN0035344, FBGN0015035, FBGN0031689, FBGN0033524, FBGN0033395, FBGN0053503, FBGN0033304, FBGN0023541, FBGN0010019, FBGN0033978, FBGN0033775, FBGN0033753, FBGN0005670, FBGN0030304, FBGN0039006, FBGN0033980, FBGN0033981, FBGN0010383, FBGN0031693, FBGN0014469, FBGN0038194	1211	86	10196	2.44753	0.058738	0.0120338	0.0675848
GOTERM_CC_FAT	GO:0005792~microsome	25	1.71939	6.58116e-05	FBGN0034877, FBGN0036910, FBGN0015037, FBGN0035344, FBGN0034406, FBGN0015035, FBGN0031689, FBGN0033524, FBGN0033395, FBGN0033304, FBGN0023541, FBGN0010019, FBGN0033302, FBGN0033978, FBGN0033775, FBGN0033079, FBGN0005670, FBGN0030304, FBGN0039006, FBGN0033980, FBGN0033981, FBGN0010383, FBGN0031693, FBGN0014469, FBGN0038194	568	89	4786	2.36687	0.0227715	0.000793988	0.0899716
GOTERM_CC_FAT	GO:0042598~vesicular fraction	25	1.71939	6.58116e-05	FBGN0034877, FBGN0036910, FBGN0015037, FBGN0035344, FBGN0034406, FBGN0015035, FBGN0031689, FBGN0033524, FBGN0033395, FBGN0033304, FBGN0023541, FBGN0010019, FBGN0033302, FBGN0033978, FBGN0033775, FBGN0033079, FBGN0005670, FBGN0030304, FBGN0039006, FBGN0033980, FBGN0033981, FBGN0010383, FBGN0031693, FBGN0014469, FBGN0038194	568	89	4786	2.36687	0.0227715	0.000793988	0.0899716
UP_SEQ_FEATURE	binding site:Heme (covalent; via 1 link)	9	0.618982	7.56144e-05	FBGN0015037, FBGN0015035, FBGN0030304, FBGN0005670, FBGN0033395, FBGN0023541, FBGN0010019, FBGN0031693, FBGN0014469	310	16	2975	5.39819	0.0763279	0.0196538	0.120144
INTERPRO	IPR017972:Cytochrome P450, conserved site	25	1.71939	0.000109173	FBGN0034387, FBGN0036910, FBGN0015037, FBGN0038681, FBGN0035344, FBGN0015035, FBGN0031689, FBGN0033524, FBGN0033395, FBGN0053503, FBGN0033304, FBGN0023541, FBGN0010019, FBGN0033978, FBGN0033775, FBGN0033753, FBGN0005670, FBGN0030304, FBGN0039006, FBGN0033980, FBGN0033981, FBGN0010383, FBGN0031693, FBGN0014469, FBGN0038194	1211	91	10196	2.31305	0.149763	0.0229106	0.181035
SP_PIR_KEYWORDS	microsome	21	1.44429	0.000152876	FBGN0036910, FBGN0015037, FBGN0035344, FBGN0015035, FBGN0031689, FBGN0033524, FBGN0033395, FBGN0033304, FBGN0023541, FBGN0010019, FBGN0033978, FBGN0033775, FBGN0005670, FBGN0030304, FBGN0039006, FBGN0033980, FBGN0033981, FBGN0010383, FBGN0031693, FBGN0014469, FBGN0038194	1391	78	12980	2.5123	0.0492014	0.0035973	0.207057
GOTERM_MF_FAT	GO:0009055~electron carrier activity	43	2.95736	0.00026099	FBGN0034387, FBGN0038681, FBGN0086450, FBGN0035344, FBGN0000406, FBGN0014028, FBGN0035600, FBGN0033395, FBGN0033304, FBGN0053503, FBGN0023541, FBGN0010019, FBGN0033302, FBGN0053208, FBGN0033775, FBGN0032775, FBGN0038348, FBGN0039006, FBGN0033753, FBGN0033980, FBGN0033981, FBGN0010383, FBGN0031693, FBGN0037873, FBGN0036663, FBGN0039909, FBGN0036910, FBGN0015037, FBGN0015035, FBGN0033524, FBGN00316…	959	202	7918	1.75758	0.212251	0.0103193	0.406853
COG_ONTOLOGY	Secondary metabolites biosynthesis, transport, and catabolism	26	1.78817	0.000358856	FBGN0034387, FBGN0036910, FBGN0038681, FBGN0015037, FBGN0035344, FBGN0015035, FBGN0033524, FBGN0031689, FBGN0033395, FBGN0033304, FBGN0053503, FBGN0023541, FBGN0010019, FBGN0033302, FBGN0033978, FBGN0033775, FBGN0005670, FBGN0033753, FBGN0030304, FBGN0039006, FBGN0033980, FBGN0033981, FBGN0010383, FBGN0031693, FBGN0038194, FBGN0014469	175	91	1237	2.01959	0.0117745	0.0117745	0.312794
KEGG_PATHWAY	dme00903:Limonene and pinene degradation	21	1.44429	0.0126066	FBGN0034387, FBGN0031975, FBGN0038681, FBGN0015037, FBGN0015035, FBGN0031689, FBGN0033395, FBGN0036857, FBGN0033304, FBGN0023541, FBGN0010019, FBGN0033978, FBGN0033775, FBGN0033753, FBGN0005670, FBGN0039006, FBGN0033980, FBGN0033981, FBGN0030796, FBGN0031693, FBGN0014469	289	86	2054	1.7355	0.676683	0.131633	12.8656
GOTERM_CC_FAT	GO:0019898~extrinsic to membrane	29	1.9945	0.012659	FBGN0035344, FBGN0033395, FBGN0033304, FBGN0023541, FBGN0010019, FBGN0002938, FBGN0028433, FBGN0033775, FBGN0039006, FBGN0033980, FBGN0033981, FBGN0003861, FBGN0031693, FBGN0040069, FBGN0036910, FBGN0015037, FBGN0015035, FBGN0031689, FBGN0033524, FBGN0038659, FBGN0033978, FBGN0005670, FBGN0030304, FBGN0025878, FBGN0002940, FBGN0001123, FBGN0005614, FBGN0014469, FBGN0038194	568	154	4786	1.58672	0.988425	0.0853181	15.9905
SP_PIR_KEYWORDS	endoplasmic reticulum	22	1.51307	0.0882763	FBGN0036910, FBGN0015037, FBGN0035344, FBGN0015035, FBGN0031689, FBGN0033524, FBGN0033395, FBGN0033304, FBGN0023541, FBGN0010019, FBGN0033978, FBGN0033775, FBGN0034081, FBGN0005670, FBGN0030304, FBGN0039006, FBGN0033980, FBGN0033981, FBGN0010383, FBGN0031693, FBGN0014469, FBGN0038194	1391	144	12980	1.42563	1	0.361415	71.4332
Annotation Cluster 11	Enrichment Score: 4.110290970535596
Category	Term	Count	%	PValue	Genes	List Total	Pop Hits	Pop Total	Fold Enrichment	Bonferroni	Benjamini	FDR
GOTERM_BP_FAT	GO:0035152~regulation of tube architecture, open tracheal system	18	1.23796	8.04087e-08	FBGN0259211, FBGN0001320, FBGN0003053, FBGN0010434, FBGN0002921, FBGN0001250, FBGN0035625, FBGN0000490, FBGN0013733, FBGN0004635, FBGN0000635, FBGN0261341, FBGN0015777, FBGN0086901, FBGN0003731, FBGN0001311, FBGN0001987, FBGN0004456	845	38	7937	4.44927	0.000168362	8.41876e-06	0.00013899
GOTERM_BP_FAT	GO:0035150~regulation of tube size	11	0.756534	5.4937e-05	FBGN0001320, FBGN0259211, FBGN0000635, FBGN0261341, FBGN0015777, FBGN0010434, FBGN0002921, FBGN0000490, FBGN0001311, FBGN0003209, FBGN0001987	845	23	7937	4.49226	0.108671	0.00249777	0.0949183
GOTERM_BP_FAT	GO:0035151~regulation of tube size, open tracheal system	10	0.687758	9.4514e-05	FBGN0001320, FBGN0259211, FBGN0000635, FBGN0261341, FBGN0015777, FBGN0010434, FBGN0002921, FBGN0000490, FBGN0001311, FBGN0001987	845	20	7937	4.69645	0.179566	0.00359211	0.163246
GOTERM_BP_FAT	GO:0035296~regulation of tube diameter	6	0.412655	0.000571643	FBGN0000635, FBGN0015777, FBGN0002921, FBGN0000490, FBGN0001311, FBGN0003209	845	8	7937	7.04467	0.69801	0.0156313	0.983522
GOTERM_BP_FAT	GO:0035159~regulation of tube length, open tracheal system	6	0.412655	0.000571643	FBGN0259211, FBGN0000635, FBGN0261341, FBGN0015777, FBGN0002921, FBGN0001311	845	8	7937	7.04467	0.69801	0.0156313	0.983522
GOTERM_BP_FAT	GO:0035158~regulation of tube diameter, open tracheal system	5	0.343879	0.00159713	FBGN0000635, FBGN0015777, FBGN0002921, FBGN0000490, FBGN0001311	845	6	7937	7.82742	0.964813	0.0365066	2.7251
Annotation Cluster 12	Enrichment Score: 3.9560249617899808
Category	Term	Count	%	PValue	Genes	List Total	Pop Hits	Pop Total	Fold Enrichment	Bonferroni	Benjamini	FDR
GOTERM_CC_FAT	GO:0043292~contractile fiber	14	0.962861	2.79923e-08	FBGN0002773, FBGN0035917, FBGN0002772, FBGN0003721, FBGN0005633, FBGN0001250, FBGN0038294, FBGN0004028, FBGN0086906, FBGN0003149, FBGN0004117, FBGN0005666, FBGN0004169, FBGN0002789	568	20	4786	5.89824	9.79725e-06	9.79729e-07	3.82844e-05
SP_PIR_KEYWORDS	muscle protein	12	0.825309	5.36627e-08	FBGN0002773, FBGN0002772, FBGN0013348, FBGN0003721, FBGN0005633, FBGN0003149, FBGN0004117, FBGN0010423, FBGN0004028, FBGN0004169, FBGN0002789, FBGN0010424	1391	16	12980	6.99856	1.77085e-05	5.90288e-06	7.2751e-05
GOTERM_CC_FAT	GO:0044449~contractile fiber part	12	0.825309	8.56363e-07	FBGN0035917, FBGN0002773, FBGN0002772, FBGN0086906, FBGN0003721, FBGN0005633, FBGN0003149, FBGN0004117, FBGN0038294, FBGN0004028, FBGN0005666, FBGN0004169	568	18	4786	5.61737	0.000299682	1.99816e-05	0.00117122
GOTERM_CC_FAT	GO:0030017~sarcomere	10	0.687758	1.11893e-05	FBGN0035917, FBGN0086906, FBGN0003721, FBGN0005633, FBGN0003149, FBGN0004117, FBGN0038294, FBGN0004028, FBGN0005666, FBGN0004169	568	15	4786	5.61737	0.00390862	0.000206099	0.0153023
GOTERM_CC_FAT	GO:0030016~myofibril	10	0.687758	2.29038e-05	FBGN0035917, FBGN0086906, FBGN0003721, FBGN0005633, FBGN0003149, FBGN0004117, FBGN0038294, FBGN0004028, FBGN0005666, FBGN0004169	568	16	4786	5.26629	0.00798438	0.000364317	0.0313205
GOTERM_BP_FAT	GO:0030239~myofibril assembly	8	0.550206	0.000262735	FBGN0086906, FBGN0005633, FBGN0003149, FBGN0001250, FBGN0038294, FBGN0004028, FBGN0004169, FBGN0053208	845	14	7937	5.36737	0.423189	0.00856065	0.453178
SP_PIR_KEYWORDS	muscle	5	0.343879	0.00164417	FBGN0002773, FBGN0003721, FBGN0004117, FBGN0004169, FBGN0002789	1391	6	12980	7.77618	0.41901	0.0281756	2.20615
GOTERM_CC_FAT	GO:0015629~actin cytoskeleton	19	1.30674	0.0119162	FBGN0002773, FBGN0002772, FBGN0005633, FBGN0003721, FBGN0004028, FBGN0025716, FBGN0051116, FBGN0053098, FBGN0002938, FBGN0250789, FBGN0003149, FBGN0004117, FBGN0004167, FBGN0031914, FBGN0250788, FBGN0012051, FBGN0085408, FBGN0004169, FBGN0010246	568	87	4786	1.84017	0.98494	0.0820633	15.1219
GOTERM_CC_FAT	GO:0005865~striated muscle thin filament	4	0.275103	0.0137607	FBGN0003721, FBGN0004117, FBGN0004028, FBGN0004169	568	5	4786	6.74085	0.992169	0.0890462	17.2635
GOTERM_BP_FAT	GO:0045214~sarcomere organization	4	0.275103	0.0302086	FBGN0086906, FBGN0004028, FBGN0004169, FBGN0053208	845	7	7937	5.36737	1	0.292015	41.1523
GOTERM_BP_FAT	GO:0031032~actomyosin structure organization	9	0.618982	0.0431791	FBGN0086906, FBGN0005633, FBGN0013718, FBGN0003149, FBGN0001250, FBGN0038294, FBGN0004028, FBGN0004169, FBGN0053208	845	38	7937	2.22463	1	0.360141	53.3716
Annotation Cluster 13	Enrichment Score: 3.724675370236871
Category	Term	Count	%	PValue	Genes	List Total	Pop Hits	Pop Total	Fold Enrichment	Bonferroni	Benjamini	FDR
GOTERM_BP_FAT	GO:0044271~nitrogen compound biosynthetic process	55	3.78267	1.70671e-08	FBGN0013972, FBGN0032946, FBGN0003162, FBGN0041607, FBGN0030066, FBGN0003189, FBGN0035032, FBGN0052626, FBGN0051719, FBGN0039830, FBGN0040377, FBGN0030482, FBGN0002921, FBGN0019644, FBGN0031589, FBGN0037146, FBGN0003996, FBGN0038224, FBGN0004852, FBGN0086348, FBGN0038172, FBGN0015777, FBGN0003423, FBGN0020764, FBGN0086450, FBGN0000422, FBGN0042094, FBGN0037138, FBGN0052686, FBGN0010217, FBGN00143…	845	233	7937	2.21721	3.57378e-05	2.10226e-06	2.95011e-05
GOTERM_MF_FAT	GO:0022890~inorganic cation transmembrane transporter activity	38	2.61348	2.14858e-07	FBGN0250814, FBGN0063649, FBGN0033809, FBGN0040297, FBGN0038271, FBGN0011227, FBGN0040773, FBGN0035032, FBGN0010217, FBGN0014391, FBGN0031865, FBGN0050354, FBGN0030747, FBGN0019624, FBGN0040377, FBGN0039830, FBGN0034877, FBGN0028699, FBGN0032833, FBGN0010612, FBGN0259214, FBGN0002921, FBGN0015031, FBGN0019644, FBGN0062413, FBGN0042132, FBGN0038224, FBGN0030733, FBGN0011211, FBGN0034081, FBGN00318…	959	128	7918	2.45115	0.000196361	6.5458e-05	0.000335577
GOTERM_MF_FAT	GO:0015077~monovalent inorganic cation transmembrane transporter activity	31	2.13205	6.20162e-07	FBGN0250814, FBGN0040297, FBGN0038271, FBGN0011227, FBGN0040773, FBGN0035032, FBGN0010217, FBGN0014391, FBGN0031865, FBGN0050354, FBGN0019624, FBGN0040377, FBGN0039830, FBGN0034877, FBGN0032833, FBGN0010612, FBGN0002921, FBGN0019644, FBGN0015031, FBGN0042132, FBGN0038224, FBGN0030733, FBGN0011211, FBGN0034081, FBGN0031831, FBGN0027779, FBGN0016119, FBGN0021906, FBGN0032373, FBGN0033020, FBGN00283…	959	97	7918	2.63868	0.000566667	0.000141697	0.0009686
GOTERM_MF_FAT	GO:0015078~hydrogen ion transmembrane transporter activity	30	2.06327	1.28822e-06	FBGN0250814, FBGN0040297, FBGN0038271, FBGN0011227, FBGN0040773, FBGN0035032, FBGN0010217, FBGN0014391, FBGN0031865, FBGN0050354, FBGN0019624, FBGN0040377, FBGN0039830, FBGN0034877, FBGN0032833, FBGN0010612, FBGN0019644, FBGN0015031, FBGN0042132, FBGN0038224, FBGN0030733, FBGN0011211, FBGN0034081, FBGN0031831, FBGN0027779, FBGN0016119, FBGN0021906, FBGN0032373, FBGN0033020, FBGN0028342	959	95	7918	2.60732	0.00117674	0.000147169	0.002012
GOTERM_MF_FAT	GO:0016820~hydrolase activity, acting on acid anhydrides, catalyzing transmembrane movement of substances	38	2.61348	1.653e-06	FBGN0053970, FBGN0032946, FBGN0025683, FBGN0003515, FBGN0052091, FBGN0032167, FBGN0035032, FBGN0010217, FBGN0052686, FBGN0014391, FBGN0030747, FBGN0040377, FBGN0039830, FBGN0031170, FBGN0028675, FBGN0010241, FBGN0038740, FBGN0004513, FBGN0039594, FBGN0010612, FBGN0259214, FBGN0002921, FBGN0037989, FBGN0019644, FBGN0038143, FBGN0003996, FBGN0038224, FBGN0259221, FBGN0015777, FBGN0011211, FBGN00340…	959	138	7918	2.27353	0.0015097	0.000167857	0.00258172
GOTERM_BP_FAT	GO:0009260~ribonucleotide biosynthetic process	29	1.9945	4.26588e-06	FBGN0032946, FBGN0086450, FBGN0042094, FBGN0035032, FBGN0010217, FBGN0052686, FBGN0052626, FBGN0014391, FBGN0030747, FBGN0040377, FBGN0036752, FBGN0039830, FBGN0000053, FBGN0259214, FBGN0010612, FBGN0002921, FBGN0037989, FBGN0019644, FBGN0038143, FBGN0038224, FBGN0259221, FBGN0015777, FBGN0038172, FBGN0011211, FBGN0041194, FBGN0027779, FBGN0016119, FBGN0032373, FBGN0028342	845	107	7937	2.54574	0.00889299	0.000318977	0.00737349
GOTERM_BP_FAT	GO:0015672~monovalent inorganic cation transport	40	2.75103	4.74556e-06	FBGN0032946, FBGN0037238, FBGN0033494, FBGN0039081, FBGN0040297, FBGN0036279, FBGN0005564, FBGN0035192, FBGN0039872, FBGN0039873, FBGN0085434, FBGN0035032, FBGN0010217, FBGN0052686, FBGN0014391, FBGN0259111, FBGN0029762, FBGN0029950, FBGN0039830, FBGN0024315, FBGN0030745, FBGN0040377, FBGN0010612, FBGN0002921, FBGN0031998, FBGN0003429, FBGN0019644, FBGN0034392, FBGN0038143, FBGN0051547, FBGN00382…	845	175	7937	2.14695	0.00988801	0.000342604	0.00820257
GOTERM_BP_FAT	GO:0009152~purine ribonucleotide biosynthetic process	28	1.92572	4.99106e-06	FBGN0032946, FBGN0042094, FBGN0035032, FBGN0052686, FBGN0010217, FBGN0052626, FBGN0014391, FBGN0030747, FBGN0040377, FBGN0036752, FBGN0039830, FBGN0000053, FBGN0259214, FBGN0010612, FBGN0002921, FBGN0037989, FBGN0019644, FBGN0038143, FBGN0038224, FBGN0259221, FBGN0015777, FBGN0038172, FBGN0011211, FBGN0041194, FBGN0027779, FBGN0016119, FBGN0032373, FBGN0028342	845	102	7937	2.57844	0.0103969	0.000348316	0.00862691
GOTERM_BP_FAT	GO:0006812~cation transport	51	3.50757	7.98427e-06	FBGN0032946, FBGN0033494, FBGN0039872, FBGN0039873, FBGN0085434, FBGN0035032, FBGN0038181, FBGN0259111, FBGN0031865, FBGN0029950, FBGN0039830, FBGN0040377, FBGN0024315, FBGN0001991, FBGN0002921, FBGN0036461, FBGN0019644, FBGN0003429, FBGN0034392, FBGN0038224, FBGN0015777, FBGN0035293, FBGN0005614, FBGN0037238, FBGN0039081, FBGN0040297, FBGN0036279, FBGN0005564, FBGN0035192, FBGN0052686, FBGN00102…	845	252	7937	1.90094	0.0165801	0.000491618	0.0138002
GOTERM_MF_FAT	GO:0042626~ATPase activity, coupled to transmembrane movement of substances	36	2.47593	8.54159e-06	FBGN0053970, FBGN0032946, FBGN0025683, FBGN0003515, FBGN0052091, FBGN0032167, FBGN0035032, FBGN0010217, FBGN0014391, FBGN0030747, FBGN0040377, FBGN0039830, FBGN0028675, FBGN0010241, FBGN0031170, FBGN0038740, FBGN0004513, FBGN0039594, FBGN0010612, FBGN0259214, FBGN0002921, FBGN0037989, FBGN0019644, FBGN0003996, FBGN0038224, FBGN0259221, FBGN0015777, FBGN0011211, FBGN0034081, FBGN0027779, FBGN00161…	959	136	7918	2.18555	0.00777665	0.000600362	0.0133399
GOTERM_MF_FAT	GO:0043492~ATPase activity, coupled to movement of substances	36	2.47593	8.54159e-06	FBGN0053970, FBGN0032946, FBGN0025683, FBGN0003515, FBGN0052091, FBGN0032167, FBGN0035032, FBGN0010217, FBGN0014391, FBGN0030747, FBGN0040377, FBGN0039830, FBGN0028675, FBGN0010241, FBGN0031170, FBGN0038740, FBGN0004513, FBGN0039594, FBGN0010612, FBGN0259214, FBGN0002921, FBGN0037989, FBGN0019644, FBGN0003996, FBGN0038224, FBGN0259221, FBGN0015777, FBGN0011211, FBGN0034081, FBGN0027779, FBGN00161…	959	136	7918	2.18555	0.00777665	0.000600362	0.0133399
GOTERM_BP_FAT	GO:0006163~purine nucleotide metabolic process	32	2.20083	1.06714e-05	FBGN0013972, FBGN0032946, FBGN0038237, FBGN0042094, FBGN0035032, FBGN0052686, FBGN0010217, FBGN0052626, FBGN0014391, FBGN0030747, FBGN0040377, FBGN0036752, FBGN0039830, FBGN0000053, FBGN0010612, FBGN0259214, FBGN0002921, FBGN0037989, FBGN0019644, FBGN0003301, FBGN0038143, FBGN0004852, FBGN0038224, FBGN0259221, FBGN0015777, FBGN0038172, FBGN0011211, FBGN0041194, FBGN0027779, FBGN0016119, FBGN00323…	845	130	7937	2.3121	0.0220982	0.00062053	0.0184443
GOTERM_BP_FAT	GO:0009259~ribonucleotide metabolic process	29	1.9945	1.10003e-05	FBGN0032946, FBGN0086450, FBGN0042094, FBGN0035032, FBGN0010217, FBGN0052686, FBGN0052626, FBGN0014391, FBGN0030747, FBGN0040377, FBGN0036752, FBGN0039830, FBGN0000053, FBGN0259214, FBGN0010612, FBGN0002921, FBGN0037989, FBGN0019644, FBGN0038143, FBGN0038224, FBGN0259221, FBGN0015777, FBGN0038172, FBGN0011211, FBGN0041194, FBGN0027779, FBGN0016119, FBGN0032373, FBGN0028342	845	112	7937	2.43209	0.0227714	0.000622365	0.0190127
GOTERM_BP_FAT	GO:0006164~purine nucleotide biosynthetic process	31	2.13205	1.28979e-05	FBGN0013972, FBGN0032946, FBGN0042094, FBGN0035032, FBGN0052686, FBGN0010217, FBGN0052626, FBGN0014391, FBGN0030747, FBGN0040377, FBGN0036752, FBGN0039830, FBGN0000053, FBGN0010612, FBGN0259214, FBGN0002921, FBGN0037989, FBGN0019644, FBGN0003301, FBGN0038143, FBGN0004852, FBGN0038224, FBGN0259221, FBGN0015777, FBGN0038172, FBGN0011211, FBGN0041194, FBGN0027779, FBGN0016119, FBGN0032373, FBGN00283…	845	125	7937	2.32944	0.026647	0.000710496	0.0222923
GOTERM_BP_FAT	GO:0009150~purine ribonucleotide metabolic process	28	1.92572	1.31034e-05	FBGN0032946, FBGN0042094, FBGN0035032, FBGN0052686, FBGN0010217, FBGN0052626, FBGN0014391, FBGN0030747, FBGN0040377, FBGN0036752, FBGN0039830, FBGN0000053, FBGN0259214, FBGN0010612, FBGN0002921, FBGN0037989, FBGN0019644, FBGN0038143, FBGN0038224, FBGN0259221, FBGN0015777, FBGN0038172, FBGN0011211, FBGN0041194, FBGN0027779, FBGN0016119, FBGN0032373, FBGN0028342	845	107	7937	2.45795	0.0270658	0.000703312	0.0226474
GOTERM_BP_FAT	GO:0009165~nucleotide biosynthetic process	35	2.40715	1.52143e-05	FBGN0013972, FBGN0032946, FBGN0086450, FBGN0042094, FBGN0003189, FBGN0035032, FBGN0010217, FBGN0052686, FBGN0052626, FBGN0014391, FBGN0030747, FBGN0040377, FBGN0036752, FBGN0039830, FBGN0003257, FBGN0000053, FBGN0010612, FBGN0259214, FBGN0002921, FBGN0037989, FBGN0031589, FBGN0019644, FBGN0003301, FBGN0038143, FBGN0004852, FBGN0038224, FBGN0259221, FBGN0015777, FBGN0038172, FBGN0011211, FBGN00411…	845	151	7937	2.17716	0.0313568	0.000796156	0.0262952
GOTERM_BP_FAT	GO:0034654~nucleobase, nucleoside, nucleotide and nucleic acid biosynthetic process	35	2.40715	4.14134e-05	FBGN0013972, FBGN0032946, FBGN0086450, FBGN0042094, FBGN0003189, FBGN0035032, FBGN0010217, FBGN0052686, FBGN0052626, FBGN0014391, FBGN0030747, FBGN0040377, FBGN0036752, FBGN0039830, FBGN0003257, FBGN0000053, FBGN0010612, FBGN0259214, FBGN0002921, FBGN0037989, FBGN0031589, FBGN0019644, FBGN0003301, FBGN0038143, FBGN0004852, FBGN0038224, FBGN0259221, FBGN0015777, FBGN0038172, FBGN0011211, FBGN00411…	845	158	7937	2.08071	0.0830676	0.00201475	0.0715606
GOTERM_BP_FAT	GO:0034404~nucleobase, nucleoside and nucleotide biosynthetic process	35	2.40715	4.14134e-05	FBGN0013972, FBGN0032946, FBGN0086450, FBGN0042094, FBGN0003189, FBGN0035032, FBGN0010217, FBGN0052686, FBGN0052626, FBGN0014391, FBGN0030747, FBGN0040377, FBGN0036752, FBGN0039830, FBGN0003257, FBGN0000053, FBGN0010612, FBGN0259214, FBGN0002921, FBGN0037989, FBGN0031589, FBGN0019644, FBGN0003301, FBGN0038143, FBGN0004852, FBGN0038224, FBGN0259221, FBGN0015777, FBGN0038172, FBGN0011211, FBGN00411…	845	158	7937	2.08071	0.0830676	0.00201475	0.0715606
GOTERM_BP_FAT	GO:0006754~ATP biosynthetic process	22	1.51307	4.22058e-05	FBGN0032946, FBGN0010612, FBGN0259214, FBGN0002921, FBGN0037989, FBGN0019644, FBGN0038143, FBGN0038224, FBGN0259221, FBGN0011211, FBGN0015777, FBGN0035032, FBGN0010217, FBGN0052686, FBGN0027779, FBGN0014391, FBGN0016119, FBGN0032373, FBGN0028342, FBGN0030747, FBGN0040377, FBGN0039830	845	78	7937	2.64928	0.0845877	0.00200664	0.0729293
GOTERM_BP_FAT	GO:0046034~ATP metabolic process	22	1.51307	6.33932e-05	FBGN0032946, FBGN0010612, FBGN0259214, FBGN0002921, FBGN0037989, FBGN0019644, FBGN0038143, FBGN0038224, FBGN0259221, FBGN0011211, FBGN0015777, FBGN0035032, FBGN0010217, FBGN0052686, FBGN0027779, FBGN0014391, FBGN0016119, FBGN0032373, FBGN0028342, FBGN0030747, FBGN0040377, FBGN0039830	845	80	7937	2.58305	0.124316	0.0027618	0.109521
GOTERM_MF_FAT	GO:0015399~primary active transmembrane transporter activity	37	2.5447	9.29223e-05	FBGN0053970, FBGN0032946, FBGN0025683, FBGN0003515, FBGN0052091, FBGN0032167, FBGN0035032, FBGN0010217, FBGN0014391, FBGN0030747, FBGN0040377, FBGN0034510, FBGN0039830, FBGN0031170, FBGN0028675, FBGN0010241, FBGN0038740, FBGN0004513, FBGN0039594, FBGN0010612, FBGN0259214, FBGN0002921, FBGN0037989, FBGN0019644, FBGN0003996, FBGN0038224, FBGN0259221, FBGN0015777, FBGN0011211, FBGN0034081, FBGN00277…	959	157	7918	1.9458	0.0814279	0.00403635	0.145033
GOTERM_MF_FAT	GO:0015405~P-P-bond-hydrolysis-driven transmembrane transporter activity	37	2.5447	9.29223e-05	FBGN0053970, FBGN0032946, FBGN0025683, FBGN0003515, FBGN0052091, FBGN0032167, FBGN0035032, FBGN0010217, FBGN0014391, FBGN0030747, FBGN0040377, FBGN0034510, FBGN0039830, FBGN0031170, FBGN0028675, FBGN0010241, FBGN0038740, FBGN0004513, FBGN0039594, FBGN0010612, FBGN0259214, FBGN0002921, FBGN0037989, FBGN0019644, FBGN0003996, FBGN0038224, FBGN0259221, FBGN0015777, FBGN0011211, FBGN0034081, FBGN00277…	959	157	7918	1.9458	0.0814279	0.00403635	0.145033
GOTERM_BP_FAT	GO:0009206~purine ribonucleoside triphosphate biosynthetic process	22	1.51307	9.35728e-05	FBGN0032946, FBGN0010612, FBGN0259214, FBGN0002921, FBGN0037989, FBGN0019644, FBGN0038143, FBGN0038224, FBGN0259221, FBGN0011211, FBGN0015777, FBGN0035032, FBGN0010217, FBGN0052686, FBGN0027779, FBGN0014391, FBGN0016119, FBGN0032373, FBGN0028342, FBGN0030747, FBGN0040377, FBGN0039830	845	82	7937	2.52005	0.177947	0.00362214	0.161621
GOTERM_BP_FAT	GO:0009145~purine nucleoside triphosphate biosynthetic process	22	1.51307	9.35728e-05	FBGN0032946, FBGN0010612, FBGN0259214, FBGN0002921, FBGN0037989, FBGN0019644, FBGN0038143, FBGN0038224, FBGN0259221, FBGN0011211, FBGN0015777, FBGN0035032, FBGN0010217, FBGN0052686, FBGN0027779, FBGN0014391, FBGN0016119, FBGN0032373, FBGN0028342, FBGN0030747, FBGN0040377, FBGN0039830	845	82	7937	2.52005	0.177947	0.00362214	0.161621
GOTERM_BP_FAT	GO:0009201~ribonucleoside triphosphate biosynthetic process	22	1.51307	0.00011298	FBGN0032946, FBGN0010612, FBGN0259214, FBGN0002921, FBGN0037989, FBGN0019644, FBGN0038143, FBGN0038224, FBGN0259221, FBGN0011211, FBGN0015777, FBGN0035032, FBGN0010217, FBGN0052686, FBGN0027779, FBGN0014391, FBGN0016119, FBGN0032373, FBGN0028342, FBGN0030747, FBGN0040377, FBGN0039830	845	83	7937	2.48968	0.210688	0.00421597	0.195111
GOTERM_BP_FAT	GO:0009142~nucleoside triphosphate biosynthetic process	22	1.51307	0.00011298	FBGN0032946, FBGN0010612, FBGN0259214, FBGN0002921, FBGN0037989, FBGN0019644, FBGN0038143, FBGN0038224, FBGN0259221, FBGN0011211, FBGN0015777, FBGN0035032, FBGN0010217, FBGN0052686, FBGN0027779, FBGN0014391, FBGN0016119, FBGN0032373, FBGN0028342, FBGN0030747, FBGN0040377, FBGN0039830	845	83	7937	2.48968	0.210688	0.00421597	0.195111
GOTERM_CC_FAT	GO:0005753~mitochondrial proton-transporting ATP synthase complex	11	0.756534	0.000136363	FBGN0011211, FBGN0035032, FBGN0034081, FBGN0010217, FBGN0010612, FBGN0014391, FBGN0016119, FBGN0019644, FBGN0028342, FBGN0038224, FBGN0039830	568	23	4786	4.02985	0.046609	0.00158974	0.186339
GOTERM_BP_FAT	GO:0009205~purine ribonucleoside triphosphate metabolic process	22	1.51307	0.000230967	FBGN0032946, FBGN0010612, FBGN0259214, FBGN0002921, FBGN0037989, FBGN0019644, FBGN0038143, FBGN0038224, FBGN0259221, FBGN0011211, FBGN0015777, FBGN0035032, FBGN0010217, FBGN0052686, FBGN0027779, FBGN0014391, FBGN0016119, FBGN0032373, FBGN0028342, FBGN0030747, FBGN0040377, FBGN0039830	845	87	7937	2.37522	0.383502	0.00777126	0.398485
GOTERM_BP_FAT	GO:0009144~purine nucleoside triphosphate metabolic process	22	1.51307	0.000230967	FBGN0032946, FBGN0010612, FBGN0259214, FBGN0002921, FBGN0037989, FBGN0019644, FBGN0038143, FBGN0038224, FBGN0259221, FBGN0011211, FBGN0015777, FBGN0035032, FBGN0010217, FBGN0052686, FBGN0027779, FBGN0014391, FBGN0016119, FBGN0032373, FBGN0028342, FBGN0030747, FBGN0040377, FBGN0039830	845	87	7937	2.37522	0.383502	0.00777126	0.398485
GOTERM_BP_FAT	GO:0009199~ribonucleoside triphosphate metabolic process	22	1.51307	0.000273651	FBGN0032946, FBGN0010612, FBGN0259214, FBGN0002921, FBGN0037989, FBGN0019644, FBGN0038143, FBGN0038224, FBGN0259221, FBGN0011211, FBGN0015777, FBGN0035032, FBGN0010217, FBGN0052686, FBGN0027779, FBGN0014391, FBGN0016119, FBGN0032373, FBGN0028342, FBGN0030747, FBGN0040377, FBGN0039830	845	88	7937	2.34822	0.436227	0.00877823	0.471965
GOTERM_BP_FAT	GO:0009141~nucleoside triphosphate metabolic process	22	1.51307	0.000323098	FBGN0032946, FBGN0010612, FBGN0259214, FBGN0002921, FBGN0037989, FBGN0019644, FBGN0038143, FBGN0038224, FBGN0259221, FBGN0011211, FBGN0015777, FBGN0035032, FBGN0010217, FBGN0052686, FBGN0027779, FBGN0014391, FBGN0016119, FBGN0032373, FBGN0028342, FBGN0030747, FBGN0040377, FBGN0039830	845	89	7937	2.32184	0.491697	0.0100488	0.557022
GOTERM_MF_FAT	GO:0015662~ATPase activity, coupled to transmembrane movement of ions, phosphorylative mechanism	21	1.44429	0.000432593	FBGN0032946, FBGN0259214, FBGN0010612, FBGN0002921, FBGN0037989, FBGN0019644, FBGN0038224, FBGN0259221, FBGN0011211, FBGN0015777, FBGN0035032, FBGN0034081, FBGN0010217, FBGN0027779, FBGN0014391, FBGN0016119, FBGN0032373, FBGN0028342, FBGN0030747, FBGN0040377, FBGN0039830	959	75	7918	2.31182	0.326641	0.0140249	0.673517
GOTERM_BP_FAT	GO:0015992~proton transport	17	1.16919	0.000689665	FBGN0010612, FBGN0019644, FBGN0038143, FBGN0038224, FBGN0011211, FBGN0035032, FBGN0034081, FBGN0010217, FBGN0052686, FBGN0027779, FBGN0014391, FBGN0016119, FBGN0032373, FBGN0259111, FBGN0028342, FBGN0039830, FBGN0040377	845	63	7937	2.53459	0.764173	0.0178961	1.18544
GOTERM_BP_FAT	GO:0006818~hydrogen transport	17	1.16919	0.000830721	FBGN0010612, FBGN0019644, FBGN0038143, FBGN0038224, FBGN0011211, FBGN0035032, FBGN0034081, FBGN0010217, FBGN0052686, FBGN0027779, FBGN0014391, FBGN0016119, FBGN0032373, FBGN0259111, FBGN0028342, FBGN0039830, FBGN0040377	845	64	7937	2.49499	0.824524	0.0207486	1.42626
GOTERM_MF_FAT	GO:0042625~ATPase activity, coupled to transmembrane movement of ions	21	1.44429	0.000890972	FBGN0032946, FBGN0259214, FBGN0010612, FBGN0002921, FBGN0037989, FBGN0019644, FBGN0038224, FBGN0259221, FBGN0011211, FBGN0015777, FBGN0035032, FBGN0034081, FBGN0010217, FBGN0027779, FBGN0014391, FBGN0016119, FBGN0032373, FBGN0028342, FBGN0030747, FBGN0040377, FBGN0039830	959	79	7918	2.19477	0.557233	0.0251384	1.38255
GOTERM_CC_FAT	GO:0045259~proton-transporting ATP synthase complex	11	0.756534	0.000900543	FBGN0011211, FBGN0035032, FBGN0034081, FBGN0010217, FBGN0010612, FBGN0014391, FBGN0016119, FBGN0019644, FBGN0028342, FBGN0038224, FBGN0039830	568	28	4786	3.31024	0.270453	0.00848628	1.22465
GOTERM_BP_FAT	GO:0034220~ion transmembrane transport	15	1.03164	0.00246746	FBGN0010612, FBGN0019644, FBGN0038143, FBGN0062413, FBGN0038224, FBGN0011211, FBGN0010217, FBGN0052686, FBGN0027779, FBGN0014391, FBGN0016119, FBGN0032373, FBGN0028342, FBGN0039830, FBGN0040377	845	58	7937	2.4292	0.994334	0.0494535	4.18049
INTERPRO	IPR017871:ABC transporter, conserved site	16	1.10041	0.00252671	FBGN0010241, FBGN0053970, FBGN0031170, FBGN0028675, FBGN0038740, FBGN0004513, FBGN0039594, FBGN0025683, FBGN0029881, FBGN0003515, FBGN0003996, FBGN0052091, FBGN0032167, FBGN0031516, FBGN0004512, FBGN0020762	1211	58	10196	2.32262	0.976703	0.221689	4.11184
GOTERM_CC_FAT	GO:0016469~proton-transporting two-sector ATPase complex	16	1.10041	0.00342901	FBGN0010612, FBGN0019644, FBGN0038143, FBGN0038224, FBGN0011211, FBGN0035032, FBGN0034081, FBGN0010217, FBGN0052686, FBGN0027779, FBGN0014391, FBGN0016119, FBGN0032373, FBGN0028342, FBGN0039830, FBGN0040377	568	60	4786	2.24695	0.699472	0.0288966	4.5892
GOTERM_CC_FAT	GO:0000276~mitochondrial proton-transporting ATP synthase complex, coupling factor F(o)	7	0.481431	0.0034974	FBGN0035032, FBGN0034081, FBGN0010612, FBGN0016119, FBGN0019644, FBGN0038224, FBGN0039830	568	14	4786	4.21303	0.706605	0.0281143	4.67871
INTERPRO	IPR003439:ABC transporter-like	15	1.03164	0.00483558	FBGN0010241, FBGN0053970, FBGN0031170, FBGN0028675, FBGN0038740, FBGN0004513, FBGN0039594, FBGN0025683, FBGN0003515, FBGN0003996, FBGN0052091, FBGN0032167, FBGN0031516, FBGN0004512, FBGN0020762	1211	56	10196	2.25522	0.999256	0.290365	7.72975
GOTERM_BP_FAT	GO:0015985~energy coupled proton transport, down electrochemical gradient	14	0.962861	0.00498145	FBGN0010612, FBGN0019644, FBGN0038143, FBGN0038224, FBGN0011211, FBGN0010217, FBGN0052686, FBGN0027779, FBGN0014391, FBGN0016119, FBGN0032373, FBGN0028342, FBGN0039830, FBGN0040377	845	56	7937	2.34822	0.999971	0.0876486	8.27009
GOTERM_BP_FAT	GO:0015986~ATP synthesis coupled proton transport	14	0.962861	0.00498145	FBGN0010612, FBGN0019644, FBGN0038143, FBGN0038224, FBGN0011211, FBGN0010217, FBGN0052686, FBGN0027779, FBGN0014391, FBGN0016119, FBGN0032373, FBGN0028342, FBGN0039830, FBGN0040377	845	56	7937	2.34822	0.999971	0.0876486	8.27009
GOTERM_MF_FAT	GO:0008553~hydrogen-exporting ATPase activity, phosphorylative mechanism	14	0.962861	0.00639173	FBGN0010612, FBGN0019644, FBGN0038224, FBGN0011211, FBGN0035032, FBGN0034081, FBGN0010217, FBGN0027779, FBGN0016119, FBGN0014391, FBGN0032373, FBGN0028342, FBGN0039830, FBGN0040377	959	51	7918	2.26649	0.997151	0.13953	9.52984
GOTERM_BP_FAT	GO:0055085~transmembrane transport	22	1.51307	0.00670446	FBGN0033047, FBGN0010612, FBGN0019644, FBGN0038143, FBGN0062413, FBGN0038224, FBGN0011211, FBGN0050035, FBGN0010217, FBGN0052686, FBGN0027779, FBGN0014391, FBGN0016119, FBGN0032373, FBGN0035124, FBGN0004512, FBGN0037387, FBGN0028342, FBGN0029932, FBGN0040377, FBGN0034510, FBGN0039830	845	112	7937	1.84503	0.999999	0.108209	10.9774
GOTERM_CC_FAT	GO:0045263~proton-transporting ATP synthase complex, coupling factor F(o)	7	0.481431	0.0142907	FBGN0035032, FBGN0034081, FBGN0010612, FBGN0016119, FBGN0019644, FBGN0038224, FBGN0039830	568	18	4786	3.2768	0.993512	0.0906758	17.8695
GOTERM_CC_FAT	GO:0000275~mitochondrial proton-transporting ATP synthase complex, catalytic core F(1)	5	0.343879	0.0150615	FBGN0011211, FBGN0010217, FBGN0014391, FBGN0016119, FBGN0028342	568	9	4786	4.68114	0.995066	0.0936804	18.7435
GOTERM_CC_FAT	GO:0033178~proton-transporting two-sector ATPase complex, catalytic domain	9	0.618982	0.0164624	FBGN0011211, FBGN0010217, FBGN0027779, FBGN0052686, FBGN0014391, FBGN0016119, FBGN0038143, FBGN0028342, FBGN0040377	568	29	4786	2.61498	0.997002	0.100245	20.3101
SP_PIR_KEYWORDS	Hydrogen ion transport	8	0.550206	0.0206565	FBGN0011211, FBGN0035032, FBGN0010217, FBGN0027779, FBGN0016119, FBGN0019644, FBGN0040377, FBGN0039830	1391	27	12980	2.76486	0.99898	0.148016	24.6462
GOTERM_CC_FAT	GO:0045261~proton-transporting ATP synthase complex, catalytic core F(1)	5	0.343879	0.0227897	FBGN0011211, FBGN0010217, FBGN0014391, FBGN0016119, FBGN0028342	568	10	4786	4.21303	0.999687	0.131993	27.0427
SP_PIR_KEYWORDS	cf(0)	4	0.275103	0.0308049	FBGN0035032, FBGN0016119, FBGN0019644, FBGN0039830	1391	7	12980	5.33224	0.999967	0.201058	34.5702
GOTERM_MF_FAT	GO:0019829~cation-transporting ATPase activity	8	0.550206	0.0532433	FBGN0011211, FBGN0010217, FBGN0259214, FBGN0027779, FBGN0014391, FBGN0028342, FBGN0030747, FBGN0040377	959	29	7918	2.27766	1	0.547865	57.4522
GOTERM_CC_FAT	GO:0033177~proton-transporting two-sector ATPase complex, proton-transporting domain	8	0.550206	0.0762917	FBGN0035032, FBGN0034081, FBGN0010612, FBGN0016119, FBGN0032373, FBGN0019644, FBGN0038224, FBGN0039830	568	32	4786	2.10651	1	0.331384	66.2225
Annotation Cluster 14	Enrichment Score: 3.590003124568376
Category	Term	Count	%	PValue	Genes	List Total	Pop Hits	Pop Total	Fold Enrichment	Bonferroni	Benjamini	FDR
GOTERM_BP_FAT	GO:0016053~organic acid biosynthetic process	22	1.51307	1.35254e-06	FBGN0051522, FBGN0030482, FBGN0000406, FBGN0038130, FBGN0038516, FBGN0041607, FBGN0037138, FBGN0033246, FBGN0037146, FBGN0039755, FBGN0039756, FBGN0053110, FBGN0086367, FBGN0034145, FBGN0086355, FBGN0003423, FBGN0040001, FBGN0261283, FBGN0000153, FBGN0036663, FBGN0050502, FBGN0001145	845	64	7937	3.22881	0.00282822	0.000113283	0.0023379
GOTERM_BP_FAT	GO:0046394~carboxylic acid biosynthetic process	22	1.51307	1.35254e-06	FBGN0051522, FBGN0030482, FBGN0000406, FBGN0038130, FBGN0038516, FBGN0041607, FBGN0037138, FBGN0033246, FBGN0037146, FBGN0039755, FBGN0039756, FBGN0053110, FBGN0086367, FBGN0034145, FBGN0086355, FBGN0003423, FBGN0040001, FBGN0261283, FBGN0000153, FBGN0036663, FBGN0050502, FBGN0001145	845	64	7937	3.22881	0.00282822	0.000113283	0.0023379
GOTERM_BP_FAT	GO:0006633~fatty acid biosynthetic process	12	0.825309	0.000209961	FBGN0051522, FBGN0034145, FBGN0086355, FBGN0040001, FBGN0000406, FBGN0038130, FBGN0261283, FBGN0033246, FBGN0039755, FBGN0039756, FBGN0050502, FBGN0053110	845	31	7937	3.63596	0.355773	0.00718234	0.362306
GOTERM_BP_FAT	GO:0009309~amine biosynthetic process	15	1.03164	0.000251952	FBGN0035187, FBGN0030482, FBGN0000422, FBGN0038516, FBGN0041607, FBGN0037138, FBGN0037146, FBGN0003996, FBGN0086367, FBGN0001208, FBGN0003423, FBGN0000153, FBGN0005626, FBGN0036663, FBGN0001145	845	47	7937	2.99773	0.410013	0.00834048	0.434617
GOTERM_BP_FAT	GO:0006631~fatty acid metabolic process	14	0.962861	0.00299128	FBGN0051522, FBGN0000406, FBGN0038130, FBGN0033246, FBGN0039755, FBGN0039756, FBGN0039156, FBGN0053110, FBGN0034145, FBGN0086355, FBGN0032775, FBGN0040001, FBGN0261283, FBGN0050502	845	53	7937	2.48114	0.998114	0.0590867	5.04652
GOTERM_BP_FAT	GO:0008652~cellular amino acid biosynthetic process	9	0.618982	0.00887728	FBGN0003423, FBGN0030482, FBGN0037138, FBGN0041607, FBGN0038516, FBGN0000153, FBGN0037146, FBGN0036663, FBGN0001145	845	29	7937	2.91504	1	0.130982	14.2842
SP_PIR_KEYWORDS	lipid synthesis	6	0.412655	0.0288458	FBGN0034145, FBGN0086355, FBGN0033983, FBGN0038130, FBGN0039755, FBGN0039756	1391	17	12980	3.29344	0.999936	0.193174	32.7543
Annotation Cluster 15	Enrichment Score: 3.5024145960027995
Category	Term	Count	%	PValue	Genes	List Total	Pop Hits	Pop Total	Fold Enrichment	Bonferroni	Benjamini	FDR
GOTERM_MF_FAT	GO:0030414~peptidase inhibitor activity	27	1.85695	2.64812e-06	FBGN0034195, FBGN0033574, FBGN0024293, FBGN0038299, FBGN0032178, FBGN0041181, FBGN0032797, FBGN0051515, FBGN0041180, FBGN0002930, FBGN0033710, FBGN0031973, FBGN0036463, FBGN0033355, FBGN0085483, FBGN0038243, FBGN0003137, FBGN0031563, FBGN0033113, FBGN0038654, FBGN0031561, FBGN0028984, FBGN0051778, FBGN0053196, FBGN0028983, FBGN0025879, FBGN0063923	959	83	7918	2.68585	0.00241746	0.000242009	0.00413591
GOTERM_MF_FAT	GO:0004866~endopeptidase inhibitor activity	26	1.78817	4.31766e-06	FBGN0034195, FBGN0033574, FBGN0024293, FBGN0038299, FBGN0032178, FBGN0041181, FBGN0051515, FBGN0041180, FBGN0002930, FBGN0033710, FBGN0031973, FBGN0036463, FBGN0033355, FBGN0085483, FBGN0038243, FBGN0003137, FBGN0031563, FBGN0033113, FBGN0038654, FBGN0031561, FBGN0028984, FBGN0051778, FBGN0053196, FBGN0025879, FBGN0063923, FBGN0028983	959	80	7918	2.68337	0.00393857	0.000328808	0.00674335
GOTERM_MF_FAT	GO:0004867~serine-type endopeptidase inhibitor activity	22	1.51307	1.41193e-05	FBGN0031973, FBGN0034195, FBGN0085483, FBGN0033355, FBGN0024293, FBGN0036463, FBGN0033574, FBGN0003137, FBGN0038299, FBGN0031563, FBGN0032178, FBGN0051515, FBGN0033113, FBGN0038654, FBGN0031561, FBGN0028984, FBGN0002930, FBGN0051778, FBGN0053196, FBGN0033710, FBGN0028983, FBGN0063923	959	65	7918	2.79451	0.0128222	0.000806247	0.0220501
GOTERM_MF_FAT	GO:0004857~enzyme inhibitor activity	28	1.92572	0.000152279	FBGN0014184, FBGN0034195, FBGN0024293, FBGN0033574, FBGN0038299, FBGN0032178, FBGN0032797, FBGN0041181, FBGN0051515, FBGN0041180, FBGN0002930, FBGN0033710, FBGN0031973, FBGN0085483, FBGN0033355, FBGN0036463, FBGN0038243, FBGN0003137, FBGN0031563, FBGN0033113, FBGN0038654, FBGN0031561, FBGN0028984, FBGN0051778, FBGN0053196, FBGN0025879, FBGN0028983, FBGN0063923	959	108	7918	2.14058	0.129941	0.00630703	0.237574
SMART	SM00093:SERPIN	10	0.687758	0.0189636	FBGN0031973, FBGN0034195, FBGN0033113, FBGN0024293, FBGN0033574, FBGN0038299, FBGN0028984, FBGN0002930, FBGN0032178, FBGN0028983	561	36	4824	2.38859	0.9893	0.276829	21.857
INTERPRO	IPR000215:Protease inhibitor I4, serpin	10	0.687758	0.0218775	FBGN0031973, FBGN0034195, FBGN0033113, FBGN0024293, FBGN0033574, FBGN0038299, FBGN0028984, FBGN0002930, FBGN0032178, FBGN0028983	1211	36	10196	2.33875	1	0.551447	30.7274
PIR_SUPERFAMILY	PIRSF001630:serpin	4	0.275103	0.0298221	FBGN0033113, FBGN0024293, FBGN0038299, FBGN0028984	329	6	2596	5.26039	0.999934	0.991884	33.5134
Annotation Cluster 16	Enrichment Score: 3.4974531233855486
Category	Term	Count	%	PValue	Genes	List Total	Pop Hits	Pop Total	Fold Enrichment	Bonferroni	Benjamini	FDR
SP_PIR_KEYWORDS	metal-binding	118	8.11554	0.000191971	FBGN0038681, FBGN0035344, FBGN0003162, FBGN0014028, FBGN0039838, FBGN0002719, FBGN0038603, FBGN0053144, FBGN0052121, FBGN0003189, FBGN0033753, FBGN0041789, FBGN0010383, FBGN0031693, FBGN0019624, FBGN0260635, FBGN0039348, FBGN0003231, FBGN0259680, FBGN0004893, FBGN0031689, FBGN0028948, FBGN0027291, FBGN0011828, FBGN0000568, FBGN0032116, FBGN0034420, FBGN0025879, FBGN0034387, FBGN0004885, FBGN00046…	1391	796	12980	1.3833	0.0613913	0.00421487	0.259944
GOTERM_MF_FAT	GO:0043169~cation binding	257	17.6754	0.000307166	FBGN0003162, FBGN0034417, FBGN0002719, FBGN0038603, FBGN0003189, FBGN0052121, FBGN0013348, FBGN0022160, FBGN0259110, FBGN0033170, FBGN0031693, FBGN0031692, FBGN0029783, FBGN0033027, FBGN0031689, FBGN0003429, FBGN0028948, FBGN0027291, FBGN0019886, FBGN0014380, FBGN0259101, FBGN0034420, FBGN0026562, FBGN0026160, FBGN0031530, FBGN0037238, FBGN0010015, FBGN0039081, FBGN0010019, FBGN0004580, FBGN00102…	959	1764	7918	1.20291	0.244815	0.0116315	0.478674
GOTERM_MF_FAT	GO:0043167~ion binding	258	17.7442	0.000311184	FBGN0003162, FBGN0034417, FBGN0002719, FBGN0038603, FBGN0003189, FBGN0052121, FBGN0013348, FBGN0022160, FBGN0259110, FBGN0033170, FBGN0031693, FBGN0031692, FBGN0029783, FBGN0033027, FBGN0031689, FBGN0003429, FBGN0028948, FBGN0027291, FBGN0051116, FBGN0019886, FBGN0014380, FBGN0259101, FBGN0034420, FBGN0026562, FBGN0026160, FBGN0031530, FBGN0037238, FBGN0010015, FBGN0039081, FBGN0010019, FBGN00045…	959	1772	7918	1.20213	0.247584	0.0113142	0.484921
GOTERM_MF_FAT	GO:0046872~metal ion binding	249	17.1252	0.000557907	FBGN0003162, FBGN0002719, FBGN0038603, FBGN0003189, FBGN0052121, FBGN0013348, FBGN0022160, FBGN0259110, FBGN0033170, FBGN0031693, FBGN0031692, FBGN0029783, FBGN0033027, FBGN0031689, FBGN0003429, FBGN0028948, FBGN0027291, FBGN0019886, FBGN0014380, FBGN0259101, FBGN0034420, FBGN0026562, FBGN0026160, FBGN0031530, FBGN0037238, FBGN0010015, FBGN0039081, FBGN0010019, FBGN0004580, FBGN0010213, FBGN00334…	959	1718	7918	1.19667	0.399546	0.0168586	0.867826
Annotation Cluster 17	Enrichment Score: 3.0531683725433245
Category	Term	Count	%	PValue	Genes	List Total	Pop Hits	Pop Total	Fold Enrichment	Bonferroni	Benjamini	FDR
INTERPRO	IPR016186:C-type lectin-like	14	0.962861	0.000477027	FBGN0001083, FBGN0040102, FBGN0029814, FBGN0038315, FBGN0031273, FBGN0030617, FBGN0031879, FBGN0030050, FBGN0031571, FBGN0031910, FBGN0031629, FBGN0261258, FBGN0260660, FBGN0040092	1211	40	10196	2.94682	0.507879	0.075758	0.788761
SMART	SM00034:CLECT	13	0.894085	0.00107781	FBGN0001083, FBGN0040102, FBGN0029814, FBGN0031273, FBGN0038315, FBGN0030617, FBGN0031879, FBGN0030050, FBGN0031571, FBGN0031910, FBGN0031629, FBGN0261258, FBGN0040092	561	39	4824	2.86631	0.225532	0.0618961	1.37955
INTERPRO	IPR001304:C-type lectin	13	0.894085	0.00134713	FBGN0001083, FBGN0040102, FBGN0029814, FBGN0031273, FBGN0038315, FBGN0030617, FBGN0031879, FBGN0030050, FBGN0031571, FBGN0031910, FBGN0031629, FBGN0261258, FBGN0040092	1211	39	10196	2.8065	0.865095	0.166489	2.21244
Annotation Cluster 18	Enrichment Score: 3.0204806165883773
Category	Term	Count	%	PValue	Genes	List Total	Pop Hits	Pop Total	Fold Enrichment	Bonferroni	Benjamini	FDR
GOTERM_MF_FAT	GO:0004867~serine-type endopeptidase inhibitor activity	22	1.51307	1.41193e-05	FBGN0031973, FBGN0034195, FBGN0085483, FBGN0033355, FBGN0024293, FBGN0036463, FBGN0033574, FBGN0003137, FBGN0038299, FBGN0031563, FBGN0032178, FBGN0051515, FBGN0033113, FBGN0038654, FBGN0031561, FBGN0028984, FBGN0002930, FBGN0051778, FBGN0053196, FBGN0033710, FBGN0028983, FBGN0063923	959	65	7918	2.79451	0.0128222	0.000806247	0.0220501
SMART	SM00131:KU	9	0.618982	0.00729713	FBGN0051515, FBGN0033355, FBGN0038654, FBGN0003137, FBGN0031561, FBGN0031563, FBGN0034392, FBGN0051778, FBGN0033710	561	26	4824	2.97655	0.823734	0.159347	9.00308
INTERPRO	IPR002223:Proteinase inhibitor I2, Kunitz metazoa	9	0.618982	0.00842544	FBGN0051515, FBGN0033355, FBGN0038654, FBGN0003137, FBGN0031561, FBGN0031563, FBGN0034392, FBGN0051778, FBGN0033710	1211	26	10196	2.91444	0.999997	0.361762	13.1011
Annotation Cluster 19	Enrichment Score: 2.9851440649080416
Category	Term	Count	%	PValue	Genes	List Total	Pop Hits	Pop Total	Fold Enrichment	Bonferroni	Benjamini	FDR
KEGG_PATHWAY	dme00020:Citrate cycle (TCA cycle)	17	1.16919	0.000151413	FBGN0035240, FBGN0037057, FBGN0014028, FBGN0010100, FBGN0027580, FBGN0027291, FBGN0039112, FBGN0037643, FBGN0003067, FBGN0010352, FBGN0031912, FBGN0037873, FBGN0037891, FBGN0028325, FBGN0039358, FBGN0036762, FBGN0004888	289	44	2054	2.74599	0.0133863	0.00671572	0.16424
GOTERM_BP_FAT	GO:0006084~acetyl-CoA metabolic process	13	0.894085	0.000158453	FBGN0035240, FBGN0014028, FBGN0010100, FBGN0010352, FBGN0027291, FBGN0039112, FBGN0031912, FBGN0037873, FBGN0037891, FBGN0039358, FBGN0036762, FBGN0004888, FBGN0037643	845	35	7937	3.48879	0.282389	0.00551519	0.27354
GOTERM_BP_FAT	GO:0006099~tricarboxylic acid cycle	12	0.825309	0.000289575	FBGN0035240, FBGN0014028, FBGN0010100, FBGN0010352, FBGN0027291, FBGN0039112, FBGN0037873, FBGN0037891, FBGN0039358, FBGN0036762, FBGN0004888, FBGN0037643	845	32	7937	3.52234	0.454722	0.00914668	0.499364
GOTERM_BP_FAT	GO:0046356~acetyl-CoA catabolic process	12	0.825309	0.000289575	FBGN0035240, FBGN0014028, FBGN0010100, FBGN0010352, FBGN0027291, FBGN0039112, FBGN0037873, FBGN0037891, FBGN0039358, FBGN0036762, FBGN0004888, FBGN0037643	845	32	7937	3.52234	0.454722	0.00914668	0.499364
GOTERM_BP_FAT	GO:0009109~coenzyme catabolic process	12	0.825309	0.000393176	FBGN0035240, FBGN0014028, FBGN0010100, FBGN0010352, FBGN0027291, FBGN0039112, FBGN0037873, FBGN0037891, FBGN0039358, FBGN0036762, FBGN0004888, FBGN0037643	845	33	7937	3.4156	0.561095	0.0118634	0.677449
GOTERM_BP_FAT	GO:0051187~cofactor catabolic process	12	0.825309	0.000526154	FBGN0035240, FBGN0014028, FBGN0010100, FBGN0010352, FBGN0027291, FBGN0039112, FBGN0037873, FBGN0037891, FBGN0039358, FBGN0036762, FBGN0004888, FBGN0037643	845	34	7937	3.31514	0.667813	0.0145867	0.905592
GOTERM_BP_FAT	GO:0009060~aerobic respiration	12	0.825309	0.000526154	FBGN0035240, FBGN0014028, FBGN0010100, FBGN0010352, FBGN0027291, FBGN0039112, FBGN0037873, FBGN0037891, FBGN0039358, FBGN0036762, FBGN0004888, FBGN0037643	845	34	7937	3.31514	0.667813	0.0145867	0.905592
GOTERM_BP_FAT	GO:0051186~cofactor metabolic process	21	1.44429	0.00748588	FBGN0035240, FBGN0003162, FBGN0014028, FBGN0010100, FBGN0031589, FBGN0027291, FBGN0039112, FBGN0039156, FBGN0037643, FBGN0086355, FBGN0037637, FBGN0026666, FBGN0004057, FBGN0010352, FBGN0020764, FBGN0031912, FBGN0037873, FBGN0037891, FBGN0039358, FBGN0036762, FBGN0004888	845	106	7937	1.86086	1	0.118275	12.1802
GOTERM_BP_FAT	GO:0006732~coenzyme metabolic process	18	1.23796	0.0103673	FBGN0035240, FBGN0003162, FBGN0014028, FBGN0010100, FBGN0031589, FBGN0027291, FBGN0039112, FBGN0039156, FBGN0037643, FBGN0086355, FBGN0004057, FBGN0010352, FBGN0031912, FBGN0037873, FBGN0037891, FBGN0039358, FBGN0036762, FBGN0004888	845	88	7937	1.92127	1	0.144333	16.4845
SP_PIR_KEYWORDS	tricarboxylic acid cycle	4	0.275103	0.0828428	FBGN0014028, FBGN0027291, FBGN0039112, FBGN0004888	1391	10	12980	3.73257	1	0.346837	69.0367
Annotation Cluster 20	Enrichment Score: 2.978756560506206
Category	Term	Count	%	PValue	Genes	List Total	Pop Hits	Pop Total	Fold Enrichment	Bonferroni	Benjamini	FDR
SP_PIR_KEYWORDS	transmembrane	161	11.0729	7.62482e-07	FBGN0036116, FBGN0010389, FBGN0067783, FBGN0034884, FBGN0002917, FBGN0050463, FBGN0045443, FBGN0260005, FBGN0031359, FBGN0010383, FBGN0029507, FBGN0031865, FBGN0039830, FBGN0029506, FBGN0004620, FBGN0037140, FBGN0031937, FBGN0002921, FBGN0003429, FBGN0027610, FBGN0039928, FBGN0051116, FBGN0010473, FBGN0050035, FBGN0003366, FBGN0035293, FBGN0019886, FBGN0036742, FBGN0028481, FBGN0004369, FBGN00043…	1391	1039	12980	1.44597	0.000251587	3.59449e-05	0.0010337
UP_SEQ_FEATURE	glycosylation site:N-linked (GlcNAc...)	71	4.88308	1.11264e-05	FBGN0036834, FBGN0010389, FBGN0001137, FBGN0050463, FBGN0045443, FBGN0002528, FBGN0085434, FBGN0002526, FBGN0000108, FBGN0039774, FBGN0003748, FBGN0004456, FBGN0035131, FBGN0004513, FBGN0001991, FBGN0003137, FBGN0002569, FBGN0039928, FBGN0011828, FBGN0003463, FBGN0004852, FBGN0015380, FBGN0000592, FBGN0015777, FBGN0004034, FBGN0003366, FBGN0004512, FBGN0028481, FBGN0004369, FBGN0003892, FBGN00000…	310	419	2975	1.62618	0.0116149	0.0038867	0.0176873
SP_PIR_KEYWORDS	glycoprotein	74	5.08941	6.10139e-05	FBGN0036834, FBGN0010389, FBGN0001137, FBGN0050463, FBGN0045443, FBGN0002528, FBGN0085434, FBGN0002526, FBGN0000108, FBGN0039774, FBGN0003748, FBGN0004456, FBGN0035131, FBGN0004513, FBGN0001991, FBGN0003137, FBGN0002569, FBGN0039928, FBGN0011828, FBGN0003463, FBGN0003996, FBGN0004852, FBGN0015380, FBGN0000592, FBGN0015777, FBGN0004034, FBGN0003366, FBGN0004512, FBGN0028481, FBGN0004369, FBGN00038…	1391	435	12980	1.58741	0.0199338	0.00167653	0.0826855
UP_SEQ_FEATURE	topological domain:Cytoplasmic	60	4.12655	0.00138835	FBGN0010389, FBGN0001137, FBGN0050463, FBGN0045443, FBGN0000108, FBGN0004456, FBGN0035131, FBGN0004513, FBGN0001991, FBGN0003429, FBGN0039928, FBGN0003463, FBGN0051116, FBGN0004852, FBGN0010473, FBGN0015380, FBGN0015777, FBGN0003366, FBGN0015872, FBGN0004512, FBGN0004369, FBGN0003892, FBGN0005614, FBGN0000038, FBGN0022800, FBGN0031530, FBGN0037238, FBGN0001250, FBGN0004646, FBGN0000497, FBGN00006…	310	394	2975	1.46144	0.76748	0.149632	2.18451
UP_SEQ_FEATURE	transmembrane region	80	5.50206	0.00270507	FBGN0036834, FBGN0010389, FBGN0019960, FBGN0001137, FBGN0039112, FBGN0050463, FBGN0030997, FBGN0045443, FBGN0085434, FBGN0000108, FBGN0260775, FBGN0010383, FBGN0004456, FBGN0024315, FBGN0035131, FBGN0004513, FBGN0001991, FBGN0002921, FBGN0003429, FBGN0039928, FBGN0003463, FBGN0051116, FBGN0003996, FBGN0004852, FBGN0010473, FBGN0015380, FBGN0015777, FBGN0030613, FBGN0003366, FBGN0019886, FBGN00351…	310	575	2975	1.3352	0.941818	0.247547	4.21493
UP_SEQ_FEATURE	disulfide bond	40	2.75103	0.00825215	FBGN0043535, FBGN0031530, FBGN0010389, FBGN0001137, FBGN0040736, FBGN0000490, FBGN0001114, FBGN0050463, FBGN0016123, FBGN0045443, FBGN0002528, FBGN0000635, FBGN0000636, FBGN0002526, FBGN0016797, FBGN0025631, FBGN0010114, FBGN0086359, FBGN0003149, FBGN0000299, FBGN0027558, FBGN0015609, FBGN0023000, FBGN0012037, FBGN0035131, FBGN0001257, FBGN0034328, FBGN0003137, FBGN0011828, FBGN0000592, FBGN00104…	310	258	2975	1.48787	0.999834	0.546597	12.3428
SP_PIR_KEYWORDS	disulfide bond	42	2.88858	0.00991237	FBGN0043535, FBGN0031530, FBGN0010389, FBGN0001137, FBGN0040736, FBGN0001250, FBGN0000490, FBGN0001114, FBGN0050463, FBGN0016123, FBGN0045443, FBGN0002528, FBGN0000635, FBGN0000636, FBGN0002526, FBGN0016797, FBGN0025631, FBGN0010114, FBGN0086359, FBGN0003149, FBGN0000299, FBGN0027558, FBGN0015609, FBGN0023000, FBGN0004456, FBGN0012037, FBGN0001257, FBGN0035131, FBGN0034328, FBGN0003137, FBGN00118…	1391	265	12980	1.47894	0.962649	0.10379	12.6331
UP_SEQ_FEATURE	signal peptide	58	3.989	0.0144951	FBGN0043535, FBGN0010389, FBGN0001137, FBGN0040736, FBGN0042201, FBGN0045443, FBGN0002528, FBGN0002526, FBGN0000108, FBGN0039774, FBGN0003748, FBGN0004456, FBGN0035131, FBGN0030258, FBGN0034328, FBGN0003137, FBGN0039928, FBGN0002569, FBGN0011828, FBGN0015380, FBGN0000592, FBGN0004034, FBGN0023415, FBGN0004369, FBGN0026562, FBGN0004429, FBGN0000038, FBGN0025879, FBGN0022800, FBGN0053470, FBGN00038…	310	419	2975	1.32843	1	0.665489	20.7155
UP_SEQ_FEATURE	topological domain:Extracellular	44	3.02613	0.0225315	FBGN0022800, FBGN0010389, FBGN0037238, FBGN0001137, FBGN0001250, FBGN0000497, FBGN0045443, FBGN0004646, FBGN0000635, FBGN0000108, FBGN0000636, FBGN0016797, FBGN0025631, FBGN0003731, FBGN0015609, FBGN0260753, FBGN0003861, FBGN0023000, FBGN0004456, FBGN0035131, FBGN0004513, FBGN0001991, FBGN0003429, FBGN0003301, FBGN0039928, FBGN0003463, FBGN0035870, FBGN0015380, FBGN0010473, FBGN0060296, FBGN00157…	310	309	2975	1.36653	1	0.797142	30.3928
SP_PIR_KEYWORDS	signal	59	4.05777	0.0314042	FBGN0043535, FBGN0010389, FBGN0001137, FBGN0040736, FBGN0042201, FBGN0045443, FBGN0002528, FBGN0002526, FBGN0000108, FBGN0039774, FBGN0003748, FBGN0004456, FBGN0035131, FBGN0030258, FBGN0034328, FBGN0003137, FBGN0002569, FBGN0039928, FBGN0045038, FBGN0011828, FBGN0015380, FBGN0000592, FBGN0004034, FBGN0023415, FBGN0004369, FBGN0026562, FBGN0004429, FBGN0000038, FBGN0025879, FBGN0022800, FBGN00534…	1391	425	12980	1.29542	0.999973	0.200712	35.1166
Annotation Cluster 21	Enrichment Score: 2.8818469407519562
Category	Term	Count	%	PValue	Genes	List Total	Pop Hits	Pop Total	Fold Enrichment	Bonferroni	Benjamini	FDR
GOTERM_BP_FAT	GO:0035152~regulation of tube architecture, open tracheal system	18	1.23796	8.04087e-08	FBGN0259211, FBGN0001320, FBGN0003053, FBGN0010434, FBGN0002921, FBGN0001250, FBGN0035625, FBGN0000490, FBGN0013733, FBGN0004635, FBGN0000635, FBGN0261341, FBGN0015777, FBGN0086901, FBGN0003731, FBGN0001311, FBGN0001987, FBGN0004456	845	38	7937	4.44927	0.000168362	8.41876e-06	0.00013899
GOTERM_BP_FAT	GO:0035160~maintenance of epithelial integrity, open tracheal system	6	0.412655	0.00358704	FBGN0003053, FBGN0086901, FBGN0001250, FBGN0003731, FBGN0004635, FBGN0004456	845	11	7937	5.1234	0.99946	0.0661197	6.02251
GOTERM_BP_FAT	GO:0010669~epithelial structure maintenance	6	0.412655	0.00561627	FBGN0003053, FBGN0086901, FBGN0001250, FBGN0003731, FBGN0004635, FBGN0004456	845	12	7937	4.69645	0.999992	0.0958863	9.27645
GOTERM_BP_FAT	GO:0048871~multicellular organismal homeostasis	7	0.481431	0.00626931	FBGN0003053, FBGN0086901, FBGN0002921, FBGN0001250, FBGN0003731, FBGN0004635, FBGN0004456	845	17	7937	3.86766	0.999998	0.103123	10.3008
GOTERM_BP_FAT	GO:0001894~tissue homeostasis	7	0.481431	0.00626931	FBGN0003053, FBGN0086901, FBGN0002921, FBGN0001250, FBGN0003731, FBGN0004635, FBGN0004456	845	17	7937	3.86766	0.999998	0.103123	10.3008
GOTERM_BP_FAT	GO:0060249~anatomical structure homeostasis	9	0.618982	0.080351	FBGN0003053, FBGN0086901, FBGN0002921, FBGN0001250, FBGN0003731, FBGN0004028, FBGN0004635, FBGN0004456, FBGN0004169	845	43	7937	1.96596	1	0.522927	76.4932
Annotation Cluster 22	Enrichment Score: 2.88118683809649
Category	Term	Count	%	PValue	Genes	List Total	Pop Hits	Pop Total	Fold Enrichment	Bonferroni	Benjamini	FDR
SP_PIR_KEYWORDS	calcium	41	2.81981	1.43825e-07	FBGN0031530, FBGN0037238, FBGN0001114, FBGN0050463, FBGN0004580, FBGN0000497, FBGN0033438, FBGN0013348, FBGN0020907, FBGN0022160, FBGN0250789, FBGN0027558, FBGN0010423, FBGN0015609, FBGN0030749, FBGN0003861, FBGN0012051, FBGN0031692, FBGN0010424, FBGN0002773, FBGN0033027, FBGN0039140, FBGN0011286, FBGN0004242, FBGN0001991, FBGN0003429, FBGN0039928, FBGN0013733, FBGN0011828, FBGN0051999, FBGN00530…	1391	158	12980	2.42144	4.74613e-05	9.49243e-06	0.000194985
GOTERM_MF_FAT	GO:0005509~calcium ion binding	55	3.78267	4.23038e-06	FBGN0050463, FBGN0013348, FBGN0020907, FBGN0022160, FBGN0038181, FBGN0033170, FBGN0012051, FBGN0031692, FBGN0035798, FBGN0033027, FBGN0001991, FBGN0003429, FBGN0039928, FBGN0011828, FBGN0051665, FBGN0053098, FBGN0031879, FBGN0000667, FBGN0019886, FBGN0014380, FBGN0005614, FBGN0053196, FBGN0026562, FBGN0022800, FBGN0004885, FBGN0030706, FBGN0031530, FBGN0037238, FBGN0001114, FBGN0004580, FBGN00004…	959	242	7918	1.87648	0.00385911	0.000351445	0.00660705
UP_SEQ_FEATURE	domain:EF-hand 1	11	0.756534	0.000212438	FBGN0002773, FBGN0039140, FBGN0002772, FBGN0013348, FBGN0250789, FBGN0000667, FBGN0010423, FBGN0019886, FBGN0012051, FBGN0004580, FBGN0010424	310	27	2975	3.9098	0.199952	0.0436361	0.337199
UP_SEQ_FEATURE	domain:EF-hand 2	11	0.756534	0.000212438	FBGN0002773, FBGN0039140, FBGN0002772, FBGN0013348, FBGN0250789, FBGN0000667, FBGN0010423, FBGN0019886, FBGN0012051, FBGN0004580, FBGN0010424	310	27	2975	3.9098	0.199952	0.0436361	0.337199
UP_SEQ_FEATURE	calcium-binding region:2	9	0.618982	0.00107262	FBGN0039140, FBGN0013348, FBGN0250789, FBGN0000667, FBGN0010423, FBGN0019886, FBGN0012051, FBGN0004580, FBGN0010424	310	22	2975	3.92595	0.675951	0.131387	1.6917
UP_SEQ_FEATURE	calcium-binding region:1	9	0.618982	0.00107262	FBGN0039140, FBGN0013348, FBGN0250789, FBGN0000667, FBGN0010423, FBGN0019886, FBGN0012051, FBGN0004580, FBGN0010424	310	22	2975	3.92595	0.675951	0.131387	1.6917
INTERPRO	IPR018247:EF-HAND 1	25	1.71939	0.00161774	FBGN0011656, FBGN0002773, FBGN0039140, FBGN0033027, FBGN0013733, FBGN0004580, FBGN0053098, FBGN0083228, FBGN0013348, FBGN0020907, FBGN0022160, FBGN0250789, FBGN0039054, FBGN0000667, FBGN0025827, FBGN0019886, FBGN0010423, FBGN0259175, FBGN0034853, FBGN0012051, FBGN0034162, FBGN0031692, FBGN0051345, FBGN0026562, FBGN0010424	1211	108	10196	1.94896	0.909816	0.181672	2.65128
SMART	SM00054:EFh	18	1.23796	0.00529248	FBGN0002773, FBGN0039140, FBGN0033027, FBGN0013733, FBGN0004580, FBGN0083228, FBGN0013348, FBGN0020907, FBGN0022160, FBGN0250789, FBGN0039054, FBGN0000667, FBGN0019886, FBGN0010423, FBGN0012051, FBGN0031692, FBGN0051345, FBGN0010424	561	76	4824	2.03659	0.715678	0.145472	6.60735
INTERPRO	IPR002048:Calcium-binding EF-hand	18	1.23796	0.00683506	FBGN0002773, FBGN0039140, FBGN0033027, FBGN0013733, FBGN0004580, FBGN0083228, FBGN0013348, FBGN0020907, FBGN0022160, FBGN0250789, FBGN0039054, FBGN0000667, FBGN0019886, FBGN0010423, FBGN0012051, FBGN0031692, FBGN0051345, FBGN0010424	1211	76	10196	1.99409	0.999963	0.334802	10.7588
INTERPRO	IPR011992:EF-Hand type	22	1.51307	0.00694609	FBGN0002773, FBGN0002772, FBGN0033027, FBGN0011286, FBGN0001991, FBGN0013733, FBGN0004580, FBGN0053098, FBGN0083228, FBGN0013348, FBGN0020907, FBGN0022160, FBGN0250789, FBGN0039054, FBGN0000667, FBGN0019886, FBGN0010423, FBGN0012051, FBGN0031692, FBGN0051345, FBGN0026562, FBGN0010424	1211	101	10196	1.83395	0.999968	0.318614	10.9243
SP_PIR_KEYWORDS	EF hand	6	0.412655	0.00861341	FBGN0002773, FBGN0250789, FBGN0000667, FBGN0010423, FBGN0004580, FBGN0010424	1391	13	12980	4.30681	0.942429	0.100333	11.0663
INTERPRO	IPR018248:EF hand	17	1.16919	0.0152533	FBGN0002773, FBGN0039140, FBGN0033027, FBGN0013733, FBGN0004580, FBGN0053098, FBGN0083228, FBGN0013348, FBGN0022160, FBGN0250789, FBGN0000667, FBGN0019886, FBGN0010423, FBGN0012051, FBGN0031692, FBGN0051345, FBGN0010424	1211	76	10196	1.88331	1	0.469785	22.5163
INTERPRO	IPR018249:EF-HAND 2	19	1.30674	0.0291713	FBGN0002773, FBGN0002772, FBGN0039140, FBGN0033027, FBGN0013733, FBGN0004580, FBGN0053098, FBGN0083228, FBGN0013348, FBGN0020907, FBGN0022160, FBGN0250789, FBGN0000667, FBGN0019886, FBGN0010423, FBGN0012051, FBGN0031692, FBGN0051345, FBGN0010424	1211	95	10196	1.6839	1	0.592545	38.8197
UP_SEQ_FEATURE	domain:EF-hand 3	6	0.412655	0.032163	FBGN0002773, FBGN0013348, FBGN0010423, FBGN0012051, FBGN0004580, FBGN0010424	310	18	2975	3.19892	1	0.851476	40.5318
UP_SEQ_FEATURE	domain:EF-hand 4	5	0.343879	0.0382578	FBGN0013348, FBGN0010423, FBGN0012051, FBGN0004580, FBGN0010424	310	13	2975	3.69107	1	0.884184	46.2142
Annotation Cluster 23	Enrichment Score: 2.8612640810859835
Category	Term	Count	%	PValue	Genes	List Total	Pop Hits	Pop Total	Fold Enrichment	Bonferroni	Benjamini	FDR
GOTERM_BP_FAT	GO:0016051~carbohydrate biosynthetic process	19	1.30674	1.06417e-05	FBGN0034618, FBGN0031908, FBGN0031530, FBGN0027580, FBGN0027560, FBGN0038293, FBGN0032618, FBGN0011754, FBGN0033087, FBGN0086355, FBGN0003067, FBGN0003076, FBGN0034081, FBGN0030662, FBGN0051956, FBGN0027558, FBGN0027341, FBGN0001311, FBGN0003074	845	56	7937	3.18688	0.0220374	0.000636477	0.018393
GOTERM_BP_FAT	GO:0034637~cellular carbohydrate biosynthetic process	11	0.756534	8.52698e-05	FBGN0011754, FBGN0034618, FBGN0086355, FBGN0003067, FBGN0031908, FBGN0003076, FBGN0034081, FBGN0027580, FBGN0027560, FBGN0038293, FBGN0003074	845	24	7937	4.30508	0.163528	0.0034951	0.14729
GOTERM_BP_FAT	GO:0006112~energy reserve metabolic process	7	0.481431	8.99602e-05	FBGN0011754, FBGN0034618, FBGN0003076, FBGN0031995, FBGN0038293, FBGN0004507, FBGN0030087	845	9	7937	7.30559	0.171704	0.00354813	0.155386
GOTERM_BP_FAT	GO:0044042~glucan metabolic process	7	0.481431	8.99602e-05	FBGN0011754, FBGN0034618, FBGN0003076, FBGN0031995, FBGN0038293, FBGN0004507, FBGN0030087	845	9	7937	7.30559	0.171704	0.00354813	0.155386
GOTERM_BP_FAT	GO:0005977~glycogen metabolic process	7	0.481431	8.99602e-05	FBGN0011754, FBGN0034618, FBGN0003076, FBGN0031995, FBGN0038293, FBGN0004507, FBGN0030087	845	9	7937	7.30559	0.171704	0.00354813	0.155386
GOTERM_BP_FAT	GO:0006073~cellular glucan metabolic process	7	0.481431	8.99602e-05	FBGN0011754, FBGN0034618, FBGN0003076, FBGN0031995, FBGN0038293, FBGN0004507, FBGN0030087	845	9	7937	7.30559	0.171704	0.00354813	0.155386
GOTERM_BP_FAT	GO:0044264~cellular polysaccharide metabolic process	8	0.550206	0.000723253	FBGN0011754, FBGN0034618, FBGN0003076, FBGN0031995, FBGN0034081, FBGN0038293, FBGN0004507, FBGN0030087	845	16	7937	4.69645	0.7802	0.0185304	1.24284
GOTERM_BP_FAT	GO:0000271~polysaccharide biosynthetic process	8	0.550206	0.00609927	FBGN0033087, FBGN0011754, FBGN0034618, FBGN0003076, FBGN0030662, FBGN0034081, FBGN0038293, FBGN0001311	845	22	7937	3.4156	0.999997	0.102063	10.0352
GOTERM_BP_FAT	GO:0005978~glycogen biosynthetic process	4	0.275103	0.010161	FBGN0011754, FBGN0034618, FBGN0003076, FBGN0038293	845	5	7937	7.51432	1	0.14551	16.1831
GOTERM_BP_FAT	GO:0009250~glucan biosynthetic process	4	0.275103	0.010161	FBGN0011754, FBGN0034618, FBGN0003076, FBGN0038293	845	5	7937	7.51432	1	0.14551	16.1831
GOTERM_BP_FAT	GO:0033692~cellular polysaccharide biosynthetic process	5	0.343879	0.0312933	FBGN0011754, FBGN0034618, FBGN0003076, FBGN0034081, FBGN0038293	845	12	7937	3.91371	1	0.296896	42.2797
SP_PIR_KEYWORDS	glycogen metabolism	3	0.206327	0.0319299	FBGN0031995, FBGN0004507, FBGN0030087	1391	3	12980	9.33142	0.999978	0.199965	35.5924
SP_PIR_KEYWORDS	carbohydrate metabolism	6	0.412655	0.0453261	FBGN0003076, FBGN0031995, FBGN0004057, FBGN0035147, FBGN0004507, FBGN0030087	1391	19	12980	2.94676	1	0.24294	46.6796
GOTERM_CC_FAT	GO:0005964~phosphorylase kinase complex	3	0.206327	0.071426	FBGN0011754, FBGN0031995, FBGN0030087	568	4	4786	6.31954	1	0.317112	63.7061
Annotation Cluster 24	Enrichment Score: 2.770013678168791
Category	Term	Count	%	PValue	Genes	List Total	Pop Hits	Pop Total	Fold Enrichment	Bonferroni	Benjamini	FDR
GOTERM_CC_FAT	GO:0009288~flagellin-based flagellum	5	0.343879	0.000883873	FBGN0033027, FBGN0010423, FBGN0045038, FBGN0031692, FBGN0010424	568	5	4786	8.42606	0.26618	0.00856016	1.2021
GOTERM_BP_FAT	GO:0001539~ciliary or flagellar motility	5	0.343879	0.00159713	FBGN0033027, FBGN0010423, FBGN0045038, FBGN0031692, FBGN0010424	845	6	7937	7.82742	0.964813	0.0365066	2.7251
GOTERM_CC_FAT	GO:0019861~flagellum	6	0.412655	0.00346919	FBGN0033027, FBGN0010423, FBGN0045038, FBGN0037463, FBGN0031692, FBGN0010424	568	10	4786	5.05563	0.703684	0.0285449	4.6418
Annotation Cluster 25	Enrichment Score: 2.631700444568658
Category	Term	Count	%	PValue	Genes	List Total	Pop Hits	Pop Total	Fold Enrichment	Bonferroni	Benjamini	FDR
GOTERM_BP_FAT	GO:0043473~pigmentation	19	1.30674	7.92828e-05	FBGN0025697, FBGN0000422, FBGN0038105, FBGN0003162, FBGN0000490, FBGN0019643, FBGN0003996, FBGN0003515, FBGN0038966, FBGN0086348, FBGN0086367, FBGN0001208, FBGN0004034, FBGN0041184, FBGN0000153, FBGN0000527, FBGN0005626, FBGN0085408, FBGN0001296	845	64	7937	2.78852	0.152975	0.00331499	0.136955
GOTERM_BP_FAT	GO:0048066~pigmentation during development	18	1.23796	0.00014095	FBGN0025697, FBGN0000422, FBGN0038105, FBGN0003162, FBGN0000490, FBGN0019643, FBGN0003996, FBGN0003515, FBGN0038966, FBGN0086348, FBGN0086367, FBGN0001208, FBGN0004034, FBGN0041184, FBGN0000153, FBGN0000527, FBGN0005626, FBGN0001296	845	61	7937	2.77168	0.255595	0.00507622	0.243359
GOTERM_BP_FAT	GO:0042440~pigment metabolic process	17	1.16919	0.00118736	FBGN0025697, FBGN0000053, FBGN0038105, FBGN0003162, FBGN0037515, FBGN0003996, FBGN0003515, FBGN0038966, FBGN0003499, FBGN0029167, FBGN0086348, FBGN0001208, FBGN0004034, FBGN0041194, FBGN0020764, FBGN0000527, FBGN0001296	845	66	7937	2.41938	0.916908	0.0285136	2.03268
GOTERM_BP_FAT	GO:0046148~pigment biosynthetic process	14	0.962861	0.00498145	FBGN0025697, FBGN0000053, FBGN0038105, FBGN0003162, FBGN0003996, FBGN0003515, FBGN0038966, FBGN0086348, FBGN0001208, FBGN0004034, FBGN0041194, FBGN0000527, FBGN0020764, FBGN0001296	845	56	7937	2.34822	0.999971	0.0876486	8.27009
GOTERM_BP_FAT	GO:0019748~secondary metabolic process	14	0.962861	0.0384714	FBGN0025697, FBGN0034406, FBGN0038105, FBGN0037515, FBGN0003996, FBGN0003515, FBGN0029167, FBGN0000592, FBGN0086355, FBGN0004034, FBGN0004057, FBGN0000527, FBGN0031693, FBGN0001296	845	72	7937	1.8264	1	0.338213	49.2431
GOTERM_BP_FAT	GO:0048069~eye pigmentation	9	0.618982	0.0637495	FBGN0086348, FBGN0025697, FBGN0001208, FBGN0003162, FBGN0041184, FBGN0003996, FBGN0003515, FBGN0038966, FBGN0001296	845	41	7937	2.06186	1	0.456833	67.9742
Annotation Cluster 26	Enrichment Score: 2.529880578842907
Category	Term	Count	%	PValue	Genes	List Total	Pop Hits	Pop Total	Fold Enrichment	Bonferroni	Benjamini	FDR
GOTERM_BP_FAT	GO:0006122~mitochondrial electron transport, ubiquinol to cytochrome c	8	0.550206	0.000144595	FBGN0250814, FBGN0030733, FBGN0052649, FBGN0035600, FBGN0021906, FBGN0050354, FBGN0038271, FBGN0011227	845	13	7937	5.78025	0.261257	0.00511913	0.249645
GOTERM_CC_FAT	GO:0005750~mitochondrial respiratory chain complex III	7	0.481431	0.00132589	FBGN0250814, FBGN0030733, FBGN0035600, FBGN0021906, FBGN0050354, FBGN0038271, FBGN0011227	568	12	4786	4.9152	0.371469	0.0118363	1.79823
GOTERM_CC_FAT	GO:0045275~respiratory chain complex III	7	0.481431	0.00132589	FBGN0250814, FBGN0030733, FBGN0035600, FBGN0021906, FBGN0050354, FBGN0038271, FBGN0011227	568	12	4786	4.9152	0.371469	0.0118363	1.79823
GOTERM_MF_FAT	GO:0008121~ubiquinol-cytochrome-c reductase activity	6	0.412655	0.00977713	FBGN0250814, FBGN0030733, FBGN0021906, FBGN0050354, FBGN0038271, FBGN0011227	959	12	7918	4.12826	0.999874	0.196703	14.2262
GOTERM_MF_FAT	GO:0016681~oxidoreductase activity, acting on diphenols and related substances as donors, cytochrome as acceptor	6	0.412655	0.00977713	FBGN0250814, FBGN0030733, FBGN0021906, FBGN0050354, FBGN0038271, FBGN0011227	959	12	7918	4.12826	0.999874	0.196703	14.2262
GOTERM_MF_FAT	GO:0016679~oxidoreductase activity, acting on diphenols and related substances as donors	6	0.412655	0.0272347	FBGN0250814, FBGN0030733, FBGN0021906, FBGN0050354, FBGN0038271, FBGN0011227	959	15	7918	3.30261	1	0.384514	35.0315
Annotation Cluster 27	Enrichment Score: 2.387251507726794
Category	Term	Count	%	PValue	Genes	List Total	Pop Hits	Pop Total	Fold Enrichment	Bonferroni	Benjamini	FDR
GOTERM_BP_FAT	GO:0019226~transmission of nerve impulse	41	2.81981	3.28995e-05	FBGN0041605, FBGN0024179, FBGN0010015, FBGN0013342, FBGN0016672, FBGN0000635, FBGN0046113, FBGN0025631, FBGN0086784, FBGN0250789, FBGN0039774, FBGN0039900, FBGN0250788, FBGN0005626, FBGN0027356, FBGN0030600, FBGN0026439, FBGN0023000, FBGN0004620, FBGN0259108, FBGN0039140, FBGN0004242, FBGN0004575, FBGN0004516, FBGN0025726, FBGN0019643, FBGN0003301, FBGN0039928, FBGN0038659, FBGN0083228, FBGN00867…	845	196	7937	1.96484	0.0665732	0.00163896	0.0568529
GOTERM_BP_FAT	GO:0007268~synaptic transmission	39	2.68226	7.23073e-05	FBGN0041605, FBGN0024179, FBGN0010015, FBGN0013342, FBGN0016672, FBGN0000635, FBGN0046113, FBGN0086784, FBGN0250789, FBGN0039774, FBGN0039900, FBGN0250788, FBGN0005626, FBGN0027356, FBGN0030600, FBGN0026439, FBGN0023000, FBGN0004620, FBGN0259108, FBGN0039140, FBGN0004242, FBGN0004575, FBGN0004516, FBGN0025726, FBGN0019643, FBGN0003301, FBGN0039928, FBGN0038659, FBGN0083228, FBGN0086778, FBGN00399…	845	189	7937	1.93822	0.140511	0.00308537	0.124913
GOTERM_BP_FAT	GO:0007267~cell-cell signaling	42	2.88858	8.53305e-05	FBGN0041605, FBGN0024179, FBGN0010015, FBGN0013342, FBGN0016672, FBGN0003499, FBGN0000635, FBGN0046113, FBGN0086784, FBGN0029830, FBGN0250789, FBGN0039774, FBGN0039900, FBGN0250788, FBGN0005626, FBGN0027356, FBGN0030600, FBGN0026439, FBGN0023000, FBGN0004620, FBGN0259108, FBGN0039140, FBGN0004242, FBGN0004575, FBGN0004516, FBGN0025726, FBGN0019643, FBGN0003301, FBGN0039928, FBGN0013733, FBGN00386…	845	211	7937	1.86968	0.163635	0.00343044	0.147395
GOTERM_BP_FAT	GO:0006836~neurotransmitter transport	25	1.71939	0.00316705	FBGN0031937, FBGN0041605, FBGN0004242, FBGN0004575, FBGN0034381, FBGN0025726, FBGN0010015, FBGN0038659, FBGN0034136, FBGN0013342, FBGN0039915, FBGN0083228, FBGN0086784, FBGN0250789, FBGN0030613, FBGN0039774, FBGN0259246, FBGN0039900, FBGN0250788, FBGN0011603, FBGN0029762, FBGN0027356, FBGN0028886, FBGN0016975, FBGN0023000	845	126	7937	1.86367	0.998696	0.0618717	5.33545
GOTERM_CC_FAT	GO:0045202~synapse	26	1.78817	0.00536163	FBGN0026255, FBGN0004242, FBGN0004575, FBGN0025726, FBGN0010015, FBGN0038840, FBGN0039928, FBGN0013342, FBGN0036727, FBGN0029147, FBGN0000635, FBGN0046113, FBGN0083228, FBGN0086778, FBGN0030613, FBGN0039911, FBGN0259246, FBGN0039900, FBGN0043362, FBGN0051272, FBGN0085447, FBGN0027356, FBGN0026439, FBGN0016975, FBGN0004620, FBGN0000038	568	125	4786	1.75262	0.847657	0.0409516	7.08891
GOTERM_CC_FAT	GO:0044456~synapse part	22	1.51307	0.00918652	FBGN0026255, FBGN0004242, FBGN0004575, FBGN0025726, FBGN0010015, FBGN0038840, FBGN0039928, FBGN0013342, FBGN0036727, FBGN0029147, FBGN0000635, FBGN0083228, FBGN0086778, FBGN0030613, FBGN0039911, FBGN0259246, FBGN0039900, FBGN0043362, FBGN0051272, FBGN0016975, FBGN0000038, FBGN0004620	568	104	4786	1.78243	0.960448	0.0650803	11.8582
GOTERM_BP_FAT	GO:0050877~neurological system process	76	5.22696	0.0107487	FBGN0013972, FBGN0041605, FBGN0043535, FBGN0250876, FBGN0025680, FBGN0013342, FBGN0016672, FBGN0085434, FBGN0002526, FBGN0039774, FBGN0003371, FBGN0004620, FBGN0259108, FBGN0002921, FBGN0037705, FBGN0004516, FBGN0019643, FBGN0039928, FBGN0003996, FBGN0015380, FBGN0030613, FBGN0003366, FBGN0259246, FBGN0250906, FBGN0043362, FBGN0001123, FBGN0005614, FBGN0023479, FBGN0000422, FBGN0024179, FBGN00141…	845	546	7937	1.30744	1	0.147313	17.0391
GOTERM_BP_FAT	GO:0001505~regulation of neurotransmitter levels	21	1.44429	0.0112644	FBGN0041605, FBGN0004242, FBGN0004575, FBGN0025726, FBGN0004516, FBGN0010015, FBGN0019643, FBGN0038659, FBGN0013342, FBGN0083228, FBGN0086784, FBGN0030613, FBGN0250789, FBGN0039774, FBGN0259246, FBGN0039900, FBGN0250788, FBGN0005626, FBGN0027356, FBGN0016975, FBGN0023000	845	110	7937	1.79319	1	0.148095	17.7835
GOTERM_CC_FAT	GO:0045211~postsynaptic membrane	11	0.756534	0.0344323	FBGN0000635, FBGN0026255, FBGN0086778, FBGN0039911, FBGN0025726, FBGN0038840, FBGN0039928, FBGN0029147, FBGN0036727, FBGN0000038, FBGN0004620	568	45	4786	2.0597	0.999995	0.182123	38.0735
GOTERM_BP_FAT	GO:0007269~neurotransmitter secretion	18	1.23796	0.0399005	FBGN0041605, FBGN0004242, FBGN0004575, FBGN0025726, FBGN0010015, FBGN0038659, FBGN0013342, FBGN0083228, FBGN0086784, FBGN0030613, FBGN0250789, FBGN0039774, FBGN0259246, FBGN0039900, FBGN0250788, FBGN0027356, FBGN0016975, FBGN0023000	845	102	7937	1.65757	1	0.344332	50.5315
GOTERM_BP_FAT	GO:0003001~generation of a signal involved in cell-cell signaling	18	1.23796	0.0432589	FBGN0041605, FBGN0004242, FBGN0004575, FBGN0025726, FBGN0010015, FBGN0038659, FBGN0013342, FBGN0083228, FBGN0086784, FBGN0030613, FBGN0250789, FBGN0039774, FBGN0259246, FBGN0039900, FBGN0250788, FBGN0027356, FBGN0016975, FBGN0023000	845	103	7937	1.64148	1	0.359305	53.4388
SP_PIR_KEYWORDS	synapse	10	0.687758	0.0989287	FBGN0026255, FBGN0086778, FBGN0004242, FBGN0004575, FBGN0038840, FBGN0085447, FBGN0016975, FBGN0036727, FBGN0000038, FBGN0004620	1391	52	12980	1.7945	1	0.379637	75.6407
Annotation Cluster 28	Enrichment Score: 2.3797794438327413
Category	Term	Count	%	PValue	Genes	List Total	Pop Hits	Pop Total	Fold Enrichment	Bonferroni	Benjamini	FDR
GOTERM_BP_FAT	GO:0007424~open tracheal system development	35	2.40715	2.04386e-05	FBGN0086680, FBGN0001250, FBGN0035625, FBGN0000490, FBGN0003499, FBGN0000635, FBGN0003731, FBGN0001987, FBGN0011739, FBGN0004456, FBGN0053556, FBGN0001168, FBGN0259211, FBGN0001320, FBGN0003053, FBGN0010434, FBGN0005631, FBGN0002921, FBGN0023095, FBGN0013733, FBGN0004635, FBGN0020521, FBGN0004198, FBGN0014388, FBGN0261341, FBGN0015777, FBGN0002543, FBGN0086901, FBGN0005771, FBGN0004859, FBGN00350…	845	153	7937	2.1487	0.0418958	0.00104333	0.035323
GOTERM_BP_FAT	GO:0060541~respiratory system development	35	2.40715	2.04386e-05	FBGN0086680, FBGN0001250, FBGN0035625, FBGN0000490, FBGN0003499, FBGN0000635, FBGN0003731, FBGN0001987, FBGN0011739, FBGN0004456, FBGN0053556, FBGN0001168, FBGN0259211, FBGN0001320, FBGN0003053, FBGN0010434, FBGN0005631, FBGN0002921, FBGN0023095, FBGN0013733, FBGN0004635, FBGN0020521, FBGN0004198, FBGN0014388, FBGN0261341, FBGN0015777, FBGN0002543, FBGN0086901, FBGN0005771, FBGN0004859, FBGN00350…	845	153	7937	2.1487	0.0418958	0.00104333	0.035323
GOTERM_BP_FAT	GO:0035239~tube morphogenesis	18	1.23796	0.00646681	FBGN0001168, FBGN0259211, FBGN0001250, FBGN0000490, FBGN0023095, FBGN0013733, FBGN0014388, FBGN0004198, FBGN0002543, FBGN0086901, FBGN0005771, FBGN0003731, FBGN0020299, FBGN0001311, FBGN0003209, FBGN0053556, FBGN0011739, FBGN0004456	845	84	7937	2.01276	0.999999	0.10538	10.6085
GOTERM_BP_FAT	GO:0035295~tube development	19	1.30674	0.0156909	FBGN0001168, FBGN0259211, FBGN0005631, FBGN0001250, FBGN0000490, FBGN0023095, FBGN0013733, FBGN0014388, FBGN0004198, FBGN0002543, FBGN0086901, FBGN0005771, FBGN0003731, FBGN0020299, FBGN0001311, FBGN0003209, FBGN0053556, FBGN0011739, FBGN0004456	845	99	7937	1.80268	1	0.19127	23.9192
GOTERM_BP_FAT	GO:0060562~epithelial tube morphogenesis	10	0.687758	0.0297123	FBGN0259211, FBGN0014388, FBGN0005771, FBGN0020299, FBGN0000490, FBGN0023095, FBGN0013733, FBGN0001311, FBGN0011739, FBGN0053556	845	42	7937	2.2364	1	0.289232	40.6296
GOTERM_BP_FAT	GO:0001763~morphogenesis of a branching structure	10	0.687758	0.0297123	FBGN0259211, FBGN0014388, FBGN0005771, FBGN0020299, FBGN0000490, FBGN0023095, FBGN0013733, FBGN0004635, FBGN0011739, FBGN0053556	845	42	7937	2.2364	1	0.289232	40.6296
GOTERM_BP_FAT	GO:0048754~branching morphogenesis of a tube	9	0.618982	0.0494682	FBGN0259211, FBGN0014388, FBGN0005771, FBGN0020299, FBGN0000490, FBGN0023095, FBGN0013733, FBGN0011739, FBGN0053556	845	39	7937	2.16759	1	0.389894	58.3951
GOTERM_BP_FAT	GO:0060446~branching involved in open tracheal system development	9	0.618982	0.0494682	FBGN0259211, FBGN0014388, FBGN0005771, FBGN0020299, FBGN0000490, FBGN0023095, FBGN0013733, FBGN0011739, FBGN0053556	845	39	7937	2.16759	1	0.389894	58.3951
Annotation Cluster 29	Enrichment Score: 2.3553563141255287
Category	Term	Count	%	PValue	Genes	List Total	Pop Hits	Pop Total	Fold Enrichment	Bonferroni	Benjamini	FDR
GOTERM_BP_FAT	GO:0006123~mitochondrial electron transport, cytochrome c to oxygen	8	0.550206	0.000447639	FBGN0034877, FBGN0040773, FBGN0032833, FBGN0031831, FBGN0015031, FBGN0033020, FBGN0019624, FBGN0042132	845	15	7937	5.00955	0.608421	0.0131184	0.770949
GOTERM_CC_FAT	GO:0005751~mitochondrial respiratory chain complex IV	8	0.550206	0.0031028	FBGN0034877, FBGN0040773, FBGN0032833, FBGN0031831, FBGN0015031, FBGN0033020, FBGN0019624, FBGN0042132	568	18	4786	3.74491	0.662999	0.0268254	4.16118
GOTERM_CC_FAT	GO:0045277~respiratory chain complex IV	8	0.550206	0.0031028	FBGN0034877, FBGN0040773, FBGN0032833, FBGN0031831, FBGN0015031, FBGN0033020, FBGN0019624, FBGN0042132	568	18	4786	3.74491	0.662999	0.0268254	4.16118
GOTERM_MF_FAT	GO:0004129~cytochrome-c oxidase activity	8	0.550206	0.00932217	FBGN0034877, FBGN0040773, FBGN0032833, FBGN0031831, FBGN0015031, FBGN0033020, FBGN0019624, FBGN0042132	959	21	7918	3.14534	0.999808	0.19266	13.6086
GOTERM_MF_FAT	GO:0016675~oxidoreductase activity, acting on heme group of donors	8	0.550206	0.00932217	FBGN0034877, FBGN0040773, FBGN0032833, FBGN0031831, FBGN0015031, FBGN0033020, FBGN0019624, FBGN0042132	959	21	7918	3.14534	0.999808	0.19266	13.6086
GOTERM_MF_FAT	GO:0015002~heme-copper terminal oxidase activity	8	0.550206	0.00932217	FBGN0034877, FBGN0040773, FBGN0032833, FBGN0031831, FBGN0015031, FBGN0033020, FBGN0019624, FBGN0042132	959	21	7918	3.14534	0.999808	0.19266	13.6086
GOTERM_MF_FAT	GO:0016676~oxidoreductase activity, acting on heme group of donors, oxygen as acceptor	8	0.550206	0.00932217	FBGN0034877, FBGN0040773, FBGN0032833, FBGN0031831, FBGN0015031, FBGN0033020, FBGN0019624, FBGN0042132	959	21	7918	3.14534	0.999808	0.19266	13.6086
Annotation Cluster 30	Enrichment Score: 2.3032530675847402
Category	Term	Count	%	PValue	Genes	List Total	Pop Hits	Pop Total	Fold Enrichment	Bonferroni	Benjamini	FDR
INTERPRO	IPR013525:ABC-2 type transporter	9	0.618982	0.000347822	FBGN0053970, FBGN0052091, FBGN0032167, FBGN0039594, FBGN0025683, FBGN0031516, FBGN0003996, FBGN0003515, FBGN0020762	1211	17	10196	4.45738	0.403666	0.0625757	0.575701
INTERPRO	IPR017871:ABC transporter, conserved site	16	1.10041	0.00252671	FBGN0010241, FBGN0053970, FBGN0031170, FBGN0028675, FBGN0038740, FBGN0004513, FBGN0039594, FBGN0025683, FBGN0029881, FBGN0003515, FBGN0003996, FBGN0052091, FBGN0032167, FBGN0031516, FBGN0004512, FBGN0020762	1211	58	10196	2.32262	0.976703	0.221689	4.11184
INTERPRO	IPR003439:ABC transporter-like	15	1.03164	0.00483558	FBGN0010241, FBGN0053970, FBGN0031170, FBGN0028675, FBGN0038740, FBGN0004513, FBGN0039594, FBGN0025683, FBGN0003515, FBGN0003996, FBGN0052091, FBGN0032167, FBGN0031516, FBGN0004512, FBGN0020762	1211	56	10196	2.25522	0.999256	0.290365	7.72975
GOTERM_CC_FAT	GO:0043190~ATP-binding cassette (ABC) transporter complex	11	0.756534	0.021935	FBGN0031170, FBGN0053970, FBGN0052091, FBGN0038740, FBGN0032167, FBGN0039594, FBGN0025683, FBGN0031516, FBGN0003996, FBGN0003515, FBGN0020762	568	42	4786	2.20682	0.999575	0.129441	26.1651
COG_ONTOLOGY	Defense mechanisms	8	0.550206	0.0326765	FBGN0053970, FBGN0010241, FBGN0052091, FBGN0038740, FBGN0004513, FBGN0039594, FBGN0031516, FBGN0004512	175	23	1237	2.45863	0.665907	0.306113	25.1723
Annotation Cluster 31	Enrichment Score: 2.2956525202285536
Category	Term	Count	%	PValue	Genes	List Total	Pop Hits	Pop Total	Fold Enrichment	Bonferroni	Benjamini	FDR
GOTERM_BP_FAT	GO:0034637~cellular carbohydrate biosynthetic process	11	0.756534	8.52698e-05	FBGN0011754, FBGN0034618, FBGN0086355, FBGN0003067, FBGN0031908, FBGN0003076, FBGN0034081, FBGN0027580, FBGN0027560, FBGN0038293, FBGN0003074	845	24	7937	4.30508	0.163528	0.0034951	0.14729
GOTERM_BP_FAT	GO:0006090~pyruvate metabolic process	7	0.481431	0.00201094	FBGN0029155, FBGN0086355, FBGN0003067, FBGN0027580, FBGN0031912, FBGN0003074, FBGN0028325	845	14	7937	4.69645	0.98523	0.0420998	3.41965
SP_PIR_KEYWORDS	gluconeogenesis	5	0.343879	0.00351111	FBGN0000064, FBGN0086355, FBGN0003067, FBGN0250906, FBGN0003074	1391	7	12980	6.6653	0.686735	0.053772	4.65652
GOTERM_BP_FAT	GO:0006094~gluconeogenesis	4	0.275103	0.010161	FBGN0086355, FBGN0003067, FBGN0027580, FBGN0003074	845	5	7937	7.51432	1	0.14551	16.1831
GOTERM_BP_FAT	GO:0019319~hexose biosynthetic process	4	0.275103	0.0445807	FBGN0086355, FBGN0003067, FBGN0027580, FBGN0003074	845	8	7937	4.69645	1	0.362663	54.5383
GOTERM_BP_FAT	GO:0046364~monosaccharide biosynthetic process	4	0.275103	0.061711	FBGN0086355, FBGN0003067, FBGN0027580, FBGN0003074	845	9	7937	4.17462	1	0.450159	66.7472
Annotation Cluster 32	Enrichment Score: 2.237144288968363
Category	Term	Count	%	PValue	Genes	List Total	Pop Hits	Pop Total	Fold Enrichment	Bonferroni	Benjamini	FDR
GOTERM_MF_FAT	GO:0015296~anion:cation symporter activity	16	1.10041	1.10294e-05	FBGN0028513, FBGN0034392, FBGN0034394, FBGN0051547, FBGN0036279, FBGN0016684, FBGN0031645, FBGN0039872, FBGN0038652, FBGN0035293, FBGN0259111, FBGN0026438, FBGN0031307, FBGN0026439, FBGN0029950, FBGN0024315	959	37	7918	3.57039	0.0100303	0.000671834	0.0172249
GOTERM_MF_FAT	GO:0008509~anion transmembrane transporter activity	24	1.65062	0.000459234	FBGN0028513, FBGN0034392, FBGN0051547, FBGN0034394, FBGN0051116, FBGN0036279, FBGN0016684, FBGN0040238, FBGN0031645, FBGN0039872, FBGN0038652, FBGN0039789, FBGN0038337, FBGN0034275, FBGN0035293, FBGN0032433, FBGN0259111, FBGN0026438, FBGN0031307, FBGN0029950, FBGN0026439, FBGN0032435, FBGN0034716, FBGN0024315	959	92	7918	2.15387	0.342845	0.0143728	0.714855
GOTERM_BP_FAT	GO:0015698~inorganic anion transport	8	0.550206	0.00239394	FBGN0034392, FBGN0259111, FBGN0051547, FBGN0051116, FBGN0036279, FBGN0016684, FBGN0024315, FBGN0031645	845	19	7937	3.95491	0.993388	0.0484778	4.05833
GOTERM_BP_FAT	GO:0006820~anion transport	12	0.825309	0.00886662	FBGN0032433, FBGN0034392, FBGN0259111, FBGN0051547, FBGN0051116, FBGN0036279, FBGN0026439, FBGN0016684, FBGN0032435, FBGN0024315, FBGN0031645, FBGN0034716	845	47	7937	2.39819	1	0.131757	14.2682
GOTERM_MF_FAT	GO:0015103~inorganic anion transmembrane transporter activity	11	0.756534	0.0126647	FBGN0039789, FBGN0034275, FBGN0038337, FBGN0028513, FBGN0034392, FBGN0259111, FBGN0034394, FBGN0031307, FBGN0016684, FBGN0024315, FBGN0031645	959	38	7918	2.39004	0.999991	0.237321	18.0506
GOTERM_BP_FAT	GO:0006817~phosphate transport	4	0.275103	0.0302086	FBGN0034392, FBGN0016684, FBGN0024315, FBGN0031645	845	7	7937	5.36737	1	0.292015	41.1523
GOTERM_MF_FAT	GO:0005436~sodium:phosphate symporter activity	7	0.481431	0.0338171	FBGN0028513, FBGN0034392, FBGN0034394, FBGN0031307, FBGN0016684, FBGN0024315, FBGN0031645	959	21	7918	2.75217	1	0.435436	41.5684
GOTERM_BP_FAT	GO:0006821~chloride transport	4	0.275103	0.061711	FBGN0259111, FBGN0051547, FBGN0051116, FBGN0036279	845	9	7937	4.17462	1	0.450159	66.7472
GOTERM_MF_FAT	GO:0015114~phosphate transmembrane transporter activity	7	0.481431	0.085511	FBGN0028513, FBGN0034392, FBGN0034394, FBGN0031307, FBGN0016684, FBGN0024315, FBGN0031645	959	26	7918	2.22291	1	0.683597	75.245
Annotation Cluster 33	Enrichment Score: 2.1975439134875665
Category	Term	Count	%	PValue	Genes	List Total	Pop Hits	Pop Total	Fold Enrichment	Bonferroni	Benjamini	FDR
SMART	SM00209:TSP1	9	0.618982	0.000474505	FBGN0032252, FBGN0038341, FBGN0250876, FBGN0020269, FBGN0003137, FBGN0051619, FBGN0036287, FBGN0259241, FBGN0033710	561	18	4824	4.29947	0.106389	0.0368006	0.609526
INTERPRO	IPR000884:Thrombospondin, type 1 repeat	9	0.618982	0.000561303	FBGN0032252, FBGN0038341, FBGN0250876, FBGN0020269, FBGN0003137, FBGN0051619, FBGN0036287, FBGN0259241, FBGN0033710	1211	18	10196	4.20974	0.565835	0.0800474	0.927502
INTERPRO	IPR013273:Peptidase M12B, ADAM-TS	4	0.275103	0.013855	FBGN0032252, FBGN0038341, FBGN0003137, FBGN0051619	1211	5	10196	6.73559	1	0.466479	20.6699
INTERPRO	IPR010909:PLAC	3	0.206327	0.0388844	FBGN0032252, FBGN0003137, FBGN0051619	1211	3	10196	8.41949	1	0.664254	48.2232
INTERPRO	IPR010294:ADAM-TS Spacer 1	3	0.206327	0.0716904	FBGN0032252, FBGN0038341, FBGN0003137	1211	4	10196	6.31462	1	0.83186	70.9053
Annotation Cluster 34	Enrichment Score: 2.1623431545410376
Category	Term	Count	%	PValue	Genes	List Total	Pop Hits	Pop Total	Fold Enrichment	Bonferroni	Benjamini	FDR
GOTERM_MF_FAT	GO:0005044~scavenger receptor activity	10	0.687758	0.000898685	FBGN0025697, FBGN0023479, FBGN0031571, FBGN0035290, FBGN0033192, FBGN0020376, FBGN0259241, FBGN0034660, FBGN0035091, FBGN0035090	959	23	7918	3.58979	0.560346	0.0245945	1.39444
SMART	SM00202:SR	4	0.275103	0.012996	FBGN0023479, FBGN0031571, FBGN0033192, FBGN0034660	561	5	4824	6.87914	0.954961	0.245605	15.5076
INTERPRO	IPR017448:Speract/scavenger receptor related	4	0.275103	0.013855	FBGN0023479, FBGN0031571, FBGN0033192, FBGN0034660	1211	5	10196	6.73559	1	0.466479	20.6699
INTERPRO	IPR001190:Speract/scavenger receptor	4	0.275103	0.013855	FBGN0023479, FBGN0031571, FBGN0033192, FBGN0034660	1211	5	10196	6.73559	1	0.466479	20.6699
Annotation Cluster 35	Enrichment Score: 2.143428441128171
Category	Term	Count	%	PValue	Genes	List Total	Pop Hits	Pop Total	Fold Enrichment	Bonferroni	Benjamini	FDR
GOTERM_BP_FAT	GO:0048512~circadian behavior	13	0.894085	0.000380533	FBGN0035187, FBGN0000422, FBGN0025680, FBGN0003429, FBGN0019643, FBGN0034136, FBGN0023076, FBGN0003068, FBGN0016076, FBGN0000527, FBGN0014396, FBGN0260753, FBGN0003371	845	38	7937	3.21336	0.549316	0.011652	0.655733
GOTERM_BP_FAT	GO:0007623~circadian rhythm	15	1.03164	0.000406777	FBGN0016694, FBGN0035187, FBGN0000422, FBGN0025680, FBGN0003429, FBGN0019643, FBGN0034136, FBGN0002917, FBGN0023076, FBGN0003068, FBGN0016076, FBGN0260753, FBGN0000527, FBGN0014396, FBGN0003371	845	49	7937	2.87538	0.573424	0.0120972	0.700807
GOTERM_BP_FAT	GO:0048511~rhythmic process	15	1.03164	0.000510673	FBGN0016694, FBGN0035187, FBGN0000422, FBGN0025680, FBGN0003429, FBGN0019643, FBGN0034136, FBGN0002917, FBGN0023076, FBGN0003068, FBGN0016076, FBGN0260753, FBGN0000527, FBGN0014396, FBGN0003371	845	50	7937	2.81787	0.656862	0.0145455	0.879057
GOTERM_BP_FAT	GO:0007622~rhythmic behavior	13	0.894085	0.000642782	FBGN0035187, FBGN0000422, FBGN0025680, FBGN0003429, FBGN0019643, FBGN0034136, FBGN0023076, FBGN0003068, FBGN0016076, FBGN0000527, FBGN0014396, FBGN0260753, FBGN0003371	845	40	7937	3.05269	0.739829	0.0168988	1.10528
GOTERM_BP_FAT	GO:0042752~regulation of circadian rhythm	10	0.687758	0.00177505	FBGN0035187, FBGN0003068, FBGN0025680, FBGN0040382, FBGN0005631, FBGN0019643, FBGN0014396, FBGN0002917, FBGN0023076, FBGN0003371	845	28	7937	3.35461	0.975772	0.0388042	3.0243
KEGG_PATHWAY	dme04711:Circadian rhythm	6	0.412655	0.00722308	FBGN0016694, FBGN0003068, FBGN0016076, FBGN0014396, FBGN0023076, FBGN0003371	289	10	2054	4.26436	0.475435	0.121059	7.56766
GOTERM_BP_FAT	GO:0042745~circadian sleep/wake cycle	6	0.412655	0.0118528	FBGN0035187, FBGN0003068, FBGN0019643, FBGN0014396, FBGN0034136, FBGN0023076	845	14	7937	4.02553	1	0.154284	18.6252
GOTERM_BP_FAT	GO:0045187~regulation of circadian sleep/wake cycle, sleep	5	0.343879	0.0227343	FBGN0035187, FBGN0003068, FBGN0019643, FBGN0014396, FBGN0023076	845	11	7937	4.2695	1	0.24297	32.8007
GOTERM_BP_FAT	GO:0050795~regulation of behavior	7	0.481431	0.0238523	FBGN0000592, FBGN0035187, FBGN0003068, FBGN0019643, FBGN0014396, FBGN0029768, FBGN0023076	845	22	7937	2.98865	1	0.24844	34.1172
GOTERM_BP_FAT	GO:0009649~entrainment of circadian clock	5	0.343879	0.0414957	FBGN0003068, FBGN0025680, FBGN0005631, FBGN0014396, FBGN0003371	845	13	7937	3.61265	1	0.352755	51.9331
GOTERM_BP_FAT	GO:0042749~regulation of circadian sleep/wake cycle	5	0.343879	0.0414957	FBGN0035187, FBGN0003068, FBGN0019643, FBGN0014396, FBGN0023076	845	13	7937	3.61265	1	0.352755	51.9331
GOTERM_BP_FAT	GO:0022410~circadian sleep/wake cycle process	5	0.343879	0.0414957	FBGN0035187, FBGN0003068, FBGN0019643, FBGN0014396, FBGN0023076	845	13	7937	3.61265	1	0.352755	51.9331
SP_PIR_KEYWORDS	biological rhythms	5	0.343879	0.0545955	FBGN0003068, FBGN0025680, FBGN0260753, FBGN0014396, FBGN0023076	1391	14	12980	3.33265	1	0.273438	53.2861
GOTERM_BP_FAT	GO:0045475~locomotor rhythm	7	0.481431	0.0601057	FBGN0003068, FBGN0025680, FBGN0016076, FBGN0000527, FBGN0014396, FBGN0023076, FBGN0003371	845	27	7937	2.4352	1	0.442725	65.75
Annotation Cluster 36	Enrichment Score: 2.1415525355797764
Category	Term	Count	%	PValue	Genes	List Total	Pop Hits	Pop Total	Fold Enrichment	Bonferroni	Benjamini	FDR
GOTERM_MF_FAT	GO:0005275~amine transmembrane transporter activity	18	1.23796	0.000345817	FBGN0036116, FBGN0032911, FBGN0063649, FBGN0034381, FBGN0030574, FBGN0033809, FBGN0051547, FBGN0034136, FBGN0033760, FBGN0036279, FBGN0039915, FBGN0039844, FBGN0029762, FBGN0026438, FBGN0035300, FBGN0028886, FBGN0026439, FBGN0043005	959	58	7918	2.56237	0.271036	0.0120853	0.538754
GOTERM_MF_FAT	GO:0015171~amino acid transmembrane transporter activity	14	0.962861	0.00364918	FBGN0036116, FBGN0032911, FBGN0034381, FBGN0030574, FBGN0051547, FBGN0033760, FBGN0036279, FBGN0039915, FBGN0039844, FBGN0029762, FBGN0026438, FBGN0035300, FBGN0026439, FBGN0028886	959	48	7918	2.40815	0.964615	0.0886408	5.54997
GOTERM_BP_FAT	GO:0015837~amine transport	11	0.756534	0.0109035	FBGN0036116, FBGN0032911, FBGN0039844, FBGN0030574, FBGN0029762, FBGN0051547, FBGN0035300, FBGN0034136, FBGN0033760, FBGN0036279, FBGN0026439	845	42	7937	2.46005	1	0.148317	17.2633
GOTERM_BP_FAT	GO:0015849~organic acid transport	12	0.825309	0.021592	FBGN0036116, FBGN0032911, FBGN0039844, FBGN0030574, FBGN0029762, FBGN0051547, FBGN0021953, FBGN0026438, FBGN0035300, FBGN0033760, FBGN0036279, FBGN0026439	845	53	7937	2.12669	1	0.236977	31.4299
GOTERM_BP_FAT	GO:0046942~carboxylic acid transport	12	0.825309	0.021592	FBGN0036116, FBGN0032911, FBGN0039844, FBGN0030574, FBGN0029762, FBGN0051547, FBGN0021953, FBGN0026438, FBGN0035300, FBGN0033760, FBGN0036279, FBGN0026439	845	53	7937	2.12669	1	0.236977	31.4299
GOTERM_BP_FAT	GO:0006865~amino acid transport	10	0.687758	0.0220542	FBGN0036116, FBGN0032911, FBGN0039844, FBGN0030574, FBGN0029762, FBGN0051547, FBGN0035300, FBGN0033760, FBGN0036279, FBGN0026439	845	40	7937	2.34822	1	0.238976	31.9878
Annotation Cluster 37	Enrichment Score: 2.079424038456596
Category	Term	Count	%	PValue	Genes	List Total	Pop Hits	Pop Total	Fold Enrichment	Bonferroni	Benjamini	FDR
GOTERM_BP_FAT	GO:0007568~aging	19	1.30674	0.00832868	FBGN0034877, FBGN0243512, FBGN0036191, FBGN0002921, FBGN0014141, FBGN0003301, FBGN0045443, FBGN0010213, FBGN0052672, FBGN0086355, FBGN0039044, FBGN0027779, FBGN0014391, FBGN0000261, FBGN0043362, FBGN0037873, FBGN0023000, FBGN0026439, FBGN0035131	845	93	7937	1.91898	1	0.126037	13.4603
GOTERM_BP_FAT	GO:0008340~determination of adult life span	19	1.30674	0.00832868	FBGN0034877, FBGN0243512, FBGN0036191, FBGN0002921, FBGN0014141, FBGN0003301, FBGN0045443, FBGN0010213, FBGN0052672, FBGN0086355, FBGN0039044, FBGN0027779, FBGN0014391, FBGN0000261, FBGN0043362, FBGN0037873, FBGN0023000, FBGN0026439, FBGN0035131	845	93	7937	1.91898	1	0.126037	13.4603
GOTERM_BP_FAT	GO:0010259~multicellular organismal aging	19	1.30674	0.00832868	FBGN0034877, FBGN0243512, FBGN0036191, FBGN0002921, FBGN0014141, FBGN0003301, FBGN0045443, FBGN0010213, FBGN0052672, FBGN0086355, FBGN0039044, FBGN0027779, FBGN0014391, FBGN0000261, FBGN0043362, FBGN0037873, FBGN0023000, FBGN0026439, FBGN0035131	845	93	7937	1.91898	1	0.126037	13.4603
Annotation Cluster 38	Enrichment Score: 2.0737123110713247
Category	Term	Count	%	PValue	Genes	List Total	Pop Hits	Pop Total	Fold Enrichment	Bonferroni	Benjamini	FDR
GOTERM_BP_FAT	GO:0006928~cell motion	52	3.57634	0.000628981	FBGN0250876, FBGN0010389, FBGN0001137, FBGN0053208, FBGN0003435, FBGN0002526, FBGN0031692, FBGN0004456, FBGN0243512, FBGN0001320, FBGN0033027, FBGN0032006, FBGN0020294, FBGN0005659, FBGN0045038, FBGN0015380, FBGN0011722, FBGN0086901, FBGN0020299, FBGN0014380, FBGN0004512, FBGN0004369, FBGN0003892, FBGN0020493, FBGN0004885, FBGN0086680, FBGN0001250, FBGN0000490, FBGN0003499, FBGN0259834, FBGN00006…	845	305	7937	1.60141	0.732196	0.0169649	1.08167
GOTERM_BP_FAT	GO:0048870~cell motility	30	2.06327	0.0234548	FBGN0010389, FBGN0001137, FBGN0001250, FBGN0000490, FBGN0003499, FBGN0259834, FBGN0086359, FBGN0010423, FBGN0003731, FBGN0001297, FBGN0004456, FBGN0031692, FBGN0000320, FBGN0010424, FBGN0243512, FBGN0001320, FBGN0033027, FBGN0032006, FBGN0005659, FBGN0005631, FBGN0023095, FBGN0045038, FBGN0051641, FBGN0002543, FBGN0086901, FBGN0041092, FBGN0020299, FBGN0014380, FBGN0004512, FBGN0085408	845	187	7937	1.50688	1	0.246016	33.652
GOTERM_BP_FAT	GO:0051674~localization of cell	30	2.06327	0.0407374	FBGN0010389, FBGN0001137, FBGN0001250, FBGN0000490, FBGN0003499, FBGN0259834, FBGN0086359, FBGN0010423, FBGN0003731, FBGN0001297, FBGN0004456, FBGN0031692, FBGN0000320, FBGN0010424, FBGN0243512, FBGN0001320, FBGN0033027, FBGN0032006, FBGN0005659, FBGN0005631, FBGN0023095, FBGN0045038, FBGN0051641, FBGN0002543, FBGN0086901, FBGN0041092, FBGN0020299, FBGN0014380, FBGN0004512, FBGN0085408	845	196	7937	1.43769	1	0.348851	51.2715
Annotation Cluster 39	Enrichment Score: 2.0733311590408436
Category	Term	Count	%	PValue	Genes	List Total	Pop Hits	Pop Total	Fold Enrichment	Bonferroni	Benjamini	FDR
GOTERM_BP_FAT	GO:0009309~amine biosynthetic process	15	1.03164	0.000251952	FBGN0035187, FBGN0030482, FBGN0000422, FBGN0038516, FBGN0041607, FBGN0037138, FBGN0037146, FBGN0003996, FBGN0086367, FBGN0001208, FBGN0003423, FBGN0000153, FBGN0005626, FBGN0036663, FBGN0001145	845	47	7937	2.99773	0.410013	0.00834048	0.434617
GOTERM_BP_FAT	GO:0009084~glutamine family amino acid biosynthetic process	6	0.412655	0.00833787	FBGN0003423, FBGN0037138, FBGN0038516, FBGN0037146, FBGN0036663, FBGN0001145	845	13	7937	4.33518	1	0.125268	13.4742
GOTERM_BP_FAT	GO:0008652~cellular amino acid biosynthetic process	9	0.618982	0.00887728	FBGN0003423, FBGN0030482, FBGN0037138, FBGN0041607, FBGN0038516, FBGN0000153, FBGN0037146, FBGN0036663, FBGN0001145	845	29	7937	2.91504	1	0.130982	14.2842
GOTERM_BP_FAT	GO:0009064~glutamine family amino acid metabolic process	9	0.618982	0.0110048	FBGN0003423, FBGN0037138, FBGN0004516, FBGN0038516, FBGN0036381, FBGN0037146, FBGN0036663, FBGN0003189, FBGN0001145	845	30	7937	2.81787	1	0.148636	17.4096
GOTERM_BP_FAT	GO:0006560~proline metabolic process	4	0.275103	0.0302086	FBGN0003423, FBGN0037138, FBGN0038516, FBGN0037146	845	7	7937	5.36737	1	0.292015	41.1523
GOTERM_BP_FAT	GO:0006561~proline biosynthetic process	3	0.206327	0.0585663	FBGN0037138, FBGN0038516, FBGN0037146	845	4	7937	7.04467	1	0.436977	64.7674
Annotation Cluster 40	Enrichment Score: 2.0579461531045053
Category	Term	Count	%	PValue	Genes	List Total	Pop Hits	Pop Total	Fold Enrichment	Bonferroni	Benjamini	FDR
GOTERM_BP_FAT	GO:0005976~polysaccharide metabolic process	33	2.2696	0.000122599	FBGN0030999, FBGN0034618, FBGN0023479, FBGN0031000, FBGN0038422, FBGN0027600, FBGN0038293, FBGN0004507, FBGN0011754, FBGN0029167, FBGN0026077, FBGN0053265, FBGN0003076, FBGN0022770, FBGN0030662, FBGN0085353, FBGN0040959, FBGN0085456, FBGN0052036, FBGN0030087, FBGN0260653, FBGN0035933, FBGN0031995, FBGN0033087, FBGN0038632, FBGN0261341, FBGN0034081, FBGN0040687, FBGN0052024, FBGN0001311, FBGN00362…	845	153	7937	2.02592	0.226429	0.00449404	0.211706
GOTERM_BP_FAT	GO:0006022~aminoglycan metabolic process	26	1.78817	0.00757556	FBGN0030999, FBGN0035933, FBGN0023479, FBGN0031000, FBGN0038422, FBGN0027600, FBGN0026077, FBGN0029167, FBGN0033087, FBGN0053265, FBGN0038632, FBGN0261341, FBGN0022770, FBGN0034081, FBGN0085353, FBGN0030662, FBGN0040687, FBGN0040959, FBGN0001311, FBGN0052024, FBGN0052036, FBGN0036203, FBGN0085456, FBGN0031737, FBGN0035976, FBGN0260653	845	142	7937	1.71983	1	0.118718	12.3173
GOTERM_BP_FAT	GO:0006030~chitin metabolic process	22	1.51307	0.00823225	FBGN0030999, FBGN0035933, FBGN0023479, FBGN0031000, FBGN0038422, FBGN0027600, FBGN0029167, FBGN0026077, FBGN0053265, FBGN0038632, FBGN0261341, FBGN0022770, FBGN0085353, FBGN0040687, FBGN0040959, FBGN0001311, FBGN0052024, FBGN0052036, FBGN0036203, FBGN0085456, FBGN0031737, FBGN0260653	845	114	7937	1.81266	1	0.12557	13.3148
GOTERM_MF_FAT	GO:0030246~carbohydrate binding	35	2.40715	0.0127105	FBGN0030999, FBGN0031530, FBGN0023479, FBGN0028540, FBGN0031000, FBGN0038422, FBGN0036837, FBGN0027600, FBGN0050463, FBGN0026077, FBGN0029167, FBGN0053265, FBGN0022770, FBGN0085353, FBGN0040959, FBGN0027558, FBGN0085456, FBGN0052036, FBGN0260653, FBGN0035933, FBGN0005631, FBGN0040102, FBGN0038632, FBGN0034588, FBGN0261341, FBGN0030050, FBGN0040687, FBGN0051956, FBGN0027341, FBGN0259241, FBGN00400…	959	191	7918	1.51297	0.999992	0.23335	18.1099
GOTERM_MF_FAT	GO:0008061~chitin binding	21	1.44429	0.0153906	FBGN0030999, FBGN0035933, FBGN0023479, FBGN0031000, FBGN0038422, FBGN0027600, FBGN0029167, FBGN0026077, FBGN0053265, FBGN0038632, FBGN0261341, FBGN0022770, FBGN0085353, FBGN0040687, FBGN0040959, FBGN0052024, FBGN0052036, FBGN0036203, FBGN0085456, FBGN0031737, FBGN0260653	959	100	7918	1.73387	0.999999	0.265219	21.5139
SMART	SM00494:ChtBD2	19	1.30674	0.0171478	FBGN0030999, FBGN0035933, FBGN0023479, FBGN0031000, FBGN0038422, FBGN0027600, FBGN0029167, FBGN0026077, FBGN0053265, FBGN0038632, FBGN0261341, FBGN0022770, FBGN0085353, FBGN0052024, FBGN0052036, FBGN0036203, FBGN0085456, FBGN0031737, FBGN0260653	561	92	4824	1.77587	0.983416	0.270452	19.9733
INTERPRO	IPR002557:Chitin binding protein, peritrophin-A	19	1.30674	0.0216452	FBGN0030999, FBGN0035933, FBGN0023479, FBGN0031000, FBGN0038422, FBGN0027600, FBGN0029167, FBGN0026077, FBGN0053265, FBGN0038632, FBGN0261341, FBGN0022770, FBGN0085353, FBGN0052024, FBGN0052036, FBGN0036203, FBGN0085456, FBGN0031737, FBGN0260653	1211	92	10196	1.73881	1	0.556453	30.4539
GOTERM_MF_FAT	GO:0030247~polysaccharide binding	24	1.65062	0.0232829	FBGN0030999, FBGN0035933, FBGN0023479, FBGN0031000, FBGN0005631, FBGN0038422, FBGN0027600, FBGN0029167, FBGN0026077, FBGN0053265, FBGN0038632, FBGN0261341, FBGN0022770, FBGN0085353, FBGN0040687, FBGN0040959, FBGN0259241, FBGN0052024, FBGN0052036, FBGN0036203, FBGN0085456, FBGN0031737, FBGN0035976, FBGN0260653	959	124	7918	1.59804	1	0.34991	30.7845
GOTERM_MF_FAT	GO:0001871~pattern binding	24	1.65062	0.0232829	FBGN0030999, FBGN0035933, FBGN0023479, FBGN0031000, FBGN0005631, FBGN0038422, FBGN0027600, FBGN0029167, FBGN0026077, FBGN0053265, FBGN0038632, FBGN0261341, FBGN0022770, FBGN0085353, FBGN0040687, FBGN0040959, FBGN0259241, FBGN0052024, FBGN0052036, FBGN0036203, FBGN0085456, FBGN0031737, FBGN0035976, FBGN0260653	959	124	7918	1.59804	1	0.34991	30.7845
Annotation Cluster 41	Enrichment Score: 2.0377447368017565
Category	Term	Count	%	PValue	Genes	List Total	Pop Hits	Pop Total	Fold Enrichment	Bonferroni	Benjamini	FDR
GOTERM_MF_FAT	GO:0015370~solute:sodium symporter activity	21	1.44429	2.31114e-05	FBGN0031937, FBGN0025709, FBGN0034381, FBGN0031998, FBGN0034392, FBGN0034394, FBGN0034136, FBGN0016684, FBGN0039872, FBGN0039873, FBGN0039915, FBGN0038652, FBGN0035293, FBGN0011603, FBGN0029762, FBGN0026438, FBGN0031307, FBGN0029950, FBGN0028886, FBGN0026439, FBGN0024315	959	62	7918	2.79656	0.0209025	0.00117287	0.0360907
SP_PIR_KEYWORDS	Symport	9	0.618982	0.00583681	FBGN0039915, FBGN0031937, FBGN0037238, FBGN0034381, FBGN0011603, FBGN0029762, FBGN0034136, FBGN0028886, FBGN0024315	1391	27	12980	3.11047	0.855111	0.0743616	7.62946
GOTERM_MF_FAT	GO:0005416~cation:amino acid symporter activity	6	0.412655	0.0143301	FBGN0039915, FBGN0034381, FBGN0029762, FBGN0026438, FBGN0028886, FBGN0026439	959	13	7918	3.8107	0.999998	0.254102	20.1831
GOTERM_MF_FAT	GO:0005328~neurotransmitter:sodium symporter activity	8	0.550206	0.0158463	FBGN0039915, FBGN0031937, FBGN0034381, FBGN0011603, FBGN0029762, FBGN0026438, FBGN0034136, FBGN0028886	959	23	7918	2.87183	1	0.267014	22.0793
GOTERM_MF_FAT	GO:0005326~neurotransmitter transporter activity	9	0.618982	0.018667	FBGN0039915, FBGN0031937, FBGN0041605, FBGN0034381, FBGN0011603, FBGN0029762, FBGN0026438, FBGN0034136, FBGN0028886	959	29	7918	2.56237	1	0.296359	25.4952
GOTERM_MF_FAT	GO:0005283~sodium:amino acid symporter activity	4	0.275103	0.026629	FBGN0039915, FBGN0029762, FBGN0026438, FBGN0026439	959	6	7918	5.50434	1	0.383503	34.3967
INTERPRO	IPR000175:Sodium:neurotransmitter symporter	7	0.481431	0.0386287	FBGN0039915, FBGN0031937, FBGN0034381, FBGN0011603, FBGN0029762, FBGN0034136, FBGN0028886	1211	22	10196	2.67893	1	0.668635	47.9941
GOTERM_MF_FAT	GO:0005343~organic acid:sodium symporter activity	4	0.275103	0.0848247	FBGN0039915, FBGN0029762, FBGN0026438, FBGN0026439	959	9	7918	3.66956	1	0.685691	74.9532
Annotation Cluster 42	Enrichment Score: 2.0257400804350523
Category	Term	Count	%	PValue	Genes	List Total	Pop Hits	Pop Total	Fold Enrichment	Bonferroni	Benjamini	FDR
GOTERM_BP_FAT	GO:0009581~detection of external stimulus	16	1.10041	0.00143443	FBGN0013972, FBGN0025697, FBGN0025680, FBGN0037166, FBGN0038966, FBGN0004646, FBGN0028433, FBGN0060296, FBGN0002938, FBGN0000120, FBGN0000121, FBGN0086784, FBGN0002940, FBGN0003861, FBGN0035976, FBGN0005614	845	61	7937	2.46371	0.950504	0.0335806	2.45072
GOTERM_BP_FAT	GO:0009416~response to light stimulus	22	1.51307	0.00163448	FBGN0013972, FBGN0025697, FBGN0025680, FBGN0037166, FBGN0038966, FBGN0004646, FBGN0028433, FBGN0002938, FBGN0000120, FBGN0000121, FBGN0003423, FBGN0086784, FBGN0003068, FBGN0086778, FBGN0039044, FBGN0014396, FBGN0000153, FBGN0001123, FBGN0002940, FBGN0003861, FBGN0005614, FBGN0025879	845	100	7937	2.06644	0.967464	0.0369422	2.78798
GOTERM_BP_FAT	GO:0009582~detection of abiotic stimulus	15	1.03164	0.00172645	FBGN0013972, FBGN0025697, FBGN0025680, FBGN0037166, FBGN0038966, FBGN0004646, FBGN0028433, FBGN0060296, FBGN0002938, FBGN0000120, FBGN0000121, FBGN0086784, FBGN0002940, FBGN0003861, FBGN0005614	845	56	7937	2.51596	0.973172	0.0381595	2.94266
GOTERM_BP_FAT	GO:0007602~phototransduction	13	0.894085	0.00200924	FBGN0013972, FBGN0025697, FBGN0025680, FBGN0037166, FBGN0038966, FBGN0004646, FBGN0002938, FBGN0028433, FBGN0000120, FBGN0000121, FBGN0086784, FBGN0002940, FBGN0003861	845	45	7937	2.7135	0.985177	0.0424892	3.4168
GOTERM_BP_FAT	GO:0009583~detection of light stimulus	14	0.962861	0.00206788	FBGN0013972, FBGN0025697, FBGN0025680, FBGN0037166, FBGN0038966, FBGN0004646, FBGN0028433, FBGN0002938, FBGN0000120, FBGN0000121, FBGN0086784, FBGN0002940, FBGN0003861, FBGN0005614	845	51	7937	2.57844	0.986893	0.0428394	3.51486
GOTERM_BP_FAT	GO:0009628~response to abiotic stimulus	37	2.5447	0.00342475	FBGN0013972, FBGN0035982, FBGN0025680, FBGN0011296, FBGN0004646, FBGN0002938, FBGN0028433, FBGN0086355, FBGN0086784, FBGN0001216, FBGN0039044, FBGN0014396, FBGN0000153, FBGN0003861, FBGN0011739, FBGN0023000, FBGN0045842, FBGN0025697, FBGN0002921, FBGN0035817, FBGN0037166, FBGN0003301, FBGN0038966, FBGN0060296, FBGN0029848, FBGN0000120, FBGN0003423, FBGN0000121, FBGN0086778, FBGN0003068, FBGN00029…	845	214	7937	1.62401	0.999241	0.0649336	5.75759
GOTERM_BP_FAT	GO:0009314~response to radiation	23	1.58184	0.00349776	FBGN0013972, FBGN0025697, FBGN0025680, FBGN0037166, FBGN0038966, FBGN0004646, FBGN0028433, FBGN0002938, FBGN0000120, FBGN0000121, FBGN0003423, FBGN0086784, FBGN0003068, FBGN0086778, FBGN0039044, FBGN0014396, FBGN0000153, FBGN0001123, FBGN0002940, FBGN0003861, FBGN0011739, FBGN0005614, FBGN0025879	845	113	7937	1.91183	0.999349	0.0656802	5.87685
GOTERM_BP_FAT	GO:0050962~detection of light stimulus involved in sensory perception	7	0.481431	0.0238523	FBGN0013972, FBGN0002938, FBGN0000120, FBGN0000121, FBGN0025680, FBGN0003861, FBGN0005614	845	22	7937	2.98865	1	0.24844	34.1172
GOTERM_BP_FAT	GO:0051606~detection of stimulus	18	1.23796	0.0337561	FBGN0013972, FBGN0025697, FBGN0025680, FBGN0037166, FBGN0035870, FBGN0038966, FBGN0004646, FBGN0028433, FBGN0002938, FBGN0060296, FBGN0000120, FBGN0000121, FBGN0086784, FBGN0002940, FBGN0003861, FBGN0035976, FBGN0005614, FBGN0051345	845	100	7937	1.69072	1	0.313721	44.7645
GOTERM_BP_FAT	GO:0050908~detection of light stimulus involved in visual perception	6	0.412655	0.0646924	FBGN0013972, FBGN0002938, FBGN0000120, FBGN0000121, FBGN0003861, FBGN0005614	845	21	7937	2.68369	1	0.458947	68.5271
GOTERM_CC_FAT	GO:0016028~rhabdomere	7	0.481431	0.066861	FBGN0028433, FBGN0002938, FBGN0000120, FBGN0000121, FBGN0002940, FBGN0003861, FBGN0005614	568	25	4786	2.3593	1	0.303368	61.1883
GOTERM_CC_FAT	GO:0016027~inaD signaling complex	4	0.275103	0.0805182	FBGN0002938, FBGN0002940, FBGN0003861, FBGN0005614	568	9	4786	3.74491	1	0.338876	68.276
GOTERM_BP_FAT	GO:0009586~rhodopsin mediated phototransduction	5	0.343879	0.0819194	FBGN0013972, FBGN0002938, FBGN0000120, FBGN0000121, FBGN0003861	845	16	7937	2.93528	1	0.52561	77.1766
Annotation Cluster 43	Enrichment Score: 2.0239246427498006
Category	Term	Count	%	PValue	Genes	List Total	Pop Hits	Pop Total	Fold Enrichment	Bonferroni	Benjamini	FDR
GOTERM_MF_FAT	GO:0019842~vitamin binding	23	1.58184	0.00311723	FBGN0036117, FBGN0035240, FBGN0036147, FBGN0037684, FBGN0000422, FBGN0030558, FBGN0004516, FBGN0027580, FBGN0037186, FBGN0033246, FBGN0036289, FBGN0029863, FBGN0038966, FBGN0004507, FBGN0033437, FBGN0037801, FBGN0010352, FBGN0020764, FBGN0031914, FBGN0000153, FBGN0037845, FBGN0036381, FBGN0259977	959	99	7918	1.91818	0.942363	0.0782962	4.75929
SP_PIR_KEYWORDS	pyridoxal phosphate	9	0.618982	0.00452474	FBGN0030482, FBGN0000422, FBGN0030558, FBGN0004516, FBGN0037186, FBGN0000153, FBGN0036381, FBGN0259977, FBGN0004507	1391	26	12980	3.23011	0.776099	0.0629957	5.96297
GOTERM_MF_FAT	GO:0030170~pyridoxal phosphate binding	12	0.825309	0.0052035	FBGN0036117, FBGN0037801, FBGN0037684, FBGN0000422, FBGN0030558, FBGN0004516, FBGN0037186, FBGN0020764, FBGN0000153, FBGN0036381, FBGN0259977, FBGN0004507	959	39	7918	2.54047	0.991506	0.117931	7.8252
GOTERM_MF_FAT	GO:0070279~vitamin B6 binding	12	0.825309	0.0052035	FBGN0036117, FBGN0037801, FBGN0037684, FBGN0000422, FBGN0030558, FBGN0004516, FBGN0037186, FBGN0020764, FBGN0000153, FBGN0036381, FBGN0259977, FBGN0004507	959	39	7918	2.54047	0.991506	0.117931	7.8252
INTERPRO	IPR015421:Pyridoxal phosphate-dependent transferase, major region, subdomain 1	10	0.687758	0.0123916	FBGN0036117, FBGN0037801, FBGN0000422, FBGN0030558, FBGN0004516, FBGN0037186, FBGN0020764, FBGN0000153, FBGN0036381, FBGN0259977	1211	33	10196	2.55136	1	0.449929	18.6933
GOTERM_MF_FAT	GO:0016769~transferase activity, transferring nitrogenous groups	7	0.481431	0.0338171	FBGN0036117, FBGN0030482, FBGN0030558, FBGN0037186, FBGN0020764, FBGN0027341, FBGN0036381	959	21	7918	2.75217	1	0.435436	41.5684
SP_PIR_KEYWORDS	Aminotransferase	5	0.343879	0.0424924	FBGN0030482, FBGN0030558, FBGN0037186, FBGN0027341, FBGN0036381	1391	13	12980	3.58901	0.999999	0.236896	44.4936
Annotation Cluster 44	Enrichment Score: 1.9618065524074133
Category	Term	Count	%	PValue	Genes	List Total	Pop Hits	Pop Total	Fold Enrichment	Bonferroni	Benjamini	FDR
GOTERM_BP_FAT	GO:0035220~wing disc development	48	3.30124	0.00101109	FBGN0004885, FBGN0004607, FBGN0039257, FBGN0003866, FBGN0250871, FBGN0001250, FBGN0000490, FBGN0027594, FBGN0000497, FBGN0024250, FBGN0025800, FBGN0041184, FBGN0016076, FBGN0003975, FBGN0003731, FBGN0001297, FBGN0001987, FBGN0004456, FBGN0003396, FBGN0003371, FBGN0040532, FBGN0003053, FBGN0004893, FBGN0013718, FBGN0010434, FBGN0001083, FBGN0013733, FBGN0011591, FBGN0003463, FBGN0004635, FBGN00205…	845	281	7937	1.60448	0.879763	0.0246131	1.73339
GOTERM_BP_FAT	GO:0048569~post-embryonic organ development	48	3.30124	0.00322457	FBGN0004607, FBGN0004885, FBGN0010389, FBGN0039257, FBGN0003866, FBGN0250871, FBGN0001250, FBGN0000490, FBGN0011274, FBGN0000497, FBGN0000635, FBGN0024250, FBGN0033438, FBGN0025800, FBGN0041184, FBGN0016076, FBGN0003975, FBGN0033652, FBGN0003731, FBGN0001297, FBGN0001987, FBGN0004456, FBGN0003396, FBGN0003371, FBGN0000320, FBGN0243512, FBGN0004893, FBGN0024189, FBGN0010434, FBGN0001083, FBGN00137…	845	297	7937	1.51804	0.998844	0.0623804	5.42982
GOTERM_BP_FAT	GO:0007472~wing disc morphogenesis	37	2.5447	0.00543392	FBGN0004885, FBGN0004607, FBGN0039257, FBGN0003866, FBGN0250871, FBGN0001250, FBGN0000490, FBGN0000497, FBGN0024250, FBGN0025800, FBGN0016076, FBGN0041184, FBGN0003975, FBGN0003731, FBGN0001987, FBGN0004456, FBGN0003396, FBGN0003371, FBGN0010434, FBGN0001083, FBGN0013733, FBGN0011591, FBGN0003463, FBGN0004635, FBGN0020521, FBGN0004198, FBGN0000287, FBGN0003345, FBGN0016081, FBGN0086901, FBGN00002…	845	220	7937	1.57971	0.999989	0.0936767	8.98845
GOTERM_BP_FAT	GO:0007476~imaginal disc-derived wing morphogenesis	36	2.47593	0.00817878	FBGN0004885, FBGN0004607, FBGN0003866, FBGN0250871, FBGN0001250, FBGN0000490, FBGN0000497, FBGN0024250, FBGN0025800, FBGN0016076, FBGN0041184, FBGN0003975, FBGN0003731, FBGN0001987, FBGN0004456, FBGN0003396, FBGN0003371, FBGN0010434, FBGN0001083, FBGN0013733, FBGN0011591, FBGN0003463, FBGN0004635, FBGN0020521, FBGN0004198, FBGN0000287, FBGN0003345, FBGN0016081, FBGN0086901, FBGN0000244, FBGN00011…	845	218	7937	1.55112	1	0.125716	13.234
GOTERM_BP_FAT	GO:0007552~metamorphosis	54	3.71389	0.00921353	FBGN0250871, FBGN0024250, FBGN0001987, FBGN0004456, FBGN0003371, FBGN0243512, FBGN0025697, FBGN0004893, FBGN0010434, FBGN0003463, FBGN0020521, FBGN0000287, FBGN0000568, FBGN0086901, FBGN0000565, FBGN0000244, FBGN0001123, FBGN0003892, FBGN0020493, FBGN0028420, FBGN0053196, FBGN0025879, FBGN0004885, FBGN0004607, FBGN0039257, FBGN0003866, FBGN0001250, FBGN0000490, FBGN0035091, FBGN0000497, FBGN00334…	845	362	7937	1.40115	1	0.134671	14.7854
GOTERM_BP_FAT	GO:0048737~imaginal disc-derived appendage development	39	2.68226	0.00925353	FBGN0004885, FBGN0004607, FBGN0003866, FBGN0250871, FBGN0001250, FBGN0000490, FBGN0000497, FBGN0024250, FBGN0025800, FBGN0016076, FBGN0041184, FBGN0003975, FBGN0003731, FBGN0001987, FBGN0004456, FBGN0003396, FBGN0003371, FBGN0004893, FBGN0010434, FBGN0001083, FBGN0013733, FBGN0011591, FBGN0003463, FBGN0004635, FBGN0020521, FBGN0015380, FBGN0004198, FBGN0000287, FBGN0003345, FBGN0016081, FBGN00869…	845	243	7937	1.5075	1	0.134286	14.8449
GOTERM_BP_FAT	GO:0035120~post-embryonic appendage morphogenesis	37	2.5447	0.0102514	FBGN0004885, FBGN0004607, FBGN0003866, FBGN0250871, FBGN0001250, FBGN0000490, FBGN0000497, FBGN0024250, FBGN0025800, FBGN0016076, FBGN0041184, FBGN0003975, FBGN0003731, FBGN0001987, FBGN0004456, FBGN0003396, FBGN0003371, FBGN0004893, FBGN0010434, FBGN0001083, FBGN0013733, FBGN0011591, FBGN0003463, FBGN0004635, FBGN0020521, FBGN0004198, FBGN0000287, FBGN0003345, FBGN0016081, FBGN0086901, FBGN00002…	845	229	7937	1.51763	1	0.145722	16.3154
GOTERM_BP_FAT	GO:0048563~post-embryonic organ morphogenesis	44	3.02613	0.0103139	FBGN0004885, FBGN0004607, FBGN0039257, FBGN0003866, FBGN0250871, FBGN0001250, FBGN0000490, FBGN0000497, FBGN0000635, FBGN0033438, FBGN0024250, FBGN0025800, FBGN0016076, FBGN0041184, FBGN0003975, FBGN0003731, FBGN0001297, FBGN0001987, FBGN0004456, FBGN0003396, FBGN0003371, FBGN0000320, FBGN0243512, FBGN0004893, FBGN0010434, FBGN0001083, FBGN0013733, FBGN0011591, FBGN0003463, FBGN0004635, FBGN00205…	845	284	7937	1.45524	1	0.145565	16.4066
GOTERM_BP_FAT	GO:0007560~imaginal disc morphogenesis	44	3.02613	0.0103139	FBGN0004885, FBGN0004607, FBGN0039257, FBGN0003866, FBGN0250871, FBGN0001250, FBGN0000490, FBGN0000497, FBGN0000635, FBGN0033438, FBGN0024250, FBGN0025800, FBGN0016076, FBGN0041184, FBGN0003975, FBGN0003731, FBGN0001297, FBGN0001987, FBGN0004456, FBGN0003396, FBGN0003371, FBGN0000320, FBGN0243512, FBGN0004893, FBGN0010434, FBGN0001083, FBGN0013733, FBGN0011591, FBGN0003463, FBGN0004635, FBGN00205…	845	284	7937	1.45524	1	0.145565	16.4066
GOTERM_BP_FAT	GO:0048736~appendage development	39	2.68226	0.011234	FBGN0004885, FBGN0004607, FBGN0003866, FBGN0250871, FBGN0001250, FBGN0000490, FBGN0000497, FBGN0024250, FBGN0025800, FBGN0016076, FBGN0041184, FBGN0003975, FBGN0003731, FBGN0001987, FBGN0004456, FBGN0003396, FBGN0003371, FBGN0004893, FBGN0010434, FBGN0001083, FBGN0013733, FBGN0011591, FBGN0003463, FBGN0004635, FBGN0020521, FBGN0015380, FBGN0004198, FBGN0000287, FBGN0003345, FBGN0016081, FBGN00869…	845	246	7937	1.48912	1	0.148651	17.7399
GOTERM_BP_FAT	GO:0048707~instar larval or pupal morphogenesis	51	3.50757	0.0149589	FBGN0250871, FBGN0024250, FBGN0001987, FBGN0004456, FBGN0003371, FBGN0243512, FBGN0025697, FBGN0004893, FBGN0010434, FBGN0003463, FBGN0020521, FBGN0000287, FBGN0000568, FBGN0086901, FBGN0000565, FBGN0000244, FBGN0001123, FBGN0003892, FBGN0020493, FBGN0053196, FBGN0025879, FBGN0004885, FBGN0004607, FBGN0039257, FBGN0003866, FBGN0001250, FBGN0000490, FBGN0035091, FBGN0000497, FBGN0033438, FBGN00006…	845	347	7937	1.38051	1	0.185302	22.9352
GOTERM_BP_FAT	GO:0009791~post-embryonic development	61	4.19532	0.0187356	FBGN0010389, FBGN0003162, FBGN0250871, FBGN0011274, FBGN0024250, FBGN0033652, FBGN0001987, FBGN0004456, FBGN0003371, FBGN0243512, FBGN0025697, FBGN0004893, FBGN0010434, FBGN0003463, FBGN0020521, FBGN0000287, FBGN0000568, FBGN0086901, FBGN0000565, FBGN0000244, FBGN0001123, FBGN0003892, FBGN0020493, FBGN0028420, FBGN0053196, FBGN0025879, FBGN0004885, FBGN0004607, FBGN0039257, FBGN0003866, FBGN00012…	845	434	7937	1.3202	1	0.219272	27.8862
GOTERM_BP_FAT	GO:0035114~imaginal disc-derived appendage morphogenesis	37	2.5447	0.0192638	FBGN0004885, FBGN0004607, FBGN0003866, FBGN0250871, FBGN0001250, FBGN0000490, FBGN0000497, FBGN0024250, FBGN0025800, FBGN0016076, FBGN0041184, FBGN0003975, FBGN0003731, FBGN0001987, FBGN0004456, FBGN0003396, FBGN0003371, FBGN0004893, FBGN0010434, FBGN0001083, FBGN0013733, FBGN0011591, FBGN0003463, FBGN0004635, FBGN0020521, FBGN0004198, FBGN0000287, FBGN0003345, FBGN0016081, FBGN0086901, FBGN00002…	845	239	7937	1.45413	1	0.221113	28.5542
GOTERM_BP_FAT	GO:0009886~post-embryonic morphogenesis	51	3.50757	0.0201411	FBGN0250871, FBGN0024250, FBGN0001987, FBGN0004456, FBGN0003371, FBGN0243512, FBGN0025697, FBGN0004893, FBGN0010434, FBGN0003463, FBGN0020521, FBGN0000287, FBGN0000568, FBGN0086901, FBGN0000565, FBGN0000244, FBGN0001123, FBGN0003892, FBGN0020493, FBGN0053196, FBGN0025879, FBGN0004885, FBGN0004607, FBGN0039257, FBGN0003866, FBGN0001250, FBGN0000490, FBGN0035091, FBGN0000497, FBGN0033438, FBGN00006…	845	353	7937	1.35705	1	0.224004	29.651
GOTERM_BP_FAT	GO:0035107~appendage morphogenesis	37	2.5447	0.0229493	FBGN0004885, FBGN0004607, FBGN0003866, FBGN0250871, FBGN0001250, FBGN0000490, FBGN0000497, FBGN0024250, FBGN0025800, FBGN0016076, FBGN0041184, FBGN0003975, FBGN0003731, FBGN0001987, FBGN0004456, FBGN0003396, FBGN0003371, FBGN0004893, FBGN0010434, FBGN0001083, FBGN0013733, FBGN0011591, FBGN0003463, FBGN0004635, FBGN0020521, FBGN0004198, FBGN0000287, FBGN0003345, FBGN0016081, FBGN0086901, FBGN00002…	845	242	7937	1.4361	1	0.243764	33.0558
GOTERM_BP_FAT	GO:0007444~imaginal disc development	57	3.92022	0.0304823	FBGN0250871, FBGN0024250, FBGN0001987, FBGN0011739, FBGN0004456, FBGN0003371, FBGN0243512, FBGN0004893, FBGN0013718, FBGN0010434, FBGN0003463, FBGN0020521, FBGN0015380, FBGN0000287, FBGN0086901, FBGN0004859, FBGN0004858, FBGN0000244, FBGN0001123, FBGN0003892, FBGN0020493, FBGN0040071, FBGN0053196, FBGN0025879, FBGN0004583, FBGN0004885, FBGN0004607, FBGN0039257, FBGN0003866, FBGN0001250, FBGN00275…	845	412	7937	1.2995	1	0.292945	41.4387
GOTERM_BP_FAT	GO:0002165~instar larval or pupal development	57	3.92022	0.0387366	FBGN0003162, FBGN0250871, FBGN0024250, FBGN0001987, FBGN0004456, FBGN0003371, FBGN0243512, FBGN0025697, FBGN0004893, FBGN0010434, FBGN0003463, FBGN0020521, FBGN0000287, FBGN0000568, FBGN0086901, FBGN0000565, FBGN0000244, FBGN0001123, FBGN0003892, FBGN0020493, FBGN0028420, FBGN0053196, FBGN0025879, FBGN0004885, FBGN0004607, FBGN0039257, FBGN0003866, FBGN0001250, FBGN0000490, FBGN0035091, FBGN00004…	845	418	7937	1.28085	1	0.338758	49.4845
Annotation Cluster 45	Enrichment Score: 1.8738756314375402
Category	Term	Count	%	PValue	Genes	List Total	Pop Hits	Pop Total	Fold Enrichment	Bonferroni	Benjamini	FDR
INTERPRO	IPR011761:ATP-grasp fold	5	0.343879	0.00242901	FBGN0000053, FBGN0027580, FBGN0033246, FBGN0003189, FBGN0037643	1211	6	10196	7.01624	0.973053	0.227509	3.95584
INTERPRO	IPR013816:ATP-grasp fold, subdomain 2	6	0.412655	0.0132435	FBGN0000053, FBGN0004575, FBGN0027580, FBGN0033246, FBGN0003189, FBGN0037643	1211	13	10196	3.88592	1	0.461573	19.8495
INTERPRO	IPR013817:Pre-ATP-grasp fold	4	0.275103	0.013855	FBGN0000053, FBGN0027580, FBGN0033246, FBGN0003189	1211	5	10196	6.73559	1	0.466479	20.6699
INTERPRO	IPR005481:Carbamoyl phosphate synthase, large subunit, N-terminal	3	0.206327	0.0716904	FBGN0027580, FBGN0033246, FBGN0003189	1211	4	10196	6.31462	1	0.83186	70.9053
Annotation Cluster 46	Enrichment Score: 1.8663614739378198
Category	Term	Count	%	PValue	Genes	List Total	Pop Hits	Pop Total	Fold Enrichment	Bonferroni	Benjamini	FDR
GOTERM_BP_FAT	GO:0008362~chitin-based embryonic cuticle biosynthetic process	8	0.550206	0.00166273	FBGN0243512, FBGN0259211, FBGN0010434, FBGN0250871, FBGN0001311, FBGN0020521, FBGN0053196, FBGN0259220	845	18	7937	4.17462	0.969335	0.0371682	2.8355
GOTERM_BP_FAT	GO:0042335~cuticle development	14	0.962861	0.015657	FBGN0259211, FBGN0243512, FBGN0003162, FBGN0010434, FBGN0250871, FBGN0011591, FBGN0020521, FBGN0086367, FBGN0004034, FBGN0004859, FBGN0000527, FBGN0001311, FBGN0053196, FBGN0259220	845	64	7937	2.0547	1	0.192001	23.8738
GOTERM_BP_FAT	GO:0040003~chitin-based cuticle development	10	0.687758	0.0188089	FBGN0243512, FBGN0259211, FBGN0003162, FBGN0010434, FBGN0250871, FBGN0000527, FBGN0001311, FBGN0020521, FBGN0053196, FBGN0259220	845	39	7937	2.40844	1	0.21883	27.9793
GOTERM_BP_FAT	GO:0040006~protein-based cuticle attachment to epithelium	4	0.275103	0.0302086	FBGN0250871, FBGN0000527, FBGN0020521, FBGN0053196	845	7	7937	5.36737	1	0.292015	41.1523
GOTERM_BP_FAT	GO:0040005~chitin-based cuticle attachment to epithelium	3	0.206327	0.0314898	FBGN0250871, FBGN0020521, FBGN0053196	845	3	7937	9.3929	1	0.297165	42.4818
Annotation Cluster 47	Enrichment Score: 1.8643506478668543
Category	Term	Count	%	PValue	Genes	List Total	Pop Hits	Pop Total	Fold Enrichment	Bonferroni	Benjamini	FDR
INTERPRO	IPR008957:Fibronectin, type III-like fold	14	0.962861	0.00252798	FBGN0036454, FBGN0031975, FBGN0053519, FBGN0024189, FBGN0005631, FBGN0051721, FBGN0010473, FBGN0000635, FBGN0086906, FBGN0002543, FBGN0003366, FBGN0002306, FBGN0004369, FBGN0005666	1211	47	10196	2.50793	0.976747	0.209495	4.11386
INTERPRO	IPR013783:Immunoglobulin-like fold	25	1.71939	0.00488499	FBGN0036454, FBGN0010389, FBGN0086604, FBGN0014141, FBGN0011274, FBGN0034723, FBGN0000635, FBGN0051619, FBGN0005666, FBGN0001257, FBGN0031975, FBGN0053481, FBGN0053519, FBGN0030887, FBGN0032006, FBGN0014018, FBGN0024189, FBGN0005631, FBGN0003137, FBGN0011828, FBGN0010473, FBGN0053138, FBGN0086906, FBGN0002543, FBGN0025878	1211	117	10196	1.79904	0.999309	0.281628	7.80575
SMART	SM00060:FN3	16	1.10041	0.00543534	FBGN0036454, FBGN0053519, FBGN0024189, FBGN0086604, FBGN0005631, FBGN0051721, FBGN0010473, FBGN0000635, FBGN0086906, FBGN0002543, FBGN0003366, FBGN0025878, FBGN0002306, FBGN0004369, FBGN0005666, FBGN0039709	561	64	4824	2.14973	0.725194	0.133697	6.77999
INTERPRO	IPR003961:Fibronectin, type III	16	1.10041	0.00686336	FBGN0036454, FBGN0053519, FBGN0024189, FBGN0086604, FBGN0005631, FBGN0051721, FBGN0010473, FBGN0000635, FBGN0086906, FBGN0002543, FBGN0003366, FBGN0025878, FBGN0002306, FBGN0004369, FBGN0005666, FBGN0039709	1211	64	10196	2.10487	0.999964	0.32539	10.801
SP_PIR_KEYWORDS	Immunoglobulin domain	12	0.825309	0.00941315	FBGN0010473, FBGN0000635, FBGN0000636, FBGN0010389, FBGN0086906, FBGN0032006, FBGN0010114, FBGN0024189, FBGN0086604, FBGN0003137, FBGN0011828, FBGN0001257	1391	47	12980	2.38249	0.955889	0.102033	12.034
UP_SEQ_FEATURE	domain:Ig-like C2-type 1	7	0.481431	0.0100573	FBGN0010473, FBGN0000635, FBGN0000636, FBGN0010389, FBGN0003137, FBGN0011828, FBGN0001257	310	19	2975	3.53565	0.999975	0.587067	14.8453
UP_SEQ_FEATURE	domain:Ig-like C2-type 2	7	0.481431	0.0100573	FBGN0010473, FBGN0000635, FBGN0000636, FBGN0010389, FBGN0003137, FBGN0011828, FBGN0001257	310	19	2975	3.53565	0.999975	0.587067	14.8453
INTERPRO	IPR007110:Immunoglobulin-like	26	1.78817	0.0116642	FBGN0036454, FBGN0010389, FBGN0086604, FBGN0034920, FBGN0032797, FBGN0000635, FBGN0034723, FBGN0000636, FBGN0034725, FBGN0010114, FBGN0051619, FBGN0005666, FBGN0001257, FBGN0053481, FBGN0053519, FBGN0030887, FBGN0032006, FBGN0024189, FBGN0005631, FBGN0003137, FBGN0011828, FBGN0010473, FBGN0086906, FBGN0002543, FBGN0025878, FBGN0004369	1211	132	10196	1.65838	1	0.451848	17.6938
INTERPRO	IPR013098:Immunoglobulin I-set	14	0.962861	0.0143508	FBGN0053519, FBGN0030887, FBGN0032006, FBGN0024189, FBGN0005631, FBGN0003137, FBGN0011828, FBGN0010473, FBGN0000635, FBGN0086906, FBGN0002543, FBGN0025878, FBGN0005666, FBGN0001257	1211	57	10196	2.06794	1	0.468343	21.3292
SMART	SM00408:IGc2	17	1.16919	0.0730743	FBGN0010389, FBGN0053519, FBGN0030887, FBGN0032006, FBGN0024189, FBGN0005631, FBGN0086604, FBGN0003137, FBGN0011828, FBGN0010473, FBGN0000635, FBGN0002543, FBGN0086906, FBGN0051619, FBGN0025878, FBGN0005666, FBGN0001257	561	94	4824	1.55513	1	0.558446	62.3747
INTERPRO	IPR003598:Immunoglobulin subtype 2	17	1.16919	0.0864774	FBGN0010389, FBGN0053519, FBGN0030887, FBGN0032006, FBGN0024189, FBGN0005631, FBGN0086604, FBGN0003137, FBGN0011828, FBGN0010473, FBGN0000635, FBGN0002543, FBGN0086906, FBGN0051619, FBGN0025878, FBGN0005666, FBGN0001257	1211	94	10196	1.52267	1	0.865479	77.7117
SMART	SM00409:IG	17	1.16919	0.0914732	FBGN0036454, FBGN0053481, FBGN0010389, FBGN0053519, FBGN0032006, FBGN0024189, FBGN0086604, FBGN0011828, FBGN0010473, FBGN0000635, FBGN0034723, FBGN0002543, FBGN0086906, FBGN0010114, FBGN0025878, FBGN0004369, FBGN0005666	561	97	4824	1.50703	1	0.597244	70.9386
Annotation Cluster 48	Enrichment Score: 1.8576401018587356
Category	Term	Count	%	PValue	Genes	List Total	Pop Hits	Pop Total	Fold Enrichment	Bonferroni	Benjamini	FDR
GOTERM_BP_FAT	GO:0006814~sodium ion transport	18	1.23796	0.00217522	FBGN0032946, FBGN0037238, FBGN0002921, FBGN0031998, FBGN0034392, FBGN0040297, FBGN0051547, FBGN0036279, FBGN0039872, FBGN0039873, FBGN0085434, FBGN0015777, FBGN0038652, FBGN0035293, FBGN0259111, FBGN0029762, FBGN0029950, FBGN0024315	845	76	7937	2.22463	0.989537	0.0445747	3.69409
SP_PIR_KEYWORDS	Sodium transport	13	0.894085	0.00387175	FBGN0037238, FBGN0002921, FBGN0031998, FBGN0040297, FBGN0039872, FBGN0039873, FBGN0085434, FBGN0015777, FBGN0038652, FBGN0035293, FBGN0029762, FBGN0029950, FBGN0024315	1391	48	12980	2.52726	0.722007	0.0565284	5.12326
INTERPRO	IPR019900:Sodium/solute symporter, subgroup	6	0.412655	0.0186244	FBGN0039872, FBGN0039873, FBGN0038652, FBGN0035293, FBGN0031998, FBGN0029950	1211	14	10196	3.60835	1	0.520581	26.8029
INTERPRO	IPR001734:Sodium/solute symporter	6	0.412655	0.0252662	FBGN0039872, FBGN0039873, FBGN0038652, FBGN0035293, FBGN0031998, FBGN0029950	1211	15	10196	3.3678	1	0.578642	34.6046
GOTERM_MF_FAT	GO:0015373~monovalent anion:sodium symporter activity	4	0.275103	0.0424682	FBGN0039872, FBGN0038652, FBGN0035293, FBGN0029950	959	7	7918	4.71801	1	0.489454	49.2261
GOTERM_MF_FAT	GO:0008507~sodium:iodide symporter activity	4	0.275103	0.0424682	FBGN0039872, FBGN0038652, FBGN0035293, FBGN0029950	959	7	7918	4.71801	1	0.489454	49.2261
Annotation Cluster 49	Enrichment Score: 1.8575912141773159
Category	Term	Count	%	PValue	Genes	List Total	Pop Hits	Pop Total	Fold Enrichment	Bonferroni	Benjamini	FDR
SP_PIR_KEYWORDS	basement membrane	5	0.343879	0.00164417	FBGN0002528, FBGN0002526, FBGN0000299, FBGN0003137, FBGN0001114	1391	6	12980	7.77618	0.41901	0.0281756	2.20615
GOTERM_CC_FAT	GO:0005604~basement membrane	6	0.412655	0.00890444	FBGN0002528, FBGN0002526, FBGN0000299, FBGN0003137, FBGN0001114, FBGN0026562	568	12	4786	4.21303	0.956305	0.0644369	11.5143
GOTERM_CC_FAT	GO:0044420~extracellular matrix part	6	0.412655	0.0130834	FBGN0002528, FBGN0002526, FBGN0000299, FBGN0003137, FBGN0001114, FBGN0026562	568	13	4786	3.88895	0.990042	0.0864168	16.483
SP_PIR_KEYWORDS	extracellular matrix	6	0.412655	0.0453261	FBGN0002528, FBGN0002526, FBGN0000299, FBGN0003137, FBGN0031902, FBGN0001114	1391	19	12980	2.94676	1	0.24294	46.6796
SP_PIR_KEYWORDS	cell binding	3	0.206327	0.0593501	FBGN0002528, FBGN0002526, FBGN0000299	1391	4	12980	6.99856	1	0.285744	56.3724
Annotation Cluster 50	Enrichment Score: 1.7560732794336893
Category	Term	Count	%	PValue	Genes	List Total	Pop Hits	Pop Total	Fold Enrichment	Bonferroni	Benjamini	FDR
GOTERM_BP_FAT	GO:0006928~cell motion	52	3.57634	0.000628981	FBGN0250876, FBGN0010389, FBGN0001137, FBGN0053208, FBGN0003435, FBGN0002526, FBGN0031692, FBGN0004456, FBGN0243512, FBGN0001320, FBGN0033027, FBGN0032006, FBGN0020294, FBGN0005659, FBGN0045038, FBGN0015380, FBGN0011722, FBGN0086901, FBGN0020299, FBGN0014380, FBGN0004512, FBGN0004369, FBGN0003892, FBGN0020493, FBGN0004885, FBGN0086680, FBGN0001250, FBGN0000490, FBGN0003499, FBGN0259834, FBGN00006…	845	305	7937	1.60141	0.732196	0.0169649	1.08167
GOTERM_BP_FAT	GO:0007411~axon guidance	26	1.78817	0.00429088	FBGN0086680, FBGN0004885, FBGN0250876, FBGN0001250, FBGN0053208, FBGN0003435, FBGN0000636, FBGN0002526, FBGN0250789, FBGN0025800, FBGN0040505, FBGN0015609, FBGN0250788, FBGN0004456, FBGN0020294, FBGN0005631, FBGN0023095, FBGN0013733, FBGN0015380, FBGN0011722, FBGN0002543, FBGN0036101, FBGN0031461, FBGN0003892, FBGN0004369, FBGN0020493	845	136	7937	1.7957	0.999877	0.0779179	7.16339
GOTERM_BP_FAT	GO:0007409~axonogenesis	34	2.33838	0.00572278	FBGN0086680, FBGN0004885, FBGN0250876, FBGN0001250, FBGN0053208, FBGN0003435, FBGN0000635, FBGN0002526, FBGN0000636, FBGN0016797, FBGN0250789, FBGN0025800, FBGN0040505, FBGN0015609, FBGN0250788, FBGN0004456, FBGN0259108, FBGN0020294, FBGN0005631, FBGN0023095, FBGN0003301, FBGN0013733, FBGN0004635, FBGN0015380, FBGN0011722, FBGN0002543, FBGN0004055, FBGN0025878, FBGN0043362, FBGN0031461, FBGN00361…	845	198	7937	1.61292	0.999994	0.096832	9.44426
GOTERM_BP_FAT	GO:0008038~neuron recognition	12	0.825309	0.0121936	FBGN0015380, FBGN0000635, FBGN0004885, FBGN0000636, FBGN0250789, FBGN0005631, FBGN0001250, FBGN0015609, FBGN0250788, FBGN0004369, FBGN0013733, FBGN0004456	845	49	7937	2.3003	1	0.157405	19.1089
GOTERM_BP_FAT	GO:0008037~cell recognition	12	0.825309	0.0141768	FBGN0015380, FBGN0000635, FBGN0004885, FBGN0000636, FBGN0250789, FBGN0005631, FBGN0001250, FBGN0015609, FBGN0250788, FBGN0004369, FBGN0013733, FBGN0004456	845	50	7937	2.2543	1	0.178564	21.8707
GOTERM_BP_FAT	GO:0048666~neuron development	50	3.43879	0.022385	FBGN0250876, FBGN0025716, FBGN0053208, FBGN0003435, FBGN0002526, FBGN0000108, FBGN0004456, FBGN0001320, FBGN0259108, FBGN0020294, FBGN0023214, FBGN0015380, FBGN0011722, FBGN0004859, FBGN0003366, FBGN0043362, FBGN0025878, FBGN0003892, FBGN0004369, FBGN0020493, FBGN0086680, FBGN0004885, FBGN0024179, FBGN0085450, FBGN0001250, FBGN0000635, FBGN0000636, FBGN0016797, FBGN0250789, FBGN0025800, FBGN00405…	845	347	7937	1.35344	1	0.2409	32.3844
GOTERM_BP_FAT	GO:0000904~cell morphogenesis involved in differentiation	44	3.02613	0.028876	FBGN0086680, FBGN0004885, FBGN0000928, FBGN0250876, FBGN0024179, FBGN0001250, FBGN0025716, FBGN0053208, FBGN0000497, FBGN0003435, FBGN0000635, FBGN0000636, FBGN0002526, FBGN0016797, FBGN0250789, FBGN0025800, FBGN0040505, FBGN0015609, FBGN0250788, FBGN0004456, FBGN0001320, FBGN0003053, FBGN0259108, FBGN0020294, FBGN0003721, FBGN0005631, FBGN0023095, FBGN0003301, FBGN0013733, FBGN0004635, FBGN00153…	845	303	7937	1.36399	1	0.28618	39.7388
GOTERM_BP_FAT	GO:0048667~cell morphogenesis involved in neuron differentiation	42	2.88858	0.030885	FBGN0086680, FBGN0004885, FBGN0250876, FBGN0024179, FBGN0001250, FBGN0025716, FBGN0053208, FBGN0003435, FBGN0000635, FBGN0000636, FBGN0002526, FBGN0016797, FBGN0250789, FBGN0025800, FBGN0040505, FBGN0015609, FBGN0250788, FBGN0004456, FBGN0001320, FBGN0003053, FBGN0259108, FBGN0020294, FBGN0003721, FBGN0005631, FBGN0023095, FBGN0003301, FBGN0013733, FBGN0004635, FBGN0015380, FBGN0004198, FBGN00117…	845	288	7937	1.3698	1	0.294911	41.8578
GOTERM_BP_FAT	GO:0030182~neuron differentiation	56	3.85144	0.0380698	FBGN0250876, FBGN0025716, FBGN0053208, FBGN0003435, FBGN0002526, FBGN0000108, FBGN0011739, FBGN0004456, FBGN0001320, FBGN0001168, FBGN0259108, FBGN0020294, FBGN0023214, FBGN0015380, FBGN0011722, FBGN0004859, FBGN0003366, FBGN0043362, FBGN0025878, FBGN0004369, FBGN0003892, FBGN0020493, FBGN0004583, FBGN0004885, FBGN0086680, FBGN0024179, FBGN0001250, FBGN0085450, FBGN0000635, FBGN0000636, FBGN00167…	845	409	7937	1.28607	1	0.336669	48.8755
GOTERM_BP_FAT	GO:0048812~neuron projection morphogenesis	41	2.81981	0.0416986	FBGN0086680, FBGN0004885, FBGN0250876, FBGN0024179, FBGN0001250, FBGN0025716, FBGN0053208, FBGN0003435, FBGN0000635, FBGN0000108, FBGN0000636, FBGN0002526, FBGN0016797, FBGN0250789, FBGN0025800, FBGN0040505, FBGN0015609, FBGN0250788, FBGN0004456, FBGN0001320, FBGN0259108, FBGN0020294, FBGN0003721, FBGN0005631, FBGN0023095, FBGN0003301, FBGN0013733, FBGN0004635, FBGN0015380, FBGN0004198, FBGN00117…	845	286	7937	1.34653	1	0.352782	52.1087
GOTERM_BP_FAT	GO:0031175~neuron projection development	41	2.81981	0.0436934	FBGN0086680, FBGN0004885, FBGN0250876, FBGN0024179, FBGN0001250, FBGN0025716, FBGN0053208, FBGN0003435, FBGN0000635, FBGN0000108, FBGN0000636, FBGN0002526, FBGN0016797, FBGN0250789, FBGN0025800, FBGN0040505, FBGN0015609, FBGN0250788, FBGN0004456, FBGN0001320, FBGN0259108, FBGN0020294, FBGN0003721, FBGN0005631, FBGN0023095, FBGN0003301, FBGN0013733, FBGN0004635, FBGN0015380, FBGN0004198, FBGN00117…	845	287	7937	1.34184	1	0.360854	53.803
GOTERM_BP_FAT	GO:0030030~cell projection organization	50	3.43879	0.0492679	FBGN0250876, FBGN0025716, FBGN0053208, FBGN0003435, FBGN0002526, FBGN0000108, FBGN0001987, FBGN0004456, FBGN0001320, FBGN0259108, FBGN0032006, FBGN0020294, FBGN0010434, FBGN0015380, FBGN0011722, FBGN0004859, FBGN0025878, FBGN0043362, FBGN0004369, FBGN0003892, FBGN0020493, FBGN0004885, FBGN0086680, FBGN0024179, FBGN0001250, FBGN0000497, FBGN0000635, FBGN0000636, FBGN0016797, FBGN0250789, FBGN00258…	845	365	7937	1.2867	1	0.390045	58.2433
GOTERM_BP_FAT	GO:0007414~axonal defasciculation	4	0.275103	0.0813992	FBGN0004885, FBGN0001250, FBGN0004369, FBGN0004456	845	10	7937	3.75716	1	0.524736	76.9521
Annotation Cluster 51	Enrichment Score: 1.753241385532357
Category	Term	Count	%	PValue	Genes	List Total	Pop Hits	Pop Total	Fold Enrichment	Bonferroni	Benjamini	FDR
GOTERM_CC_FAT	GO:0016460~myosin II complex	5	0.343879	0.00508315	FBGN0053098, FBGN0002773, FBGN0002772, FBGN0005633, FBGN0003149	568	7	4786	6.01861	0.831975	0.0397267	6.7325
GOTERM_CC_FAT	GO:0005859~muscle myosin complex	4	0.275103	0.0137607	FBGN0002773, FBGN0002772, FBGN0005633, FBGN0003149	568	5	4786	6.74085	0.992169	0.0890462	17.2635
GOTERM_CC_FAT	GO:0016459~myosin complex	7	0.481431	0.0786145	FBGN0053098, FBGN0002773, FBGN0002938, FBGN0002772, FBGN0005633, FBGN0003149, FBGN0010246	568	26	4786	2.26855	1	0.335941	67.3659
Annotation Cluster 52	Enrichment Score: 1.7435718766048465
Category	Term	Count	%	PValue	Genes	List Total	Pop Hits	Pop Total	Fold Enrichment	Bonferroni	Benjamini	FDR
SMART	SM00186:FBG	6	0.412655	0.016948	FBGN0030880, FBGN0034160, FBGN0050281, FBGN0033312, FBGN0030164, FBGN0030163	561	14	4824	3.68526	0.982597	0.286514	19.7635
INTERPRO	IPR002181:Fibrinogen, alpha/beta/gamma chain, C-terminal globular	6	0.412655	0.0186244	FBGN0030880, FBGN0034160, FBGN0050281, FBGN0033312, FBGN0030164, FBGN0030163	1211	14	10196	3.60835	1	0.520581	26.8029
INTERPRO	IPR014716:Fibrinogen, alpha/beta/gamma chain, C-terminal globular, subdomain 1	6	0.412655	0.0186244	FBGN0030880, FBGN0034160, FBGN0050281, FBGN0033312, FBGN0030164, FBGN0030163	1211	14	10196	3.60835	1	0.520581	26.8029
Annotation Cluster 53	Enrichment Score: 1.7166625651662013
Category	Term	Count	%	PValue	Genes	List Total	Pop Hits	Pop Total	Fold Enrichment	Bonferroni	Benjamini	FDR
KEGG_PATHWAY	dme00250:Alanine, aspartate and glutamate metabolism	10	0.687758	0.0110771	FBGN0041194, FBGN0037138, FBGN0004516, FBGN0041607, FBGN0037186, FBGN0000153, FBGN0027341, FBGN0036663, FBGN0003189, FBGN0001145	289	28	2054	2.53831	0.628929	0.132052	11.3892
INTERPRO	IPR017932:Glutamine amidotransferase, type II	4	0.275103	0.0252809	FBGN0041194, FBGN0041607, FBGN0027341, FBGN0036663	1211	6	10196	5.61299	1	0.570686	34.6211
INTERPRO	IPR000583:Glutamine amidotransferase, class-II	4	0.275103	0.0252809	FBGN0041194, FBGN0041607, FBGN0027341, FBGN0036663	1211	6	10196	5.61299	1	0.570686	34.6211
Annotation Cluster 54	Enrichment Score: 1.7165852497113103
Category	Term	Count	%	PValue	Genes	List Total	Pop Hits	Pop Total	Fold Enrichment	Bonferroni	Benjamini	FDR
GOTERM_BP_FAT	GO:0009072~aromatic amino acid family metabolic process	10	0.687758	5.73646e-05	FBGN0001208, FBGN0004034, FBGN0035187, FBGN0000422, FBGN0038105, FBGN0030558, FBGN0016013, FBGN0037697, FBGN0000527, FBGN0005626	845	19	7937	4.94363	0.11319	0.00255259	0.0991108
GOTERM_BP_FAT	GO:0042428~serotonin metabolic process	4	0.275103	0.010161	FBGN0001208, FBGN0035187, FBGN0000422, FBGN0019643	845	5	7937	7.51432	1	0.14551	16.1831
GOTERM_BP_FAT	GO:0042435~indole derivative biosynthetic process	4	0.275103	0.0187249	FBGN0001208, FBGN0035187, FBGN0000422, FBGN0038105	845	6	7937	6.26193	1	0.220374	27.8726
GOTERM_BP_FAT	GO:0042434~indole derivative metabolic process	5	0.343879	0.0227343	FBGN0001208, FBGN0035187, FBGN0000422, FBGN0038105, FBGN0019643	845	11	7937	4.2695	1	0.24297	32.8007
GOTERM_BP_FAT	GO:0042430~indole and derivative metabolic process	5	0.343879	0.0227343	FBGN0001208, FBGN0035187, FBGN0000422, FBGN0038105, FBGN0019643	845	11	7937	4.2695	1	0.24297	32.8007
GOTERM_BP_FAT	GO:0042401~biogenic amine biosynthetic process	6	0.412655	0.0354886	FBGN0086367, FBGN0001208, FBGN0035187, FBGN0000422, FBGN0005626, FBGN0003996	845	18	7937	3.13097	1	0.322957	46.4516
GOTERM_BP_FAT	GO:0042398~cellular amino acid derivative biosynthetic process	7	0.481431	0.0430839	FBGN0086367, FBGN0001208, FBGN0035187, FBGN0000422, FBGN0004516, FBGN0005626, FBGN0003996	845	25	7937	2.63001	1	0.360881	53.2914
GOTERM_BP_FAT	GO:0046219~indolalkylamine biosynthetic process	3	0.206327	0.0585663	FBGN0001208, FBGN0035187, FBGN0000422	845	4	7937	7.04467	1	0.436977	64.7674
GOTERM_BP_FAT	GO:0042427~serotonin biosynthetic process	3	0.206327	0.0585663	FBGN0001208, FBGN0035187, FBGN0000422	845	4	7937	7.04467	1	0.436977	64.7674
GOTERM_BP_FAT	GO:0006586~indolalkylamine metabolic process	4	0.275103	0.061711	FBGN0001208, FBGN0035187, FBGN0000422, FBGN0019643	845	9	7937	4.17462	1	0.450159	66.7472
GOTERM_BP_FAT	GO:0006576~biogenic amine metabolic process	8	0.550206	0.0718019	FBGN0086367, FBGN0001208, FBGN0035187, FBGN0000422, FBGN0000527, FBGN0019643, FBGN0005626, FBGN0003996	845	35	7937	2.14695	1	0.489578	72.4161
Annotation Cluster 55	Enrichment Score: 1.6931463068687245
Category	Term	Count	%	PValue	Genes	List Total	Pop Hits	Pop Total	Fold Enrichment	Bonferroni	Benjamini	FDR
GOTERM_BP_FAT	GO:0006570~tyrosine metabolic process	5	0.343879	0.00625507	FBGN0004034, FBGN0000422, FBGN0038105, FBGN0037697, FBGN0000527	845	8	7937	5.87056	0.999998	0.103712	10.2786
GOTERM_BP_FAT	GO:0006582~melanin metabolic process	5	0.343879	0.0227343	FBGN0029167, FBGN0004034, FBGN0038105, FBGN0000527, FBGN0037515	845	11	7937	4.2695	1	0.24297	32.8007
GOTERM_BP_FAT	GO:0006583~melanin biosynthetic process from tyrosine	3	0.206327	0.0585663	FBGN0004034, FBGN0038105, FBGN0000527	845	4	7937	7.04467	1	0.436977	64.7674
Annotation Cluster 56	Enrichment Score: 1.6711443049996029
Category	Term	Count	%	PValue	Genes	List Total	Pop Hits	Pop Total	Fold Enrichment	Bonferroni	Benjamini	FDR
INTERPRO	IPR008957:Fibronectin, type III-like fold	14	0.962861	0.00252798	FBGN0036454, FBGN0031975, FBGN0053519, FBGN0024189, FBGN0005631, FBGN0051721, FBGN0010473, FBGN0000635, FBGN0086906, FBGN0002543, FBGN0003366, FBGN0002306, FBGN0004369, FBGN0005666	1211	47	10196	2.50793	0.976747	0.209495	4.11386
UP_SEQ_FEATURE	domain:Fibronectin type-III 1	5	0.343879	0.0619294	FBGN0010473, FBGN0000635, FBGN0086906, FBGN0003366, FBGN0004369	310	15	2975	3.19892	1	0.945988	63.8089
UP_SEQ_FEATURE	domain:Fibronectin type-III 2	5	0.343879	0.0619294	FBGN0010473, FBGN0000635, FBGN0086906, FBGN0003366, FBGN0004369	310	15	2975	3.19892	1	0.945988	63.8089
Annotation Cluster 57	Enrichment Score: 1.6699804747923186
Category	Term	Count	%	PValue	Genes	List Total	Pop Hits	Pop Total	Fold Enrichment	Bonferroni	Benjamini	FDR
GOTERM_CC_FAT	GO:0043005~neuron projection	14	0.962861	0.00124919	FBGN0004575, FBGN0025726, FBGN0003429, FBGN0035870, FBGN0002917, FBGN0053208, FBGN0000635, FBGN0033438, FBGN0086778, FBGN0035049, FBGN0043362, FBGN0250788, FBGN0026439, FBGN0025879	568	44	4786	2.68102	0.354345	0.0114469	1.69503
GOTERM_CC_FAT	GO:0030424~axon	9	0.618982	0.00824535	FBGN0000635, FBGN0004575, FBGN0025726, FBGN0043362, FBGN0250788, FBGN0035870, FBGN0002917, FBGN0026439, FBGN0053208	568	26	4786	2.91671	0.944858	0.0610532	10.7061
GOTERM_CC_FAT	GO:0044463~cell projection part	11	0.756534	0.0512	FBGN0002938, FBGN0086778, FBGN0004575, FBGN0025726, FBGN0002940, FBGN0003861, FBGN0002917, FBGN0026439, FBGN0013811, FBGN0005614, FBGN0053208	568	48	4786	1.93097	1	0.249805	51.2671
GOTERM_CC_FAT	GO:0033267~axon part	5	0.343879	0.0920439	FBGN0004575, FBGN0025726, FBGN0002917, FBGN0026439, FBGN0053208	568	15	4786	2.80869	1	0.374614	73.3031
GOTERM_CC_FAT	GO:0043679~nerve terminal	5	0.343879	0.0920439	FBGN0004575, FBGN0025726, FBGN0002917, FBGN0026439, FBGN0053208	568	15	4786	2.80869	1	0.374614	73.3031
Annotation Cluster 58	Enrichment Score: 1.6610270428013671
Category	Term	Count	%	PValue	Genes	List Total	Pop Hits	Pop Total	Fold Enrichment	Bonferroni	Benjamini	FDR
GOTERM_BP_FAT	GO:0016337~cell-cell adhesion	14	0.962861	0.007916	FBGN0022800, FBGN0024189, FBGN0001250, FBGN0039928, FBGN0004635, FBGN0000497, FBGN0000635, FBGN0000636, FBGN0250789, FBGN0000261, FBGN0003731, FBGN0015609, FBGN0004456, FBGN0039709	845	59	7937	2.22882	1	0.122817	12.8357
GOTERM_BP_FAT	GO:0016339~calcium-dependent cell-cell adhesion	7	0.481431	0.0190105	FBGN0022800, FBGN0000636, FBGN0000261, FBGN0015609, FBGN0039928, FBGN0000497, FBGN0039709	845	21	7937	3.13097	1	0.219714	28.2346
SP_PIR_KEYWORDS	cell adhesion	11	0.756534	0.0215676	FBGN0002528, FBGN0000635, FBGN0000636, FBGN0002526, FBGN0035498, FBGN0001250, FBGN0015609, FBGN0039928, FBGN0004456, FBGN0000497, FBGN0001257	1391	46	12980	2.23143	0.99925	0.150856	25.591
GOTERM_BP_FAT	GO:0007156~homophilic cell adhesion	7	0.481431	0.0699183	FBGN0000635, FBGN0022800, FBGN0000636, FBGN0015609, FBGN0039928, FBGN0000497, FBGN0039709	845	28	7937	2.34822	1	0.483101	71.4323
Annotation Cluster 59	Enrichment Score: 1.6578628672532878
Category	Term	Count	%	PValue	Genes	List Total	Pop Hits	Pop Total	Fold Enrichment	Bonferroni	Benjamini	FDR
SP_PIR_KEYWORDS	leucine-rich repeat	17	1.16919	0.00872225	FBGN0034540, FBGN0023095, FBGN0011828, FBGN0052372, FBGN0035043, FBGN0038638, FBGN0039728, FBGN0033250, FBGN0032235, FBGN0052687, FBGN0037956, FBGN0028872, FBGN0013272, FBGN0034718, FBGN0039332, FBGN0034717, FBGN0004364	1391	79	12980	2.00803	0.944478	0.0980976	11.1985
SMART	SM00369:LRR_TYP	14	0.962861	0.0233634	FBGN0039728, FBGN0033250, FBGN0032235, FBGN0052687, FBGN0034540, FBGN0028872, FBGN0023095, FBGN0013272, FBGN0011828, FBGN0052372, FBGN0039332, FBGN0035043, FBGN0004364, FBGN0038638	561	62	4824	1.94169	0.996313	0.280773	26.2533
SMART	SM00082:LRRCT	8	0.550206	0.0250336	FBGN0039728, FBGN0037956, FBGN0034540, FBGN0023095, FBGN0034718, FBGN0034717, FBGN0038638, FBGN0004364	561	26	4824	2.64582	0.997542	0.283806	27.8615
INTERPRO	IPR003591:Leucine-rich repeat, typical subtype	14	0.962861	0.0279523	FBGN0039728, FBGN0033250, FBGN0032235, FBGN0052687, FBGN0034540, FBGN0028872, FBGN0023095, FBGN0013272, FBGN0011828, FBGN0052372, FBGN0039332, FBGN0035043, FBGN0004364, FBGN0038638	1211	62	10196	1.90117	1	0.59982	37.5321
INTERPRO	IPR000483:Cysteine-rich flanking region, C-terminal	8	0.550206	0.0281139	FBGN0039728, FBGN0037956, FBGN0034540, FBGN0023095, FBGN0034718, FBGN0034717, FBGN0038638, FBGN0004364	1211	26	10196	2.59061	1	0.594085	37.7043
INTERPRO	IPR001611:Leucine-rich repeat	18	1.23796	0.0281706	FBGN0034540, FBGN0023095, FBGN0011828, FBGN0052372, FBGN0035043, FBGN0038638, FBGN0034485, FBGN0039728, FBGN0033250, FBGN0032235, FBGN0052687, FBGN0037956, FBGN0028872, FBGN0013272, FBGN0034718, FBGN0039332, FBGN0034717, FBGN0004364	1211	88	10196	1.72217	1	0.587136	37.7646
Annotation Cluster 60	Enrichment Score: 1.6482257672026783
Category	Term	Count	%	PValue	Genes	List Total	Pop Hits	Pop Total	Fold Enrichment	Bonferroni	Benjamini	FDR
GOTERM_MF_FAT	GO:0051536~iron-sulfur cluster binding	13	0.894085	0.0164656	FBGN0086450, FBGN0031771, FBGN0037637, FBGN0026666, FBGN0014028, FBGN0038348, FBGN0010100, FBGN0021906, FBGN0017566, FBGN0017567, FBGN0036663, FBGN0053196, FBGN0030718	959	51	7918	2.1046	1	0.271045	22.8416
GOTERM_MF_FAT	GO:0051540~metal cluster binding	13	0.894085	0.0164656	FBGN0086450, FBGN0031771, FBGN0037637, FBGN0026666, FBGN0014028, FBGN0038348, FBGN0010100, FBGN0021906, FBGN0017566, FBGN0017567, FBGN0036663, FBGN0053196, FBGN0030718	959	51	7918	2.1046	1	0.271045	22.8416
GOTERM_MF_FAT	GO:0051539~4 iron, 4 sulfur cluster binding	7	0.481431	0.0418954	FBGN0031771, FBGN0014028, FBGN0010100, FBGN0017566, FBGN0017567, FBGN0053196, FBGN0030718	959	22	7918	2.62707	1	0.49056	48.7497
Annotation Cluster 61	Enrichment Score: 1.6306816200553027
Category	Term	Count	%	PValue	Genes	List Total	Pop Hits	Pop Total	Fold Enrichment	Bonferroni	Benjamini	FDR
GOTERM_BP_FAT	GO:0009112~nucleobase metabolic process	7	0.481431	0.00445107	FBGN0086450, FBGN0000053, FBGN0041194, FBGN0052626, FBGN0000153, FBGN0003189, FBGN0003257	845	16	7937	4.10939	0.999912	0.0800214	7.42123
GOTERM_BP_FAT	GO:0046112~nucleobase biosynthetic process	5	0.343879	0.0103201	FBGN0086450, FBGN0000053, FBGN0041194, FBGN0003189, FBGN0003257	845	9	7937	5.21828	1	0.144679	16.4157
GOTERM_BP_FAT	GO:0006206~pyrimidine base metabolic process	4	0.275103	0.0445807	FBGN0086450, FBGN0000153, FBGN0003189, FBGN0003257	845	8	7937	4.69645	1	0.362663	54.5383
GOTERM_BP_FAT	GO:0006207~'de novo' pyrimidine base biosynthetic process	3	0.206327	0.0585663	FBGN0086450, FBGN0003189, FBGN0003257	845	4	7937	7.04467	1	0.436977	64.7674
GOTERM_BP_FAT	GO:0019856~pyrimidine base biosynthetic process	3	0.206327	0.0585663	FBGN0086450, FBGN0003189, FBGN0003257	845	4	7937	7.04467	1	0.436977	64.7674
Annotation Cluster 62	Enrichment Score: 1.6207556454869032
Category	Term	Count	%	PValue	Genes	List Total	Pop Hits	Pop Total	Fold Enrichment	Bonferroni	Benjamini	FDR
GOTERM_BP_FAT	GO:0001667~ameboidal cell migration	9	0.618982	0.0163529	FBGN0001320, FBGN0010389, FBGN0086901, FBGN0005631, FBGN0001250, FBGN0020299, FBGN0000490, FBGN0004456, FBGN0003499	845	32	7937	2.64175	1	0.196292	24.7988
GOTERM_BP_FAT	GO:0010631~epithelial cell migration	8	0.550206	0.0289781	FBGN0001320, FBGN0086901, FBGN0005631, FBGN0001250, FBGN0020299, FBGN0000490, FBGN0004456, FBGN0003499	845	29	7937	2.59114	1	0.285723	39.8482
GOTERM_BP_FAT	GO:0007427~epithelial cell migration, open tracheal system	8	0.550206	0.0289781	FBGN0001320, FBGN0086901, FBGN0005631, FBGN0001250, FBGN0020299, FBGN0000490, FBGN0004456, FBGN0003499	845	29	7937	2.59114	1	0.285723	39.8482
Annotation Cluster 63	Enrichment Score: 1.609105315521038
Category	Term	Count	%	PValue	Genes	List Total	Pop Hits	Pop Total	Fold Enrichment	Bonferroni	Benjamini	FDR
SP_PIR_KEYWORDS	ATP	16	1.10041	0.00483113	FBGN0015380, FBGN0002938, FBGN0010389, FBGN0004513, FBGN0001216, FBGN0000442, FBGN0003149, FBGN0003366, FBGN0002921, FBGN0250906, FBGN0003731, FBGN0004512, FBGN0003996, FBGN0003071, FBGN0003371, FBGN0259220	1391	68	12980	2.19563	0.797727	0.0644203	6.35459
UP_SEQ_FEATURE	active site:Proton acceptor	19	1.30674	0.047327	FBGN0022800, FBGN0000064, FBGN0259680, FBGN0010389, FBGN0001128, FBGN0011828, FBGN0015380, FBGN0002938, FBGN0086355, FBGN0000579, FBGN0000442, FBGN0004057, FBGN0003366, FBGN0003731, FBGN0035147, FBGN0003071, FBGN0003371, FBGN0001258, FBGN0259220	310	115	2975	1.58555	1	0.921557	53.7352
SP_PIR_KEYWORDS	phosphotransferase	8	0.550206	0.0650918	FBGN0002938, FBGN0000442, FBGN0003366, FBGN0250906, FBGN0003731, FBGN0003071, FBGN0003371, FBGN0259220	1391	34	12980	2.19563	1	0.301099	59.8476
Annotation Cluster 64	Enrichment Score: 1.59564459179783
Category	Term	Count	%	PValue	Genes	List Total	Pop Hits	Pop Total	Fold Enrichment	Bonferroni	Benjamini	FDR
SP_PIR_KEYWORDS	tyrosine-protein kinase	10	0.687758	0.0140543	FBGN0015380, FBGN0022800, FBGN0010389, FBGN0032006, FBGN0003366, FBGN0040505, FBGN0003731, FBGN0014073, FBGN0031518, FBGN0259220	1391	37	12980	2.522	0.990635	0.128358	17.46
INTERPRO	IPR008266:Tyrosine protein kinase, active site	10	0.687758	0.0182755	FBGN0015380, FBGN0022800, FBGN0002938, FBGN0010389, FBGN0032006, FBGN0003366, FBGN0040505, FBGN0003731, FBGN0014073, FBGN0031518	1211	35	10196	2.40557	1	0.523254	26.3698
SMART	SM00219:TyrKc	11	0.756534	0.0262908	FBGN0015380, FBGN0022800, FBGN0002938, FBGN0010389, FBGN0032006, FBGN0003366, FBGN0040505, FBGN0003731, FBGN0014073, FBGN0031518, FBGN0036896	561	44	4824	2.14973	0.99819	0.28275	29.0506
INTERPRO	IPR001245:Tyrosine protein kinase	11	0.756534	0.0304767	FBGN0015380, FBGN0022800, FBGN0002938, FBGN0010389, FBGN0032006, FBGN0003366, FBGN0040505, FBGN0003731, FBGN0014073, FBGN0031518, FBGN0036896	1211	44	10196	2.10487	1	0.601424	40.1707
GOTERM_MF_FAT	GO:0004714~transmembrane receptor protein tyrosine kinase activity	7	0.481431	0.0510892	FBGN0015380, FBGN0022800, FBGN0010389, FBGN0032006, FBGN0003366, FBGN0040505, FBGN0003731	959	23	7918	2.51285	1	0.544221	55.9148
Annotation Cluster 65	Enrichment Score: 1.577191456599248
Category	Term	Count	%	PValue	Genes	List Total	Pop Hits	Pop Total	Fold Enrichment	Bonferroni	Benjamini	FDR
INTERPRO	IPR002018:Carboxylesterase, type B	11	0.756534	0.00602083	FBGN0000592, FBGN0015571, FBGN0015577, FBGN0015576, FBGN0015568, FBGN0001114, FBGN0051146, FBGN0015570, FBGN0001987, FBGN0029690, FBGN0031327	1211	35	10196	2.64612	0.999873	0.311966	9.53678
INTERPRO	IPR019819:Carboxylesterase type B, conserved site	6	0.412655	0.0332511	FBGN0000592, FBGN0015576, FBGN0001114, FBGN0051146, FBGN0001987, FBGN0029690	1211	16	10196	3.15731	1	0.626681	42.9497
INTERPRO	IPR019826:Carboxylesterase type B, active site	5	0.343879	0.092675	FBGN0000592, FBGN0015577, FBGN0015576, FBGN0051146, FBGN0029690	1211	15	10196	2.8065	1	0.873128	80.0928
Annotation Cluster 66	Enrichment Score: 1.57050433880471
Category	Term	Count	%	PValue	Genes	List Total	Pop Hits	Pop Total	Fold Enrichment	Bonferroni	Benjamini	FDR
SMART	SM00033:CH	11	0.756534	0.00244938	FBGN0030191, FBGN0034180, FBGN0000667, FBGN0014141, FBGN0004167, FBGN0250788, FBGN0013733, FBGN0029881, FBGN0085446, FBGN0053208, FBGN0002789	561	32	4824	2.95588	0.440782	0.109741	3.10973
INTERPRO	IPR001715:Calponin-like actin-binding	11	0.756534	0.00294462	FBGN0030191, FBGN0034180, FBGN0000667, FBGN0014141, FBGN0004167, FBGN0250788, FBGN0013733, FBGN0029881, FBGN0085446, FBGN0053208, FBGN0002789	1211	32	10196	2.8942	0.987502	0.22723	4.77642
GOTERM_CC_FAT	GO:0030864~cortical actin cytoskeleton	4	0.275103	0.0137607	FBGN0250789, FBGN0004167, FBGN0250788, FBGN0085408	568	5	4786	6.74085	0.992169	0.0890462	17.2635
INTERPRO	IPR002017:Spectrin repeat	5	0.343879	0.015203	FBGN0250789, FBGN0000667, FBGN0004167, FBGN0250788, FBGN0013733	1211	9	10196	4.67749	1	0.47818	22.4506
SMART	SM00150:SPEC	5	0.343879	0.0212666	FBGN0250789, FBGN0000667, FBGN0004167, FBGN0250788, FBGN0013733	561	10	4824	4.29947	0.99387	0.287971	24.1875
SP_PIR_KEYWORDS	actin-binding	11	0.756534	0.0215676	FBGN0002938, FBGN0003721, FBGN0250789, FBGN0000667, FBGN0014141, FBGN0004167, FBGN0020503, FBGN0004028, FBGN0250788, FBGN0013733, FBGN0010246	1391	46	12980	2.23143	0.99925	0.150856	25.591
INTERPRO	IPR018159:Spectrin/alpha-actinin	5	0.343879	0.0229934	FBGN0250789, FBGN0000667, FBGN0004167, FBGN0250788, FBGN0013733	1211	10	10196	4.20974	1	0.560899	32.0274
GOTERM_CC_FAT	GO:0030863~cortical cytoskeleton	4	0.275103	0.0251185	FBGN0250789, FBGN0004167, FBGN0250788, FBGN0085408	568	6	4786	5.61737	0.999864	0.14231	29.385
GOTERM_CC_FAT	GO:0008091~spectrin	3	0.206327	0.0387303	FBGN0250789, FBGN0004167, FBGN0250788	568	3	4786	8.42606	0.999999	0.199873	41.739
GOTERM_CC_FAT	GO:0045169~fusome	6	0.412655	0.0422075	FBGN0010434, FBGN0250789, FBGN0020503, FBGN0250788, FBGN0013733, FBGN0003892	568	17	4786	2.9739	1	0.21304	44.5561
INTERPRO	IPR001589:Actinin-type, actin-binding, conserved site	5	0.343879	0.0446981	FBGN0000667, FBGN0014141, FBGN0004167, FBGN0250788, FBGN0013733	1211	12	10196	3.50812	1	0.696427	53.183
SP_PIR_KEYWORDS	actin binding	4	0.275103	0.0454303	FBGN0002938, FBGN0250789, FBGN0000667, FBGN0250788	1391	8	12980	4.66571	1	0.239657	46.7585
UP_SEQ_FEATURE	repeat:Spectrin 1	3	0.206327	0.0559975	FBGN0250789, FBGN0000667, FBGN0250788	310	4	2975	7.19758	1	0.936095	59.994
UP_SEQ_FEATURE	repeat:Spectrin 4	3	0.206327	0.0559975	FBGN0250789, FBGN0000667, FBGN0250788	310	4	2975	7.19758	1	0.936095	59.994
UP_SEQ_FEATURE	repeat:Spectrin 2	3	0.206327	0.0559975	FBGN0250789, FBGN0000667, FBGN0250788	310	4	2975	7.19758	1	0.936095	59.994
UP_SEQ_FEATURE	repeat:Spectrin 3	3	0.206327	0.0559975	FBGN0250789, FBGN0000667, FBGN0250788	310	4	2975	7.19758	1	0.936095	59.994
GOTERM_BP_FAT	GO:0007009~plasma membrane organization	4	0.275103	0.061711	FBGN0259211, FBGN0250789, FBGN0004167, FBGN0250788	845	9	7937	4.17462	1	0.450159	66.7472
GOTERM_BP_FAT	GO:0016199~axon midline choice point recognition	5	0.343879	0.0668438	FBGN0015380, FBGN0250789, FBGN0005631, FBGN0250788, FBGN0013733	845	15	7937	3.13097	1	0.468798	69.7553
Annotation Cluster 67	Enrichment Score: 1.5628045164917268
Category	Term	Count	%	PValue	Genes	List Total	Pop Hits	Pop Total	Fold Enrichment	Bonferroni	Benjamini	FDR
GOTERM_BP_FAT	GO:0009310~amine catabolic process	10	0.687758	0.0111462	FBGN0001208, FBGN0003423, FBGN0034797, FBGN0004516, FBGN0037697, FBGN0019643, FBGN0036381, FBGN0001145, FBGN0085384, FBGN0036762	845	36	7937	2.60914	1	0.148505	17.6135
GOTERM_BP_FAT	GO:0006536~glutamate metabolic process	5	0.343879	0.0157716	FBGN0003423, FBGN0004516, FBGN0036381, FBGN0036663, FBGN0001145	845	10	7937	4.69645	1	0.191061	24.027
GOTERM_BP_FAT	GO:0009063~cellular amino acid catabolic process	9	0.618982	0.0196339	FBGN0001208, FBGN0003423, FBGN0034797, FBGN0004516, FBGN0037697, FBGN0036381, FBGN0001145, FBGN0085384, FBGN0036762	845	33	7937	2.5617	1	0.223676	29.0189
GOTERM_BP_FAT	GO:0016054~organic acid catabolic process	10	0.687758	0.0444017	FBGN0001208, FBGN0003423, FBGN0032775, FBGN0034797, FBGN0004516, FBGN0037697, FBGN0036381, FBGN0001145, FBGN0085384, FBGN0036762	845	45	7937	2.08731	1	0.362838	54.3908
GOTERM_BP_FAT	GO:0046395~carboxylic acid catabolic process	10	0.687758	0.0444017	FBGN0001208, FBGN0003423, FBGN0032775, FBGN0034797, FBGN0004516, FBGN0037697, FBGN0036381, FBGN0001145, FBGN0085384, FBGN0036762	845	45	7937	2.08731	1	0.362838	54.3908
GOTERM_BP_FAT	GO:0009065~glutamine family amino acid catabolic process	4	0.275103	0.061711	FBGN0003423, FBGN0004516, FBGN0036381, FBGN0001145	845	9	7937	4.17462	1	0.450159	66.7472
Annotation Cluster 68	Enrichment Score: 1.5591971486035743
Category	Term	Count	%	PValue	Genes	List Total	Pop Hits	Pop Total	Fold Enrichment	Bonferroni	Benjamini	FDR
INTERPRO	IPR000742:EGF-like, type 3	14	0.962861	0.0123839	FBGN0004885, FBGN0035798, FBGN0034797, FBGN0001137, FBGN0027594, FBGN0051665, FBGN0031089, FBGN0029167, FBGN0051999, FBGN0031879, FBGN0259110, FBGN0015609, FBGN0053196, FBGN0031850	1211	56	10196	2.10487	1	0.460571	18.6828
SP_PIR_KEYWORDS	egf-like domain	12	0.825309	0.0173365	FBGN0051999, FBGN0004885, FBGN0030706, FBGN0031879, FBGN0035798, FBGN0034797, FBGN0259110, FBGN0001137, FBGN0015609, FBGN0051665, FBGN0031850, FBGN0053196	1391	51	12980	2.19563	0.996884	0.134355	21.1083
SMART	SM00179:EGF_CA	9	0.618982	0.0219051	FBGN0051999, FBGN0004885, FBGN0030706, FBGN0031879, FBGN0035798, FBGN0015609, FBGN0051665, FBGN0031850, FBGN0053196	561	31	4824	2.49646	0.994748	0.279691	24.8221
INTERPRO	IPR000152:EGF-type aspartate/asparagine hydroxylation conserved site	9	0.618982	0.0249326	FBGN0051999, FBGN0004885, FBGN0030706, FBGN0031879, FBGN0035798, FBGN0015609, FBGN0051665, FBGN0031850, FBGN0053196	1211	31	10196	2.44437	1	0.582114	34.2322
INTERPRO	IPR001881:EGF-like calcium-binding	9	0.618982	0.0249326	FBGN0051999, FBGN0004885, FBGN0030706, FBGN0031879, FBGN0035798, FBGN0015609, FBGN0051665, FBGN0031850, FBGN0053196	1211	31	10196	2.44437	1	0.582114	34.2322
SMART	SM00181:EGF	15	1.03164	0.0279519	FBGN0030706, FBGN0035798, FBGN0034797, FBGN0001137, FBGN0028939, FBGN0027594, FBGN0051665, FBGN0031089, FBGN0029167, FBGN0051999, FBGN0031879, FBGN0259110, FBGN0015609, FBGN0053196, FBGN0031850	561	70	4824	1.84263	0.998792	0.285339	30.5941
INTERPRO	IPR006210:EGF-like	15	1.03164	0.0335901	FBGN0030706, FBGN0035798, FBGN0034797, FBGN0001137, FBGN0028939, FBGN0027594, FBGN0051665, FBGN0031089, FBGN0029167, FBGN0051999, FBGN0031879, FBGN0259110, FBGN0015609, FBGN0053196, FBGN0031850	1211	70	10196	1.80418	1	0.623333	43.2807
INTERPRO	IPR013091:EGF calcium-binding	7	0.481431	0.0386287	FBGN0051999, FBGN0004885, FBGN0030706, FBGN0031879, FBGN0035798, FBGN0031850, FBGN0053196	1211	22	10196	2.67893	1	0.668635	47.9941
INTERPRO	IPR013032:EGF-like region, conserved site	19	1.30674	0.0420435	FBGN0035798, FBGN0030706, FBGN0004885, FBGN0034797, FBGN0001137, FBGN0028939, FBGN0027594, FBGN0037012, FBGN0051665, FBGN0031089, FBGN0002528, FBGN0029167, FBGN0051999, FBGN0031879, FBGN0002526, FBGN0259110, FBGN0015609, FBGN0053196, FBGN0031850	1211	99	10196	1.61586	1	0.680112	50.9764
INTERPRO	IPR018097:EGF-like calcium-binding, conserved site	8	0.550206	0.0573984	FBGN0051999, FBGN0004885, FBGN0030706, FBGN0031879, FBGN0035798, FBGN0051665, FBGN0031850, FBGN0053196	1211	30	10196	2.2452	1	0.780078	62.5082
Annotation Cluster 69	Enrichment Score: 1.557516145291966
Category	Term	Count	%	PValue	Genes	List Total	Pop Hits	Pop Total	Fold Enrichment	Bonferroni	Benjamini	FDR
SP_PIR_KEYWORDS	potassium transport	7	0.481431	0.00651493	FBGN0015777, FBGN0037238, FBGN0002921, FBGN0033494, FBGN0003429, FBGN0039081, FBGN0005564	1391	17	12980	3.84235	0.884324	0.0796121	8.48
SP_PIR_KEYWORDS	potassium	7	0.481431	0.0154287	FBGN0015777, FBGN0037238, FBGN0002921, FBGN0033494, FBGN0003429, FBGN0039081, FBGN0005564	1391	20	12980	3.266	0.99409	0.13284	19.0063
GOTERM_MF_FAT	GO:0030955~potassium ion binding	7	0.481431	0.0728962	FBGN0015777, FBGN0037238, FBGN0002921, FBGN0033494, FBGN0003429, FBGN0039081, FBGN0005564	959	25	7918	2.31182	1	0.6439	69.3386
GOTERM_BP_FAT	GO:0006813~potassium ion transport	9	0.618982	0.080351	FBGN0032946, FBGN0015777, FBGN0037238, FBGN0002921, FBGN0033494, FBGN0003429, FBGN0039081, FBGN0005564, FBGN0035192	845	43	7937	1.96596	1	0.522927	76.4932
Annotation Cluster 70	Enrichment Score: 1.5508496043853215
Category	Term	Count	%	PValue	Genes	List Total	Pop Hits	Pop Total	Fold Enrichment	Bonferroni	Benjamini	FDR
GOTERM_BP_FAT	GO:0042417~dopamine metabolic process	5	0.343879	0.00159713	FBGN0086367, FBGN0000422, FBGN0000527, FBGN0019643, FBGN0005626	845	6	7937	7.82742	0.964813	0.0365066	2.7251
GOTERM_BP_FAT	GO:0018958~phenol metabolic process	5	0.343879	0.0312933	FBGN0086367, FBGN0000422, FBGN0000527, FBGN0019643, FBGN0005626	845	12	7937	3.91371	1	0.296896	42.2797
GOTERM_BP_FAT	GO:0034311~diol metabolic process	5	0.343879	0.0312933	FBGN0086367, FBGN0000422, FBGN0000527, FBGN0019643, FBGN0005626	845	12	7937	3.91371	1	0.296896	42.2797
GOTERM_BP_FAT	GO:0006584~catecholamine metabolic process	5	0.343879	0.0312933	FBGN0086367, FBGN0000422, FBGN0000527, FBGN0019643, FBGN0005626	845	12	7937	3.91371	1	0.296896	42.2797
GOTERM_BP_FAT	GO:0009712~catechol metabolic process	5	0.343879	0.0312933	FBGN0086367, FBGN0000422, FBGN0000527, FBGN0019643, FBGN0005626	845	12	7937	3.91371	1	0.296896	42.2797
GOTERM_BP_FAT	GO:0042416~dopamine biosynthetic process	3	0.206327	0.0314898	FBGN0086367, FBGN0000422, FBGN0005626	845	3	7937	9.3929	1	0.297165	42.4818
GOTERM_BP_FAT	GO:0042401~biogenic amine biosynthetic process	6	0.412655	0.0354886	FBGN0086367, FBGN0001208, FBGN0035187, FBGN0000422, FBGN0005626, FBGN0003996	845	18	7937	3.13097	1	0.322957	46.4516
GOTERM_BP_FAT	GO:0042398~cellular amino acid derivative biosynthetic process	7	0.481431	0.0430839	FBGN0086367, FBGN0001208, FBGN0035187, FBGN0000422, FBGN0004516, FBGN0005626, FBGN0003996	845	25	7937	2.63001	1	0.360881	53.2914
GOTERM_BP_FAT	GO:0042423~catecholamine biosynthetic process	3	0.206327	0.0585663	FBGN0086367, FBGN0000422, FBGN0005626	845	4	7937	7.04467	1	0.436977	64.7674
GOTERM_BP_FAT	GO:0006576~biogenic amine metabolic process	8	0.550206	0.0718019	FBGN0086367, FBGN0001208, FBGN0035187, FBGN0000422, FBGN0000527, FBGN0019643, FBGN0005626, FBGN0003996	845	35	7937	2.14695	1	0.489578	72.4161
Annotation Cluster 71	Enrichment Score: 1.511298340743106
Category	Term	Count	%	PValue	Genes	List Total	Pop Hits	Pop Total	Fold Enrichment	Bonferroni	Benjamini	FDR
UP_SEQ_FEATURE	transit peptide:Mitochondrion	21	1.44429	0.0119587	FBGN0034387, FBGN0038681, FBGN0014028, FBGN0019644, FBGN0027291, FBGN0053503, FBGN0017566, FBGN0039112, FBGN0033274, FBGN0039689, FBGN0010213, FBGN0019957, FBGN0011211, FBGN0003423, FBGN0010217, FBGN0033753, FBGN0016119, FBGN0019886, FBGN0035124, FBGN0019624, FBGN0004888	310	114	2975	1.76783	0.999997	0.621568	17.4087
SP_PIR_KEYWORDS	transit peptide	21	1.44429	0.0179087	FBGN0034387, FBGN0038681, FBGN0014028, FBGN0019644, FBGN0027291, FBGN0053503, FBGN0017566, FBGN0039112, FBGN0033274, FBGN0039689, FBGN0010213, FBGN0019957, FBGN0011211, FBGN0003423, FBGN0010217, FBGN0033753, FBGN0016119, FBGN0019886, FBGN0035124, FBGN0019624, FBGN0004888	1391	114	12980	1.71895	0.997429	0.135367	21.7288
SP_PIR_KEYWORDS	mitochondrion inner membrane	11	0.756534	0.046755	FBGN0011211, FBGN0019960, FBGN0010217, FBGN0014028, FBGN0016119, FBGN0019644, FBGN0035124, FBGN0017566, FBGN0039112, FBGN0019624, FBGN0011227	1391	52	12980	1.97395	1	0.242112	47.7515
SP_PIR_KEYWORDS	mitochondrion	27	1.85695	0.0899973	FBGN0034387, FBGN0039140, FBGN0038681, FBGN0019960, FBGN0014028, FBGN0019644, FBGN0027291, FBGN0053503, FBGN0017566, FBGN0039112, FBGN0011227, FBGN0033274, FBGN0039689, FBGN0010213, FBGN0011211, FBGN0019957, FBGN0035032, FBGN0003067, FBGN0003423, FBGN0010217, FBGN0016119, FBGN0033753, FBGN0019886, FBGN0021906, FBGN0035124, FBGN0019624, FBGN0004888	1391	185	12980	1.36188	1	0.363033	72.1556
Annotation Cluster 72	Enrichment Score: 1.4516538611842411
Category	Term	Count	%	PValue	Genes	List Total	Pop Hits	Pop Total	Fold Enrichment	Bonferroni	Benjamini	FDR
GOTERM_BP_FAT	GO:0042592~homeostatic process	28	1.92572	0.0126742	FBGN0001250, FBGN0004028, FBGN0039081, FBGN0040297, FBGN0031042, FBGN0004580, FBGN0010482, FBGN0025631, FBGN0003731, FBGN0026439, FBGN0004456, FBGN0004169, FBGN0003053, FBGN0039140, FBGN0011286, FBGN0259214, FBGN0002921, FBGN0030584, FBGN0062413, FBGN0004635, FBGN0086901, FBGN0086778, FBGN0025595, FBGN0015872, FBGN0038919, FBGN0003892, FBGN0036762, FBGN0015222	845	163	7937	1.6135	1	0.162122	19.7865
GOTERM_BP_FAT	GO:0048878~chemical homeostasis	14	0.962861	0.0200057	FBGN0011286, FBGN0259214, FBGN0039081, FBGN0040297, FBGN0062413, FBGN0004580, FBGN0025631, FBGN0086778, FBGN0025595, FBGN0015872, FBGN0003892, FBGN0026439, FBGN0015222, FBGN0004169	845	66	7937	1.99243	1	0.225021	29.4828
GOTERM_BP_FAT	GO:0050801~ion homeostasis	11	0.756534	0.0351444	FBGN0025631, FBGN0011286, FBGN0086778, FBGN0259214, FBGN0039081, FBGN0040297, FBGN0062413, FBGN0026439, FBGN0015222, FBGN0004580, FBGN0004169	845	50	7937	2.06644	1	0.321703	46.1204
GOTERM_BP_FAT	GO:0006873~cellular ion homeostasis	10	0.687758	0.0390558	FBGN0025631, FBGN0011286, FBGN0086778, FBGN0259214, FBGN0039081, FBGN0062413, FBGN0026439, FBGN0015222, FBGN0004580, FBGN0004169	845	44	7937	2.13475	1	0.339685	49.7738
GOTERM_BP_FAT	GO:0030005~cellular di-, tri-valent inorganic cation homeostasis	6	0.412655	0.0646924	FBGN0011286, FBGN0259214, FBGN0062413, FBGN0015222, FBGN0004580, FBGN0004169	845	21	7937	2.68369	1	0.458947	68.5271
GOTERM_BP_FAT	GO:0055082~cellular chemical homeostasis	10	0.687758	0.0866179	FBGN0025631, FBGN0011286, FBGN0086778, FBGN0259214, FBGN0039081, FBGN0062413, FBGN0026439, FBGN0015222, FBGN0004580, FBGN0004169	845	51	7937	1.84174	1	0.544889	79.1137
Annotation Cluster 73	Enrichment Score: 1.4492832662238688
Category	Term	Count	%	PValue	Genes	List Total	Pop Hits	Pop Total	Fold Enrichment	Bonferroni	Benjamini	FDR
SP_PIR_KEYWORDS	carbon-carbon lyase	4	0.275103	0.0103759	FBGN0000064, FBGN0003067, FBGN0004516, FBGN0000153	1391	5	12980	7.46513	0.967997	0.101977	13.1859
SP_PIR_KEYWORDS	carboxy-lyase	3	0.206327	0.0593501	FBGN0003067, FBGN0004516, FBGN0000153	1391	4	12980	6.99856	1	0.285744	56.3724
GOTERM_MF_FAT	GO:0016831~carboxy-lyase activity	7	0.481431	0.0728962	FBGN0003067, FBGN0000422, FBGN0035245, FBGN0004516, FBGN0000153, FBGN0259977, FBGN0003257	959	25	7918	2.31182	1	0.6439	69.3386
Annotation Cluster 74	Enrichment Score: 1.4410029447721244
Category	Term	Count	%	PValue	Genes	List Total	Pop Hits	Pop Total	Fold Enrichment	Bonferroni	Benjamini	FDR
INTERPRO	IPR005821:Ion transport	11	0.756534	0.00480074	FBGN0085434, FBGN0060296, FBGN0260005, FBGN0011286, FBGN0001991, FBGN0033494, FBGN0003429, FBGN0003861, FBGN0005564, FBGN0002917, FBGN0005614	1211	34	10196	2.72395	0.999216	0.300615	7.67612
SP_PIR_KEYWORDS	voltage-gated channel	6	0.412655	0.0167628	FBGN0085434, FBGN0001991, FBGN0003429, FBGN0039081, FBGN0051116, FBGN0005564	1391	15	12980	3.73257	0.996222	0.136538	20.4815
SP_PIR_KEYWORDS	ionic channel	20	1.37552	0.0422634	FBGN0026255, FBGN0011286, FBGN0001991, FBGN0033494, FBGN0003429, FBGN0039081, FBGN0038840, FBGN0051116, FBGN0005564, FBGN0002917, FBGN0036727, FBGN0035192, FBGN0060296, FBGN0085434, FBGN0260005, FBGN0086778, FBGN0003861, FBGN0005614, FBGN0000038, FBGN0004620	1391	117	12980	1.59511	0.999999	0.2397	44.3133
GOTERM_MF_FAT	GO:0022843~voltage-gated cation channel activity	10	0.687758	0.0527609	FBGN0085434, FBGN0001991, FBGN0033494, FBGN0003429, FBGN0039081, FBGN0003861, FBGN0005564, FBGN0002917, FBGN0005614, FBGN0035192	959	41	7918	2.01378	1	0.550252	57.1123
GOTERM_MF_FAT	GO:0022832~voltage-gated channel activity	11	0.756534	0.0733269	FBGN0085434, FBGN0001991, FBGN0033494, FBGN0003429, FBGN0039081, FBGN0003861, FBGN0051116, FBGN0005564, FBGN0002917, FBGN0005614, FBGN0035192	959	50	7918	1.81643	1	0.640703	69.5603
GOTERM_MF_FAT	GO:0005244~voltage-gated ion channel activity	11	0.756534	0.0733269	FBGN0085434, FBGN0001991, FBGN0033494, FBGN0003429, FBGN0039081, FBGN0003861, FBGN0051116, FBGN0005564, FBGN0002917, FBGN0005614, FBGN0035192	959	50	7918	1.81643	1	0.640703	69.5603
GOTERM_MF_FAT	GO:0005245~voltage-gated calcium channel activity	4	0.275103	0.0848247	FBGN0001991, FBGN0003861, FBGN0002917, FBGN0005614	959	9	7918	3.66956	1	0.685691	74.9532
Annotation Cluster 75	Enrichment Score: 1.4340424925832311
Category	Term	Count	%	PValue	Genes	List Total	Pop Hits	Pop Total	Fold Enrichment	Bonferroni	Benjamini	FDR
GOTERM_BP_FAT	GO:0007611~learning or memory	16	1.10041	0.0143836	FBGN0259108, FBGN0023479, FBGN0000422, FBGN0037705, FBGN0014141, FBGN0003301, FBGN0004635, FBGN0003996, FBGN0015380, FBGN0000635, FBGN0000636, FBGN0003068, FBGN0001123, FBGN0003861, FBGN0003396, FBGN0003371	845	77	7937	1.95177	1	0.179866	22.1536
GOTERM_BP_FAT	GO:0008355~olfactory learning	11	0.756534	0.0271229	FBGN0015380, FBGN0000635, FBGN0259108, FBGN0000636, FBGN0037705, FBGN0014141, FBGN0003301, FBGN0003861, FBGN0004635, FBGN0003396, FBGN0003371	845	48	7937	2.15254	1	0.272485	37.8305
GOTERM_BP_FAT	GO:0007612~learning	11	0.756534	0.0620451	FBGN0015380, FBGN0000635, FBGN0259108, FBGN0000636, FBGN0037705, FBGN0014141, FBGN0003301, FBGN0003861, FBGN0004635, FBGN0003396, FBGN0003371	845	55	7937	1.87858	1	0.450521	66.9513
GOTERM_BP_FAT	GO:0042048~olfactory behavior	16	1.10041	0.0758435	FBGN0259108, FBGN0250876, FBGN0261113, FBGN0039647, FBGN0037705, FBGN0014141, FBGN0003301, FBGN0004635, FBGN0015380, FBGN0000635, FBGN0085434, FBGN0000636, FBGN0016926, FBGN0003861, FBGN0003396, FBGN0003371	845	95	7937	1.58196	1	0.504812	74.4202
Annotation Cluster 76	Enrichment Score: 1.4337923042383722
Category	Term	Count	%	PValue	Genes	List Total	Pop Hits	Pop Total	Fold Enrichment	Bonferroni	Benjamini	FDR
GOTERM_BP_FAT	GO:0035272~exocrine system development	23	1.58184	0.0363508	FBGN0001168, FBGN0025697, FBGN0010389, FBGN0032006, FBGN0003866, FBGN0010434, FBGN0005631, FBGN0001250, FBGN0015795, FBGN0035091, FBGN0004635, FBGN0015380, FBGN0024250, FBGN0002543, FBGN0000568, FBGN0016797, FBGN0035049, FBGN0000565, FBGN0003731, FBGN0003209, FBGN0004456, FBGN0000320, FBGN0259220	845	139	7937	1.55422	1	0.326721	47.2731
GOTERM_BP_FAT	GO:0007431~salivary gland development	23	1.58184	0.0363508	FBGN0001168, FBGN0025697, FBGN0010389, FBGN0032006, FBGN0003866, FBGN0010434, FBGN0005631, FBGN0001250, FBGN0015795, FBGN0035091, FBGN0004635, FBGN0015380, FBGN0024250, FBGN0002543, FBGN0000568, FBGN0016797, FBGN0035049, FBGN0000565, FBGN0003731, FBGN0003209, FBGN0004456, FBGN0000320, FBGN0259220	845	139	7937	1.55422	1	0.326721	47.2731
GOTERM_BP_FAT	GO:0048732~gland development	26	1.78817	0.0378089	FBGN0010389, FBGN0003866, FBGN0001250, FBGN0000490, FBGN0011274, FBGN0035091, FBGN0024250, FBGN0016797, FBGN0003731, FBGN0004456, FBGN0000320, FBGN0001168, FBGN0025697, FBGN0032006, FBGN0010434, FBGN0005631, FBGN0015795, FBGN0003463, FBGN0004635, FBGN0015380, FBGN0002543, FBGN0000568, FBGN0035049, FBGN0000565, FBGN0003209, FBGN0259220	845	163	7937	1.49825	1	0.336139	48.6352
Annotation Cluster 77	Enrichment Score: 1.400539932450068
Category	Term	Count	%	PValue	Genes	List Total	Pop Hits	Pop Total	Fold Enrichment	Bonferroni	Benjamini	FDR
GOTERM_MF_FAT	GO:0016877~ligase activity, forming carbon-sulfur bonds	8	0.550206	0.0158463	FBGN0012034, FBGN0031703, FBGN0036821, FBGN0034553, FBGN0027601, FBGN0039156, FBGN0004888, FBGN0037643	959	23	7918	2.87183	1	0.267014	22.0793
INTERPRO	IPR000873:AMP-dependent synthetase and ligase	8	0.550206	0.0410774	FBGN0012034, FBGN0031703, FBGN0036821, FBGN0034553, FBGN0000527, FBGN0027601, FBGN0021953, FBGN0039156	1211	28	10196	2.40557	1	0.678023	50.1494
GOTERM_MF_FAT	GO:0004467~long-chain-fatty-acid-CoA ligase activity	4	0.275103	0.0619661	FBGN0031703, FBGN0036821, FBGN0027601, FBGN0039156	959	8	7918	4.12826	1	0.598906	63.1792
GOTERM_MF_FAT	GO:0015645~fatty-acid ligase activity	4	0.275103	0.0619661	FBGN0031703, FBGN0036821, FBGN0027601, FBGN0039156	959	8	7918	4.12826	1	0.598906	63.1792
Annotation Cluster 78	Enrichment Score: 1.3888560449251082
Category	Term	Count	%	PValue	Genes	List Total	Pop Hits	Pop Total	Fold Enrichment	Bonferroni	Benjamini	FDR
INTERPRO	IPR005821:Ion transport	11	0.756534	0.00480074	FBGN0085434, FBGN0060296, FBGN0260005, FBGN0011286, FBGN0001991, FBGN0033494, FBGN0003429, FBGN0003861, FBGN0005564, FBGN0002917, FBGN0005614	1211	34	10196	2.72395	0.999216	0.300615	7.67612
GOTERM_BP_FAT	GO:0006816~calcium ion transport	8	0.550206	0.0344482	FBGN0060296, FBGN0011286, FBGN0259214, FBGN0037238, FBGN0038181, FBGN0001991, FBGN0003861, FBGN0005614	845	30	7937	2.50477	1	0.317726	45.4444
GOTERM_BP_FAT	GO:0015674~di-, tri-valent inorganic cation transport	9	0.618982	0.0431791	FBGN0060296, FBGN0011286, FBGN0259214, FBGN0037238, FBGN0038181, FBGN0001991, FBGN0003861, FBGN0005614, FBGN0015222	845	38	7937	2.22463	1	0.360141	53.3716
SP_PIR_KEYWORDS	calcium channel	4	0.275103	0.0628458	FBGN0011286, FBGN0001991, FBGN0003861, FBGN0005614	1391	9	12980	4.1473	1	0.296114	58.5199
SP_PIR_KEYWORDS	calcium transport	5	0.343879	0.0683528	FBGN0011286, FBGN0037238, FBGN0001991, FBGN0003861, FBGN0005614	1391	15	12980	3.11047	1	0.305851	61.7053
GOTERM_MF_FAT	GO:0005262~calcium channel activity	7	0.481431	0.0728962	FBGN0060296, FBGN0011286, FBGN0001991, FBGN0259246, FBGN0003861, FBGN0002917, FBGN0005614	959	25	7918	2.31182	1	0.6439	69.3386
GOTERM_MF_FAT	GO:0005245~voltage-gated calcium channel activity	4	0.275103	0.0848247	FBGN0001991, FBGN0003861, FBGN0002917, FBGN0005614	959	9	7918	3.66956	1	0.685691	74.9532
Annotation Cluster 79	Enrichment Score: 1.3849842349226087
Category	Term	Count	%	PValue	Genes	List Total	Pop Hits	Pop Total	Fold Enrichment	Bonferroni	Benjamini	FDR
GOTERM_CC_FAT	GO:0070160~occluding junction	8	0.550206	0.0276826	FBGN0030870, FBGN0000636, FBGN0015777, FBGN0039014, FBGN0010434, FBGN0002921, FBGN0001987, FBGN0085408	568	26	4786	2.59263	0.999946	0.153407	31.8833
GOTERM_CC_FAT	GO:0005918~septate junction	7	0.481431	0.0307204	FBGN0030870, FBGN0000636, FBGN0015777, FBGN0039014, FBGN0010434, FBGN0002921, FBGN0001987	568	21	4786	2.80869	0.999982	0.166409	34.737
GOTERM_CC_FAT	GO:0016327~apicolateral plasma membrane	11	0.756534	0.0344323	FBGN0030870, FBGN0004583, FBGN0000636, FBGN0015777, FBGN0039014, FBGN0010434, FBGN0002921, FBGN0004167, FBGN0250788, FBGN0001987, FBGN0085408	568	45	4786	2.0597	0.999995	0.182123	38.0735
GOTERM_BP_FAT	GO:0019991~septate junction assembly	5	0.343879	0.0985063	FBGN0015777, FBGN0025631, FBGN0010434, FBGN0002921, FBGN0001987	845	17	7937	2.76262	1	0.586349	83.3463
Annotation Cluster 80	Enrichment Score: 1.3710362327807712
Category	Term	Count	%	PValue	Genes	List Total	Pop Hits	Pop Total	Fold Enrichment	Bonferroni	Benjamini	FDR
GOTERM_BP_FAT	GO:0009954~proximal/distal pattern formation	7	0.481431	0.0294546	FBGN0003866, FBGN0010434, FBGN0003975, FBGN0003731, FBGN0000490, FBGN0001987, FBGN0004635	845	23	7937	2.85871	1	0.288402	40.3564
GOTERM_BP_FAT	GO:0007473~wing disc proximal/distal pattern formation	4	0.275103	0.0302086	FBGN0003866, FBGN0003975, FBGN0003731, FBGN0000490	845	7	7937	5.36737	1	0.292015	41.1523
GOTERM_BP_FAT	GO:0035218~leg disc development	10	0.687758	0.0866179	FBGN0003345, FBGN0004893, FBGN0005771, FBGN0004858, FBGN0003866, FBGN0003975, FBGN0003731, FBGN0000490, FBGN0004635, FBGN0000497	845	51	7937	1.84174	1	0.544889	79.1137
Annotation Cluster 81	Enrichment Score: 1.3691950491105431
Category	Term	Count	%	PValue	Genes	List Total	Pop Hits	Pop Total	Fold Enrichment	Bonferroni	Benjamini	FDR
GOTERM_BP_FAT	GO:0042401~biogenic amine biosynthetic process	6	0.412655	0.0354886	FBGN0086367, FBGN0001208, FBGN0035187, FBGN0000422, FBGN0005626, FBGN0003996	845	18	7937	3.13097	1	0.322957	46.4516
INTERPRO	IPR019774:Aromatic amino acid hydroxylase, C-terminal	3	0.206327	0.0388844	FBGN0001208, FBGN0035187, FBGN0005626	1211	3	10196	8.41949	1	0.664254	48.2232
INTERPRO	IPR001273:Aromatic amino acid hydroxylase	3	0.206327	0.0388844	FBGN0001208, FBGN0035187, FBGN0005626	1211	3	10196	8.41949	1	0.664254	48.2232
INTERPRO	IPR018301:Aromatic amino acid hydroxylase, iron/copper binding site	3	0.206327	0.0388844	FBGN0001208, FBGN0035187, FBGN0005626	1211	3	10196	8.41949	1	0.664254	48.2232
GOTERM_MF_FAT	GO:0016714~oxidoreductase activity, acting on paired donors, with incorporation or reduction of molecular oxygen, reduced pteridine as one donor, and incorporation of one atom of oxygen	3	0.206327	0.040343	FBGN0001208, FBGN0035187, FBGN0005626	959	3	7918	8.25652	1	0.483312	47.4373
GOTERM_BP_FAT	GO:0042398~cellular amino acid derivative biosynthetic process	7	0.481431	0.0430839	FBGN0086367, FBGN0001208, FBGN0035187, FBGN0000422, FBGN0004516, FBGN0005626, FBGN0003996	845	25	7937	2.63001	1	0.360881	53.2914
GOTERM_BP_FAT	GO:0006576~biogenic amine metabolic process	8	0.550206	0.0718019	FBGN0086367, FBGN0001208, FBGN0035187, FBGN0000422, FBGN0000527, FBGN0019643, FBGN0005626, FBGN0003996	845	35	7937	2.14695	1	0.489578	72.4161
Annotation Cluster 82	Enrichment Score: 1.3608538418544887
Category	Term	Count	%	PValue	Genes	List Total	Pop Hits	Pop Total	Fold Enrichment	Bonferroni	Benjamini	FDR
GOTERM_CC_FAT	GO:0016323~basolateral plasma membrane	8	0.550206	0.0276826	FBGN0033504, FBGN0260442, FBGN0000636, FBGN0000667, FBGN0001991, FBGN0041789, FBGN0000244, FBGN0031850	568	26	4786	2.59263	0.999946	0.153407	31.8833
GOTERM_CC_FAT	GO:0005924~cell-substrate adherens junction	6	0.412655	0.0422075	FBGN0033504, FBGN0260442, FBGN0000667, FBGN0041789, FBGN0000244, FBGN0031850	568	17	4786	2.9739	1	0.21304	44.5561
GOTERM_CC_FAT	GO:0030055~cell-substrate junction	6	0.412655	0.0529447	FBGN0033504, FBGN0260442, FBGN0000667, FBGN0041789, FBGN0000244, FBGN0031850	568	18	4786	2.80869	1	0.253911	52.4784
GOTERM_CC_FAT	GO:0005925~focal adhesion	5	0.343879	0.0582326	FBGN0033504, FBGN0260442, FBGN0000667, FBGN0041789, FBGN0000244	568	13	4786	3.24079	1	0.272518	55.9817
Annotation Cluster 83	Enrichment Score: 1.3427860660911692
Category	Term	Count	%	PValue	Genes	List Total	Pop Hits	Pop Total	Fold Enrichment	Bonferroni	Benjamini	FDR
GOTERM_BP_FAT	GO:0009112~nucleobase metabolic process	7	0.481431	0.00445107	FBGN0086450, FBGN0000053, FBGN0041194, FBGN0052626, FBGN0000153, FBGN0003189, FBGN0003257	845	16	7937	4.10939	0.999912	0.0800214	7.42123
GOTERM_BP_FAT	GO:0046112~nucleobase biosynthetic process	5	0.343879	0.0103201	FBGN0086450, FBGN0000053, FBGN0041194, FBGN0003189, FBGN0003257	845	9	7937	5.21828	1	0.144679	16.4157
GOTERM_BP_FAT	GO:0009156~ribonucleoside monophosphate biosynthetic process	6	0.412655	0.0646924	FBGN0038172, FBGN0086450, FBGN0000053, FBGN0041194, FBGN0052626, FBGN0036752	845	21	7937	2.68369	1	0.458947	68.5271
GOTERM_BP_FAT	GO:0009161~ribonucleoside monophosphate metabolic process	6	0.412655	0.0646924	FBGN0038172, FBGN0086450, FBGN0000053, FBGN0041194, FBGN0052626, FBGN0036752	845	21	7937	2.68369	1	0.458947	68.5271
GOTERM_BP_FAT	GO:0009167~purine ribonucleoside monophosphate metabolic process	5	0.343879	0.0985063	FBGN0038172, FBGN0000053, FBGN0041194, FBGN0052626, FBGN0036752	845	17	7937	2.76262	1	0.586349	83.3463
GOTERM_BP_FAT	GO:0009168~purine ribonucleoside monophosphate biosynthetic process	5	0.343879	0.0985063	FBGN0038172, FBGN0000053, FBGN0041194, FBGN0052626, FBGN0036752	845	17	7937	2.76262	1	0.586349	83.3463
GOTERM_BP_FAT	GO:0009126~purine nucleoside monophosphate metabolic process	5	0.343879	0.0985063	FBGN0038172, FBGN0000053, FBGN0041194, FBGN0052626, FBGN0036752	845	17	7937	2.76262	1	0.586349	83.3463
GOTERM_BP_FAT	GO:0009127~purine nucleoside monophosphate biosynthetic process	5	0.343879	0.0985063	FBGN0038172, FBGN0000053, FBGN0041194, FBGN0052626, FBGN0036752	845	17	7937	2.76262	1	0.586349	83.3463
Annotation Cluster 84	Enrichment Score: 1.329327006686611
Category	Term	Count	%	PValue	Genes	List Total	Pop Hits	Pop Total	Fold Enrichment	Bonferroni	Benjamini	FDR
GOTERM_MF_FAT	GO:0008235~metalloexopeptidase activity	11	0.756534	0.0294971	FBGN0035779, FBGN0259795, FBGN0031929, FBGN0033774, FBGN0034132, FBGN0035776, FBGN0035781, FBGN0033868, FBGN0035780, FBGN0029804, FBGN0052064	959	43	7918	2.11213	1	0.397566	37.3517
INTERPRO	IPR008283:Peptidase M17, leucyl aminopeptidase, N-terminal	4	0.275103	0.0590364	FBGN0259795, FBGN0034132, FBGN0033868, FBGN0052064	1211	8	10196	4.20974	1	0.778442	63.5749
INTERPRO	IPR011356:Peptidase M17, leucyl aminopeptidase	4	0.275103	0.0590364	FBGN0259795, FBGN0034132, FBGN0033868, FBGN0052064	1211	8	10196	4.20974	1	0.778442	63.5749
Annotation Cluster 85	Enrichment Score: 1.3075454874716503
Category	Term	Count	%	PValue	Genes	List Total	Pop Hits	Pop Total	Fold Enrichment	Bonferroni	Benjamini	FDR
GOTERM_BP_FAT	GO:0006468~protein amino acid phosphorylation	39	2.68226	0.0242196	FBGN0031299, FBGN0022800, FBGN0010389, FBGN0024179, FBGN0052703, FBGN0028978, FBGN0030697, FBGN0038603, FBGN0016126, FBGN0259678, FBGN0034137, FBGN0029891, FBGN0011754, FBGN0002938, FBGN0000442, FBGN0040505, FBGN0003731, FBGN0014073, FBGN0011739, FBGN0005666, FBGN0003371, FBGN0039908, FBGN0259680, FBGN0053519, FBGN0032006, FBGN0031428, FBGN0025702, FBGN0025625, FBGN0036896, FBGN0015380, FBGN00306…	845	259	7937	1.41437	1	0.250559	34.5444
SP_PIR_KEYWORDS	kinase	32	2.20083	0.044832	FBGN0022800, FBGN0085388, FBGN0010389, FBGN0042094, FBGN0052703, FBGN0027621, FBGN0038603, FBGN0016126, FBGN0000116, FBGN0029891, FBGN0002938, FBGN0000442, FBGN0040505, FBGN0003731, FBGN0014073, FBGN0011739, FBGN0005666, FBGN0003371, FBGN0003071, FBGN0001186, FBGN0259680, FBGN0027279, FBGN0032006, FBGN0031428, FBGN0001187, FBGN0015380, FBGN0030300, FBGN0003366, FBGN0032187, FBGN0250906, FBGN00315…	1391	212	12980	1.40852	1	0.244447	46.3043
SP_PIR_KEYWORDS	atp-binding	75	5.15818	0.0716923	FBGN0031299, FBGN0010389, FBGN0030855, FBGN0025683, FBGN0038603, FBGN0003189, FBGN0052091, FBGN0032167, FBGN0000442, FBGN0014073, FBGN0011739, FBGN0034155, FBGN0003371, FBGN0010241, FBGN0259680, FBGN0038740, FBGN0004513, FBGN0039594, FBGN0032006, FBGN0002921, FBGN0025702, FBGN0036702, FBGN0003996, FBGN0004852, FBGN0015380, FBGN0003366, FBGN0250906, FBGN0038630, FBGN0004512, FBGN0038745, FBGN00102…	1391	585	12980	1.19634	1	0.314552	63.5249
INTERPRO	IPR000719:Protein kinase, core	34	2.33838	0.0756119	FBGN0031299, FBGN0022800, FBGN0010389, FBGN0024179, FBGN0052703, FBGN0028978, FBGN0030697, FBGN0038603, FBGN0016126, FBGN0259678, FBGN0034137, FBGN0029891, FBGN0011754, FBGN0002938, FBGN0000442, FBGN0040505, FBGN0003731, FBGN0014073, FBGN0011739, FBGN0005666, FBGN0003371, FBGN0039908, FBGN0259680, FBGN0053519, FBGN0032006, FBGN0025702, FBGN0025625, FBGN0036896, FBGN0015380, FBGN0003366, FBGN00321…	1211	216	10196	1.32529	1	0.838869	72.8793
Annotation Cluster 86	Enrichment Score: 1.2384022970725597
Category	Term	Count	%	PValue	Genes	List Total	Pop Hits	Pop Total	Fold Enrichment	Bonferroni	Benjamini	FDR
GOTERM_MF_FAT	GO:0008235~metalloexopeptidase activity	11	0.756534	0.0294971	FBGN0035779, FBGN0259795, FBGN0031929, FBGN0033774, FBGN0034132, FBGN0035776, FBGN0035781, FBGN0033868, FBGN0035780, FBGN0029804, FBGN0052064	959	43	7918	2.11213	1	0.397566	37.3517
SP_PIR_KEYWORDS	carboxypeptidase	10	0.687758	0.0407733	FBGN0035779, FBGN0031929, FBGN0033774, FBGN0035776, FBGN0035781, FBGN0035780, FBGN0035154, FBGN0029804, FBGN0037515, FBGN0012037	1391	44	12980	2.12078	0.999999	0.236129	43.1272
SMART	SM00631:Zn_pept	7	0.481431	0.0616233	FBGN0035779, FBGN0031929, FBGN0033774, FBGN0035776, FBGN0035781, FBGN0035780, FBGN0029804	561	25	4824	2.4077	1	0.512183	55.9273
INTERPRO	IPR000834:Peptidase M14, carboxypeptidase A	7	0.481431	0.0675921	FBGN0035779, FBGN0031929, FBGN0033774, FBGN0035776, FBGN0035781, FBGN0035780, FBGN0029804	1211	25	10196	2.35746	1	0.818205	68.6985
GOTERM_MF_FAT	GO:0004181~metallocarboxypeptidase activity	7	0.481431	0.085511	FBGN0035779, FBGN0031929, FBGN0033774, FBGN0035776, FBGN0035781, FBGN0035780, FBGN0029804	959	26	7918	2.22291	1	0.683597	75.245
GOTERM_MF_FAT	GO:0004180~carboxypeptidase activity	10	0.687758	0.0866502	FBGN0035779, FBGN0031929, FBGN0033774, FBGN0035776, FBGN0035781, FBGN0035780, FBGN0035154, FBGN0029804, FBGN0037515, FBGN0012037	959	45	7918	1.83478	1	0.683546	75.7222
Annotation Cluster 87	Enrichment Score: 1.1276214817564967
Category	Term	Count	%	PValue	Genes	List Total	Pop Hits	Pop Total	Fold Enrichment	Bonferroni	Benjamini	FDR
GOTERM_BP_FAT	GO:0048148~behavioral response to cocaine	4	0.275103	0.061711	FBGN0025631, FBGN0003068, FBGN0001123, FBGN0023076	845	9	7937	4.17462	1	0.450159	66.7472
GOTERM_BP_FAT	GO:0043279~response to alkaloid	5	0.343879	0.0819194	FBGN0025631, FBGN0003068, FBGN0001123, FBGN0035870, FBGN0023076	845	16	7937	2.93528	1	0.52561	77.1766
GOTERM_BP_FAT	GO:0014070~response to organic cyclic substance	5	0.343879	0.0819194	FBGN0025631, FBGN0003068, FBGN0001123, FBGN0035870, FBGN0023076	845	16	7937	2.93528	1	0.52561	77.1766
Annotation Cluster 88	Enrichment Score: 1.1160406250890111
Category	Term	Count	%	PValue	Genes	List Total	Pop Hits	Pop Total	Fold Enrichment	Bonferroni	Benjamini	FDR
INTERPRO	IPR013053:Hormone binding	8	0.550206	0.0573984	FBGN0038849, FBGN0250839, FBGN0032495, FBGN0039297, FBGN0038850, FBGN0037290, FBGN0039483, FBGN0051207	1211	30	10196	2.2452	1	0.780078	62.5082
SMART	SM00700:JHBP	7	0.481431	0.0846215	FBGN0038849, FBGN0250839, FBGN0032495, FBGN0039297, FBGN0037290, FBGN0039483, FBGN0051207	561	27	4824	2.22935	1	0.582355	67.9853
INTERPRO	IPR004272:Odorant binding protein	7	0.481431	0.0923629	FBGN0038849, FBGN0250839, FBGN0032495, FBGN0039297, FBGN0037290, FBGN0039483, FBGN0051207	1211	27	10196	2.18283	1	0.875952	79.9788
Annotation Cluster 89	Enrichment Score: 1.0870417992902235
Category	Term	Count	%	PValue	Genes	List Total	Pop Hits	Pop Total	Fold Enrichment	Bonferroni	Benjamini	FDR
GOTERM_BP_FAT	GO:0006869~lipid transport	7	0.481431	0.0699183	FBGN0259221, FBGN0032136, FBGN0034951, FBGN0037989, FBGN0039114, FBGN0021953, FBGN0030747	845	28	7937	2.34822	1	0.483101	71.4323
INTERPRO	IPR018303:ATPase, P-type phosphorylation site	5	0.343879	0.0746993	FBGN0259221, FBGN0259214, FBGN0002921, FBGN0037989, FBGN0030747	1211	14	10196	3.00696	1	0.839785	72.4315
INTERPRO	IPR008250:ATPase, P-type, ATPase-associated region	5	0.343879	0.092675	FBGN0259221, FBGN0259214, FBGN0002921, FBGN0037989, FBGN0030747	1211	15	10196	2.8065	1	0.873128	80.0928
INTERPRO	IPR001757:ATPase, P-type, K/Mg/Cd/Cu/Zn/Na/Ca/Na/H-transporter	5	0.343879	0.092675	FBGN0259221, FBGN0259214, FBGN0002921, FBGN0037989, FBGN0030747	1211	15	10196	2.8065	1	0.873128	80.0928
Annotation Cluster 90	Enrichment Score: 1.078993901134045
Category	Term	Count	%	PValue	Genes	List Total	Pop Hits	Pop Total	Fold Enrichment	Bonferroni	Benjamini	FDR
GOTERM_BP_FAT	GO:0019730~antimicrobial humoral response	13	0.894085	0.0638491	FBGN0034328, FBGN0032006, FBGN0053470, FBGN0014018, FBGN0040736, FBGN0011274, FBGN0000568, FBGN0041180, FBGN0002930, FBGN0001297, FBGN0035976, FBGN0004364, FBGN0004429	845	70	7937	1.7444	1	0.455905	68.0331
GOTERM_BP_FAT	GO:0008063~Toll signaling pathway	7	0.481431	0.0921358	FBGN0034328, FBGN0053470, FBGN0014018, FBGN0040736, FBGN0002930, FBGN0039102, FBGN0011274	845	30	7937	2.19168	1	0.563749	81.1907
GOTERM_BP_FAT	GO:0006959~humoral immune response	14	0.962861	0.0984996	FBGN0034328, FBGN0053470, FBGN0032006, FBGN0014018, FBGN0040736, FBGN0011274, FBGN0029167, FBGN0041180, FBGN0000568, FBGN0001297, FBGN0002930, FBGN0035976, FBGN0004364, FBGN0004429	845	83	7937	1.58434	1	0.587811	83.3441
Annotation Cluster 91	Enrichment Score: 1.0465831571780386
Category	Term	Count	%	PValue	Genes	List Total	Pop Hits	Pop Total	Fold Enrichment	Bonferroni	Benjamini	FDR
GOTERM_BP_FAT	GO:0014902~myotube differentiation	6	0.412655	0.0898291	FBGN0011656, FBGN0086906, FBGN0024189, FBGN0026179, FBGN0002789, FBGN0027364	845	23	7937	2.45032	1	0.55711	80.3472
GOTERM_BP_FAT	GO:0000768~syncytium formation by plasma membrane fusion	6	0.412655	0.0898291	FBGN0011656, FBGN0086906, FBGN0024189, FBGN0026179, FBGN0002789, FBGN0027364	845	23	7937	2.45032	1	0.55711	80.3472
GOTERM_BP_FAT	GO:0007520~myoblast fusion	6	0.412655	0.0898291	FBGN0011656, FBGN0086906, FBGN0024189, FBGN0026179, FBGN0002789, FBGN0027364	845	23	7937	2.45032	1	0.55711	80.3472
GOTERM_BP_FAT	GO:0006949~syncytium formation	6	0.412655	0.0898291	FBGN0011656, FBGN0086906, FBGN0024189, FBGN0026179, FBGN0002789, FBGN0027364	845	23	7937	2.45032	1	0.55711	80.3472
