# Supplementary material for: Seasonal cues induce phenotypic plasticity of Drosophila suzukii to enhance winter survival
Source: BMC Ecol. 2016 Mar 22;16:11. doi: 10.1186/s12898-016-0070-3 (PMC4802914; doi:10.1186/s12898-016-0070-3)
Supplement: Supplementary file 4 — 10.1186/s12898-016-0070-3 Functional Annotation Clustering of genes that are significantly down-regulated in the winter fly bodies relative to summer bodies as determined by DAVID. [file 12898_2016_70_MOESM4_ESM.xlsx]

## Sheet: DAVID-BODY-down.txt
Table S3. Functional Annotation Clustering of genes that are significantly down-regulated in the winter fly bodies relative to summer bodies as determined by DAVID.
Annotation Cluster 1	Enrichment Score: 25.495853339976243
Category	Term	Count	%	PValue	Genes	List Total	Pop Hits	Pop Total	Fold Enrichment	Bonferroni	Benjamini	FDR
GOTERM_CC_FAT	GO:0005694~chromosome	115	8.30325	3.23304e-35	FBGN0002914, FBGN0002183, FBGN0040232, FBGN0002521, FBGN0039403, FBGN0002715, FBGN0024491, FBGN0025355, FBGN0027889, FBGN0027783, FBGN0087008, FBGN0032698, FBGN0023509, FBGN0259113, FBGN0010287, FBGN0044324, FBGN0010278, FBGN0034975, FBGN0024227, FBGN0000629, FBGN0259789, FBGN0031549, FBGN0039164, FBGN0027903, FBGN0038478, FBGN0010173, FBGN0005696, FBGN0037555, FBGN0039559, FBGN0005617, FBGN00354…	548	304	4786	3.30382	1.29968e-32	1.29968e-32	4.51273e-32
GOTERM_CC_FAT	GO:0044427~chromosomal part	97	7.00361	1.25474e-31	FBGN0002914, FBGN0038390, FBGN0040232, FBGN0040372, FBGN0000405, FBGN0003124, FBGN0002521, FBGN0014269, FBGN0002715, FBGN0039403, FBGN0038252, FBGN0024491, FBGN0003612, FBGN0035644, FBGN0027889, FBGN0025355, FBGN0022772, FBGN0027783, FBGN0015391, FBGN0035640, FBGN0040477, FBGN0087008, FBGN0023509, FBGN0032698, FBGN0259113, FBGN0014127, FBGN0034255, FBGN0015396, FBGN0034975, FBGN0044324, FBGN00242…	548	243	4786	3.48624	5.04405e-29	2.52203e-29	1.75139e-28
GOTERM_CC_FAT	GO:0043232~intracellular non-membrane-bounded organelle	191	13.7906	5.06071e-19	FBGN0002914, FBGN0038585, FBGN0002183, FBGN0033845, FBGN0040233, FBGN0040232, FBGN0002521, FBGN0002715, FBGN0039731, FBGN0039403, FBGN0024491, FBGN0027889, FBGN0025355, FBGN0032030, FBGN0027783, FBGN0030433, FBGN0087008, FBGN0023509, FBGN0032698, FBGN0259113, FBGN0039638, FBGN0038903, FBGN0260639, FBGN0014023, FBGN0034098, FBGN0010287, FBGN0034975, FBGN0044324, FBGN0010278, FBGN0024227, FBGN00006…	548	943	4786	1.76894	2.0344e-16	4.06881e-17	7.06383e-16
GOTERM_CC_FAT	GO:0043228~non-membrane-bounded organelle	191	13.7906	5.06071e-19	FBGN0002914, FBGN0038585, FBGN0002183, FBGN0033845, FBGN0040233, FBGN0040232, FBGN0002521, FBGN0002715, FBGN0039731, FBGN0039403, FBGN0024491, FBGN0027889, FBGN0025355, FBGN0032030, FBGN0027783, FBGN0030433, FBGN0087008, FBGN0023509, FBGN0032698, FBGN0259113, FBGN0039638, FBGN0038903, FBGN0260639, FBGN0014023, FBGN0034098, FBGN0010287, FBGN0034975, FBGN0044324, FBGN0010278, FBGN0024227, FBGN00006…	548	943	4786	1.76894	2.0344e-16	4.06881e-17	7.06383e-16
Annotation Cluster 2	Enrichment Score: 23.556207443410525
Category	Term	Count	%	PValue	Genes	List Total	Pop Hits	Pop Total	Fold Enrichment	Bonferroni	Benjamini	FDR
GOTERM_BP_FAT	GO:0051276~chromosome organization	109	7.87004	7.91529e-37	FBGN0033845, FBGN0040232, FBGN0002521, FBGN0026143, FBGN0002715, FBGN0025355, FBGN0027889, FBGN0032321, FBGN0027783, FBGN0034098, FBGN0044324, FBGN0034975, FBGN0024227, FBGN0003567, FBGN0000629, FBGN0029094, FBGN0000140, FBGN0033233, FBGN0014879, FBGN0002899, FBGN0037555, FBGN0039559, FBGN0031873, FBGN0035405, FBGN0030093, FBGN0003044, FBGN0030500, FBGN0001197, FBGN0035829, FBGN0035627, FBGN00027…	828	282	7937	3.70513	1.60839e-33	3.21677e-34	1.36341e-33
GOTERM_BP_FAT	GO:0006325~chromatin organization	64	4.62094	7.53789e-21	FBGN0040372, FBGN0000927, FBGN0002521, FBGN0038252, FBGN0027889, FBGN0025355, FBGN0032321, FBGN0040477, FBGN0025825, FBGN0034255, FBGN0039067, FBGN0015396, FBGN0034975, FBGN0044324, FBGN0024227, FBGN0003567, FBGN0002466, FBGN0000629, FBGN0013717, FBGN0040078, FBGN0011474, FBGN0029094, FBGN0003607, FBGN0022786, FBGN0029755, FBGN0030054, FBGN0053905, FBGN0033233, FBGN0014879, FBGN0045035, FBGN00002…	828	170	7937	3.60875	1.5317e-17	1.17823e-18	1.29841e-17
GOTERM_BP_FAT	GO:0016568~chromatin modification	44	3.1769	3.59469e-15	FBGN0003044, FBGN0040372, FBGN0002781, FBGN0027620, FBGN0002521, FBGN0086899, FBGN0086694, FBGN0027889, FBGN0025355, FBGN0032321, FBGN0011715, FBGN0025825, FBGN0260397, FBGN0032105, FBGN0039067, FBGN0024227, FBGN0032475, FBGN0003567, FBGN0037770, FBGN0000629, FBGN0000541, FBGN0013717, FBGN0040078, FBGN0011474, FBGN0029094, FBGN0003607, FBGN0002887, FBGN0022786, FBGN0029755, FBGN0000588, FBGN00208…	828	112	7937	3.76583	7.21911e-12	3.1386e-13	6.11733e-12
Annotation Cluster 3	Enrichment Score: 23.33674110768616
Category	Term	Count	%	PValue	Genes	List Total	Pop Hits	Pop Total	Fold Enrichment	Bonferroni	Benjamini	FDR
GOTERM_BP_FAT	GO:0007049~cell cycle	185	13.3574	3.72438e-45	FBGN0261278, FBGN0002914, FBGN0040235, FBGN0033845, FBGN0022936, FBGN0040233, FBGN0040232, FBGN0002715, FBGN0039731, FBGN0259791, FBGN0026206, FBGN0027889, FBGN0025355, FBGN0027783, FBGN0032034, FBGN0035209, FBGN0023509, FBGN0015625, FBGN0032698, FBGN0039638, FBGN0261270, FBGN0010382, FBGN0011737, FBGN0002791, FBGN0034878, FBGN0024227, FBGN0000629, FBGN0013756, FBGN0259789, FBGN0005411, FBGN00861…	828	616	7937	2.87884	7.56795e-42	7.56795e-42	6.41528e-42
GOTERM_BP_FAT	GO:0000278~mitotic cell cycle	128	9.24188	2.88716e-39	FBGN0002914, FBGN0040235, FBGN0040233, FBGN0040232, FBGN0002715, FBGN0039731, FBGN0259791, FBGN0027889, FBGN0027783, FBGN0035209, FBGN0032698, FBGN0015625, FBGN0023509, FBGN0039638, FBGN0010382, FBGN0011737, FBGN0034878, FBGN0024227, FBGN0002791, FBGN0000629, FBGN0259789, FBGN0005411, FBGN0086134, FBGN0027903, FBGN0000140, FBGN0003655, FBGN0038478, FBGN0015925, FBGN0033740, FBGN0010173, FBGN00008…	828	358	7937	3.42731	5.86672e-36	2.93336e-36	4.97316e-36
GOTERM_BP_FAT	GO:0022402~cell cycle process	163	11.769	6.66691e-39	FBGN0261278, FBGN0002914, FBGN0040235, FBGN0040233, FBGN0040232, FBGN0002715, FBGN0039731, FBGN0259791, FBGN0026206, FBGN0027889, FBGN0025355, FBGN0027783, FBGN0032034, FBGN0035209, FBGN0023509, FBGN0015625, FBGN0032698, FBGN0039638, FBGN0010382, FBGN0011737, FBGN0002791, FBGN0034878, FBGN0024227, FBGN0013756, FBGN0005411, FBGN0086134, FBGN0000140, FBGN0015926, FBGN0027903, FBGN0003655, FBGN00384…	828	547	7937	2.85645	1.35472e-35	4.51572e-36	1.14838e-35
GOTERM_BP_FAT	GO:0022403~cell cycle phase	142	10.2527	1.55755e-31	FBGN0261278, FBGN0002914, FBGN0040235, FBGN0040233, FBGN0040232, FBGN0002715, FBGN0039731, FBGN0259791, FBGN0026206, FBGN0027889, FBGN0027783, FBGN0035209, FBGN0023509, FBGN0032698, FBGN0015625, FBGN0039638, FBGN0010382, FBGN0011737, FBGN0034878, FBGN0024227, FBGN0002791, FBGN0013756, FBGN0005411, FBGN0086134, FBGN0000140, FBGN0027903, FBGN0003655, FBGN0038478, FBGN0015925, FBGN0002899, FBGN00337…	828	496	7937	2.74431	3.16495e-28	5.27492e-29	2.6829e-28
GOTERM_BP_FAT	GO:0000279~M phase	135	9.74729	2.95131e-29	FBGN0261278, FBGN0002914, FBGN0040235, FBGN0040233, FBGN0040232, FBGN0002715, FBGN0039731, FBGN0259791, FBGN0026206, FBGN0027889, FBGN0027783, FBGN0035209, FBGN0032698, FBGN0015625, FBGN0023509, FBGN0039638, FBGN0011737, FBGN0034878, FBGN0024227, FBGN0002791, FBGN0013756, FBGN0005411, FBGN0086134, FBGN0000140, FBGN0027903, FBGN0003655, FBGN0038478, FBGN0015925, FBGN0002899, FBGN0033740, FBGN00101…	828	478	7937	2.70727	5.99707e-26	8.56724e-27	5.08366e-26
GOTERM_BP_FAT	GO:0000087~M phase of mitotic cell cycle	67	4.83755	3.10555e-27	FBGN0002914, FBGN0025781, FBGN0030268, FBGN0000404, FBGN0040233, FBGN0040232, FBGN0000927, FBGN0000405, FBGN0003124, FBGN0002715, FBGN0259791, FBGN0027889, FBGN0032705, FBGN0035640, FBGN0027783, FBGN0040477, FBGN0015391, FBGN0032698, FBGN0015625, FBGN0014127, FBGN0011737, FBGN0024227, FBGN0034878, FBGN0002791, FBGN0003701, FBGN0011474, FBGN0003525, FBGN0011573, FBGN0003268, FBGN0000140, FBGN00202…	828	148	7937	4.33949	6.31048e-24	7.01165e-25	5.34934e-24
GOTERM_BP_FAT	GO:0000280~nuclear division	67	4.83755	3.10555e-27	FBGN0002914, FBGN0025781, FBGN0030268, FBGN0000404, FBGN0040233, FBGN0040232, FBGN0000927, FBGN0000405, FBGN0003124, FBGN0002715, FBGN0259791, FBGN0027889, FBGN0032705, FBGN0035640, FBGN0087040, FBGN0027783, FBGN0040477, FBGN0015391, FBGN0032698, FBGN0015625, FBGN0014127, FBGN0011737, FBGN0024227, FBGN0034878, FBGN0002791, FBGN0003701, FBGN0011474, FBGN0003525, FBGN0011573, FBGN0003268, FBGN00001…	828	148	7937	4.33949	6.31048e-24	7.01165e-25	5.34934e-24
GOTERM_BP_FAT	GO:0048285~organelle fission	68	4.90975	4.62454e-27	FBGN0002914, FBGN0025781, FBGN0030268, FBGN0000404, FBGN0040233, FBGN0040232, FBGN0000927, FBGN0000405, FBGN0003124, FBGN0002715, FBGN0259791, FBGN0027889, FBGN0032705, FBGN0035640, FBGN0087040, FBGN0027783, FBGN0040477, FBGN0015391, FBGN0032698, FBGN0015625, FBGN0014127, FBGN0011737, FBGN0039068, FBGN0024227, FBGN0034878, FBGN0002791, FBGN0003701, FBGN0011474, FBGN0003525, FBGN0011573, FBGN00032…	828	153	7937	4.26033	9.39707e-24	9.39707e-25	7.96581e-24
GOTERM_BP_FAT	GO:0007067~mitosis	66	4.76534	8.75387e-27	FBGN0002914, FBGN0025781, FBGN0030268, FBGN0000404, FBGN0040233, FBGN0040232, FBGN0000927, FBGN0000405, FBGN0003124, FBGN0002715, FBGN0259791, FBGN0027889, FBGN0032705, FBGN0035640, FBGN0027783, FBGN0040477, FBGN0015391, FBGN0032698, FBGN0015625, FBGN0014127, FBGN0011737, FBGN0024227, FBGN0034878, FBGN0002791, FBGN0003701, FBGN0011474, FBGN0003525, FBGN0011573, FBGN0003268, FBGN0000140, FBGN00202…	828	146	7937	4.33328	1.77879e-23	1.61708e-24	1.50786e-23
SP_PIR_KEYWORDS	cell cycle	48	3.4657	8.70883e-22	FBGN0261278, FBGN0030268, FBGN0000404, FBGN0033845, FBGN0000927, FBGN0000405, FBGN0040298, FBGN0002715, FBGN0039731, FBGN0259791, FBGN0013726, FBGN0086695, FBGN0027889, FBGN0011586, FBGN0015625, FBGN0032698, FBGN0261270, FBGN0061476, FBGN0011710, FBGN0032105, FBGN0010382, FBGN0034728, FBGN0011737, FBGN0004378, FBGN0002673, FBGN0024227, FBGN0010097, FBGN0003701, FBGN0039141, FBGN0003545, FBGN00400…	1345	96	12980	4.82528	2.33397e-19	7.77989e-20	1.14373e-18
SP_PIR_KEYWORDS	cell division	38	2.74368	2.37865e-21	FBGN0030268, FBGN0000404, FBGN0000927, FBGN0000405, FBGN0002715, FBGN0259791, FBGN0086695, FBGN0013726, FBGN0027889, FBGN0032698, FBGN0015625, FBGN0061476, FBGN0011710, FBGN0032105, FBGN0010382, FBGN0011737, FBGN0002673, FBGN0004378, FBGN0024227, FBGN0010097, FBGN0003701, FBGN0039141, FBGN0003545, FBGN0040078, FBGN0011474, FBGN0261385, FBGN0010314, FBGN0003525, FBGN0010315, FBGN0030863, FBGN00115…	1345	62	12980	5.91486	6.37479e-19	1.5937e-19	3.12388e-18
GOTERM_BP_FAT	GO:0051301~cell division	71	5.12635	1.04011e-20	FBGN0002914, FBGN0026598, FBGN0030268, FBGN0000404, FBGN0000927, FBGN0000405, FBGN0003124, FBGN0002715, FBGN0259791, FBGN0013343, FBGN0027889, FBGN0087040, FBGN0010300, FBGN0032698, FBGN0015625, FBGN0031090, FBGN0010382, FBGN0040080, FBGN0011737, FBGN0024227, FBGN0011666, FBGN0002466, FBGN0003701, FBGN0040078, FBGN0011474, FBGN0003525, FBGN0011573, FBGN0000140, FBGN0015926, FBGN0020255, FBGN00036…	828	205	7937	3.31994	2.11351e-17	1.50965e-18	1.7916e-17
GOTERM_BP_FAT	GO:0007051~spindle organization	74	5.34296	4.31818e-20	FBGN0261278, FBGN0002914, FBGN0015664, FBGN0040235, FBGN0031452, FBGN0030268, FBGN0040232, FBGN0003124, FBGN0039731, FBGN0030067, FBGN0027889, FBGN0032705, FBGN0087040, FBGN0027783, FBGN0015391, FBGN0040477, FBGN0033718, FBGN0035209, FBGN0023509, FBGN0015625, FBGN0039638, FBGN0014127, FBGN0011737, FBGN0024227, FBGN0003701, FBGN0013756, FBGN0005411, FBGN0086134, FBGN0027903, FBGN0000140, FBGN00384…	828	225	7937	3.15265	8.77454e-17	5.84969e-18	7.4381e-17
GOTERM_BP_FAT	GO:0007052~mitotic spindle organization	67	4.83755	1.73301e-19	FBGN0002914, FBGN0015664, FBGN0040235, FBGN0030268, FBGN0031452, FBGN0040232, FBGN0003124, FBGN0039731, FBGN0030067, FBGN0027889, FBGN0032705, FBGN0087040, FBGN0027783, FBGN0015391, FBGN0040477, FBGN0033718, FBGN0035209, FBGN0023509, FBGN0015625, FBGN0039638, FBGN0014127, FBGN0024227, FBGN0003701, FBGN0005411, FBGN0086134, FBGN0027903, FBGN0000140, FBGN0038478, FBGN0033740, FBGN0010173, FBGN00056…	828	194	7937	3.31054	3.52147e-16	2.20092e-17	2.98512e-16
GOTERM_BP_FAT	GO:0000226~microtubule cytoskeleton organization	86	6.20939	3.43019e-19	FBGN0261278, FBGN0015664, FBGN0002914, FBGN0026598, FBGN0040235, FBGN0031452, FBGN0030268, FBGN0040232, FBGN0000405, FBGN0003124, FBGN0039731, FBGN0030067, FBGN0027889, FBGN0032705, FBGN0087040, FBGN0027783, FBGN0015391, FBGN0040477, FBGN0032034, FBGN0035209, FBGN0033718, FBGN0023509, FBGN0015625, FBGN0039638, FBGN0014127, FBGN0040080, FBGN0011737, FBGN0033378, FBGN0024227, FBGN0003701, FBGN00311…	828	298	7937	2.76636	6.97015e-16	4.10009e-17	5.90853e-16
GOTERM_BP_FAT	GO:0007059~chromosome segregation	48	3.4657	1.77037e-17	FBGN0261278, FBGN0030500, FBGN0030268, FBGN0000404, FBGN0040232, FBGN0035627, FBGN0002781, FBGN0003124, FBGN0000405, FBGN0032929, FBGN0017577, FBGN0002715, FBGN0000392, FBGN0030049, FBGN0039251, FBGN0027889, FBGN0015600, FBGN0086697, FBGN0011692, FBGN0040477, FBGN0027259, FBGN0015391, FBGN0027783, FBGN0259876, FBGN0014127, FBGN0015270, FBGN0004374, FBGN0015271, FBGN0004379, FBGN0024227, FBGN00037…	828	117	7937	3.93261	3.59738e-14	1.99855e-15	3.04947e-14
SP_PIR_KEYWORDS	mitosis	31	2.23827	2.56305e-17	FBGN0030268, FBGN0000404, FBGN0000927, FBGN0000405, FBGN0002715, FBGN0259791, FBGN0027889, FBGN0032698, FBGN0015625, FBGN0061476, FBGN0032105, FBGN0011737, FBGN0002673, FBGN0004378, FBGN0024227, FBGN0010097, FBGN0003701, FBGN0039141, FBGN0003545, FBGN0011823, FBGN0011474, FBGN0261385, FBGN0003525, FBGN0011573, FBGN0025815, FBGN0000140, FBGN0003655, FBGN0020255, FBGN0014861, FBGN0004106, FBGN00026…	1345	51	12980	5.86603	6.86897e-15	1.37379e-15	3.36604e-14
GOTERM_BP_FAT	GO:0007010~cytoskeleton organization	107	7.72563	9.06301e-16	FBGN0261278, FBGN0002914, FBGN0040235, FBGN0040232, FBGN0039731, FBGN0003187, FBGN0027889, FBGN0027783, FBGN0032034, FBGN0035209, FBGN0015625, FBGN0023509, FBGN0039638, FBGN0011737, FBGN0033378, FBGN0024227, FBGN0025743, FBGN0013756, FBGN0005411, FBGN0086134, FBGN0015926, FBGN0027903, FBGN0000140, FBGN0038478, FBGN0033740, FBGN0010173, FBGN0086657, FBGN0015929, FBGN0030500, FBGN0003041, FBGN00156…	828	465	7937	2.20575	1.80478e-12	9.02611e-14	1.53211e-12
GOTERM_BP_FAT	GO:0007017~microtubule-based process	96	6.93141	5.81996e-15	FBGN0261278, FBGN0015664, FBGN0002914, FBGN0026598, FBGN0040235, FBGN0031452, FBGN0030268, FBGN0040233, FBGN0040232, FBGN0000405, FBGN0003124, FBGN0039731, FBGN0030067, FBGN0027889, FBGN0032030, FBGN0032705, FBGN0087040, FBGN0027783, FBGN0015391, FBGN0040477, FBGN0032034, FBGN0010342, FBGN0035209, FBGN0033718, FBGN0023509, FBGN0015625, FBGN0039638, FBGN0260639, FBGN0014127, FBGN0040080, FBGN00117…	828	406	7937	2.26658	1.17311e-11	4.88831e-13	9.9476e-12
GOTERM_BP_FAT	GO:0000070~mitotic sister chromatid segregation	25	1.80505	1.64296e-12	FBGN0030500, FBGN0030268, FBGN0000404, FBGN0035627, FBGN0040232, FBGN0000405, FBGN0086697, FBGN0015600, FBGN0027889, FBGN0027783, FBGN0027259, FBGN0015391, FBGN0040477, FBGN0259876, FBGN0015270, FBGN0014127, FBGN0015271, FBGN0004374, FBGN0004379, FBGN0024227, FBGN0003701, FBGN0003268, FBGN0003087, FBGN0002638, FBGN0026427	828	46	7937	5.20965	3.33839e-09	1.1128e-10	2.82993e-09
GOTERM_BP_FAT	GO:0000819~sister chromatid segregation	25	1.80505	3.03075e-12	FBGN0030500, FBGN0030268, FBGN0000404, FBGN0035627, FBGN0040232, FBGN0000405, FBGN0086697, FBGN0015600, FBGN0027889, FBGN0027783, FBGN0027259, FBGN0015391, FBGN0040477, FBGN0259876, FBGN0015270, FBGN0014127, FBGN0015271, FBGN0004374, FBGN0004379, FBGN0024227, FBGN0003701, FBGN0003268, FBGN0003087, FBGN0002638, FBGN0026427	828	47	7937	5.0988	6.15858e-09	1.98664e-10	5.22057e-09
Annotation Cluster 4	Enrichment Score: 15.794918548689019
Category	Term	Count	%	PValue	Genes	List Total	Pop Hits	Pop Total	Fold Enrichment	Bonferroni	Benjamini	FDR
GOTERM_BP_FAT	GO:0006260~DNA replication	54	3.89892	8.53605e-28	FBGN0002914, FBGN0015664, FBGN0002183, FBGN0000927, FBGN0000376, FBGN0017577, FBGN0026143, FBGN0000307, FBGN0035644, FBGN0025355, FBGN0022772, FBGN0023509, FBGN0032698, FBGN0259113, FBGN0010382, FBGN0010278, FBGN0037141, FBGN0034878, FBGN0010438, FBGN0027903, FBGN0041171, FBGN0005696, FBGN0010173, FBGN0005654, FBGN0005655, FBGN0000996, FBGN0015929, FBGN0028700, FBGN0020633, FBGN0030871, FBGN00243…	828	96	7937	5.39198	1.73452e-24	2.16816e-25	1.47034e-24
GOTERM_BP_FAT	GO:0006261~DNA-dependent DNA replication	32	2.31047	1.65341e-16	FBGN0015664, FBGN0020633, FBGN0002183, FBGN0024332, FBGN0032929, FBGN0017577, FBGN0026143, FBGN0023181, FBGN0259676, FBGN0035644, FBGN0025355, FBGN0022772, FBGN0035150, FBGN0032698, FBGN0259113, FBGN0015270, FBGN0015271, FBGN0037141, FBGN0010438, FBGN0034878, FBGN0003502, FBGN0025815, FBGN0014861, FBGN0015799, FBGN0041171, FBGN0026015, FBGN0010173, FBGN0005696, FBGN0005654, FBGN0005655, FBGN00009…	828	57	7937	5.38147	2.25597e-13	1.18794e-14	1.88738e-13
SP_PIR_KEYWORDS	dna replication	22	1.58845	9.11123e-12	FBGN0010278, FBGN0010438, FBGN0020633, FBGN0002183, FBGN0024332, FBGN0017577, FBGN0032929, FBGN0000307, FBGN0259676, FBGN0025815, FBGN0027903, FBGN0022772, FBGN0014861, FBGN0004913, FBGN0005696, FBGN0010173, FBGN0259113, FBGN0015270, FBGN0015271, FBGN0005655, FBGN0015929, FBGN0011703	1345	38	12980	5.58716	2.44182e-09	2.71313e-10	1.19658e-08
GOTERM_BP_FAT	GO:0006270~DNA replication initiation	13	0.938628	5.14175e-10	FBGN0020633, FBGN0024332, FBGN0017577, FBGN0023181, FBGN0026143, FBGN0025815, FBGN0022772, FBGN0014861, FBGN0005696, FBGN0005654, FBGN0015270, FBGN0015271, FBGN0015929	828	15	7937	8.30765	1.0448e-06	2.61201e-08	8.85671e-07
Annotation Cluster 5	Enrichment Score: 14.648544877371718
Category	Term	Count	%	PValue	Genes	List Total	Pop Hits	Pop Total	Fold Enrichment	Bonferroni	Benjamini	FDR
GOTERM_BP_FAT	GO:0006259~DNA metabolic process	97	7.00361	3.51587e-38	FBGN0002914, FBGN0015664, FBGN0038608, FBGN0001179, FBGN0002183, FBGN0000927, FBGN0000376, FBGN0017577, FBGN0026143, FBGN0000307, FBGN0025355, FBGN0035644, FBGN0022772, FBGN0003479, FBGN0032698, FBGN0023509, FBGN0015553, FBGN0259113, FBGN0010382, FBGN0027375, FBGN0031392, FBGN0010278, FBGN0037141, FBGN0010438, FBGN0034878, FBGN0026751, FBGN0003607, FBGN0039164, FBGN0027903, FBGN0025832, FBGN00450…	828	221	7937	4.20732	7.14424e-35	1.78606e-35	6.05611e-35
GOTERM_BP_FAT	GO:0006974~response to DNA damage stimulus	45	3.2491	1.94283e-15	FBGN0261278, FBGN0004584, FBGN0001197, FBGN0001179, FBGN0011659, FBGN0002183, FBGN0050169, FBGN0040290, FBGN0037338, FBGN0003479, FBGN0035150, FBGN0032698, FBGN0260817, FBGN0015553, FBGN0030931, FBGN0259113, FBGN0030646, FBGN0034728, FBGN0027375, FBGN0086683, FBGN0025808, FBGN0010278, FBGN0037141, FBGN0026751, FBGN0024912, FBGN0019686, FBGN0002901, FBGN0029131, FBGN0020270, FBGN0011474, FBGN00029…	828	115	7937	3.75095	3.83515e-12	1.82632e-13	3.25295e-12
GOTERM_BP_FAT	GO:0006281~DNA repair	39	2.81588	4.49583e-13	FBGN0004584, FBGN0001197, FBGN0001179, FBGN0011659, FBGN0002183, FBGN0050169, FBGN0040290, FBGN0037338, FBGN0003479, FBGN0035150, FBGN0260817, FBGN0015553, FBGN0030931, FBGN0259113, FBGN0030646, FBGN0034728, FBGN0086683, FBGN0025808, FBGN0010278, FBGN0037141, FBGN0024912, FBGN0026751, FBGN0002901, FBGN0020270, FBGN0002905, FBGN0002887, FBGN0039164, FBGN0026778, FBGN0002948, FBGN0025832, FBGN00450…	828	102	7937	3.66514	9.13444e-10	3.2623e-11	7.74314e-10
GOTERM_BP_FAT	GO:0033554~cellular response to stress	49	3.53791	1.77595e-10	FBGN0261278, FBGN0004584, FBGN0001197, FBGN0001179, FBGN0011659, FBGN0002183, FBGN0050169, FBGN0040290, FBGN0037338, FBGN0003479, FBGN0035150, FBGN0260817, FBGN0032698, FBGN0259113, FBGN0015553, FBGN0030931, FBGN0030646, FBGN0040308, FBGN0034728, FBGN0027375, FBGN0086683, FBGN0025808, FBGN0010278, FBGN0037141, FBGN0026751, FBGN0024912, FBGN0019686, FBGN0002901, FBGN0029131, FBGN0031464, FBGN00395…	828	176	7937	2.66876	3.60873e-07	1.00242e-08	3.05909e-07
SP_PIR_KEYWORDS	DNA damage	18	1.29964	3.45451e-08	FBGN0010278, FBGN0261278, FBGN0004584, FBGN0001179, FBGN0001197, FBGN0002183, FBGN0002901, FBGN0020270, FBGN0045035, FBGN0004832, FBGN0260817, FBGN0032698, FBGN0037263, FBGN0039338, FBGN0259113, FBGN0029798, FBGN0015553, FBGN0034728	1345	37	12980	4.69487	9.25804e-06	7.1216e-07	4.53679e-05
SP_PIR_KEYWORDS	dna repair	16	1.15523	6.81767e-07	FBGN0010278, FBGN0004584, FBGN0001179, FBGN0001197, FBGN0002183, FBGN0002901, FBGN0020270, FBGN0045035, FBGN0004832, FBGN0260817, FBGN0037263, FBGN0039338, FBGN0259113, FBGN0015553, FBGN0029798, FBGN0034728	1345	35	12980	4.41168	0.000182697	1.07478e-05	0.000895359
Annotation Cluster 6	Enrichment Score: 13.638630861391562
Category	Term	Count	%	PValue	Genes	List Total	Pop Hits	Pop Total	Fold Enrichment	Bonferroni	Benjamini	FDR
GOTERM_CC_FAT	GO:0005654~nucleoplasm	85	6.13718	3.59373e-20	FBGN0017430, FBGN0015664, FBGN0000617, FBGN0001179, FBGN0002183, FBGN0038390, FBGN0033845, FBGN0022936, FBGN0003687, FBGN0024909, FBGN0038872, FBGN0000927, FBGN0017577, FBGN0026143, FBGN0015621, FBGN0024491, FBGN0034650, FBGN0003612, FBGN0032321, FBGN0039066, FBGN0034707, FBGN0010282, FBGN0027841, FBGN0010287, FBGN0010278, FBGN0034975, FBGN0000629, FBGN0019686, FBGN0013753, FBGN0038578, FBGN00137…	548	265	4786	2.80134	1.44468e-17	4.8156e-18	5.0162e-17
GOTERM_CC_FAT	GO:0044451~nucleoplasm part	79	5.70397	1.7373e-19	FBGN0017430, FBGN0015664, FBGN0000617, FBGN0001179, FBGN0002183, FBGN0038390, FBGN0024909, FBGN0003687, FBGN0022936, FBGN0038872, FBGN0017577, FBGN0026143, FBGN0015621, FBGN0024491, FBGN0034650, FBGN0032321, FBGN0039066, FBGN0034707, FBGN0010282, FBGN0027841, FBGN0010287, FBGN0010278, FBGN0034975, FBGN0019686, FBGN0000629, FBGN0013753, FBGN0038578, FBGN0013717, FBGN0036641, FBGN0040078, FBGN00357…	548	240	4786	2.8748	6.98393e-17	1.74598e-17	2.42495e-16
GOTERM_BP_FAT	GO:0006350~transcription	103	7.43682	1.98642e-14	FBGN0002914, FBGN0000617, FBGN0001179, FBGN0002183, FBGN0022936, FBGN0038872, FBGN0002521, FBGN0001078, FBGN0024491, FBGN0032321, FBGN0010300, FBGN0034707, FBGN0087008, FBGN0010282, FBGN0038903, FBGN0010287, FBGN0010278, FBGN0003567, FBGN0000629, FBGN0038578, FBGN0035754, FBGN0029094, FBGN0033233, FBGN0082831, FBGN0051390, FBGN0037555, FBGN0031873, FBGN0015828, FBGN0015929, FBGN0063670, FBGN00030…	828	459	7937	2.15105	4.03819e-11	1.61526e-12	3.42282e-11
GOTERM_CC_FAT	GO:0031981~nuclear lumen	96	6.93141	2.44533e-14	FBGN0017430, FBGN0015664, FBGN0001179, FBGN0000617, FBGN0002183, FBGN0038390, FBGN0038585, FBGN0033845, FBGN0022936, FBGN0003687, FBGN0024909, FBGN0038872, FBGN0000927, FBGN0017577, FBGN0026143, FBGN0015621, FBGN0024491, FBGN0034650, FBGN0003612, FBGN0032321, FBGN0015393, FBGN0030063, FBGN0039066, FBGN0034707, FBGN0010282, FBGN0038903, FBGN0027841, FBGN0010287, FBGN0015396, FBGN0010278, FBGN00349…	548	387	4786	2.16647	9.81881e-12	1.63647e-12	3.40949e-11
GOTERM_CC_FAT	GO:0031974~membrane-enclosed lumen	116	8.37545	6.76972e-11	FBGN0000617, FBGN0001179, FBGN0002183, FBGN0038585, FBGN0033845, FBGN0022936, FBGN0038872, FBGN0026143, FBGN0015621, FBGN0024491, FBGN0032321, FBGN0034707, FBGN0030433, FBGN0010282, FBGN0038903, FBGN0014023, FBGN0010287, FBGN0010278, FBGN0034975, FBGN0000629, FBGN0019686, FBGN0013753, FBGN0038578, FBGN0039828, FBGN0259789, FBGN0035754, FBGN0033235, FBGN0011725, FBGN0027085, FBGN0051390, FBGN00235…	548	571	4786	1.77425	2.72143e-08	2.47402e-09	9.4493e-08
GOTERM_CC_FAT	GO:0043233~organelle lumen	113	8.15884	1.28408e-10	FBGN0000617, FBGN0001179, FBGN0002183, FBGN0038585, FBGN0033845, FBGN0022936, FBGN0038872, FBGN0026143, FBGN0015621, FBGN0024491, FBGN0032321, FBGN0034707, FBGN0030433, FBGN0010282, FBGN0038903, FBGN0014023, FBGN0010287, FBGN0010278, FBGN0034975, FBGN0000629, FBGN0019686, FBGN0013753, FBGN0038578, FBGN0039828, FBGN0259789, FBGN0035754, FBGN0033235, FBGN0011725, FBGN0027085, FBGN0051390, FBGN00235…	548	556	4786	1.77499	5.16201e-08	3.97078e-09	1.79235e-07
GOTERM_CC_FAT	GO:0070013~intracellular organelle lumen	113	8.15884	1.28408e-10	FBGN0000617, FBGN0001179, FBGN0002183, FBGN0038585, FBGN0033845, FBGN0022936, FBGN0038872, FBGN0026143, FBGN0015621, FBGN0024491, FBGN0032321, FBGN0034707, FBGN0030433, FBGN0010282, FBGN0038903, FBGN0014023, FBGN0010287, FBGN0010278, FBGN0034975, FBGN0000629, FBGN0019686, FBGN0013753, FBGN0038578, FBGN0039828, FBGN0259789, FBGN0035754, FBGN0033235, FBGN0011725, FBGN0027085, FBGN0051390, FBGN00235…	548	556	4786	1.77499	5.16201e-08	3.97078e-09	1.79235e-07
Annotation Cluster 7	Enrichment Score: 12.775668699232583
Category	Term	Count	%	PValue	Genes	List Total	Pop Hits	Pop Total	Fold Enrichment	Bonferroni	Benjamini	FDR
GOTERM_MF_FAT	GO:0008270~zinc ion binding	221	15.9567	1.78786e-25	FBGN0040467, FBGN0051109, FBGN0022935, FBGN0036294, FBGN0032691, FBGN0015621, FBGN0020224, FBGN0035691, FBGN0001078, FBGN0032196, FBGN0036395, FBGN0010300, FBGN0087008, FBGN0038016, FBGN0036398, FBGN0005683, FBGN0037446, FBGN0259113, FBGN0038903, FBGN0032295, FBGN0034975, FBGN0039169, FBGN0003567, FBGN0034425, FBGN0025874, FBGN0036538, FBGN0035689, FBGN0033449, FBGN0037555, FBGN0030659, FBGN00636…	881	1026	7918	1.93591	1.23362e-22	1.23362e-22	2.69101e-22
INTERPRO	IPR015880:Zinc finger, C2H2-like	87	6.28159	1.5997e-14	FBGN0040467, FBGN0037876, FBGN0022935, FBGN0030266, FBGN0002521, FBGN0034114, FBGN0036294, FBGN0035691, FBGN0034946, FBGN0036395, FBGN0038016, FBGN0035036, FBGN0037446, FBGN0035134, FBGN0042085, FBGN0005642, FBGN0032295, FBGN0039169, FBGN0034878, FBGN0003567, FBGN0034425, FBGN0030963, FBGN0043796, FBGN0025874, FBGN0013717, FBGN0053213, FBGN0038741, FBGN0034062, FBGN0050020, FBGN0259789, FBGN00019…	1165	324	10196	2.35006	2.20783e-11	2.20783e-11	2.63012e-11
INTERPRO	IPR007087:Zinc finger, C2H2-type	83	5.99278	5.39113e-13	FBGN0040467, FBGN0037876, FBGN0022935, FBGN0030266, FBGN0000927, FBGN0002521, FBGN0034114, FBGN0036294, FBGN0035691, FBGN0034946, FBGN0036395, FBGN0038016, FBGN0035036, FBGN0037446, FBGN0035134, FBGN0005642, FBGN0032295, FBGN0039169, FBGN0034878, FBGN0003567, FBGN0034425, FBGN0030963, FBGN0043796, FBGN0025874, FBGN0053213, FBGN0038741, FBGN0034062, FBGN0050020, FBGN0259789, FBGN0001990, FBGN02610…	1165	320	10196	2.27003	7.44531e-10	3.72265e-10	8.86813e-10
SMART	SM00355:ZnF_C2H2	87	6.28159	7.52731e-12	FBGN0040467, FBGN0037876, FBGN0022935, FBGN0030266, FBGN0002521, FBGN0034114, FBGN0036294, FBGN0035691, FBGN0034946, FBGN0036395, FBGN0038016, FBGN0035036, FBGN0037446, FBGN0035134, FBGN0042085, FBGN0005642, FBGN0032295, FBGN0039169, FBGN0034878, FBGN0003567, FBGN0034425, FBGN0030963, FBGN0043796, FBGN0025874, FBGN0013717, FBGN0053213, FBGN0038741, FBGN0034062, FBGN0050020, FBGN0259789, FBGN00019…	627	324	4824	2.06592	1.94957e-09	1.94957e-09	9.83309e-09
INTERPRO	IPR012934:Zinc finger, AD-type	34	2.45487	1.22602e-09	FBGN0040467, FBGN0037876, FBGN0030206, FBGN0051109, FBGN0026575, FBGN0022935, FBGN0034114, FBGN0036294, FBGN0035691, FBGN0051365, FBGN0037621, FBGN0028647, FBGN0036395, FBGN0031608, FBGN0037446, FBGN0035036, FBGN0034878, FBGN0025874, FBGN0043796, FBGN0034062, FBGN0050020, FBGN0001990, FBGN0032814, FBGN0033581, FBGN0038767, FBGN0038768, FBGN0029173, FBGN0038418, FBGN0024975, FBGN0260741, FBGN00343…	1165	94	10196	3.16559	1.69313e-06	4.23284e-07	2.01671e-06
INTERPRO	IPR013087:Zinc finger, C2H2-type/integrase, DNA-binding	38	2.74368	1.55883e-06	FBGN0037876, FBGN0004606, FBGN0022935, FBGN0051224, FBGN0034114, FBGN0002521, FBGN0035691, FBGN0031573, FBGN0037621, FBGN0051365, FBGN0034946, FBGN0028647, FBGN0036395, FBGN0035036, FBGN0005642, FBGN0032295, FBGN0039169, FBGN0034878, FBGN0003567, FBGN0037120, FBGN0025874, FBGN0043796, FBGN0259789, FBGN0025185, FBGN0036522, FBGN0033310, FBGN0038767, FBGN0038768, FBGN0029173, FBGN0022720, FBGN00384…	1165	145	10196	2.29361	0.00215043	0.000307488	0.00256412
Annotation Cluster 8	Enrichment Score: 11.928462618762511
Category	Term	Count	%	PValue	Genes	List Total	Pop Hits	Pop Total	Fold Enrichment	Bonferroni	Benjamini	FDR
GOTERM_MF_FAT	GO:0008270~zinc ion binding	221	15.9567	1.78786e-25	FBGN0040467, FBGN0051109, FBGN0022935, FBGN0036294, FBGN0032691, FBGN0015621, FBGN0020224, FBGN0035691, FBGN0001078, FBGN0032196, FBGN0036395, FBGN0010300, FBGN0087008, FBGN0038016, FBGN0036398, FBGN0005683, FBGN0037446, FBGN0259113, FBGN0038903, FBGN0032295, FBGN0034975, FBGN0039169, FBGN0003567, FBGN0034425, FBGN0025874, FBGN0036538, FBGN0035689, FBGN0033449, FBGN0037555, FBGN0030659, FBGN00636…	881	1026	7918	1.93591	1.23362e-22	1.23362e-22	2.69101e-22
GOTERM_MF_FAT	GO:0046914~transition metal ion binding	240	17.3285	1.14576e-15	FBGN0040467, FBGN0051109, FBGN0022935, FBGN0036294, FBGN0032691, FBGN0015621, FBGN0020224, FBGN0035691, FBGN0001078, FBGN0032196, FBGN0036395, FBGN0010300, FBGN0087008, FBGN0038016, FBGN0005683, FBGN0037446, FBGN0036398, FBGN0259113, FBGN0038903, FBGN0032295, FBGN0034975, FBGN0039169, FBGN0003567, FBGN0034425, FBGN0065035, FBGN0025874, FBGN0030099, FBGN0034025, FBGN0036538, FBGN0035689, FBGN00334…	881	1354	7918	1.59306	7.66054e-13	2.55351e-13	1.67644e-12
SP_PIR_KEYWORDS	zinc	120	8.66426	6.0728e-14	FBGN0032516, FBGN0034223, FBGN0002521, FBGN0039734, FBGN0032691, FBGN0038686, FBGN0020224, FBGN0015621, FBGN0038772, FBGN0001078, FBGN0026206, FBGN0032196, FBGN0010300, FBGN0038016, FBGN0087008, FBGN0033752, FBGN0036398, FBGN0259113, FBGN0034975, FBGN0003567, FBGN0261064, FBGN0035689, FBGN0082831, FBGN0039920, FBGN0033233, FBGN0010173, FBGN0037555, FBGN0039559, FBGN0038470, FBGN0063670, FBGN00030…	1345	577	12980	2.00705	1.62754e-11	2.32503e-12	7.97584e-11
SP_PIR_KEYWORDS	zinc-finger	72	5.19856	1.26319e-10	FBGN0034314, FBGN0002521, FBGN0038686, FBGN0002283, FBGN0000307, FBGN0033884, FBGN0020224, FBGN0038772, FBGN0001078, FBGN0026206, FBGN0032169, FBGN0010300, FBGN0087008, FBGN0259113, FBGN0013799, FBGN0005642, FBGN0003567, FBGN0013717, FBGN0001990, FBGN0003464, FBGN0259745, FBGN0004855, FBGN0035021, FBGN0035689, FBGN0039920, FBGN0033783, FBGN0000283, FBGN0010173, FBGN0037555, FBGN0000524, FBGN00044…	1345	314	12980	2.21287	3.38535e-08	3.07759e-09	1.65894e-07
GOTERM_MF_FAT	GO:0046872~metal ion binding	262	18.917	2.55477e-09	FBGN0040467, FBGN0051109, FBGN0022935, FBGN0036294, FBGN0032691, FBGN0026144, FBGN0015621, FBGN0020224, FBGN0003187, FBGN0035691, FBGN0001078, FBGN0032196, FBGN0010300, FBGN0036395, FBGN0031217, FBGN0087008, FBGN0038016, FBGN0005683, FBGN0037446, FBGN0036398, FBGN0259113, FBGN0038903, FBGN0032295, FBGN0034975, FBGN0039169, FBGN0003567, FBGN0034425, FBGN0065035, FBGN0025874, FBGN0030099, FBGN00340…	881	1718	7918	1.37062	1.76279e-06	3.52558e-07	3.84533e-06
SP_PIR_KEYWORDS	metal-binding	136	9.81949	2.69349e-09	FBGN0032516, FBGN0034223, FBGN0002521, FBGN0039734, FBGN0032691, FBGN0038686, FBGN0020224, FBGN0015621, FBGN0038772, FBGN0001078, FBGN0026206, FBGN0032196, FBGN0010300, FBGN0038016, FBGN0087008, FBGN0029704, FBGN0033752, FBGN0036398, FBGN0015553, FBGN0259113, FBGN0011737, FBGN0034975, FBGN0024227, FBGN0003567, FBGN0261064, FBGN0035689, FBGN0082831, FBGN0039920, FBGN0033233, FBGN0010173, FBGN00297…	1345	796	12980	1.64884	7.21854e-07	6.01545e-08	3.53735e-06
GOTERM_MF_FAT	GO:0043169~cation binding	264	19.0614	1.48151e-08	FBGN0040467, FBGN0051109, FBGN0022935, FBGN0036294, FBGN0032691, FBGN0026144, FBGN0015621, FBGN0020224, FBGN0003187, FBGN0035691, FBGN0001078, FBGN0032196, FBGN0010300, FBGN0036395, FBGN0031217, FBGN0087008, FBGN0038016, FBGN0005683, FBGN0037446, FBGN0036398, FBGN0259113, FBGN0038903, FBGN0032295, FBGN0034975, FBGN0039169, FBGN0003567, FBGN0034425, FBGN0065035, FBGN0025874, FBGN0030099, FBGN00340…	881	1764	7918	1.34507	1.02224e-05	1.2778e-06	2.22991e-05
GOTERM_MF_FAT	GO:0043167~ion binding	264	19.0614	2.33153e-08	FBGN0040467, FBGN0051109, FBGN0022935, FBGN0036294, FBGN0032691, FBGN0026144, FBGN0015621, FBGN0020224, FBGN0003187, FBGN0035691, FBGN0001078, FBGN0032196, FBGN0010300, FBGN0036395, FBGN0031217, FBGN0087008, FBGN0038016, FBGN0005683, FBGN0037446, FBGN0036398, FBGN0259113, FBGN0038903, FBGN0032295, FBGN0034975, FBGN0039169, FBGN0003567, FBGN0034425, FBGN0065035, FBGN0025874, FBGN0030099, FBGN00340…	881	1772	7918	1.339	1.60874e-05	1.7875e-06	3.50932e-05
Annotation Cluster 9	Enrichment Score: 11.769598267303587
Category	Term	Count	%	PValue	Genes	List Total	Pop Hits	Pop Total	Fold Enrichment	Bonferroni	Benjamini	FDR
SP_PIR_KEYWORDS	nucleus	211	15.2347	1.81377e-34	FBGN0001179, FBGN0000617, FBGN0002183, FBGN0033845, FBGN0003022, FBGN0002715, FBGN0001078, FBGN0032321, FBGN0034707, FBGN0087008, FBGN0015625, FBGN0032698, FBGN0259113, FBGN0023506, FBGN0044324, FBGN0034422, FBGN0003567, FBGN0019686, FBGN0000629, FBGN0013753, FBGN0005411, FBGN0029094, FBGN0022943, FBGN0086134, FBGN0027903, FBGN0051390, FBGN0041171, FBGN0005696, FBGN0260944, FBGN0029798, FBGN00375…	1345	869	12980	2.34323	4.86089e-32	4.86089e-32	2.38201e-31
GOTERM_BP_FAT	GO:0006350~transcription	103	7.43682	1.98642e-14	FBGN0002914, FBGN0000617, FBGN0001179, FBGN0002183, FBGN0022936, FBGN0038872, FBGN0002521, FBGN0001078, FBGN0024491, FBGN0032321, FBGN0010300, FBGN0034707, FBGN0087008, FBGN0010282, FBGN0038903, FBGN0010287, FBGN0010278, FBGN0003567, FBGN0000629, FBGN0038578, FBGN0035754, FBGN0029094, FBGN0033233, FBGN0082831, FBGN0051390, FBGN0037555, FBGN0031873, FBGN0015828, FBGN0015929, FBGN0063670, FBGN00030…	828	459	7937	2.15105	4.03819e-11	1.61526e-12	3.42282e-11
SP_PIR_KEYWORDS	Transcription	89	6.42599	1.26303e-12	FBGN0002914, FBGN0017430, FBGN0000617, FBGN0002183, FBGN0003687, FBGN0024909, FBGN0001139, FBGN0038872, FBGN0000376, FBGN0002521, FBGN0001078, FBGN0024491, FBGN0032321, FBGN0032169, FBGN0039066, FBGN0034707, FBGN0029704, FBGN0087008, FBGN0002552, FBGN0010282, FBGN0013799, FBGN0005642, FBGN0010287, FBGN0015396, FBGN0010278, FBGN0003567, FBGN0034422, FBGN0000629, FBGN0038578, FBGN0013717, FBGN00400…	1345	393	12980	2.1855	3.38481e-10	4.23102e-11	1.65868e-09
SP_PIR_KEYWORDS	transcription regulation	86	6.20939	9.2435e-12	FBGN0002914, FBGN0017430, FBGN0000617, FBGN0002183, FBGN0024909, FBGN0001139, FBGN0038872, FBGN0000376, FBGN0002521, FBGN0001078, FBGN0024491, FBGN0032321, FBGN0032169, FBGN0039066, FBGN0034707, FBGN0029704, FBGN0087008, FBGN0002552, FBGN0010282, FBGN0013799, FBGN0005642, FBGN0010287, FBGN0015396, FBGN0010278, FBGN0003567, FBGN0034422, FBGN0000629, FBGN0038578, FBGN0013717, FBGN0040078, FBGN00114…	1345	387	12980	2.14457	2.47726e-09	2.47726e-10	1.21395e-08
GOTERM_BP_FAT	GO:0045449~regulation of transcription	141	10.1805	7.47796e-11	FBGN0002914, FBGN0039631, FBGN0040465, FBGN0000617, FBGN0002183, FBGN0038872, FBGN0002521, FBGN0001078, FBGN0024491, FBGN0032321, FBGN0034707, FBGN0087008, FBGN0023509, FBGN0010282, FBGN0038903, FBGN0042085, FBGN0010287, FBGN0034975, FBGN0010278, FBGN0029512, FBGN0003567, FBGN0000629, FBGN0013753, FBGN0038578, FBGN0029113, FBGN0035754, FBGN0029094, FBGN0011725, FBGN0082831, FBGN0033233, FBGN00513…	828	799	7937	1.6916	1.51952e-07	4.60461e-09	1.28808e-07
GOTERM_BP_FAT	GO:0051252~regulation of RNA metabolic process	118	8.51986	9.10742e-09	FBGN0002914, FBGN0039631, FBGN0000617, FBGN0001179, FBGN0038872, FBGN0002521, FBGN0001078, FBGN0024491, FBGN0034707, FBGN0087008, FBGN0028474, FBGN0023509, FBGN0042085, FBGN0010287, FBGN0003567, FBGN0000629, FBGN0013753, FBGN0038578, FBGN0035754, FBGN0005411, FBGN0033859, FBGN0029094, FBGN0011725, FBGN0039920, FBGN0051390, FBGN0010762, FBGN0005695, FBGN0010575, FBGN0031873, FBGN0030093, FBGN00030…	828	678	7937	1.66832	1.85061e-05	3.85547e-07	1.56876e-05
GOTERM_BP_FAT	GO:0006357~regulation of transcription from RNA polymerase II promoter	47	3.3935	3.74202e-08	FBGN0015664, FBGN0017430, FBGN0003415, FBGN0027553, FBGN0000617, FBGN0024330, FBGN0038390, FBGN0001139, FBGN0003687, FBGN0038872, FBGN0024491, FBGN0034650, FBGN0004644, FBGN0015602, FBGN0011586, FBGN0034707, FBGN0034430, FBGN0015371, FBGN0023509, FBGN0002552, FBGN0013799, FBGN0010422, FBGN0000251, FBGN0028974, FBGN0010287, FBGN0011648, FBGN0005630, FBGN0013753, FBGN0038578, FBGN0015299, FBGN00046…	828	192	7937	2.34651	7.60349e-05	1.40811e-06	6.44565e-05
GOTERM_BP_FAT	GO:0006355~regulation of transcription, DNA-dependent	100	7.22022	3.28153e-06	FBGN0002914, FBGN0039631, FBGN0000617, FBGN0038872, FBGN0002521, FBGN0001078, FBGN0024491, FBGN0034707, FBGN0087008, FBGN0023509, FBGN0042085, FBGN0010287, FBGN0003567, FBGN0000629, FBGN0013753, FBGN0038578, FBGN0035754, FBGN0011725, FBGN0051390, FBGN0010762, FBGN0005695, FBGN0031873, FBGN0010575, FBGN0030093, FBGN0003044, FBGN0004606, FBGN0011291, FBGN0027490, FBGN0015602, FBGN0010422, FBGN00002…	828	612	7937	1.5663	0.00664591	8.03352e-05	0.00565232
GOTERM_MF_FAT	GO:0030528~transcription regulator activity	110	7.94224	3.36785e-05	FBGN0002914, FBGN0000617, FBGN0001179, FBGN0040465, FBGN0022936, FBGN0002521, FBGN0001078, FBGN0024491, FBGN0029912, FBGN0032321, FBGN0034707, FBGN0087008, FBGN0010282, FBGN0038903, FBGN0042085, FBGN0010287, FBGN0003567, FBGN0000629, FBGN0013753, FBGN0038578, FBGN0025874, FBGN0035754, FBGN0011725, FBGN0033233, FBGN0015925, FBGN0082831, FBGN0051390, FBGN0010762, FBGN0010575, FBGN0039559, FBGN00318…	881	682	7918	1.4496	0.0229706	0.000749349	0.0506794
Annotation Cluster 10	Enrichment Score: 11.162182438319364
Category	Term	Count	%	PValue	Genes	List Total	Pop Hits	Pop Total	Fold Enrichment	Bonferroni	Benjamini	FDR
GOTERM_BP_FAT	GO:0051726~regulation of cell cycle	66	4.76534	5.25204e-23	FBGN0261278, FBGN0002914, FBGN0015664, FBGN0025781, FBGN0038390, FBGN0000404, FBGN0033845, FBGN0026143, FBGN0039403, FBGN0025355, FBGN0032705, FBGN0035640, FBGN0010300, FBGN0003479, FBGN0032698, FBGN0039638, FBGN0010382, FBGN0027053, FBGN0027375, FBGN0011737, FBGN0002791, FBGN0019686, FBGN0011474, FBGN0003525, FBGN0029094, FBGN0028691, FBGN0031549, FBGN0259745, FBGN0003268, FBGN0045035, FBGN00337…	828	166	7937	3.8112	1.06721e-19	8.89345e-21	9.04668e-20
GOTERM_BP_FAT	GO:0007346~regulation of mitotic cell cycle	41	2.96029	2.82911e-15	FBGN0261278, FBGN0029970, FBGN0002914, FBGN0025781, FBGN0000404, FBGN0033845, FBGN0040298, FBGN0017551, FBGN0026143, FBGN0039403, FBGN0004644, FBGN0040290, FBGN0035640, FBGN0039638, FBGN0061476, FBGN0010382, FBGN0027375, FBGN0030241, FBGN0011737, FBGN0002673, FBGN0051687, FBGN0011648, FBGN0002901, FBGN0001086, FBGN0010316, FBGN0010314, FBGN0003525, FBGN0028691, FBGN0002441, FBGN0031549, FBGN00032…	828	98	7937	4.01036	5.63993e-12	2.5635e-13	4.78506e-12
GOTERM_BP_FAT	GO:0010564~regulation of cell cycle process	32	2.31047	8.78111e-11	FBGN0029970, FBGN0002914, FBGN0025781, FBGN0000404, FBGN0017551, FBGN0026143, FBGN0039403, FBGN0050169, FBGN0025355, FBGN0040290, FBGN0035640, FBGN0032698, FBGN0039638, FBGN0061476, FBGN0010382, FBGN0030241, FBGN0011737, FBGN0051687, FBGN0011648, FBGN0001086, FBGN0010316, FBGN0010314, FBGN0003525, FBGN0028691, FBGN0031549, FBGN0004837, FBGN0003268, FBGN0050342, FBGN0011606, FBGN0033740, FBGN00157…	828	84	7937	3.65171	1.78432e-07	5.09806e-09	1.51255e-07
GOTERM_BP_FAT	GO:0033043~regulation of organelle organization	35	2.52708	1.95291e-09	FBGN0002914, FBGN0029970, FBGN0025781, FBGN0002183, FBGN0000404, FBGN0002781, FBGN0017551, FBGN0003187, FBGN0000499, FBGN0035640, FBGN0039638, FBGN0061476, FBGN0032859, FBGN0030241, FBGN0011737, FBGN0010278, FBGN0051687, FBGN0002466, FBGN0039141, FBGN0011474, FBGN0010314, FBGN0003525, FBGN0003607, FBGN0003502, FBGN0031549, FBGN0011570, FBGN0003268, FBGN0002948, FBGN0000017, FBGN0026181, FBGN00116…	828	109	7937	3.07799	3.96831e-06	9.67881e-08	3.3639e-06
GOTERM_BP_FAT	GO:0051783~regulation of nuclear division	17	1.22744	2.04337e-06	FBGN0029970, FBGN0002914, FBGN0051687, FBGN0025781, FBGN0000404, FBGN0017551, FBGN0003525, FBGN0010314, FBGN0031549, FBGN0003268, FBGN0035640, FBGN0011606, FBGN0033740, FBGN0041171, FBGN0061476, FBGN0039638, FBGN0011737	828	42	7937	3.87995	0.00414353	5.32312e-05	0.00351967
GOTERM_BP_FAT	GO:0007088~regulation of mitosis	17	1.22744	2.04337e-06	FBGN0029970, FBGN0002914, FBGN0051687, FBGN0025781, FBGN0000404, FBGN0017551, FBGN0003525, FBGN0010314, FBGN0031549, FBGN0003268, FBGN0035640, FBGN0011606, FBGN0033740, FBGN0041171, FBGN0061476, FBGN0039638, FBGN0011737	828	42	7937	3.87995	0.00414353	5.32312e-05	0.00351967
Annotation Cluster 11	Enrichment Score: 10.251332821551408
Category	Term	Count	%	PValue	Genes	List Total	Pop Hits	Pop Total	Fold Enrichment	Bonferroni	Benjamini	FDR
GOTERM_CC_FAT	GO:0000228~nuclear chromosome	36	2.59928	3.78756e-14	FBGN0002781, FBGN0002521, FBGN0023181, FBGN0039403, FBGN0259676, FBGN0024491, FBGN0086697, FBGN0035644, FBGN0025355, FBGN0015602, FBGN0022772, FBGN0040477, FBGN0011715, FBGN0032698, FBGN0259113, FBGN0015270, FBGN0015271, FBGN0000629, FBGN0030196, FBGN0040078, FBGN0038128, FBGN0003607, FBGN0027903, FBGN0000588, FBGN0020887, FBGN0004856, FBGN0037263, FBGN0010173, FBGN0005696, FBGN0005654, FBGN00264…	548	77	4786	4.08323	1.52192e-11	2.17415e-12	5.28466e-11
GOTERM_CC_FAT	GO:0044454~nuclear chromosome part	33	2.38267	2.44418e-13	FBGN0002521, FBGN0023181, FBGN0039403, FBGN0024491, FBGN0259676, FBGN0086697, FBGN0035644, FBGN0025355, FBGN0015602, FBGN0022772, FBGN0040477, FBGN0032698, FBGN0259113, FBGN0015270, FBGN0015271, FBGN0000629, FBGN0030196, FBGN0040078, FBGN0038128, FBGN0003607, FBGN0027903, FBGN0000588, FBGN0020887, FBGN0004856, FBGN0037263, FBGN0010173, FBGN0005696, FBGN0005654, FBGN0026427, FBGN0020616, FBGN00009…	548	69	4786	4.17693	9.82774e-11	1.22846e-11	3.41238e-10
GOTERM_CC_FAT	GO:0000790~nuclear chromatin	15	1.08303	1.90331e-05	FBGN0000629, FBGN0040078, FBGN0038128, FBGN0002521, FBGN0003607, FBGN0024491, FBGN0025355, FBGN0015602, FBGN0000588, FBGN0040477, FBGN0004856, FBGN0020887, FBGN0032698, FBGN0026427, FBGN0000520	548	36	4786	3.63899	0.00762217	0.000246788	0.0265634
Annotation Cluster 12	Enrichment Score: 9.498300065289461
Category	Term	Count	%	PValue	Genes	List Total	Pop Hits	Pop Total	Fold Enrichment	Bonferroni	Benjamini	FDR
INTERPRO	IPR001965:Zinc finger, PHD-type	25	1.80505	3.52206e-12	FBGN0003044, FBGN0032516, FBGN0032635, FBGN0026577, FBGN0027620, FBGN0032691, FBGN0046296, FBGN0031606, FBGN0087008, FBGN0038016, FBGN0036398, FBGN0005683, FBGN0038546, FBGN0039459, FBGN0034975, FBGN0000541, FBGN0043900, FBGN0024993, FBGN0023097, FBGN0029861, FBGN0082831, FBGN0035689, FBGN0030945, FBGN0039559, FBGN0005386	1165	44	10196	4.97269	4.86398e-09	1.62133e-09	5.79353e-09
SMART	SM00249:PHD	25	1.80505	4.77359e-11	FBGN0003044, FBGN0032516, FBGN0032635, FBGN0026577, FBGN0027620, FBGN0032691, FBGN0046296, FBGN0031606, FBGN0087008, FBGN0038016, FBGN0036398, FBGN0005683, FBGN0038546, FBGN0039459, FBGN0034975, FBGN0000541, FBGN0043900, FBGN0024993, FBGN0023097, FBGN0029861, FBGN0082831, FBGN0035689, FBGN0030945, FBGN0039559, FBGN0005386	627	44	4824	4.37147	1.23636e-08	6.1818e-09	6.23585e-08
INTERPRO	IPR019786:Zinc finger, PHD-type, conserved site	21	1.51625	5.22952e-09	FBGN0034975, FBGN0039459, FBGN0003044, FBGN0032516, FBGN0000541, FBGN0043900, FBGN0026577, FBGN0027620, FBGN0032691, FBGN0023097, FBGN0024993, FBGN0029861, FBGN0082831, FBGN0031606, FBGN0038016, FBGN0030945, FBGN0036398, FBGN0039559, FBGN0005386, FBGN0038546, FBGN0035518	1165	42	10196	4.37597	7.22194e-06	1.44439e-06	8.60214e-06
INTERPRO	IPR019787:Zinc finger, PHD-finger	19	1.37184	1.1553e-08	FBGN0039459, FBGN0003044, FBGN0032516, FBGN0000541, FBGN0043900, FBGN0026577, FBGN0027620, FBGN0023097, FBGN0024993, FBGN0029861, FBGN0082831, FBGN0087008, FBGN0031606, FBGN0038016, FBGN0030945, FBGN0036398, FBGN0039559, FBGN0005386, FBGN0038546	1165	36	10196	4.61907	1.59546e-05	2.65912e-06	1.90038e-05
Annotation Cluster 13	Enrichment Score: 8.492272179878482
Category	Term	Count	%	PValue	Genes	List Total	Pop Hits	Pop Total	Fold Enrichment	Bonferroni	Benjamini	FDR
GOTERM_BP_FAT	GO:0043933~macromolecular complex subunit organization	74	5.34296	3.89361e-14	FBGN0000617, FBGN0001179, FBGN0033845, FBGN0024909, FBGN0003687, FBGN0022936, FBGN0036450, FBGN0017577, FBGN0038252, FBGN0032321, FBGN0087040, FBGN0040477, FBGN0034707, FBGN0028470, FBGN0010282, FBGN0260639, FBGN0004419, FBGN0010287, FBGN0015075, FBGN0034938, FBGN0034975, FBGN0038578, FBGN0036641, FBGN0011823, FBGN0040078, FBGN0035754, FBGN0005411, FBGN0029094, FBGN0004597, FBGN0022786, FBGN00001…	828	281	7937	2.52436	7.91847e-11	2.93277e-12	6.71241e-11
GOTERM_BP_FAT	GO:0065003~macromolecular complex assembly	66	4.76534	4.53997e-13	FBGN0000617, FBGN0001179, FBGN0033845, FBGN0024909, FBGN0003687, FBGN0022936, FBGN0036450, FBGN0017577, FBGN0038252, FBGN0087040, FBGN0040477, FBGN0034707, FBGN0028470, FBGN0010282, FBGN0260639, FBGN0004419, FBGN0010287, FBGN0015075, FBGN0034938, FBGN0034975, FBGN0038578, FBGN0036641, FBGN0011823, FBGN0035754, FBGN0005411, FBGN0029094, FBGN0004597, FBGN0030054, FBGN0053905, FBGN0051390, FBGN00148…	828	246	7937	2.57179	9.22467e-10	3.18092e-11	7.81963e-10
GOTERM_BP_FAT	GO:0065004~protein-DNA complex assembly	23	1.66065	3.68402e-10	FBGN0034975, FBGN0020633, FBGN0001197, FBGN0000541, FBGN0003687, FBGN0033845, FBGN0024332, FBGN0027620, FBGN0032929, FBGN0017577, FBGN0029094, FBGN0053807, FBGN0038252, FBGN0030054, FBGN0025815, FBGN0053905, FBGN0040477, FBGN0053886, FBGN0014879, FBGN0014861, FBGN0011604, FBGN0005617, FBGN0053842	828	48	7937	4.59317	7.48592e-07	1.96998e-08	6.34575e-07
GOTERM_BP_FAT	GO:0034621~cellular macromolecular complex subunit organization	53	3.82671	3.7131e-10	FBGN0003687, FBGN0033845, FBGN0036450, FBGN0017577, FBGN0038252, FBGN0032321, FBGN0087040, FBGN0040477, FBGN0028470, FBGN0260639, FBGN0004419, FBGN0015075, FBGN0034975, FBGN0034938, FBGN0040078, FBGN0011823, FBGN0036641, FBGN0005411, FBGN0029094, FBGN0022786, FBGN0030054, FBGN0000140, FBGN0053905, FBGN0014879, FBGN0038746, FBGN0031873, FBGN0005617, FBGN0020633, FBGN0001197, FBGN0032486, FBGN00243…	828	203	7937	2.50268	7.54501e-07	1.93462e-08	6.39584e-07
GOTERM_BP_FAT	GO:0034622~cellular macromolecular complex assembly	44	3.1769	7.32545e-09	FBGN0001197, FBGN0020633, FBGN0033845, FBGN0003687, FBGN0036450, FBGN0024332, FBGN0027620, FBGN0032929, FBGN0017577, FBGN0053807, FBGN0038252, FBGN0087040, FBGN0040477, FBGN0032340, FBGN0053886, FBGN0010660, FBGN0028470, FBGN0260639, FBGN0004379, FBGN0004419, FBGN0053842, FBGN0015075, FBGN0034975, FBGN0034938, FBGN0010097, FBGN0011802, FBGN0000541, FBGN0003545, FBGN0011823, FBGN0036641, FBGN00349…	828	165	7937	2.5562	1.48852e-05	3.23594e-07	1.26181e-05
GOTERM_BP_FAT	GO:0070271~protein complex biogenesis	33	2.38267	0.000449675	FBGN0003415, FBGN0000617, FBGN0001179, FBGN0024330, FBGN0033845, FBGN0022936, FBGN0003687, FBGN0024909, FBGN0011291, FBGN0087040, FBGN0034707, FBGN0010660, FBGN0010282, FBGN0260639, FBGN0004379, FBGN0010287, FBGN0004378, FBGN0034938, FBGN0010097, FBGN0038578, FBGN0003545, FBGN0011823, FBGN0026441, FBGN0035754, FBGN0004597, FBGN0051390, FBGN0024956, FBGN0038746, FBGN0031873, FBGN0037109, FBGN00158…	828	167	7937	1.89419	0.599061	0.00722729	0.771749
GOTERM_BP_FAT	GO:0006461~protein complex assembly	33	2.38267	0.000449675	FBGN0003415, FBGN0000617, FBGN0001179, FBGN0024330, FBGN0033845, FBGN0022936, FBGN0003687, FBGN0024909, FBGN0011291, FBGN0087040, FBGN0034707, FBGN0010660, FBGN0010282, FBGN0260639, FBGN0004379, FBGN0010287, FBGN0004378, FBGN0034938, FBGN0010097, FBGN0038578, FBGN0003545, FBGN0011823, FBGN0026441, FBGN0035754, FBGN0004597, FBGN0051390, FBGN0024956, FBGN0038746, FBGN0031873, FBGN0037109, FBGN00158…	828	167	7937	1.89419	0.599061	0.00722729	0.771749
Annotation Cluster 14	Enrichment Score: 7.863467219492326
Category	Term	Count	%	PValue	Genes	List Total	Pop Hits	Pop Total	Fold Enrichment	Bonferroni	Benjamini	FDR
GOTERM_BP_FAT	GO:0006323~DNA packaging	32	2.31047	2.2265e-14	FBGN0001197, FBGN0000927, FBGN0027620, FBGN0017577, FBGN0032929, FBGN0026143, FBGN0053807, FBGN0038252, FBGN0025355, FBGN0003612, FBGN0015391, FBGN0027783, FBGN0040477, FBGN0053886, FBGN0259876, FBGN0015270, FBGN0014127, FBGN0004374, FBGN0015271, FBGN0053842, FBGN0034975, FBGN0024227, FBGN0000541, FBGN0011474, FBGN0029094, FBGN0030054, FBGN0053905, FBGN0014879, FBGN0014861, FBGN0002638, FBGN00116…	828	65	7937	4.71914	4.53451e-11	1.74405e-12	3.84359e-11
GOTERM_CC_FAT	GO:0032993~protein-DNA complex	22	1.58845	9.85075e-11	FBGN0034975, FBGN0020633, FBGN0001197, FBGN0024332, FBGN0017577, FBGN0032929, FBGN0026143, FBGN0053807, FBGN0259676, FBGN0038252, FBGN0035644, FBGN0025815, FBGN0027903, FBGN0053905, FBGN0040477, FBGN0053886, FBGN0014861, FBGN0005696, FBGN0010173, FBGN0259113, FBGN0053842, FBGN0030322	548	39	4786	4.92663	3.96e-08	3.3e-09	1.37499e-07
GOTERM_BP_FAT	GO:0065004~protein-DNA complex assembly	23	1.66065	3.68402e-10	FBGN0034975, FBGN0020633, FBGN0001197, FBGN0000541, FBGN0003687, FBGN0033845, FBGN0024332, FBGN0027620, FBGN0032929, FBGN0017577, FBGN0029094, FBGN0053807, FBGN0038252, FBGN0030054, FBGN0025815, FBGN0053905, FBGN0040477, FBGN0053886, FBGN0014879, FBGN0014861, FBGN0011604, FBGN0005617, FBGN0053842	828	48	7937	4.59317	7.48592e-07	1.96998e-08	6.34575e-07
GOTERM_BP_FAT	GO:0006333~chromatin assembly or disassembly	23	1.66065	1.8747e-08	FBGN0034975, FBGN0044324, FBGN0001197, FBGN0004400, FBGN0000541, FBGN0000927, FBGN0027620, FBGN0029094, FBGN0003607, FBGN0053807, FBGN0038252, FBGN0025355, FBGN0030054, FBGN0053905, FBGN0040477, FBGN0053886, FBGN0014879, FBGN0026427, FBGN0030082, FBGN0011604, FBGN0026080, FBGN0034255, FBGN0053842	828	57	7937	3.86793	3.80933e-05	7.61879e-07	3.22919e-05
GOTERM_BP_FAT	GO:0034728~nucleosome organization	20	1.44404	2.00514e-08	FBGN0034975, FBGN0001197, FBGN0000541, FBGN0040078, FBGN0027620, FBGN0029094, FBGN0053807, FBGN0002887, FBGN0038252, FBGN0022786, FBGN0030054, FBGN0032321, FBGN0053905, FBGN0040477, FBGN0014879, FBGN0053886, FBGN0026080, FBGN0011604, FBGN0031873, FBGN0053842	828	44	7937	4.35716	4.07436e-05	7.98911e-07	3.45387e-05
GOTERM_BP_FAT	GO:0031497~chromatin assembly	16	1.15523	1.11051e-06	FBGN0034975, FBGN0001197, FBGN0000541, FBGN0027620, FBGN0029094, FBGN0053807, FBGN0038252, FBGN0025355, FBGN0030054, FBGN0053905, FBGN0040477, FBGN0014879, FBGN0053886, FBGN0011604, FBGN0026427, FBGN0053842	828	36	7937	4.26033	0.00225402	3.13407e-05	0.00191285
GOTERM_BP_FAT	GO:0006334~nucleosome assembly	14	1.01083	2.15124e-06	FBGN0034975, FBGN0001197, FBGN0000541, FBGN0027620, FBGN0029094, FBGN0053807, FBGN0038252, FBGN0030054, FBGN0053905, FBGN0040477, FBGN0014879, FBGN0053886, FBGN0011604, FBGN0053842	828	29	7937	4.6276	0.00436178	5.53316e-05	0.00370546
GOTERM_CC_FAT	GO:0000786~nucleosome	8	0.577617	0.00170435	FBGN0034975, FBGN0053905, FBGN0001197, FBGN0040477, FBGN0053886, FBGN0053807, FBGN0053842, FBGN0038252	548	17	4786	4.10992	0.496279	0.0158208	2.35287
Annotation Cluster 15	Enrichment Score: 7.428388391853955
Category	Term	Count	%	PValue	Genes	List Total	Pop Hits	Pop Total	Fold Enrichment	Bonferroni	Benjamini	FDR
GOTERM_BP_FAT	GO:0016568~chromatin modification	44	3.1769	3.59469e-15	FBGN0003044, FBGN0040372, FBGN0002781, FBGN0027620, FBGN0002521, FBGN0086899, FBGN0086694, FBGN0027889, FBGN0025355, FBGN0032321, FBGN0011715, FBGN0025825, FBGN0260397, FBGN0032105, FBGN0039067, FBGN0024227, FBGN0032475, FBGN0003567, FBGN0037770, FBGN0000629, FBGN0000541, FBGN0013717, FBGN0040078, FBGN0011474, FBGN0029094, FBGN0003607, FBGN0002887, FBGN0022786, FBGN0029755, FBGN0000588, FBGN00208…	828	112	7937	3.76583	7.21911e-12	3.1386e-13	6.11733e-12
SP_PIR_KEYWORDS	chromatin regulator	32	2.31047	1.26237e-14	FBGN0003044, FBGN0002781, FBGN0086694, FBGN0027889, FBGN0025355, FBGN0032321, FBGN0029704, FBGN0260397, FBGN0024227, FBGN0034422, FBGN0032475, FBGN0003567, FBGN0037770, FBGN0000629, FBGN0000541, FBGN0013717, FBGN0040078, FBGN0011474, FBGN0029094, FBGN0003607, FBGN0022786, FBGN0029755, FBGN0000588, FBGN0020887, FBGN0033233, FBGN0045035, FBGN0000283, FBGN0011604, FBGN0026080, FBGN0039559, FBGN00053…	1345	64	12980	4.82528	3.39195e-12	5.65326e-13	1.662e-11
GOTERM_BP_FAT	GO:0016569~covalent chromatin modification	21	1.51625	2.64318e-07	FBGN0024227, FBGN0037770, FBGN0000629, FBGN0013717, FBGN0040078, FBGN0011474, FBGN0003607, FBGN0086899, FBGN0086694, FBGN0027889, FBGN0032321, FBGN0000588, FBGN0033233, FBGN0020887, FBGN0260397, FBGN0025825, FBGN0026080, FBGN0031873, FBGN0032105, FBGN0005386, FBGN0039067	828	55	7937	3.66001	0.00053695	8.66277e-06	0.000455289
GOTERM_BP_FAT	GO:0016570~histone modification	21	1.51625	2.64318e-07	FBGN0024227, FBGN0037770, FBGN0000629, FBGN0013717, FBGN0040078, FBGN0011474, FBGN0003607, FBGN0086899, FBGN0086694, FBGN0027889, FBGN0032321, FBGN0000588, FBGN0033233, FBGN0020887, FBGN0260397, FBGN0025825, FBGN0026080, FBGN0031873, FBGN0032105, FBGN0005386, FBGN0039067	828	55	7937	3.66001	0.00053695	8.66277e-06	0.000455289
GOTERM_BP_FAT	GO:0016571~histone methylation	7	0.505415	0.0173183	FBGN0000588, FBGN0037770, FBGN0020887, FBGN0000629, FBGN0011474, FBGN0003607, FBGN0005386	828	21	7937	3.19525	1	0.168009	25.9865
GOTERM_BP_FAT	GO:0006730~one-carbon metabolic process	14	1.01083	0.0489848	FBGN0037770, FBGN0000629, FBGN0014455, FBGN0011474, FBGN0003607, FBGN0036856, FBGN0000588, FBGN0020887, FBGN0033233, FBGN0015925, FBGN0036336, FBGN0260397, FBGN0005386, FBGN0028953	828	76	7937	1.7658	1	0.360854	57.9005
Annotation Cluster 16	Enrichment Score: 7.339873001785897
Category	Term	Count	%	PValue	Genes	List Total	Pop Hits	Pop Total	Fold Enrichment	Bonferroni	Benjamini	FDR
GOTERM_CC_FAT	GO:0005819~spindle	31	2.23827	6.97732e-12	FBGN0036814, FBGN0026433, FBGN0001612, FBGN0026432, FBGN0030268, FBGN0033845, FBGN0026430, FBGN0000405, FBGN0003124, FBGN0015600, FBGN0011692, FBGN0035640, FBGN0032723, FBGN0039638, FBGN0032105, FBGN0030241, FBGN0004378, FBGN0044324, FBGN0024227, FBGN0010097, FBGN0001086, FBGN0025874, FBGN0003545, FBGN0013756, FBGN0003268, FBGN0000140, FBGN0011606, FBGN0033740, FBGN0086757, FBGN0035120, FBGN00206…	548	68	4786	3.98148	2.80488e-09	2.80488e-10	9.73905e-09
GOTERM_CC_FAT	GO:0005815~microtubule organizing center	26	1.87726	1.80913e-09	FBGN0029970, FBGN0026433, FBGN0001612, FBGN0030268, FBGN0026432, FBGN0026430, FBGN0003124, FBGN0039731, FBGN0015600, FBGN0011692, FBGN0032705, FBGN0032030, FBGN0037375, FBGN0010342, FBGN0026371, FBGN0011020, FBGN0044324, FBGN0010097, FBGN0039141, FBGN0001086, FBGN0013732, FBGN0000140, FBGN0011606, FBGN0000283, FBGN0086757, FBGN0023177	548	60	4786	3.78455	7.27271e-07	4.84848e-08	2.52522e-06
GOTERM_CC_FAT	GO:0005813~centrosome	23	1.66065	1.23998e-08	FBGN0029970, FBGN0044324, FBGN0010097, FBGN0001612, FBGN0026433, FBGN0026432, FBGN0039141, FBGN0030268, FBGN0001086, FBGN0026430, FBGN0003124, FBGN0013732, FBGN0039731, FBGN0015600, FBGN0011692, FBGN0032030, FBGN0037375, FBGN0000283, FBGN0086757, FBGN0010342, FBGN0026371, FBGN0011020, FBGN0023177	548	52	4786	3.86293	4.9847e-06	2.76928e-07	1.73078e-05
GOTERM_CC_FAT	GO:0015630~microtubule cytoskeleton	55	3.97112	1.74278e-08	FBGN0026598, FBGN0030268, FBGN0040233, FBGN0033845, FBGN0040232, FBGN0003124, FBGN0000405, FBGN0039731, FBGN0032705, FBGN0032030, FBGN0035640, FBGN0087040, FBGN0010342, FBGN0039638, FBGN0260639, FBGN0044324, FBGN0024227, FBGN0025874, FBGN0013756, FBGN0031549, FBGN0003268, FBGN0000140, FBGN0020255, FBGN0000283, FBGN0086757, FBGN0033740, FBGN0035120, FBGN0023177, FBGN0036814, FBGN0029970, FBGN00016…	548	220	4786	2.18339	7.00593e-06	3.68734e-07	2.4326e-05
GOTERM_CC_FAT	GO:0044430~cytoskeletal part	62	4.47653	5.63171e-07	FBGN0026598, FBGN0030268, FBGN0033845, FBGN0040233, FBGN0040232, FBGN0000405, FBGN0003124, FBGN0039731, FBGN0032705, FBGN0032030, FBGN0035640, FBGN0087040, FBGN0010342, FBGN0039638, FBGN0260639, FBGN0032859, FBGN0044324, FBGN0024227, FBGN0002466, FBGN0025874, FBGN0013756, FBGN0031549, FBGN0011570, FBGN0003268, FBGN0000140, FBGN0020255, FBGN0000283, FBGN0033740, FBGN0086757, FBGN0035120, FBGN00231…	548	287	4786	1.8867	0.000226369	1.13197e-05	0.000786082
GOTERM_CC_FAT	GO:0005874~microtubule	27	1.94946	1.59243e-05	FBGN0036814, FBGN0001612, FBGN0030268, FBGN0040233, FBGN0033845, FBGN0026430, FBGN0040232, FBGN0024432, FBGN0015600, FBGN0011692, FBGN0035640, FBGN0087040, FBGN0260639, FBGN0004374, FBGN0004379, FBGN0004378, FBGN0010097, FBGN0039141, FBGN0003545, FBGN0025874, FBGN0031549, FBGN0000140, FBGN0003268, FBGN0020255, FBGN0002948, FBGN0011606, FBGN0000283	548	96	4786	2.45632	0.00638116	0.000228603	0.0222251
GOTERM_CC_FAT	GO:0005856~cytoskeleton	67	4.83755	1.70756e-05	FBGN0026598, FBGN0030268, FBGN0033845, FBGN0040233, FBGN0040232, FBGN0000405, FBGN0003124, FBGN0039731, FBGN0032705, FBGN0032030, FBGN0035640, FBGN0087040, FBGN0010342, FBGN0039638, FBGN0260639, FBGN0032859, FBGN0044324, FBGN0024227, FBGN0002466, FBGN0025874, FBGN0011823, FBGN0013756, FBGN0031549, FBGN0011570, FBGN0003268, FBGN0000140, FBGN0020255, FBGN0000283, FBGN0033740, FBGN0086757, FBGN00351…	548	351	4786	1.66709	0.00684093	0.000236677	0.0238318
Annotation Cluster 17	Enrichment Score: 7.166820847905736
Category	Term	Count	%	PValue	Genes	List Total	Pop Hits	Pop Total	Fold Enrichment	Bonferroni	Benjamini	FDR
GOTERM_CC_FAT	GO:0042600~chorion	14	1.01083	2.47609e-09	FBGN0000427, FBGN0000360, FBGN0051928, FBGN0086265, FBGN0029568, FBGN0032788, FBGN0032789, FBGN0000359, FBGN0000356, FBGN0000355, FBGN0025390, FBGN0000358, FBGN0038469, FBGN0000357	548	18	4786	6.79278	9.95386e-07	6.22116e-08	3.45616e-06
GOTERM_CC_FAT	GO:0030312~external encapsulating structure	14	1.01083	7.02806e-09	FBGN0000427, FBGN0000360, FBGN0051928, FBGN0086265, FBGN0029568, FBGN0032788, FBGN0032789, FBGN0000359, FBGN0000356, FBGN0000355, FBGN0025390, FBGN0000358, FBGN0038469, FBGN0000357	548	19	4786	6.43527	2.82528e-06	1.66193e-07	9.80989e-06
GOTERM_MF_FAT	GO:0005213~structural constituent of chorion	8	0.577617	1.81525e-05	FBGN0041252, FBGN0000427, FBGN0000360, FBGN0000359, FBGN0000356, FBGN0000355, FBGN0000358, FBGN0000357	881	10	7918	7.19001	0.0124472	0.000447233	0.0273189
Annotation Cluster 18	Enrichment Score: 6.598757759482971
Category	Term	Count	%	PValue	Genes	List Total	Pop Hits	Pop Total	Fold Enrichment	Bonferroni	Benjamini	FDR
GOTERM_BP_FAT	GO:0006277~DNA amplification	14	1.01083	2.3318e-09	FBGN0025815, FBGN0002914, FBGN0022772, FBGN0034430, FBGN0015799, FBGN0023509, FBGN0026143, FBGN0015270, FBGN0000307, FBGN0033081, FBGN0005655, FBGN0010382, FBGN0086695, FBGN0000996	828	19	7937	7.06318	4.73822e-06	1.12815e-07	4.01655e-06
GOTERM_BP_FAT	GO:0007304~chorion-containing eggshell formation	30	2.16606	4.0008e-08	FBGN0002914, FBGN0000427, FBGN0003733, FBGN0000307, FBGN0004811, FBGN0003983, FBGN0034430, FBGN0003979, FBGN0003980, FBGN0014076, FBGN0023509, FBGN0039227, FBGN0002652, FBGN0000359, FBGN0000250, FBGN0015270, FBGN0010382, FBGN0000356, FBGN0000355, FBGN0000358, FBGN0000357, FBGN0004400, FBGN0000360, FBGN0003483, FBGN0025815, FBGN0041252, FBGN0015799, FBGN0033081, FBGN0005655, FBGN0000996	828	94	7937	3.05928	8.12929e-05	1.47811e-06	6.8914e-05
GOTERM_BP_FAT	GO:0030703~eggshell formation	30	2.16606	5.19815e-08	FBGN0002914, FBGN0000427, FBGN0003733, FBGN0000307, FBGN0004811, FBGN0003983, FBGN0034430, FBGN0003979, FBGN0003980, FBGN0014076, FBGN0023509, FBGN0039227, FBGN0002652, FBGN0000359, FBGN0000250, FBGN0015270, FBGN0010382, FBGN0000356, FBGN0000355, FBGN0000358, FBGN0000357, FBGN0004400, FBGN0000360, FBGN0003483, FBGN0025815, FBGN0041252, FBGN0015799, FBGN0033081, FBGN0005655, FBGN0000996	828	95	7937	3.02708	0.000105621	1.82114e-06	8.95385e-05
GOTERM_BP_FAT	GO:0007307~eggshell chorion gene amplification	11	0.794224	6.38138e-07	FBGN0002914, FBGN0025815, FBGN0034430, FBGN0015799, FBGN0023509, FBGN0015270, FBGN0000307, FBGN0033081, FBGN0005655, FBGN0010382, FBGN0000996	828	16	7937	6.5902	0.00129586	1.96467e-05	0.00109919
GOTERM_BP_FAT	GO:0030707~ovarian follicle cell development	46	3.3213	6.7606e-07	FBGN0002914, FBGN0000427, FBGN0003733, FBGN0020224, FBGN0000307, FBGN0000392, FBGN0015600, FBGN0004811, FBGN0003983, FBGN0000499, FBGN0004644, FBGN0026192, FBGN0034430, FBGN0003979, FBGN0000463, FBGN0003980, FBGN0014076, FBGN0003079, FBGN0039227, FBGN0023509, FBGN0002652, FBGN0000359, FBGN0000250, FBGN0015270, FBGN0004374, FBGN0010382, FBGN0000356, FBGN0000355, FBGN0000358, FBGN0000357, FBGN00116…	828	204	7937	2.16149	0.00137281	2.05036e-05	0.00116451
GOTERM_BP_FAT	GO:0007306~eggshell chorion assembly	23	1.66065	9.3225e-07	FBGN0002914, FBGN0000427, FBGN0000360, FBGN0003483, FBGN0000307, FBGN0025815, FBGN0041252, FBGN0034430, FBGN0015799, FBGN0023509, FBGN0039227, FBGN0002652, FBGN0000359, FBGN0015270, FBGN0000250, FBGN0033081, FBGN0010382, FBGN0005655, FBGN0000356, FBGN0000355, FBGN0000358, FBGN0000996, FBGN0000357	828	69	7937	3.19525	0.00189254	2.70615e-05	0.0016058
GOTERM_BP_FAT	GO:0010927~cellular component assembly involved in morphogenesis	24	1.73285	3.30047e-05	FBGN0002914, FBGN0000427, FBGN0000360, FBGN0003483, FBGN0000307, FBGN0025815, FBGN0041252, FBGN0034430, FBGN0015799, FBGN0023509, FBGN0039227, FBGN0026371, FBGN0002652, FBGN0000359, FBGN0015270, FBGN0000250, FBGN0033081, FBGN0010382, FBGN0005655, FBGN0000356, FBGN0000355, FBGN0000358, FBGN0000996, FBGN0000357	828	90	7937	2.5562	0.0648672	0.000670442	0.0568357
Annotation Cluster 19	Enrichment Score: 6.468445620968601
Category	Term	Count	%	PValue	Genes	List Total	Pop Hits	Pop Total	Fold Enrichment	Bonferroni	Benjamini	FDR
GOTERM_BP_FAT	GO:0006396~RNA processing	72	5.19856	8.09883e-11	FBGN0040235, FBGN0031493, FBGN0036450, FBGN0031492, FBGN0036733, FBGN0005649, FBGN0039977, FBGN0052533, FBGN0015621, FBGN0015393, FBGN0030063, FBGN0260771, FBGN0028474, FBGN0260932, FBGN0027841, FBGN0034703, FBGN0015075, FBGN0033378, FBGN0011666, FBGN0026722, FBGN0039828, FBGN0036641, FBGN0039867, FBGN0033859, FBGN0005411, FBGN0022943, FBGN0260780, FBGN0029755, FBGN0039861, FBGN0011725, FBGN00048…	828	312	7937	2.2121	1.64568e-07	4.84024e-09	1.39503e-07
GOTERM_BP_FAT	GO:0016071~mRNA metabolic process	56	4.04332	2.55271e-10	FBGN0040235, FBGN0031493, FBGN0036450, FBGN0031492, FBGN0036733, FBGN0005649, FBGN0036735, FBGN0039977, FBGN0052533, FBGN0015621, FBGN0015393, FBGN0028474, FBGN0027841, FBGN0015075, FBGN0033378, FBGN0011666, FBGN0037707, FBGN0036641, FBGN0039867, FBGN0005411, FBGN0022943, FBGN0260780, FBGN0011725, FBGN0004856, FBGN0260944, FBGN0002962, FBGN0000426, FBGN0017457, FBGN0034962, FBGN0023520, FBGN00349…	828	219	7937	2.45115	5.18711e-07	1.40192e-08	4.39706e-07
KEGG_PATHWAY	dme03040:Spliceosome	37	2.67148	1.67523e-09	FBGN0037569, FBGN0000426, FBGN0017457, FBGN0040235, FBGN0031493, FBGN0031492, FBGN0036733, FBGN0039977, FBGN0261119, FBGN0039732, FBGN0037644, FBGN0036277, FBGN0015393, FBGN0015818, FBGN0028474, FBGN0031822, FBGN0086683, FBGN0033378, FBGN0016978, FBGN0036915, FBGN0039558, FBGN0035520, FBGN0005411, FBGN0033859, FBGN0035271, FBGN0022943, FBGN0030969, FBGN0004856, FBGN0050342, FBGN0030631, FBGN00143…	241	111	2054	2.84094	1.22292e-07	6.11458e-08	1.74859e-06
GOTERM_BP_FAT	GO:0006397~mRNA processing	49	3.53791	6.17219e-09	FBGN0000426, FBGN0017457, FBGN0040235, FBGN0031493, FBGN0034962, FBGN0036450, FBGN0005649, FBGN0031492, FBGN0036733, FBGN0039977, FBGN0052533, FBGN0015621, FBGN0086707, FBGN0030551, FBGN0036277, FBGN0015393, FBGN0016070, FBGN0031607, FBGN0015818, FBGN0028474, FBGN0041186, FBGN0030789, FBGN0027841, FBGN0086683, FBGN0015075, FBGN0033378, FBGN0016978, FBGN0011666, FBGN0036915, FBGN0036641, FBGN00398…	828	194	7937	2.42114	1.25418e-05	2.78708e-07	1.06316e-05
GOTERM_BP_FAT	GO:0008380~RNA splicing	36	2.59928	2.23487e-06	FBGN0000426, FBGN0017457, FBGN0040235, FBGN0031493, FBGN0036450, FBGN0005649, FBGN0036733, FBGN0031492, FBGN0039977, FBGN0052533, FBGN0030551, FBGN0086707, FBGN0036277, FBGN0015393, FBGN0031607, FBGN0015818, FBGN0086683, FBGN0015075, FBGN0033378, FBGN0016978, FBGN0036915, FBGN0051812, FBGN0036641, FBGN0005411, FBGN0035271, FBGN0022943, FBGN0024285, FBGN0082831, FBGN0004856, FBGN0050342, FBGN00306…	828	148	7937	2.33167	0.00453097	5.67642e-05	0.00384951
GOTERM_CC_FAT	GO:0005681~spliceosome	23	1.66065	6.91273e-06	FBGN0000426, FBGN0017457, FBGN0016978, FBGN0040235, FBGN0031493, FBGN0036915, FBGN0039558, FBGN0036733, FBGN0039977, FBGN0035271, FBGN0005411, FBGN0022943, FBGN0030551, FBGN0086707, FBGN0024285, FBGN0036277, FBGN0015393, FBGN0004856, FBGN0015818, FBGN0030631, FBGN0014366, FBGN0035675, FBGN0086683	548	71	4786	2.82919	0.00277507	0.000106876	0.00964848
GOTERM_BP_FAT	GO:0000377~RNA splicing, via transesterification reactions with bulged adenosine as nucleophile	31	2.23827	1.02003e-05	FBGN0000426, FBGN0017457, FBGN0040235, FBGN0031493, FBGN0036450, FBGN0005649, FBGN0036733, FBGN0031492, FBGN0039977, FBGN0052533, FBGN0030551, FBGN0036277, FBGN0015393, FBGN0031607, FBGN0015818, FBGN0086683, FBGN0015075, FBGN0016978, FBGN0036915, FBGN0036641, FBGN0005411, FBGN0035271, FBGN0022943, FBGN0024285, FBGN0004856, FBGN0050342, FBGN0030631, FBGN0014366, FBGN0035675, FBGN0028402, FBGN00332…	828	126	7937	2.3584	0.0205138	0.000222848	0.0175687
GOTERM_BP_FAT	GO:0000398~nuclear mRNA splicing, via spliceosome	31	2.23827	1.02003e-05	FBGN0000426, FBGN0017457, FBGN0040235, FBGN0031493, FBGN0036450, FBGN0005649, FBGN0036733, FBGN0031492, FBGN0039977, FBGN0052533, FBGN0030551, FBGN0036277, FBGN0015393, FBGN0031607, FBGN0015818, FBGN0086683, FBGN0015075, FBGN0016978, FBGN0036915, FBGN0036641, FBGN0005411, FBGN0035271, FBGN0022943, FBGN0024285, FBGN0004856, FBGN0050342, FBGN0030631, FBGN0014366, FBGN0035675, FBGN0028402, FBGN00332…	828	126	7937	2.3584	0.0205138	0.000222848	0.0175687
GOTERM_BP_FAT	GO:0000375~RNA splicing, via transesterification reactions	31	2.23827	1.20575e-05	FBGN0000426, FBGN0017457, FBGN0040235, FBGN0031493, FBGN0036450, FBGN0005649, FBGN0036733, FBGN0031492, FBGN0039977, FBGN0052533, FBGN0030551, FBGN0036277, FBGN0015393, FBGN0031607, FBGN0015818, FBGN0086683, FBGN0015075, FBGN0016978, FBGN0036915, FBGN0036641, FBGN0005411, FBGN0035271, FBGN0022943, FBGN0024285, FBGN0004856, FBGN0050342, FBGN0030631, FBGN0014366, FBGN0035675, FBGN0028402, FBGN00332…	828	127	7937	2.33983	0.0242034	0.000252557	0.0207672
GOTERM_CC_FAT	GO:0030532~small nuclear ribonucleoprotein complex	19	1.37184	0.00499136	FBGN0000426, FBGN0017457, FBGN0016978, FBGN0031493, FBGN0036915, FBGN0036733, FBGN0031492, FBGN0005649, FBGN0005411, FBGN0035271, FBGN0039274, FBGN0036277, FBGN0015393, FBGN0015818, FBGN0002899, FBGN0014366, FBGN0035675, FBGN0028402, FBGN0033210	548	83	4786	1.99925	0.866219	0.0402208	6.74614
Annotation Cluster 20	Enrichment Score: 5.9116298580876725
Category	Term	Count	%	PValue	Genes	List Total	Pop Hits	Pop Total	Fold Enrichment	Bonferroni	Benjamini	FDR
GOTERM_BP_FAT	GO:0048610~reproductive cellular process	94	6.787	8.89922e-09	FBGN0002914, FBGN0000927, FBGN0003124, FBGN0000307, FBGN0020224, FBGN0000615, FBGN0026206, FBGN0004811, FBGN0027889, FBGN0003983, FBGN0087040, FBGN0026192, FBGN0003479, FBGN0003980, FBGN0014076, FBGN0023509, FBGN0002652, FBGN0010382, FBGN0027053, FBGN0034098, FBGN0033378, FBGN0011666, FBGN0019686, FBGN0011823, FBGN0019972, FBGN0001990, FBGN0031977, FBGN0011570, FBGN0022786, FBGN0000140, FBGN00036…	828	500	7937	1.80212	1.80831e-05	3.84749e-07	1.5329e-05
GOTERM_BP_FAT	GO:0048477~oogenesis	97	7.00361	4.80483e-08	FBGN0002914, FBGN0026598, FBGN0020224, FBGN0000307, FBGN0003187, FBGN0000615, FBGN0004811, FBGN0027889, FBGN0003983, FBGN0026192, FBGN0010300, FBGN0003479, FBGN0087008, FBGN0003980, FBGN0014076, FBGN0023509, FBGN0002652, FBGN0028974, FBGN0010382, FBGN0034098, FBGN0027053, FBGN0033378, FBGN0011823, FBGN0001990, FBGN0031977, FBGN0011570, FBGN0260780, FBGN0000140, FBGN0003655, FBGN0086904, FBGN00047…	828	539	7937	1.72508	9.76295e-05	1.74347e-06	8.27636e-05
GOTERM_BP_FAT	GO:0007292~female gamete generation	97	7.00361	9.15254e-08	FBGN0002914, FBGN0026598, FBGN0020224, FBGN0000307, FBGN0003187, FBGN0000615, FBGN0004811, FBGN0027889, FBGN0003983, FBGN0026192, FBGN0010300, FBGN0003479, FBGN0087008, FBGN0003980, FBGN0014076, FBGN0023509, FBGN0002652, FBGN0028974, FBGN0010382, FBGN0034098, FBGN0027053, FBGN0033378, FBGN0011823, FBGN0001990, FBGN0031977, FBGN0011570, FBGN0260780, FBGN0000140, FBGN0003655, FBGN0086904, FBGN00047…	828	546	7937	1.70296	0.000185962	3.15219e-06	0.000157653
GOTERM_BP_FAT	GO:0019953~sexual reproduction	119	8.59206	4.92787e-07	FBGN0002914, FBGN0020224, FBGN0003187, FBGN0000615, FBGN0026206, FBGN0004811, FBGN0027889, FBGN0010300, FBGN0087008, FBGN0023509, FBGN0010382, FBGN0034098, FBGN0033378, FBGN0019686, FBGN0011823, FBGN0000140, FBGN0003655, FBGN0011725, FBGN0015925, FBGN0002899, FBGN0005695, FBGN0011232, FBGN0000826, FBGN0004606, FBGN0002781, FBGN0000392, FBGN0004581, FBGN0015600, FBGN0015602, FBGN0003978, FBGN00004…	828	735	7937	1.55198	0.00100084	1.54052e-05	0.000848826
GOTERM_BP_FAT	GO:0030707~ovarian follicle cell development	46	3.3213	6.7606e-07	FBGN0002914, FBGN0000427, FBGN0003733, FBGN0020224, FBGN0000307, FBGN0000392, FBGN0015600, FBGN0004811, FBGN0003983, FBGN0000499, FBGN0004644, FBGN0026192, FBGN0034430, FBGN0003979, FBGN0000463, FBGN0003980, FBGN0014076, FBGN0003079, FBGN0039227, FBGN0023509, FBGN0002652, FBGN0000359, FBGN0000250, FBGN0015270, FBGN0004374, FBGN0010382, FBGN0000356, FBGN0000355, FBGN0000358, FBGN0000357, FBGN00116…	828	204	7937	2.16149	0.00137281	2.05036e-05	0.00116451
GOTERM_BP_FAT	GO:0003006~reproductive developmental process	87	6.28159	1.99902e-06	FBGN0002914, FBGN0026598, FBGN0001139, FBGN0000307, FBGN0020224, FBGN0000615, FBGN0026206, FBGN0004811, FBGN0003983, FBGN0026192, FBGN0003479, FBGN0003980, FBGN0014076, FBGN0023509, FBGN0002652, FBGN0010382, FBGN0027053, FBGN0034098, FBGN0033378, FBGN0011666, FBGN0019686, FBGN0011823, FBGN0019972, FBGN0001990, FBGN0011570, FBGN0000140, FBGN0003655, FBGN0015925, FBGN0002899, FBGN0005695, FBGN00112…	828	506	7937	1.64814	0.00405378	5.27521e-05	0.00344328
GOTERM_BP_FAT	GO:0007276~gamete generation	111	8.01444	9.90564e-06	FBGN0002914, FBGN0020224, FBGN0003187, FBGN0000615, FBGN0026206, FBGN0027889, FBGN0004811, FBGN0010300, FBGN0087008, FBGN0023509, FBGN0010382, FBGN0034098, FBGN0033378, FBGN0019686, FBGN0011823, FBGN0000140, FBGN0003655, FBGN0011725, FBGN0015925, FBGN0002899, FBGN0005695, FBGN0011232, FBGN0004606, FBGN0002781, FBGN0000392, FBGN0004581, FBGN0015600, FBGN0015602, FBGN0003978, FBGN0000463, FBGN00039…	828	715	7937	1.48814	0.0199271	0.000218763	0.0170612
GOTERM_BP_FAT	GO:0048609~reproductive process in a multicellular organism	113	8.15884	0.000155492	FBGN0002914, FBGN0020224, FBGN0003187, FBGN0000615, FBGN0026206, FBGN0027889, FBGN0004811, FBGN0010300, FBGN0087008, FBGN0023509, FBGN0010382, FBGN0034098, FBGN0033378, FBGN0019686, FBGN0011823, FBGN0000140, FBGN0003655, FBGN0011725, FBGN0015925, FBGN0002899, FBGN0005695, FBGN0011232, FBGN0004606, FBGN0002781, FBGN0000392, FBGN0004581, FBGN0015600, FBGN0015602, FBGN0003978, FBGN0000463, FBGN00039…	828	778	7937	1.39227	0.270929	0.00281731	0.267498
GOTERM_BP_FAT	GO:0032504~multicellular organism reproduction	113	8.15884	0.000155492	FBGN0002914, FBGN0020224, FBGN0003187, FBGN0000615, FBGN0026206, FBGN0027889, FBGN0004811, FBGN0010300, FBGN0087008, FBGN0023509, FBGN0010382, FBGN0034098, FBGN0033378, FBGN0019686, FBGN0011823, FBGN0000140, FBGN0003655, FBGN0011725, FBGN0015925, FBGN0002899, FBGN0005695, FBGN0011232, FBGN0004606, FBGN0002781, FBGN0000392, FBGN0004581, FBGN0015600, FBGN0015602, FBGN0003978, FBGN0000463, FBGN00039…	828	778	7937	1.39227	0.270929	0.00281731	0.267498
Annotation Cluster 21	Enrichment Score: 5.825627198006405
Category	Term	Count	%	PValue	Genes	List Total	Pop Hits	Pop Total	Fold Enrichment	Bonferroni	Benjamini	FDR
GOTERM_BP_FAT	GO:0007143~female meiosis	25	1.80505	5.73513e-09	FBGN0261278, FBGN0026433, FBGN0002901, FBGN0001086, FBGN0003545, FBGN0014133, FBGN0003124, FBGN0040298, FBGN0032929, FBGN0010314, FBGN0002715, FBGN0036341, FBGN0000392, FBGN0027889, FBGN0011692, FBGN0011761, FBGN0053905, FBGN0002948, FBGN0003479, FBGN0011606, FBGN0002899, FBGN0004655, FBGN0035120, FBGN0002962, FBGN0002673	828	63	7937	3.80387	1.16537e-05	2.71018e-07	9.87881e-06
GOTERM_BP_FAT	GO:0007126~meiosis	46	3.3213	3.73095e-07	FBGN0261278, FBGN0026433, FBGN0001612, FBGN0026430, FBGN0035627, FBGN0002781, FBGN0003124, FBGN0029977, FBGN0032929, FBGN0017577, FBGN0040298, FBGN0002715, FBGN0050169, FBGN0000392, FBGN0026206, FBGN0004581, FBGN0027889, FBGN0011692, FBGN0003479, FBGN0040347, FBGN0004374, FBGN0004379, FBGN0034728, FBGN0002673, FBGN0024227, FBGN0010097, FBGN0002901, FBGN0001086, FBGN0003545, FBGN0020270, FBGN00141…	828	200	7937	2.20472	0.000757843	1.20337e-05	0.000642658
GOTERM_BP_FAT	GO:0051327~M phase of meiotic cell cycle	46	3.3213	3.73095e-07	FBGN0261278, FBGN0026433, FBGN0001612, FBGN0026430, FBGN0035627, FBGN0002781, FBGN0003124, FBGN0029977, FBGN0032929, FBGN0017577, FBGN0040298, FBGN0002715, FBGN0050169, FBGN0000392, FBGN0026206, FBGN0004581, FBGN0027889, FBGN0011692, FBGN0003479, FBGN0040347, FBGN0004374, FBGN0004379, FBGN0034728, FBGN0002673, FBGN0024227, FBGN0010097, FBGN0002901, FBGN0001086, FBGN0003545, FBGN0020270, FBGN00141…	828	200	7937	2.20472	0.000757843	1.20337e-05	0.000642658
GOTERM_BP_FAT	GO:0051321~meiotic cell cycle	47	3.3935	7.24366e-07	FBGN0261278, FBGN0026433, FBGN0001612, FBGN0026430, FBGN0035627, FBGN0002781, FBGN0003124, FBGN0029977, FBGN0032929, FBGN0017577, FBGN0040298, FBGN0002715, FBGN0050169, FBGN0000392, FBGN0026206, FBGN0004581, FBGN0027889, FBGN0011692, FBGN0003479, FBGN0040347, FBGN0004374, FBGN0004379, FBGN0034728, FBGN0002673, FBGN0024227, FBGN0010097, FBGN0002901, FBGN0001086, FBGN0003545, FBGN0020270, FBGN00141…	828	211	7937	2.13521	0.00147083	2.16455e-05	0.00124772
GOTERM_BP_FAT	GO:0045132~meiotic chromosome segregation	19	1.37184	1.057e-05	FBGN0261278, FBGN0002901, FBGN0003545, FBGN0002781, FBGN0014133, FBGN0003124, FBGN0017577, FBGN0032929, FBGN0002715, FBGN0000392, FBGN0011692, FBGN0003346, FBGN0053905, FBGN0002948, FBGN0011606, FBGN0002899, FBGN0004655, FBGN0004379, FBGN0002962	828	57	7937	3.19525	0.0212493	0.000226062	0.0182053
GOTERM_BP_FAT	GO:0016321~female meiosis chromosome segregation	11	0.794224	0.00181979	FBGN0261278, FBGN0011692, FBGN0053905, FBGN0011606, FBGN0002901, FBGN0003545, FBGN0002899, FBGN0014133, FBGN0004655, FBGN0032929, FBGN0002962	828	34	7937	3.10127	0.975306	0.025908	3.08875
Annotation Cluster 22	Enrichment Score: 5.466793818227816
Category	Term	Count	%	PValue	Genes	List Total	Pop Hits	Pop Total	Fold Enrichment	Bonferroni	Benjamini	FDR
GOTERM_MF_FAT	GO:0003712~transcription cofactor activity	23	1.66065	4.78699e-07	FBGN0013764, FBGN0024330, FBGN0250850, FBGN0013753, FBGN0001139, FBGN0038578, FBGN0040078, FBGN0015299, FBGN0035754, FBGN0028387, FBGN0023097, FBGN0001078, FBGN0024491, FBGN0010825, FBGN0022786, FBGN0025463, FBGN0011715, FBGN0034707, FBGN0042085, FBGN0039559, FBGN0030093, FBGN0001169, FBGN0000212	881	63	7918	3.28116	0.000330248	2.35928e-05	0.000720515
GOTERM_MF_FAT	GO:0008134~transcription factor binding	28	2.02166	6.40831e-07	FBGN0013764, FBGN0024330, FBGN0250850, FBGN0003687, FBGN0001139, FBGN0028387, FBGN0001078, FBGN0024491, FBGN0010825, FBGN0025463, FBGN0011715, FBGN0034707, FBGN0000250, FBGN0042085, FBGN0010287, FBGN0013753, FBGN0038578, FBGN0040078, FBGN0015299, FBGN0035754, FBGN0023097, FBGN0030530, FBGN0022786, FBGN0015799, FBGN0039559, FBGN0030093, FBGN0001169, FBGN0000212	881	89	7918	2.82753	0.000442076	2.76354e-05	0.000964546
GOTERM_MF_FAT	GO:0016563~transcription activator activity	26	1.87726	1.79473e-05	FBGN0002914, FBGN0000617, FBGN0024330, FBGN0250850, FBGN0028387, FBGN0003512, FBGN0034650, FBGN0011715, FBGN0025463, FBGN0010282, FBGN0042085, FBGN0000251, FBGN0005630, FBGN0000413, FBGN0013753, FBGN0038578, FBGN0040078, FBGN0015299, FBGN0035754, FBGN0023097, FBGN0003607, FBGN0001180, FBGN0004837, FBGN0004795, FBGN0030093, FBGN0000212	881	93	7918	2.51264	0.0123074	0.000458551	0.02701
GOTERM_MF_FAT	GO:0003713~transcription coactivator activity	14	1.01083	2.46616e-05	FBGN0250850, FBGN0024330, FBGN0013753, FBGN0038578, FBGN0015299, FBGN0040078, FBGN0035754, FBGN0028387, FBGN0023097, FBGN0011715, FBGN0025463, FBGN0042085, FBGN0030093, FBGN0000212	881	33	7918	3.81288	0.0168727	0.00058661	0.0371131
Annotation Cluster 23	Enrichment Score: 5.416849310507636
Category	Term	Count	%	PValue	Genes	List Total	Pop Hits	Pop Total	Fold Enrichment	Bonferroni	Benjamini	FDR
GOTERM_BP_FAT	GO:0006270~DNA replication initiation	13	0.938628	5.14175e-10	FBGN0020633, FBGN0024332, FBGN0017577, FBGN0023181, FBGN0026143, FBGN0025815, FBGN0022772, FBGN0014861, FBGN0005696, FBGN0005654, FBGN0015270, FBGN0015271, FBGN0015929	828	15	7937	8.30765	1.0448e-06	2.61201e-08	8.85671e-07
GOTERM_CC_FAT	GO:0005664~nuclear origin of replication recognition complex	6	0.433213	0.000330499	FBGN0022772, FBGN0005654, FBGN0023181, FBGN0015270, FBGN0015271, FBGN0000996	548	7	4786	7.48592	0.124432	0.00358498	0.46033
GOTERM_CC_FAT	GO:0000808~origin recognition complex	6	0.433213	0.000330499	FBGN0022772, FBGN0005654, FBGN0023181, FBGN0015270, FBGN0015271, FBGN0000996	548	7	4786	7.48592	0.124432	0.00358498	0.46033
Annotation Cluster 24	Enrichment Score: 5.242321544715941
Category	Term	Count	%	PValue	Genes	List Total	Pop Hits	Pop Total	Fold Enrichment	Bonferroni	Benjamini	FDR
GOTERM_MF_FAT	GO:0005524~ATP binding	127	9.16968	4.61428e-07	FBGN0261278, FBGN0001179, FBGN0038588, FBGN0040233, FBGN0040232, FBGN0052533, FBGN0025355, FBGN0027889, FBGN0034705, FBGN0027783, FBGN0034299, FBGN0002413, FBGN0021750, FBGN0261270, FBGN0004419, FBGN0037924, FBGN0011737, FBGN0024227, FBGN0019686, FBGN0029113, FBGN0039623, FBGN0025743, FBGN0030864, FBGN0024542, FBGN0039164, FBGN0027090, FBGN0035689, FBGN0027085, FBGN0027084, FBGN0002899, FBGN00270…	881	748	7918	1.52595	0.000318335	2.44909e-05	0.00069452
GOTERM_MF_FAT	GO:0032559~adenyl ribonucleotide binding	127	9.16968	5.26267e-07	FBGN0261278, FBGN0001179, FBGN0038588, FBGN0040233, FBGN0040232, FBGN0052533, FBGN0025355, FBGN0027889, FBGN0034705, FBGN0027783, FBGN0034299, FBGN0002413, FBGN0021750, FBGN0261270, FBGN0004419, FBGN0037924, FBGN0011737, FBGN0024227, FBGN0019686, FBGN0029113, FBGN0039623, FBGN0025743, FBGN0030864, FBGN0024542, FBGN0039164, FBGN0027090, FBGN0035689, FBGN0027085, FBGN0027084, FBGN0002899, FBGN00270…	881	750	7918	1.52189	0.000363059	2.4208e-05	0.000792112
GOTERM_MF_FAT	GO:0000166~nucleotide binding	186	13.4296	6.52302e-07	FBGN0261278, FBGN0039631, FBGN0001179, FBGN0038588, FBGN0040233, FBGN0040232, FBGN0052533, FBGN0027889, FBGN0025355, FBGN0034705, FBGN0030029, FBGN0027783, FBGN0034299, FBGN0028474, FBGN0002413, FBGN0031090, FBGN0021750, FBGN0259113, FBGN0261270, FBGN0260639, FBGN0004419, FBGN0037924, FBGN0011737, FBGN0033378, FBGN0024227, FBGN0019686, FBGN0029113, FBGN0039623, FBGN0025743, FBGN0030864, FBGN00389…	881	1206	7918	1.38613	0.000449988	2.64755e-05	0.000981813
GOTERM_MF_FAT	GO:0001882~nucleoside binding	135	9.74729	1.432e-06	FBGN0261278, FBGN0001179, FBGN0038588, FBGN0040233, FBGN0040232, FBGN0052533, FBGN0025355, FBGN0027889, FBGN0034705, FBGN0027783, FBGN0034299, FBGN0002413, FBGN0021750, FBGN0259113, FBGN0261270, FBGN0004419, FBGN0037924, FBGN0011737, FBGN0024227, FBGN0019686, FBGN0029113, FBGN0039623, FBGN0025743, FBGN0030864, FBGN0024542, FBGN0039164, FBGN0027090, FBGN0035689, FBGN0027085, FBGN0027084, FBGN00028…	881	824	7918	1.47247	0.000987596	5.4892e-05	0.00215537
GOTERM_MF_FAT	GO:0030554~adenyl nucleotide binding	133	9.60289	1.77484e-06	FBGN0261278, FBGN0001179, FBGN0038588, FBGN0040233, FBGN0040232, FBGN0052533, FBGN0025355, FBGN0027889, FBGN0034705, FBGN0027783, FBGN0034299, FBGN0002413, FBGN0021750, FBGN0261270, FBGN0004419, FBGN0037924, FBGN0011737, FBGN0024227, FBGN0019686, FBGN0029113, FBGN0039623, FBGN0025743, FBGN0030864, FBGN0024542, FBGN0039164, FBGN0027090, FBGN0035689, FBGN0027085, FBGN0027084, FBGN0002899, FBGN00270…	881	812	7918	1.47209	0.00122389	6.44525e-05	0.00267137
GOTERM_MF_FAT	GO:0001883~purine nucleoside binding	133	9.60289	2.43179e-06	FBGN0261278, FBGN0001179, FBGN0038588, FBGN0040233, FBGN0040232, FBGN0052533, FBGN0025355, FBGN0027889, FBGN0034705, FBGN0027783, FBGN0034299, FBGN0002413, FBGN0021750, FBGN0261270, FBGN0004419, FBGN0037924, FBGN0011737, FBGN0024227, FBGN0019686, FBGN0029113, FBGN0039623, FBGN0025743, FBGN0030864, FBGN0024542, FBGN0039164, FBGN0027090, FBGN0035689, FBGN0027085, FBGN0027084, FBGN0002899, FBGN00270…	881	817	7918	1.46308	0.00167653	8.38934e-05	0.00366016
SP_PIR_KEYWORDS	atp-binding	97	7.00361	2.70407e-06	FBGN0261278, FBGN0001179, FBGN0030268, FBGN0040233, FBGN0040232, FBGN0003124, FBGN0017577, FBGN0052533, FBGN0032908, FBGN0027889, FBGN0022772, FBGN0003479, FBGN0002413, FBGN0261270, FBGN0004419, FBGN0061359, FBGN0027375, FBGN0011737, FBGN0015075, FBGN0024227, FBGN0002466, FBGN0019686, FBGN0025743, FBGN0040078, FBGN0030863, FBGN0027090, FBGN0260780, FBGN0045035, FBGN0027085, FBGN0027084, FBGN00028…	1345	585	12980	1.60018	0.00072443	3.8141e-05	0.00355119
GOTERM_MF_FAT	GO:0032555~purine ribonucleotide binding	145	10.4693	5.98609e-06	FBGN0261278, FBGN0001179, FBGN0038588, FBGN0040233, FBGN0040232, FBGN0052533, FBGN0025355, FBGN0027889, FBGN0034705, FBGN0027783, FBGN0034299, FBGN0002413, FBGN0031090, FBGN0021750, FBGN0261270, FBGN0260639, FBGN0004419, FBGN0037924, FBGN0011737, FBGN0024227, FBGN0019686, FBGN0029113, FBGN0039623, FBGN0025743, FBGN0030864, FBGN0024542, FBGN0034627, FBGN0039164, FBGN0027090, FBGN0035689, FBGN00270…	881	923	7918	1.41191	0.00412189	0.000179567	0.00900962
GOTERM_MF_FAT	GO:0032553~ribonucleotide binding	145	10.4693	5.98609e-06	FBGN0261278, FBGN0001179, FBGN0038588, FBGN0040233, FBGN0040232, FBGN0052533, FBGN0025355, FBGN0027889, FBGN0034705, FBGN0027783, FBGN0034299, FBGN0002413, FBGN0031090, FBGN0021750, FBGN0261270, FBGN0260639, FBGN0004419, FBGN0037924, FBGN0011737, FBGN0024227, FBGN0019686, FBGN0029113, FBGN0039623, FBGN0025743, FBGN0030864, FBGN0024542, FBGN0034627, FBGN0039164, FBGN0027090, FBGN0035689, FBGN00270…	881	923	7918	1.41191	0.00412189	0.000179567	0.00900962
GOTERM_MF_FAT	GO:0017076~purine nucleotide binding	152	10.9747	1.17306e-05	FBGN0261278, FBGN0001179, FBGN0038588, FBGN0040233, FBGN0040232, FBGN0052533, FBGN0025355, FBGN0027889, FBGN0034705, FBGN0027783, FBGN0034299, FBGN0002413, FBGN0031090, FBGN0021750, FBGN0261270, FBGN0260639, FBGN0004419, FBGN0037924, FBGN0011737, FBGN0024227, FBGN0019686, FBGN0029113, FBGN0039623, FBGN0025743, FBGN0030864, FBGN0024542, FBGN0034627, FBGN0039164, FBGN0027090, FBGN0035689, FBGN00270…	881	989	7918	1.3813	0.00806147	0.000311265	0.0176549
SP_PIR_KEYWORDS	nucleotide-binding	108	7.79783	0.000222491	FBGN0261278, FBGN0001179, FBGN0040233, FBGN0040232, FBGN0052533, FBGN0027889, FBGN0002413, FBGN0031090, FBGN0261270, FBGN0260639, FBGN0004419, FBGN0011737, FBGN0024227, FBGN0019686, FBGN0025743, FBGN0030863, FBGN0034627, FBGN0027090, FBGN0027085, FBGN0027084, FBGN0029798, FBGN0086657, FBGN0015929, FBGN0030833, FBGN0086899, FBGN0011817, FBGN0025630, FBGN0033773, FBGN0011692, FBGN0037375, FBGN00322…	1345	743	12980	1.40277	0.0578909	0.00212753	0.291803
UP_SEQ_FEATURE	nucleotide phosphate-binding region:ATP	43	3.10469	0.00499364	FBGN0261278, FBGN0001179, FBGN0030268, FBGN0003733, FBGN0003124, FBGN0040298, FBGN0027889, FBGN0022772, FBGN0003479, FBGN0003079, FBGN0002413, FBGN0026371, FBGN0261270, FBGN0015271, FBGN0034728, FBGN0004419, FBGN0011737, FBGN0004378, FBGN0046706, FBGN0015075, FBGN0022338, FBGN0024227, FBGN0039141, FBGN0019686, FBGN0003545, FBGN0025743, FBGN0040078, FBGN0003502, FBGN0025815, FBGN0002542, FBGN00029…	436	196	2975	1.49697	0.994519	0.925964	7.64138
Annotation Cluster 25	Enrichment Score: 5.170165819042896
Category	Term	Count	%	PValue	Genes	List Total	Pop Hits	Pop Total	Fold Enrichment	Bonferroni	Benjamini	FDR
GOTERM_BP_FAT	GO:0051173~positive regulation of nitrogen compound metabolic process	33	2.38267	4.35191e-07	FBGN0040465, FBGN0003687, FBGN0002521, FBGN0034650, FBGN0025355, FBGN0040290, FBGN0025463, FBGN0011715, FBGN0015371, FBGN0087008, FBGN0031820, FBGN0002552, FBGN0010282, FBGN0013799, FBGN0042085, FBGN0000251, FBGN0028974, FBGN0010287, FBGN0005630, FBGN0000413, FBGN0013753, FBGN0038578, FBGN0013717, FBGN0003607, FBGN0001180, FBGN0004837, FBGN0000588, FBGN0004795, FBGN0003964, FBGN0011604, FBGN00053…	828	121	7937	2.6143	0.000883917	1.38172e-05	0.000749617
GOTERM_BP_FAT	GO:0045935~positive regulation of nucleobase, nucleoside, nucleotide and nucleic acid metabolic process	33	2.38267	4.35191e-07	FBGN0040465, FBGN0003687, FBGN0002521, FBGN0034650, FBGN0025355, FBGN0040290, FBGN0025463, FBGN0011715, FBGN0015371, FBGN0087008, FBGN0031820, FBGN0002552, FBGN0010282, FBGN0013799, FBGN0042085, FBGN0000251, FBGN0028974, FBGN0010287, FBGN0005630, FBGN0000413, FBGN0013753, FBGN0038578, FBGN0013717, FBGN0003607, FBGN0001180, FBGN0004837, FBGN0000588, FBGN0004795, FBGN0003964, FBGN0011604, FBGN00053…	828	121	7937	2.6143	0.000883917	1.38172e-05	0.000749617
GOTERM_BP_FAT	GO:0010604~positive regulation of macromolecule metabolic process	36	2.59928	7.93067e-07	FBGN0026598, FBGN0040465, FBGN0003687, FBGN0002521, FBGN0034650, FBGN0025355, FBGN0040290, FBGN0025463, FBGN0011715, FBGN0015371, FBGN0087008, FBGN0031820, FBGN0002552, FBGN0010282, FBGN0013799, FBGN0042085, FBGN0000251, FBGN0028974, FBGN0010287, FBGN0027052, FBGN0005630, FBGN0000413, FBGN0013753, FBGN0038578, FBGN0013717, FBGN0003607, FBGN0001180, FBGN0004837, FBGN0000588, FBGN0004795, FBGN00039…	828	142	7937	2.43019	0.00161021	2.3355e-05	0.00136605
GOTERM_BP_FAT	GO:0045941~positive regulation of transcription	30	2.16606	5.1442e-06	FBGN0040465, FBGN0002521, FBGN0034650, FBGN0025463, FBGN0011715, FBGN0015371, FBGN0087008, FBGN0031820, FBGN0002552, FBGN0010282, FBGN0013799, FBGN0042085, FBGN0000251, FBGN0028974, FBGN0010287, FBGN0005630, FBGN0000413, FBGN0013753, FBGN0038578, FBGN0013717, FBGN0003607, FBGN0001180, FBGN0004837, FBGN0000588, FBGN0004795, FBGN0003964, FBGN0011604, FBGN0005386, FBGN0030093, FBGN0000212	828	116	7937	2.47907	0.0103986	0.00012154	0.00886055
GOTERM_BP_FAT	GO:0010557~positive regulation of macromolecule biosynthetic process	32	2.31047	5.93875e-06	FBGN0040465, FBGN0002521, FBGN0034650, FBGN0025355, FBGN0040290, FBGN0025463, FBGN0011715, FBGN0015371, FBGN0087008, FBGN0031820, FBGN0002552, FBGN0010282, FBGN0013799, FBGN0042085, FBGN0000251, FBGN0028974, FBGN0010287, FBGN0005630, FBGN0000413, FBGN0013753, FBGN0038578, FBGN0013717, FBGN0003607, FBGN0001180, FBGN0004837, FBGN0000588, FBGN0004795, FBGN0003964, FBGN0011604, FBGN0005386, FBGN00300…	828	129	7937	2.37786	0.0119951	0.000138698	0.010229
GOTERM_BP_FAT	GO:0010628~positive regulation of gene expression	30	2.16606	6.17505e-06	FBGN0040465, FBGN0002521, FBGN0034650, FBGN0025463, FBGN0011715, FBGN0015371, FBGN0087008, FBGN0031820, FBGN0002552, FBGN0010282, FBGN0013799, FBGN0042085, FBGN0000251, FBGN0028974, FBGN0010287, FBGN0005630, FBGN0000413, FBGN0013753, FBGN0038578, FBGN0013717, FBGN0003607, FBGN0001180, FBGN0004837, FBGN0000588, FBGN0004795, FBGN0003964, FBGN0011604, FBGN0005386, FBGN0030093, FBGN0000212	828	117	7937	2.45788	0.0124694	0.000142578	0.010636
GOTERM_MF_FAT	GO:0016563~transcription activator activity	26	1.87726	1.79473e-05	FBGN0002914, FBGN0000617, FBGN0024330, FBGN0250850, FBGN0028387, FBGN0003512, FBGN0034650, FBGN0011715, FBGN0025463, FBGN0010282, FBGN0042085, FBGN0000251, FBGN0005630, FBGN0000413, FBGN0013753, FBGN0038578, FBGN0040078, FBGN0015299, FBGN0035754, FBGN0023097, FBGN0003607, FBGN0001180, FBGN0004837, FBGN0004795, FBGN0030093, FBGN0000212	881	93	7918	2.51264	0.0123074	0.000458551	0.02701
GOTERM_BP_FAT	GO:0051254~positive regulation of RNA metabolic process	24	1.73285	3.30047e-05	FBGN0005630, FBGN0013753, FBGN0003687, FBGN0038578, FBGN0013717, FBGN0002521, FBGN0003607, FBGN0034650, FBGN0004837, FBGN0000588, FBGN0025463, FBGN0011715, FBGN0015371, FBGN0087008, FBGN0031820, FBGN0002552, FBGN0013799, FBGN0042085, FBGN0028974, FBGN0000251, FBGN0005386, FBGN0030093, FBGN0010287, FBGN0000212	828	90	7937	2.5562	0.0648672	0.000670442	0.0568357
GOTERM_BP_FAT	GO:0009891~positive regulation of biosynthetic process	34	2.45487	3.38527e-05	FBGN0040465, FBGN0003687, FBGN0002521, FBGN0034650, FBGN0025355, FBGN0040290, FBGN0025463, FBGN0011715, FBGN0015371, FBGN0087008, FBGN0031820, FBGN0002552, FBGN0010282, FBGN0013799, FBGN0000250, FBGN0042085, FBGN0000251, FBGN0028974, FBGN0010287, FBGN0005630, FBGN0000413, FBGN0013753, FBGN0038578, FBGN0013717, FBGN0003607, FBGN0001180, FBGN0004837, FBGN0000588, FBGN0004795, FBGN0003964, FBGN00116…	828	153	7937	2.13017	0.0664772	0.000680856	0.0582955
GOTERM_BP_FAT	GO:0031328~positive regulation of cellular biosynthetic process	34	2.45487	3.38527e-05	FBGN0040465, FBGN0003687, FBGN0002521, FBGN0034650, FBGN0025355, FBGN0040290, FBGN0025463, FBGN0011715, FBGN0015371, FBGN0087008, FBGN0031820, FBGN0002552, FBGN0010282, FBGN0013799, FBGN0000250, FBGN0042085, FBGN0000251, FBGN0028974, FBGN0010287, FBGN0005630, FBGN0000413, FBGN0013753, FBGN0038578, FBGN0013717, FBGN0003607, FBGN0001180, FBGN0004837, FBGN0000588, FBGN0004795, FBGN0003964, FBGN00116…	828	153	7937	2.13017	0.0664772	0.000680856	0.0582955
GOTERM_BP_FAT	GO:0045893~positive regulation of transcription, DNA-dependent	23	1.66065	6.9838e-05	FBGN0005630, FBGN0013753, FBGN0038578, FBGN0013717, FBGN0002521, FBGN0003607, FBGN0034650, FBGN0004837, FBGN0000588, FBGN0025463, FBGN0011715, FBGN0015371, FBGN0087008, FBGN0031820, FBGN0002552, FBGN0013799, FBGN0042085, FBGN0028974, FBGN0000251, FBGN0030093, FBGN0005386, FBGN0010287, FBGN0000212	828	88	7937	2.50537	0.132306	0.00135067	0.120228
Annotation Cluster 26	Enrichment Score: 5.14977933190871
Category	Term	Count	%	PValue	Genes	List Total	Pop Hits	Pop Total	Fold Enrichment	Bonferroni	Benjamini	FDR
GOTERM_BP_FAT	GO:0000075~cell cycle checkpoint	15	1.08303	1.15585e-08	FBGN0003268, FBGN0261278, FBGN0035640, FBGN0019686, FBGN0002901, FBGN0003479, FBGN0045035, FBGN0020270, FBGN0011474, FBGN0032698, FBGN0061476, FBGN0050169, FBGN0031549, FBGN0000996, FBGN0011737	828	24	7937	5.99109	2.34866e-05	4.79325e-07	1.99096e-05
GOTERM_BP_FAT	GO:0031570~DNA integrity checkpoint	8	0.577617	1.17719e-05	FBGN0261278, FBGN0019686, FBGN0045035, FBGN0002901, FBGN0020270, FBGN0032698, FBGN0011474, FBGN0000996	828	10	7937	7.6686	0.0236368	0.000249143	0.0202753
GOTERM_BP_FAT	GO:0000077~DNA damage checkpoint	7	0.505415	8.00732e-05	FBGN0261278, FBGN0019686, FBGN0045035, FBGN0002901, FBGN0020270, FBGN0032698, FBGN0011474	828	9	7937	7.45558	0.150167	0.00150549	0.137837
GOTERM_BP_FAT	GO:0042770~DNA damage response, signal transduction	8	0.577617	0.000231018	FBGN0261278, FBGN0019686, FBGN0045035, FBGN0029131, FBGN0002901, FBGN0020270, FBGN0032698, FBGN0011474	828	14	7937	5.47757	0.374675	0.00393746	0.397186
Annotation Cluster 27	Enrichment Score: 4.92812861128269
Category	Term	Count	%	PValue	Genes	List Total	Pop Hits	Pop Total	Fold Enrichment	Bonferroni	Benjamini	FDR
GOTERM_BP_FAT	GO:0051052~regulation of DNA metabolic process	12	0.866426	2.35692e-07	FBGN0038608, FBGN0040290, FBGN0015799, FBGN0032698, FBGN0029798, FBGN0000307, FBGN0033081, FBGN0005655, FBGN0010382, FBGN0000996, FBGN0025355, FBGN0001120	828	18	7937	6.3905	0.000478812	7.85122e-06	0.000405981
GOTERM_BP_FAT	GO:0007307~eggshell chorion gene amplification	11	0.794224	6.38138e-07	FBGN0002914, FBGN0025815, FBGN0034430, FBGN0015799, FBGN0023509, FBGN0015270, FBGN0000307, FBGN0033081, FBGN0005655, FBGN0010382, FBGN0000996	828	16	7937	6.5902	0.00129586	1.96467e-05	0.00109919
GOTERM_BP_FAT	GO:0006275~regulation of DNA replication	10	0.722022	3.88793e-06	FBGN0040290, FBGN0015799, FBGN0032698, FBGN0000307, FBGN0033081, FBGN0005655, FBGN0010382, FBGN0000996, FBGN0025355, FBGN0001120	828	15	7937	6.3905	0.00786917	9.40467e-05	0.00669678
GOTERM_BP_FAT	GO:0051053~negative regulation of DNA metabolic process	7	0.505415	0.000366207	FBGN0038608, FBGN0015799, FBGN0032698, FBGN0033081, FBGN0000996, FBGN0025355, FBGN0001120	828	11	7937	6.10002	0.524919	0.0060327	0.628924
GOTERM_BP_FAT	GO:0008156~negative regulation of DNA replication	6	0.433213	0.0010682	FBGN0015799, FBGN0032698, FBGN0033081, FBGN0000996, FBGN0025355, FBGN0001120	828	9	7937	6.3905	0.886021	0.0157271	1.82412
Annotation Cluster 28	Enrichment Score: 4.654593940423594
Category	Term	Count	%	PValue	Genes	List Total	Pop Hits	Pop Total	Fold Enrichment	Bonferroni	Benjamini	FDR
GOTERM_BP_FAT	GO:0010605~negative regulation of macromolecule metabolic process	73	5.27076	6.49021e-11	FBGN0017430, FBGN0038608, FBGN0026598, FBGN0039631, FBGN0038390, FBGN0001139, FBGN0038872, FBGN0002521, FBGN0028387, FBGN0024491, FBGN0025355, FBGN0034650, FBGN0032321, FBGN0022772, FBGN0087008, FBGN0025825, FBGN0023509, FBGN0032698, FBGN0002652, FBGN0260932, FBGN0034098, FBGN0027053, FBGN0011666, FBGN0003567, FBGN0026722, FBGN0000629, FBGN0011474, FBGN0022943, FBGN0003607, FBGN0029755, FBGN00398…	828	317	7937	2.20744	1.31881e-07	4.12128e-09	1.11794e-07
GOTERM_BP_FAT	GO:0010629~negative regulation of gene expression	53	3.82671	1.3833e-06	FBGN0017430, FBGN0026598, FBGN0039631, FBGN0038390, FBGN0001139, FBGN0038872, FBGN0002521, FBGN0028387, FBGN0024491, FBGN0034650, FBGN0032321, FBGN0022772, FBGN0087008, FBGN0025825, FBGN0023509, FBGN0002652, FBGN0260932, FBGN0003567, FBGN0026722, FBGN0000629, FBGN0022943, FBGN0003607, FBGN0029755, FBGN0039861, FBGN0004795, FBGN0045035, FBGN0010762, FBGN0005695, FBGN0029800, FBGN0026427, FBGN00359…	828	256	7937	1.98455	0.00280691	3.79839e-05	0.00238271
GOTERM_BP_FAT	GO:0006355~regulation of transcription, DNA-dependent	100	7.22022	3.28153e-06	FBGN0002914, FBGN0039631, FBGN0000617, FBGN0038872, FBGN0002521, FBGN0001078, FBGN0024491, FBGN0034707, FBGN0087008, FBGN0023509, FBGN0042085, FBGN0010287, FBGN0003567, FBGN0000629, FBGN0013753, FBGN0038578, FBGN0035754, FBGN0011725, FBGN0051390, FBGN0010762, FBGN0005695, FBGN0031873, FBGN0010575, FBGN0030093, FBGN0003044, FBGN0004606, FBGN0011291, FBGN0027490, FBGN0015602, FBGN0010422, FBGN00002…	828	612	7937	1.5663	0.00664591	8.03352e-05	0.00565232
GOTERM_BP_FAT	GO:0010558~negative regulation of macromolecule biosynthetic process	50	3.61011	4.99241e-06	FBGN0035827, FBGN0017430, FBGN0039631, FBGN0003044, FBGN0026598, FBGN0027553, FBGN0038390, FBGN0001139, FBGN0026577, FBGN0038872, FBGN0002521, FBGN0028387, FBGN0000392, FBGN0024491, FBGN0025355, FBGN0034650, FBGN0016070, FBGN0022772, FBGN0034430, FBGN0087008, FBGN0015371, FBGN0025825, FBGN0032698, FBGN0023509, FBGN0015270, FBGN0015271, FBGN0034098, FBGN0032475, FBGN0011666, FBGN0003567, FBGN00006…	828	246	7937	1.94832	0.0100933	0.000119341	0.00859912
GOTERM_BP_FAT	GO:0009890~negative regulation of biosynthetic process	50	3.61011	7.10009e-06	FBGN0035827, FBGN0017430, FBGN0039631, FBGN0003044, FBGN0026598, FBGN0027553, FBGN0038390, FBGN0001139, FBGN0026577, FBGN0038872, FBGN0002521, FBGN0028387, FBGN0000392, FBGN0024491, FBGN0025355, FBGN0034650, FBGN0016070, FBGN0022772, FBGN0034430, FBGN0087008, FBGN0015371, FBGN0025825, FBGN0032698, FBGN0023509, FBGN0015270, FBGN0015271, FBGN0034098, FBGN0032475, FBGN0011666, FBGN0003567, FBGN00006…	828	249	7937	1.92485	0.0143238	0.000162093	0.0122292
GOTERM_BP_FAT	GO:0031327~negative regulation of cellular biosynthetic process	50	3.61011	7.10009e-06	FBGN0035827, FBGN0017430, FBGN0039631, FBGN0003044, FBGN0026598, FBGN0027553, FBGN0038390, FBGN0001139, FBGN0026577, FBGN0038872, FBGN0002521, FBGN0028387, FBGN0000392, FBGN0024491, FBGN0025355, FBGN0034650, FBGN0016070, FBGN0022772, FBGN0034430, FBGN0087008, FBGN0015371, FBGN0025825, FBGN0032698, FBGN0023509, FBGN0015270, FBGN0015271, FBGN0034098, FBGN0032475, FBGN0011666, FBGN0003567, FBGN00006…	828	249	7937	1.92485	0.0143238	0.000162093	0.0122292
GOTERM_BP_FAT	GO:0051172~negative regulation of nitrogen compound metabolic process	46	3.3213	8.55336e-06	FBGN0038608, FBGN0017430, FBGN0026598, FBGN0039631, FBGN0003044, FBGN0027553, FBGN0038390, FBGN0001139, FBGN0038872, FBGN0026577, FBGN0002521, FBGN0028387, FBGN0024491, FBGN0034650, FBGN0025355, FBGN0022772, FBGN0034430, FBGN0087008, FBGN0015371, FBGN0025825, FBGN0023509, FBGN0032698, FBGN0015270, FBGN0015271, FBGN0016978, FBGN0003567, FBGN0032475, FBGN0000629, FBGN0003483, FBGN0003607, FBGN00024…	828	223	7937	1.97733	0.0172303	0.000190976	0.0147322
GOTERM_BP_FAT	GO:0045934~negative regulation of nucleobase, nucleoside, nucleotide and nucleic acid metabolic process	46	3.3213	8.55336e-06	FBGN0038608, FBGN0017430, FBGN0026598, FBGN0039631, FBGN0003044, FBGN0027553, FBGN0038390, FBGN0001139, FBGN0038872, FBGN0026577, FBGN0002521, FBGN0028387, FBGN0024491, FBGN0034650, FBGN0025355, FBGN0022772, FBGN0034430, FBGN0087008, FBGN0015371, FBGN0025825, FBGN0023509, FBGN0032698, FBGN0015270, FBGN0015271, FBGN0016978, FBGN0003567, FBGN0032475, FBGN0000629, FBGN0003483, FBGN0003607, FBGN00024…	828	223	7937	1.97733	0.0172303	0.000190976	0.0147322
GOTERM_BP_FAT	GO:0051253~negative regulation of RNA metabolic process	39	2.81588	7.465e-05	FBGN0017430, FBGN0026598, FBGN0039631, FBGN0003044, FBGN0027553, FBGN0038390, FBGN0001139, FBGN0038872, FBGN0026577, FBGN0002521, FBGN0024491, FBGN0034650, FBGN0022772, FBGN0034430, FBGN0087008, FBGN0015371, FBGN0025825, FBGN0023509, FBGN0015270, FBGN0015271, FBGN0016978, FBGN0032475, FBGN0003567, FBGN0000629, FBGN0003483, FBGN0003607, FBGN0002441, FBGN0004837, FBGN0000588, FBGN0004795, FBGN00208…	828	193	7937	1.93702	0.140749	0.0014167	0.128507
GOTERM_BP_FAT	GO:0045892~negative regulation of transcription, DNA-dependent	38	2.74368	8.30993e-05	FBGN0017430, FBGN0026598, FBGN0039631, FBGN0003044, FBGN0027553, FBGN0038390, FBGN0001139, FBGN0038872, FBGN0026577, FBGN0002521, FBGN0024491, FBGN0034650, FBGN0022772, FBGN0034430, FBGN0015371, FBGN0087008, FBGN0025825, FBGN0023509, FBGN0015270, FBGN0015271, FBGN0032475, FBGN0003567, FBGN0000629, FBGN0003483, FBGN0003607, FBGN0002441, FBGN0004837, FBGN0000588, FBGN0004795, FBGN0020887, FBGN00450…	828	187	7937	1.94791	0.155377	0.00154802	0.143043
GOTERM_BP_FAT	GO:0016481~negative regulation of transcription	39	2.81588	0.000337932	FBGN0017430, FBGN0026598, FBGN0039631, FBGN0003044, FBGN0027553, FBGN0038390, FBGN0001139, FBGN0038872, FBGN0026577, FBGN0002521, FBGN0028387, FBGN0024491, FBGN0034650, FBGN0022772, FBGN0034430, FBGN0087008, FBGN0015371, FBGN0025825, FBGN0023509, FBGN0015270, FBGN0015271, FBGN0032475, FBGN0003567, FBGN0000629, FBGN0003483, FBGN0003607, FBGN0002441, FBGN0004837, FBGN0000588, FBGN0004795, FBGN00208…	828	207	7937	1.80601	0.496813	0.00561364	0.580497
GOTERM_BP_FAT	GO:0016458~gene silencing	29	2.09386	0.00251016	FBGN0039631, FBGN0002521, FBGN0028387, FBGN0034923, FBGN0024491, FBGN0022772, FBGN0087008, FBGN0025825, FBGN0260397, FBGN0010113, FBGN0002652, FBGN0260932, FBGN0015270, FBGN0015271, FBGN0032475, FBGN0000629, FBGN0026722, FBGN0003483, FBGN0022943, FBGN0003607, FBGN0029755, FBGN0000588, FBGN0039861, FBGN0020887, FBGN0045035, FBGN0039016, FBGN0026427, FBGN0039559, FBGN0035997	828	155	7937	1.79346	0.993946	0.0350834	4.23683
GOTERM_BP_FAT	GO:0000122~negative regulation of transcription from RNA polymerase II promoter	15	1.08303	0.00336564	FBGN0017430, FBGN0027553, FBGN0038390, FBGN0001139, FBGN0038872, FBGN0002441, FBGN0024491, FBGN0034650, FBGN0034430, FBGN0004795, FBGN0015371, FBGN0015799, FBGN0023509, FBGN0029800, FBGN0010575	828	61	7937	2.35715	0.998941	0.0455329	5.64172
GOTERM_BP_FAT	GO:0040029~regulation of gene expression, epigenetic	25	1.80505	0.0713015	FBGN0039631, FBGN0002521, FBGN0034923, FBGN0024491, FBGN0022772, FBGN0025825, FBGN0010113, FBGN0260932, FBGN0015270, FBGN0015271, FBGN0028953, FBGN0032475, FBGN0026722, FBGN0000629, FBGN0022943, FBGN0003483, FBGN0003607, FBGN0000588, FBGN0039861, FBGN0020887, FBGN0045035, FBGN0039016, FBGN0005617, FBGN0005386, FBGN0000212	828	169	7937	1.41801	1	0.453189	72.0334
Annotation Cluster 29	Enrichment Score: 4.489717814472052
Category	Term	Count	%	PValue	Genes	List Total	Pop Hits	Pop Total	Fold Enrichment	Bonferroni	Benjamini	FDR
GOTERM_MF_FAT	GO:0016251~general RNA polymerase II transcription factor activity	31	2.23827	1.03393e-08	FBGN0003415, FBGN0000617, FBGN0026573, FBGN0001179, FBGN0024330, FBGN0022936, FBGN0003687, FBGN0024909, FBGN0011291, FBGN0025463, FBGN0011715, FBGN0034707, FBGN0010282, FBGN0010287, FBGN0038578, FBGN0026441, FBGN0035754, FBGN0004597, FBGN0051390, FBGN0040339, FBGN0039338, FBGN0024956, FBGN0039337, FBGN0011604, FBGN0031873, FBGN0030093, FBGN0037109, FBGN0015828, FBGN0000212, FBGN0036761, FBGN00313…	881	89	7918	3.13048	7.13411e-06	1.18902e-06	1.55623e-05
GOTERM_BP_FAT	GO:0032774~RNA biosynthetic process	38	2.74368	2.42635e-08	FBGN0017430, FBGN0003415, FBGN0001179, FBGN0000617, FBGN0024330, FBGN0024909, FBGN0003687, FBGN0022936, FBGN0011291, FBGN0259676, FBGN0039066, FBGN0010300, FBGN0034707, FBGN0010282, FBGN0038903, FBGN0010422, FBGN0010287, FBGN0051155, FBGN0037121, FBGN0043900, FBGN0038578, FBGN0026441, FBGN0035754, FBGN0004597, FBGN0036188, FBGN0004855, FBGN0002542, FBGN0051390, FBGN0005696, FBGN0024956, FBGN00044…	828	136	7937	2.67837	4.93021e-05	9.48141e-07	4.1794e-05
GOTERM_BP_FAT	GO:0006366~transcription from RNA polymerase II promoter	31	2.23827	3.68708e-08	FBGN0003415, FBGN0017430, FBGN0001179, FBGN0000617, FBGN0024330, FBGN0022936, FBGN0003687, FBGN0024909, FBGN0011291, FBGN0039066, FBGN0034707, FBGN0010282, FBGN0010422, FBGN0010287, FBGN0051155, FBGN0037121, FBGN0038578, FBGN0026441, FBGN0035754, FBGN0004597, FBGN0004855, FBGN0002542, FBGN0051390, FBGN0024956, FBGN0031873, FBGN0037109, FBGN0015828, FBGN0022724, FBGN0028982, FBGN0031309, FBGN00367…	828	99	7937	3.0016	7.49187e-05	1.41361e-06	6.35102e-05
GOTERM_BP_FAT	GO:0006351~transcription, DNA-dependent	36	2.59928	1.43327e-07	FBGN0017430, FBGN0003415, FBGN0001179, FBGN0000617, FBGN0024330, FBGN0022936, FBGN0003687, FBGN0024909, FBGN0011291, FBGN0039066, FBGN0010300, FBGN0034707, FBGN0010282, FBGN0038903, FBGN0010422, FBGN0010287, FBGN0051155, FBGN0037121, FBGN0043900, FBGN0038578, FBGN0026441, FBGN0035754, FBGN0004597, FBGN0036188, FBGN0004855, FBGN0002542, FBGN0051390, FBGN0024956, FBGN0004463, FBGN0031873, FBGN00371…	828	133	7937	2.59464	0.000291199	4.85401e-06	0.000246882
GOTERM_BP_FAT	GO:0006367~transcription initiation from RNA polymerase II promoter	22	1.58845	1.29035e-06	FBGN0003415, FBGN0000617, FBGN0001179, FBGN0024330, FBGN0022936, FBGN0003687, FBGN0024909, FBGN0038578, FBGN0026441, FBGN0035754, FBGN0004597, FBGN0011291, FBGN0034707, FBGN0051390, FBGN0010282, FBGN0024956, FBGN0031873, FBGN0037109, FBGN0015828, FBGN0022724, FBGN0010287, FBGN0031309	828	65	7937	3.24441	0.00261856	3.59171e-05	0.00222261
GOTERM_BP_FAT	GO:0006352~transcription initiation	22	1.58845	1.02391e-05	FBGN0003415, FBGN0000617, FBGN0001179, FBGN0024330, FBGN0022936, FBGN0003687, FBGN0024909, FBGN0038578, FBGN0026441, FBGN0035754, FBGN0004597, FBGN0011291, FBGN0034707, FBGN0051390, FBGN0010282, FBGN0024956, FBGN0031873, FBGN0037109, FBGN0015828, FBGN0022724, FBGN0010287, FBGN0031309	828	73	7937	2.88886	0.0205909	0.000221315	0.0176354
GOTERM_CC_FAT	GO:0005667~transcription factor complex	24	1.73285	1.714e-05	FBGN0015664, FBGN0011648, FBGN0000617, FBGN0001179, FBGN0038390, FBGN0022936, FBGN0013753, FBGN0003687, FBGN0024909, FBGN0015299, FBGN0026441, FBGN0011291, FBGN0011725, FBGN0003964, FBGN0015799, FBGN0010282, FBGN0024956, FBGN0011604, FBGN0031873, FBGN0041775, FBGN0022724, FBGN0010287, FBGN0015828, FBGN0031309	548	80	4786	2.62007	0.00686665	0.000229651	0.0239216
GOTERM_CC_FAT	GO:0016591~DNA-directed RNA polymerase II, holoenzyme	17	1.22744	0.000355773	FBGN0000617, FBGN0001179, FBGN0037121, FBGN0022936, FBGN0003687, FBGN0024909, FBGN0026441, FBGN0011291, FBGN0004855, FBGN0024956, FBGN0010282, FBGN0031873, FBGN0022724, FBGN0010287, FBGN0015828, FBGN0051155, FBGN0031309	548	56	4786	2.65126	0.133286	0.00375729	0.495451
GOTERM_BP_FAT	GO:0006461~protein complex assembly	33	2.38267	0.000449675	FBGN0003415, FBGN0000617, FBGN0001179, FBGN0024330, FBGN0033845, FBGN0022936, FBGN0003687, FBGN0024909, FBGN0011291, FBGN0087040, FBGN0034707, FBGN0010660, FBGN0010282, FBGN0260639, FBGN0004379, FBGN0010287, FBGN0004378, FBGN0034938, FBGN0010097, FBGN0038578, FBGN0003545, FBGN0011823, FBGN0026441, FBGN0035754, FBGN0004597, FBGN0051390, FBGN0024956, FBGN0038746, FBGN0031873, FBGN0037109, FBGN00158…	828	167	7937	1.89419	0.599061	0.00722729	0.771749
GOTERM_BP_FAT	GO:0070271~protein complex biogenesis	33	2.38267	0.000449675	FBGN0003415, FBGN0000617, FBGN0001179, FBGN0024330, FBGN0033845, FBGN0022936, FBGN0003687, FBGN0024909, FBGN0011291, FBGN0087040, FBGN0034707, FBGN0010660, FBGN0010282, FBGN0260639, FBGN0004379, FBGN0010287, FBGN0004378, FBGN0034938, FBGN0010097, FBGN0038578, FBGN0003545, FBGN0011823, FBGN0026441, FBGN0035754, FBGN0004597, FBGN0051390, FBGN0024956, FBGN0038746, FBGN0031873, FBGN0037109, FBGN00158…	828	167	7937	1.89419	0.599061	0.00722729	0.771749
GOTERM_MF_FAT	GO:0003702~RNA polymerase II transcription factor activity	47	3.3935	0.00066342	FBGN0003415, FBGN0004606, FBGN0026573, FBGN0001179, FBGN0000617, FBGN0024330, FBGN0024909, FBGN0003687, FBGN0022936, FBGN0002781, FBGN0011291, FBGN0034650, FBGN0025463, FBGN0034707, FBGN0011715, FBGN0015371, FBGN0010282, FBGN0013799, FBGN0010422, FBGN0005642, FBGN0000251, FBGN0010287, FBGN0011648, FBGN0005630, FBGN0000413, FBGN0038578, FBGN0026441, FBGN0035754, FBGN0004597, FBGN0001180, FBGN00048…	881	257	7918	1.64363	0.367397	0.0122997	0.993911
GOTERM_CC_FAT	GO:0005669~transcription factor TFIID complex	8	0.577617	0.0341258	FBGN0000617, FBGN0024909, FBGN0003687, FBGN0026441, FBGN0031873, FBGN0011291, FBGN0010287, FBGN0022724	548	28	4786	2.49531	0.999999	0.207557	38.4088
KEGG_PATHWAY	dme03022:Basal transcription factors	8	0.577617	0.0373132	FBGN0000617, FBGN0024909, FBGN0003687, FBGN0010282, FBGN0011291, FBGN0015828, FBGN0010287, FBGN0031309	241	28	2054	2.43509	0.937712	0.206524	32.7615
SP_PIR_KEYWORDS	transcription initiation	4	0.288809	0.0763504	FBGN0000617, FBGN0003687, FBGN0010282, FBGN0011291	1345	10	12980	3.86022	1	0.335906	64.7623
Annotation Cluster 30	Enrichment Score: 4.471260128901485
Category	Term	Count	%	PValue	Genes	List Total	Pop Hits	Pop Total	Fold Enrichment	Bonferroni	Benjamini	FDR
GOTERM_BP_FAT	GO:0031023~microtubule organizing center organization	18	1.29964	2.28281e-06	FBGN0261278, FBGN0002914, FBGN0001612, FBGN0026430, FBGN0031191, FBGN0003525, FBGN0039731, FBGN0036480, FBGN0011606, FBGN0032034, FBGN0033718, FBGN0086757, FBGN0023509, FBGN0026371, FBGN0011020, FBGN0004379, FBGN0011737, FBGN0004378	828	47	7937	3.67114	0.00462793	5.72659e-05	0.00393208
GOTERM_BP_FAT	GO:0051297~centrosome organization	17	1.22744	2.9432e-06	FBGN0261278, FBGN0002914, FBGN0001612, FBGN0026430, FBGN0031191, FBGN0003525, FBGN0039731, FBGN0036480, FBGN0032034, FBGN0033718, FBGN0086757, FBGN0023509, FBGN0026371, FBGN0011020, FBGN0004379, FBGN0011737, FBGN0004378	828	43	7937	3.78971	0.00596273	7.29313e-05	0.00506956
GOTERM_BP_FAT	GO:0007098~centrosome cycle	14	1.01083	3.65631e-05	FBGN0002914, FBGN0261278, FBGN0031191, FBGN0039731, FBGN0003525, FBGN0036480, FBGN0032034, FBGN0033718, FBGN0086757, FBGN0026371, FBGN0011020, FBGN0004379, FBGN0011737, FBGN0004378	828	36	7937	3.72779	0.0716047	0.000728143	0.0629616
GOTERM_BP_FAT	GO:0007099~centriole replication	9	0.649819	0.000226342	FBGN0002914, FBGN0032034, FBGN0031191, FBGN0033718, FBGN0026371, FBGN0011020, FBGN0003525, FBGN0039731, FBGN0036480	828	18	7937	4.79287	0.368704	0.00392373	0.389161
GOTERM_BP_FAT	GO:0051298~centrosome duplication	9	0.649819	0.000791775	FBGN0002914, FBGN0032034, FBGN0031191, FBGN0033718, FBGN0026371, FBGN0011020, FBGN0003525, FBGN0039731, FBGN0036480	828	21	7937	4.10818	0.800017	0.0119395	1.35511
Annotation Cluster 31	Enrichment Score: 4.397311058583745
Category	Term	Count	%	PValue	Genes	List Total	Pop Hits	Pop Total	Fold Enrichment	Bonferroni	Benjamini	FDR
GOTERM_BP_FAT	GO:0006270~DNA replication initiation	13	0.938628	5.14175e-10	FBGN0020633, FBGN0024332, FBGN0017577, FBGN0023181, FBGN0026143, FBGN0025815, FBGN0022772, FBGN0014861, FBGN0005696, FBGN0005654, FBGN0015270, FBGN0015271, FBGN0015929	828	15	7937	8.30765	1.0448e-06	2.61201e-08	8.85671e-07
GOTERM_MF_FAT	GO:0043138~3'-5' DNA helicase activity	9	0.649819	7.42029e-06	FBGN0025815, FBGN0020633, FBGN0030196, FBGN0014861, FBGN0024332, FBGN0017577, FBGN0026143, FBGN0039403, FBGN0015929	881	12	7918	6.74064	0.00510694	0.000213311	0.0111681
GOTERM_CC_FAT	GO:0005656~pre-replicative complex	7	0.505415	0.000134622	FBGN0025815, FBGN0020633, FBGN0014861, FBGN0024332, FBGN0032929, FBGN0017577, FBGN0026143	548	9	4786	6.79278	0.0526832	0.00154514	0.187744
GOTERM_BP_FAT	GO:0006267~pre-replicative complex assembly	6	0.433213	0.000213014	FBGN0025815, FBGN0020633, FBGN0014861, FBGN0024332, FBGN0032929, FBGN0017577	828	7	7937	8.21636	0.351369	0.00372487	0.366285
INTERPRO	IPR001208:DNA-dependent ATPase MCM	6	0.433213	0.000331263	FBGN0025815, FBGN0020633, FBGN0014861, FBGN0024332, FBGN0017577, FBGN0015929	1165	7	10196	7.50166	0.367167	0.0321538	0.543509
INTERPRO	IPR018525:DNA-dependent ATPase MCM, conserved site	6	0.433213	0.000331263	FBGN0025815, FBGN0020633, FBGN0014861, FBGN0024332, FBGN0017577, FBGN0015929	1165	7	10196	7.50166	0.367167	0.0321538	0.543509
SMART	SM00350:MCM	6	0.433213	0.000607431	FBGN0025815, FBGN0020633, FBGN0014861, FBGN0024332, FBGN0017577, FBGN0015929	627	7	4824	6.59467	0.145614	0.0385792	0.7906
INTERPRO	IPR012340:Nucleic acid-binding, OB-fold	14	1.01083	0.000909101	FBGN0010438, FBGN0020633, FBGN0037121, FBGN0024332, FBGN0017577, FBGN0025815, FBGN0014861, FBGN0027084, FBGN0010173, FBGN0030322, FBGN0028982, FBGN0051156, FBGN0051155, FBGN0015929	1165	44	10196	2.78471	0.71522	0.0608706	1.48494
Annotation Cluster 32	Enrichment Score: 4.32765429426308
Category	Term	Count	%	PValue	Genes	List Total	Pop Hits	Pop Total	Fold Enrichment	Bonferroni	Benjamini	FDR
GOTERM_MF_FAT	GO:0016251~general RNA polymerase II transcription factor activity	31	2.23827	1.03393e-08	FBGN0003415, FBGN0000617, FBGN0026573, FBGN0001179, FBGN0024330, FBGN0022936, FBGN0003687, FBGN0024909, FBGN0011291, FBGN0025463, FBGN0011715, FBGN0034707, FBGN0010282, FBGN0010287, FBGN0038578, FBGN0026441, FBGN0035754, FBGN0004597, FBGN0051390, FBGN0040339, FBGN0039338, FBGN0024956, FBGN0039337, FBGN0011604, FBGN0031873, FBGN0030093, FBGN0037109, FBGN0015828, FBGN0000212, FBGN0036761, FBGN00313…	881	89	7918	3.13048	7.13411e-06	1.18902e-06	1.55623e-05
SP_PIR_KEYWORDS	activator	26	1.87726	0.000159275	FBGN0003415, FBGN0002914, FBGN0024330, FBGN0001078, FBGN0003512, FBGN0034707, FBGN0015371, FBGN0087008, FBGN0002552, FBGN0000413, FBGN0013717, FBGN0038578, FBGN0040078, FBGN0015299, FBGN0035754, FBGN0004837, FBGN0004795, FBGN0051390, FBGN0004913, FBGN0040339, FBGN0015799, FBGN0039337, FBGN0005386, FBGN0037109, FBGN0000212, FBGN0036761	1345	112	12980	2.24031	0.0417908	0.00164054	0.208974
GOTERM_CC_FAT	GO:0016592~Srb-mediator complex	11	0.794224	0.00166276	FBGN0003415, FBGN0034707, FBGN0024330, FBGN0051390, FBGN0038578, FBGN0040339, FBGN0035754, FBGN0039337, FBGN0004597, FBGN0037109, FBGN0036761	548	31	4786	3.09901	0.487772	0.015802	2.29607
GOTERM_MF_FAT	GO:0016455~RNA polymerase II transcription mediator activity	11	0.794224	0.00178613	FBGN0003415, FBGN0034707, FBGN0024330, FBGN0051390, FBGN0038578, FBGN0040339, FBGN0035754, FBGN0039337, FBGN0004597, FBGN0037109, FBGN0036761	881	32	7918	3.08946	0.708738	0.031134	2.65493
Annotation Cluster 33	Enrichment Score: 3.986667571976921
Category	Term	Count	%	PValue	Genes	List Total	Pop Hits	Pop Total	Fold Enrichment	Bonferroni	Benjamini	FDR
GOTERM_CC_FAT	GO:0005635~nuclear envelope	27	1.94946	1.70345e-06	FBGN0034962, FBGN0003022, FBGN0000927, FBGN0027537, FBGN0027868, FBGN0034118, FBGN0000392, FBGN0003612, FBGN0015600, FBGN0033737, FBGN0035640, FBGN0039302, FBGN0010660, FBGN0034657, FBGN0067864, FBGN0028974, FBGN0038722, FBGN0011823, FBGN0013756, FBGN0039125, FBGN0033316, FBGN0033264, FBGN0061200, FBGN0038476, FBGN0005695, FBGN0005696, FBGN0021761	548	86	4786	2.74194	0.000684553	2.97729e-05	0.00237768
GOTERM_CC_FAT	GO:0005643~nuclear pore	16	1.15523	7.97754e-05	FBGN0038722, FBGN0011823, FBGN0027537, FBGN0013756, FBGN0027868, FBGN0039125, FBGN0033316, FBGN0034118, FBGN0033264, FBGN0061200, FBGN0033737, FBGN0039302, FBGN0010660, FBGN0005695, FBGN0021761, FBGN0028974	548	45	4786	3.10527	0.0315622	0.000971376	0.111294
GOTERM_CC_FAT	GO:0046930~pore complex	16	1.15523	0.000182312	FBGN0038722, FBGN0011823, FBGN0027537, FBGN0013756, FBGN0027868, FBGN0039125, FBGN0033316, FBGN0034118, FBGN0033264, FBGN0061200, FBGN0033737, FBGN0039302, FBGN0010660, FBGN0005695, FBGN0021761, FBGN0028974	548	48	4786	2.91119	0.0706744	0.00203393	0.254174
GOTERM_CC_FAT	GO:0012505~endomembrane system	39	2.81588	0.00456369	FBGN0037743, FBGN0034962, FBGN0003022, FBGN0029121, FBGN0000927, FBGN0027537, FBGN0027868, FBGN0004957, FBGN0031106, FBGN0000392, FBGN0034118, FBGN0015600, FBGN0003612, FBGN0029818, FBGN0033737, FBGN0035640, FBGN0039302, FBGN0010660, FBGN0034657, FBGN0035464, FBGN0028974, FBGN0067864, FBGN0038722, FBGN0086711, FBGN0011823, FBGN0013756, FBGN0030035, FBGN0033316, FBGN0039125, FBGN0032052, FBGN00332…	548	218	4786	1.56243	0.840993	0.0383681	6.18512
Annotation Cluster 34	Enrichment Score: 3.867176477221724
Category	Term	Count	%	PValue	Genes	List Total	Pop Hits	Pop Total	Fold Enrichment	Bonferroni	Benjamini	FDR
GOTERM_CC_FAT	GO:0016585~chromatin remodeling complex	16	1.15523	5.1967e-06	FBGN0000541, FBGN0040078, FBGN0027620, FBGN0002521, FBGN0029094, FBGN0002887, FBGN0024491, FBGN0053905, FBGN0011715, FBGN0025463, FBGN0027951, FBGN0011604, FBGN0042085, FBGN0030093, FBGN0053842, FBGN0000212	548	37	4786	3.77668	0.0020869	8.35597e-05	0.00725341
GOTERM_MF_FAT	GO:0003713~transcription coactivator activity	14	1.01083	2.46616e-05	FBGN0250850, FBGN0024330, FBGN0013753, FBGN0038578, FBGN0015299, FBGN0040078, FBGN0035754, FBGN0028387, FBGN0023097, FBGN0011715, FBGN0025463, FBGN0042085, FBGN0030093, FBGN0000212	881	33	7918	3.81288	0.0168727	0.00058661	0.0371131
GOTERM_CC_FAT	GO:0070603~SWI/SNF-type complex	6	0.433213	0.00162844	FBGN0025463, FBGN0011715, FBGN0042085, FBGN0011604, FBGN0030093, FBGN0000212	548	9	4786	5.82238	0.480645	0.0158527	2.24919
GOTERM_CC_FAT	GO:0035060~brahma complex	6	0.433213	0.00162844	FBGN0025463, FBGN0011715, FBGN0042085, FBGN0011604, FBGN0030093, FBGN0000212	548	9	4786	5.82238	0.480645	0.0158527	2.24919
Annotation Cluster 35	Enrichment Score: 3.8200647713299745
Category	Term	Count	%	PValue	Genes	List Total	Pop Hits	Pop Total	Fold Enrichment	Bonferroni	Benjamini	FDR
GOTERM_CC_FAT	GO:0000775~chromosome, centromeric region	24	1.73285	7.60705e-10	FBGN0024227, FBGN0030500, FBGN0003598, FBGN0001086, FBGN0040232, FBGN0000405, FBGN0003124, FBGN0014269, FBGN0002715, FBGN0003607, FBGN0031549, FBGN0025355, FBGN0086697, FBGN0003268, FBGN0035640, FBGN0027259, FBGN0040477, FBGN0038478, FBGN0039338, FBGN0061476, FBGN0026427, FBGN0032105, FBGN0035153, FBGN0020616	548	50	4786	4.19212	3.05803e-07	2.18431e-08	1.06181e-06
GOTERM_CC_FAT	GO:0000793~condensed chromosome	15	1.08303	3.65807e-06	FBGN0040232, FBGN0002781, FBGN0003124, FBGN0003607, FBGN0086697, FBGN0003268, FBGN0015391, FBGN0027783, FBGN0040477, FBGN0259876, FBGN0061476, FBGN0026427, FBGN0014127, FBGN0034728, FBGN0020616	548	32	4786	4.09386	0.00146946	6.12708e-05	0.00510587
GOTERM_CC_FAT	GO:0000776~kinetochore	13	0.938628	3.64821e-05	FBGN0003268, FBGN0024227, FBGN0035640, FBGN0030500, FBGN0040477, FBGN0027259, FBGN0038478, FBGN0001086, FBGN0040232, FBGN0003124, FBGN0061476, FBGN0031549, FBGN0086697	548	29	4786	3.91505	0.014559	0.000458209	0.0509103
GOTERM_CC_FAT	GO:0000779~condensed chromosome, centromeric region	8	0.577617	0.000409209	FBGN0003268, FBGN0040477, FBGN0040232, FBGN0003124, FBGN0061476, FBGN0003607, FBGN0020616, FBGN0086697	548	14	4786	4.99062	0.151712	0.00420998	0.569669
GOTERM_CC_FAT	GO:0000780~condensed nuclear chromosome, centromeric region	4	0.288809	0.022779	FBGN0040477, FBGN0003607, FBGN0020616, FBGN0086697	548	6	4786	5.82238	0.999905	0.152455	27.5034
GOTERM_CC_FAT	GO:0000777~condensed chromosome kinetochore	5	0.361011	0.0288799	FBGN0003268, FBGN0040477, FBGN0040232, FBGN0003124, FBGN0061476	548	11	4786	3.96981	0.999992	0.183816	33.5717
GOTERM_CC_FAT	GO:0000794~condensed nuclear chromosome	5	0.361011	0.0665157	FBGN0040477, FBGN0002781, FBGN0003607, FBGN0020616, FBGN0086697	548	14	4786	3.11913	1	0.315484	61.7397
Annotation Cluster 36	Enrichment Score: 3.638036555333651
Category	Term	Count	%	PValue	Genes	List Total	Pop Hits	Pop Total	Fold Enrichment	Bonferroni	Benjamini	FDR
GOTERM_CC_FAT	GO:0005657~replication fork	12	0.866426	1.26255e-06	FBGN0027903, FBGN0028700, FBGN0032244, FBGN0030871, FBGN0004913, FBGN0005696, FBGN0010173, FBGN0259113, FBGN0030322, FBGN0259676, FBGN0000996, FBGN0035644	548	19	4786	5.51594	0.000507419	2.30701e-05	0.00176228
KEGG_PATHWAY	dme03430:Mismatch repair	12	0.866426	1.43423e-06	FBGN0027903, FBGN0028700, FBGN0010438, FBGN0032244, FBGN0011659, FBGN0030871, FBGN0004913, FBGN0010173, FBGN0015553, FBGN0027559, FBGN0005655, FBGN0011660	241	19	2054	5.38283	0.000104693	3.48989e-05	0.00149703
KEGG_PATHWAY	dme03420:Nucleotide excision repair	15	1.08303	1.47643e-05	FBGN0028700, FBGN0001179, FBGN0030871, FBGN0022936, FBGN0002887, FBGN0035644, FBGN0027903, FBGN0032244, FBGN0004832, FBGN0004913, FBGN0010173, FBGN0024956, FBGN0027559, FBGN0005655, FBGN0031309	241	35	2054	3.65264	0.00107722	0.000269415	0.0154098
GOTERM_CC_FAT	GO:0005663~DNA replication factor C complex	4	0.288809	0.0124374	FBGN0028700, FBGN0032244, FBGN0030871, FBGN0004913	548	5	4786	6.98686	0.993469	0.0939412	16.0285
GOTERM_MF_FAT	GO:0003689~DNA clamp loader activity	4	0.288809	0.0211341	FBGN0028700, FBGN0032244, FBGN0030871, FBGN0004913	881	6	7918	5.99168	1	0.242772	27.4947
GOTERM_MF_FAT	GO:0033170~protein-DNA loading ATPase activity	4	0.288809	0.0211341	FBGN0028700, FBGN0032244, FBGN0030871, FBGN0004913	881	6	7918	5.99168	1	0.242772	27.4947
Annotation Cluster 37	Enrichment Score: 3.4133477776343115
Category	Term	Count	%	PValue	Genes	List Total	Pop Hits	Pop Total	Fold Enrichment	Bonferroni	Benjamini	FDR
GOTERM_MF_FAT	GO:0003729~mRNA binding	41	2.96029	2.56974e-05	FBGN0017430, FBGN0035827, FBGN0017457, FBGN0052707, FBGN0027553, FBGN0005649, FBGN0038872, FBGN0035947, FBGN0015393, FBGN0016070, FBGN0015818, FBGN0028474, FBGN0041186, FBGN0030571, FBGN0027841, FBGN0028974, FBGN0033378, FBGN0011666, FBGN0016978, FBGN0037707, FBGN0005411, FBGN0038989, FBGN0022943, FBGN0003607, FBGN0026402, FBGN0024542, FBGN0024285, FBGN0035872, FBGN0027617, FBGN0003655, FBGN00157…	881	186	7918	1.98112	0.0175751	0.000590872	0.0386716
INTERPRO	IPR012677:Nucleotide-binding, alpha-beta plait	30	2.16606	0.000467478	FBGN0017430, FBGN0017457, FBGN0034962, FBGN0005649, FBGN0034923, FBGN0260771, FBGN0031607, FBGN0028474, FBGN0015818, FBGN0030571, FBGN0027841, FBGN0086683, FBGN0033378, FBGN0011666, FBGN0016978, FBGN0037707, FBGN0005411, FBGN0038989, FBGN0022943, FBGN0024542, FBGN0035872, FBGN0024285, FBGN0027617, FBGN0015778, FBGN0037342, FBGN0031224, FBGN0260944, FBGN0027548, FBGN0037248, FBGN0037220	1165	134	10196	1.95939	0.475725	0.0421357	0.766194
INTERPRO	IPR000504:RNA recognition motif, RNP-1	31	2.23827	0.000509806	FBGN0017430, FBGN0017457, FBGN0005649, FBGN0260771, FBGN0031607, FBGN0028474, FBGN0015818, FBGN0030571, FBGN0038445, FBGN0027841, FBGN0028974, FBGN0039972, FBGN0086683, FBGN0033378, FBGN0011666, FBGN0016978, FBGN0037707, FBGN0005411, FBGN0038989, FBGN0022943, FBGN0024542, FBGN0035872, FBGN0024285, FBGN0027617, FBGN0015778, FBGN0037342, FBGN0031224, FBGN0260944, FBGN0027548, FBGN0037248, FBGN00372…	1165	141	10196	1.92418	0.505507	0.0405785	0.835296
SMART	SM00360:RRM	31	2.23827	0.00362706	FBGN0017430, FBGN0017457, FBGN0005649, FBGN0260771, FBGN0031607, FBGN0028474, FBGN0015818, FBGN0030571, FBGN0038445, FBGN0027841, FBGN0028974, FBGN0039972, FBGN0086683, FBGN0033378, FBGN0011666, FBGN0016978, FBGN0037707, FBGN0005411, FBGN0038989, FBGN0022943, FBGN0024542, FBGN0035872, FBGN0024285, FBGN0027617, FBGN0015778, FBGN0037342, FBGN0031224, FBGN0260944, FBGN0027548, FBGN0037248, FBGN00372…	627	141	4824	1.69154	0.609808	0.0898188	4.63582
Annotation Cluster 38	Enrichment Score: 3.2014396789009214
Category	Term	Count	%	PValue	Genes	List Total	Pop Hits	Pop Total	Fold Enrichment	Bonferroni	Benjamini	FDR
GOTERM_BP_FAT	GO:0000381~regulation of alternative nuclear mRNA splicing, via spliceosome	16	1.15523	0.000541538	FBGN0017457, FBGN0016978, FBGN0001179, FBGN0005649, FBGN0039977, FBGN0033859, FBGN0005411, FBGN0024285, FBGN0035872, FBGN0036277, FBGN0039920, FBGN0030631, FBGN0028474, FBGN0037531, FBGN0086683, FBGN0037220	828	57	7937	2.69074	0.667363	0.00849629	0.928717
GOTERM_BP_FAT	GO:0050684~regulation of mRNA processing	17	1.22744	0.000550348	FBGN0017457, FBGN0016978, FBGN0001179, FBGN0005649, FBGN0039977, FBGN0033859, FBGN0005411, FBGN0029094, FBGN0024285, FBGN0035872, FBGN0036277, FBGN0039920, FBGN0030631, FBGN0028474, FBGN0037531, FBGN0086683, FBGN0037220	828	63	7937	2.58663	0.673268	0.00856781	0.943757
GOTERM_BP_FAT	GO:0048024~regulation of nuclear mRNA splicing, via spliceosome	17	1.22744	0.000550348	FBGN0017457, FBGN0016978, FBGN0001179, FBGN0005649, FBGN0039977, FBGN0033859, FBGN0005411, FBGN0029094, FBGN0024285, FBGN0035872, FBGN0036277, FBGN0039920, FBGN0030631, FBGN0028474, FBGN0037531, FBGN0086683, FBGN0037220	828	63	7937	2.58663	0.673268	0.00856781	0.943757
GOTERM_BP_FAT	GO:0043484~regulation of RNA splicing	17	1.22744	0.000953537	FBGN0017457, FBGN0016978, FBGN0001179, FBGN0005649, FBGN0039977, FBGN0033859, FBGN0005411, FBGN0029094, FBGN0024285, FBGN0035872, FBGN0036277, FBGN0039920, FBGN0030631, FBGN0028474, FBGN0037531, FBGN0086683, FBGN0037220	828	66	7937	2.46906	0.856082	0.0142567	1.62983
Annotation Cluster 39	Enrichment Score: 3.18561535957279
Category	Term	Count	%	PValue	Genes	List Total	Pop Hits	Pop Total	Fold Enrichment	Bonferroni	Benjamini	FDR
GOTERM_BP_FAT	GO:0044265~cellular macromolecule catabolic process	48	3.4657	1.98401e-06	FBGN0038608, FBGN0261112, FBGN0039632, FBGN0016697, FBGN0023520, FBGN0036735, FBGN0034923, FBGN0086694, FBGN0030049, FBGN0033916, FBGN0016070, FBGN0032340, FBGN0261394, FBGN0028476, FBGN0037236, FBGN0003410, FBGN0031392, FBGN0037372, FBGN0027052, FBGN0002791, FBGN0029512, FBGN0043010, FBGN0026751, FBGN0001086, FBGN0037707, FBGN0029113, FBGN0013717, FBGN0028694, FBGN0250843, FBGN0010314, FBGN00308…	828	225	7937	2.04496	0.0040234	5.30449e-05	0.00341742
GOTERM_BP_FAT	GO:0009057~macromolecule catabolic process	52	3.75451	3.16208e-05	FBGN0038608, FBGN0039632, FBGN0036735, FBGN0028476, FBGN0031392, FBGN0044419, FBGN0027052, FBGN0002791, FBGN0029512, FBGN0026751, FBGN0037707, FBGN0013717, FBGN0029113, FBGN0028694, FBGN0250843, FBGN0030863, FBGN0086134, FBGN0030969, FBGN0032216, FBGN0038175, FBGN0011725, FBGN0058045, FBGN0032492, FBGN0041171, FBGN0033607, FBGN0023511, FBGN0261112, FBGN0036170, FBGN0023520, FBGN0016697, FBGN00349…	828	277	7937	1.79949	0.0622337	0.000648825	0.0544532
GOTERM_BP_FAT	GO:0043632~modification-dependent macromolecule catabolic process	34	2.45487	0.000287633	FBGN0261112, FBGN0039632, FBGN0016697, FBGN0086694, FBGN0030049, FBGN0033916, FBGN0261394, FBGN0028476, FBGN0037236, FBGN0003410, FBGN0027052, FBGN0002791, FBGN0029512, FBGN0043010, FBGN0001086, FBGN0029113, FBGN0013717, FBGN0028694, FBGN0250843, FBGN0010314, FBGN0030863, FBGN0086134, FBGN0030969, FBGN0032216, FBGN0052479, FBGN0038175, FBGN0015321, FBGN0058045, FBGN0015320, FBGN0032492, FBGN00614…	828	170	7937	1.91715	0.442646	0.00485944	0.494295
GOTERM_BP_FAT	GO:0019941~modification-dependent protein catabolic process	33	2.38267	0.00055886	FBGN0261112, FBGN0039632, FBGN0016697, FBGN0086694, FBGN0033916, FBGN0261394, FBGN0028476, FBGN0037236, FBGN0003410, FBGN0027052, FBGN0002791, FBGN0029512, FBGN0043010, FBGN0001086, FBGN0029113, FBGN0013717, FBGN0028694, FBGN0250843, FBGN0010314, FBGN0030863, FBGN0086134, FBGN0030969, FBGN0032216, FBGN0052479, FBGN0038175, FBGN0015321, FBGN0058045, FBGN0015320, FBGN0032492, FBGN0061469, FBGN00411…	828	169	7937	1.87177	0.678874	0.00863367	0.958289
GOTERM_BP_FAT	GO:0044257~cellular protein catabolic process	34	2.45487	0.00111873	FBGN0261112, FBGN0039632, FBGN0016697, FBGN0086694, FBGN0033916, FBGN0261394, FBGN0028476, FBGN0037236, FBGN0003410, FBGN0027052, FBGN0002791, FBGN0029512, FBGN0043010, FBGN0001086, FBGN0029113, FBGN0013717, FBGN0028694, FBGN0250843, FBGN0010314, FBGN0030863, FBGN0086134, FBGN0030969, FBGN0032216, FBGN0052479, FBGN0038175, FBGN0015321, FBGN0058045, FBGN0015320, FBGN0032492, FBGN0061469, FBGN00411…	828	183	7937	1.78096	0.897154	0.016347	1.90962
GOTERM_BP_FAT	GO:0051603~proteolysis involved in cellular protein catabolic process	34	2.45487	0.00111873	FBGN0261112, FBGN0039632, FBGN0016697, FBGN0086694, FBGN0033916, FBGN0261394, FBGN0028476, FBGN0037236, FBGN0003410, FBGN0027052, FBGN0002791, FBGN0029512, FBGN0043010, FBGN0001086, FBGN0029113, FBGN0013717, FBGN0028694, FBGN0250843, FBGN0010314, FBGN0030863, FBGN0086134, FBGN0030969, FBGN0032216, FBGN0052479, FBGN0038175, FBGN0015321, FBGN0058045, FBGN0015320, FBGN0032492, FBGN0061469, FBGN00411…	828	183	7937	1.78096	0.897154	0.016347	1.90962
KEGG_PATHWAY	dme04120:Ubiquitin mediated proteolysis	23	1.66065	0.00123355	FBGN0029512, FBGN0051687, FBGN0002791, FBGN0052707, FBGN0025781, FBGN0001086, FBGN0029113, FBGN0039632, FBGN0261119, FBGN0020224, FBGN0030863, FBGN0003612, FBGN0038175, FBGN0015321, FBGN0058045, FBGN0015320, FBGN0041147, FBGN0041171, FBGN0061469, FBGN0037236, FBGN0003410, FBGN0023528, FBGN0027052	241	97	2054	2.02088	0.0861644	0.0127896	1.2801
GOTERM_BP_FAT	GO:0030163~protein catabolic process	35	2.52708	0.00265702	FBGN0261112, FBGN0039632, FBGN0016697, FBGN0086694, FBGN0033916, FBGN0261394, FBGN0028476, FBGN0037236, FBGN0003410, FBGN0027052, FBGN0002791, FBGN0029512, FBGN0043010, FBGN0001086, FBGN0029113, FBGN0013717, FBGN0028694, FBGN0250843, FBGN0010314, FBGN0030863, FBGN0086134, FBGN0030969, FBGN0032216, FBGN0052479, FBGN0038175, FBGN0015321, FBGN0058045, FBGN0015320, FBGN0032492, FBGN0026380, FBGN00614…	828	200	7937	1.67751	0.995512	0.0365979	4.47939
GOTERM_BP_FAT	GO:0006511~ubiquitin-dependent protein catabolic process	20	1.44404	0.00426082	FBGN0002791, FBGN0001086, FBGN0013717, FBGN0039632, FBGN0016697, FBGN0250843, FBGN0010314, FBGN0086134, FBGN0030969, FBGN0033916, FBGN0032216, FBGN0052479, FBGN0261394, FBGN0032492, FBGN0028476, FBGN0041171, FBGN0037236, FBGN0023511, FBGN0003410, FBGN0027052	828	96	7937	1.99703	0.999829	0.0551311	7.09101
SP_PIR_KEYWORDS	ubl conjugation pathway	16	1.15523	0.0790125	FBGN0261112, FBGN0043010, FBGN0013717, FBGN0028694, FBGN0030863, FBGN0086694, FBGN0033916, FBGN0032216, FBGN0038175, FBGN0015321, FBGN0058045, FBGN0015320, FBGN0061469, FBGN0041171, FBGN0033607, FBGN0003410	1345	98	12980	1.5756	1	0.340454	66.073
Annotation Cluster 40	Enrichment Score: 3.087483221422854
Category	Term	Count	%	PValue	Genes	List Total	Pop Hits	Pop Total	Fold Enrichment	Bonferroni	Benjamini	FDR
SP_PIR_KEYWORDS	cell cycle control	8	0.577617	9.1585e-07	FBGN0003701, FBGN0000404, FBGN0011823, FBGN0000405, FBGN0003525, FBGN0004597, FBGN0010382, FBGN0002673	1345	8	12980	9.65056	0.000245418	1.36359e-05	0.00120278
GOTERM_MF_FAT	GO:0016538~cyclin-dependent protein kinase regulator activity	11	0.794224	5.18721e-06	FBGN0025455, FBGN0000404, FBGN0022936, FBGN0015625, FBGN0000405, FBGN0010316, FBGN0010314, FBGN0004597, FBGN0010315, FBGN0010382, FBGN0025674	881	18	7918	5.49237	0.00357278	0.000162677	0.00780727
INTERPRO	IPR013763:Cyclin-related	11	0.794224	6.68331e-06	FBGN0025455, FBGN0038390, FBGN0000404, FBGN0022936, FBGN0015799, FBGN0015625, FBGN0000405, FBGN0004597, FBGN0010315, FBGN0010382, FBGN0025674	1165	18	10196	5.3484	0.00918722	0.00115304	0.010993
GOTERM_BP_FAT	GO:0051329~interphase of mitotic cell cycle	12	0.866426	1.65737e-05	FBGN0000404, FBGN0015799, FBGN0000405, FBGN0017551, FBGN0010316, FBGN0040298, FBGN0004106, FBGN0003525, FBGN0004597, FBGN0010382, FBGN0086695, FBGN0259676	828	25	7937	4.60116	0.0331173	0.000343595	0.0285445
GOTERM_BP_FAT	GO:0051325~interphase	12	0.866426	1.65737e-05	FBGN0000404, FBGN0015799, FBGN0000405, FBGN0017551, FBGN0010316, FBGN0040298, FBGN0004106, FBGN0003525, FBGN0004597, FBGN0010382, FBGN0086695, FBGN0259676	828	25	7937	4.60116	0.0331173	0.000343595	0.0285445
INTERPRO	IPR006671:Cyclin, N-terminal	9	0.649819	4.49175e-05	FBGN0025455, FBGN0000404, FBGN0022936, FBGN0015625, FBGN0000405, FBGN0004597, FBGN0010315, FBGN0010382, FBGN0025674	1165	14	10196	5.62624	0.0601476	0.00686879	0.0738601
SP_PIR_KEYWORDS	cyclin	10	0.722022	4.68908e-05	FBGN0025455, FBGN0000404, FBGN0022936, FBGN0015625, FBGN0000405, FBGN0024956, FBGN0004597, FBGN0010315, FBGN0010382, FBGN0025674	1345	19	12980	5.07924	0.0124884	0.000571065	0.061564
INTERPRO	IPR006670:Cyclin	10	0.722022	5.94105e-05	FBGN0025455, FBGN0000404, FBGN0022936, FBGN0015799, FBGN0015625, FBGN0000405, FBGN0004597, FBGN0010315, FBGN0010382, FBGN0025674	1165	18	10196	4.86218	0.0787726	0.00817127	0.0976808
SMART	SM00385:CYCLIN	10	0.722022	0.000161046	FBGN0025455, FBGN0000404, FBGN0022936, FBGN0015799, FBGN0015625, FBGN0000405, FBGN0004597, FBGN0010315, FBGN0010382, FBGN0025674	627	18	4824	4.27432	0.0408562	0.0138085	0.210174
GOTERM_BP_FAT	GO:0045448~mitotic cell cycle, embryonic	11	0.794224	0.000230151	FBGN0000629, FBGN0000404, FBGN0039016, FBGN0015625, FBGN0000405, FBGN0010314, FBGN0032105, FBGN0004374, FBGN0086899, FBGN0015600, FBGN0011737	828	27	7937	3.90531	0.373572	0.00395589	0.395698
INTERPRO	IPR004367:Cyclin, C-terminal	5	0.361011	0.00209631	FBGN0000404, FBGN0015625, FBGN0000405, FBGN0010315, FBGN0010382	1165	6	10196	7.29328	0.944869	0.109455	3.39298
PIR_SUPERFAMILY	PIRSF001771:cyclin, A/B/D/E types	4	0.288809	0.00452527	FBGN0000404, FBGN0015625, FBGN0000405, FBGN0010382	280	4	2596	9.27143	0.766812	0.766812	5.93965
PIR_SUPERFAMILY	PIRSF001771:Cyclin_A_B_D_E	4	0.288809	0.00452527	FBGN0000404, FBGN0015625, FBGN0000405, FBGN0010315	280	4	2596	9.27143	0.766812	0.766812	5.93965
INTERPRO	IPR014400:Cyclin, A/B/D/E	4	0.288809	0.0054307	FBGN0000404, FBGN0015625, FBGN0000405, FBGN0010315	1165	4	10196	8.75193	0.999458	0.221724	8.56796
GOTERM_BP_FAT	GO:0035186~syncytial blastoderm mitotic cell cycle	6	0.433213	0.010889	FBGN0000629, FBGN0000404, FBGN0015625, FBGN0000405, FBGN0010314, FBGN0015600	828	14	7937	4.10818	1	0.116266	17.1876
GOTERM_CC_FAT	GO:0019908~nuclear cyclin-dependent protein kinase holoenzyme complex	4	0.288809	0.0124374	FBGN0000404, FBGN0000405, FBGN0004597, FBGN0010382	548	5	4786	6.98686	0.993469	0.0939412	16.0285
GOTERM_BP_FAT	GO:0000086~G2/M transition of mitotic cell cycle	5	0.361011	0.0146973	FBGN0000404, FBGN0000405, FBGN0040298, FBGN0004106, FBGN0003525	828	10	7937	4.79287	1	0.149351	22.5115
GOTERM_BP_FAT	GO:0033301~cell cycle comprising mitosis without cytokinesis	6	0.433213	0.0149586	FBGN0000629, FBGN0000404, FBGN0015625, FBGN0000405, FBGN0010314, FBGN0015600	828	15	7937	3.8343	1	0.151065	22.8647
INTERPRO	IPR015429:Transcription regulator cyclin	4	0.288809	0.0227518	FBGN0025455, FBGN0022936, FBGN0004597, FBGN0025674	1165	6	10196	5.83462	1	0.539389	31.5162
GOTERM_MF_FAT	GO:0019887~protein kinase regulator activity	12	0.866426	0.0289268	FBGN0025455, FBGN0000404, FBGN0022936, FBGN0015625, FBGN0000405, FBGN0010316, FBGN0010314, FBGN0004597, FBGN0010315, FBGN0010382, FBGN0011573, FBGN0025674	881	53	7918	2.03491	1	0.308058	35.7132
GOTERM_CC_FAT	GO:0000307~cyclin-dependent protein kinase holoenzyme complex	4	0.288809	0.0365259	FBGN0000404, FBGN0000405, FBGN0004597, FBGN0010382	548	7	4786	4.99062	1	0.214365	40.511
GOTERM_MF_FAT	GO:0019207~kinase regulator activity	12	0.866426	0.0370641	FBGN0025455, FBGN0000404, FBGN0022936, FBGN0015625, FBGN0000405, FBGN0010316, FBGN0010314, FBGN0004597, FBGN0010315, FBGN0010382, FBGN0011573, FBGN0025674	881	55	7918	1.96091	1	0.357056	43.3611
GOTERM_BP_FAT	GO:0000082~G1/S transition of mitotic cell cycle	5	0.361011	0.0388731	FBGN0017551, FBGN0010316, FBGN0004106, FBGN0004597, FBGN0010382	828	13	7937	3.68683	1	0.310145	49.4878
Annotation Cluster 41	Enrichment Score: 2.9649834462844185
Category	Term	Count	%	PValue	Genes	List Total	Pop Hits	Pop Total	Fold Enrichment	Bonferroni	Benjamini	FDR
GOTERM_MF_FAT	GO:0004386~helicase activity	35	2.52708	1.04141e-08	FBGN0030833, FBGN0001179, FBGN0020633, FBGN0024332, FBGN0017577, FBGN0026143, FBGN0052533, FBGN0039403, FBGN0030551, FBGN0004581, FBGN0040290, FBGN0004419, FBGN0027375, FBGN0015075, FBGN0011802, FBGN0030196, FBGN0002901, FBGN0040078, FBGN0002905, FBGN0003483, FBGN0030170, FBGN0025815, FBGN0002542, FBGN0035689, FBGN0030631, FBGN0039016, FBGN0014861, FBGN0002899, FBGN0026876, FBGN0037531, FBGN00393…	881	109	7918	2.8859	7.18571e-06	1.02653e-06	1.56749e-05
SP_PIR_KEYWORDS	helicase	20	1.44404	0.00024518	FBGN0030833, FBGN0001179, FBGN0011802, FBGN0040078, FBGN0002905, FBGN0052533, FBGN0003483, FBGN0040290, FBGN0002542, FBGN0030631, FBGN0039016, FBGN0002899, FBGN0026876, FBGN0039338, FBGN0029798, FBGN0011604, FBGN0004419, FBGN0027375, FBGN0000212, FBGN0015075	1345	77	12980	2.50664	0.0636035	0.00226351	0.321516
INTERPRO	IPR014001:DEAD-like helicase, N-terminal	20	1.44404	0.00058456	FBGN0030833, FBGN0001179, FBGN0011802, FBGN0002905, FBGN0052533, FBGN0003483, FBGN0040290, FBGN0002542, FBGN0035689, FBGN0030631, FBGN0002899, FBGN0026876, FBGN0037531, FBGN0039338, FBGN0029798, FBGN0011604, FBGN0004419, FBGN0027375, FBGN0000212, FBGN0015075	1165	75	10196	2.33385	0.554035	0.0438705	0.957226
INTERPRO	IPR001650:DNA/RNA helicase, C-terminal	19	1.37184	0.00185783	FBGN0030833, FBGN0001179, FBGN0011802, FBGN0002905, FBGN0052533, FBGN0003483, FBGN0040290, FBGN0002542, FBGN0035689, FBGN0030631, FBGN0039016, FBGN0002899, FBGN0037531, FBGN0039338, FBGN0011604, FBGN0004419, FBGN0027375, FBGN0000212, FBGN0015075	1165	76	10196	2.18798	0.923315	0.105647	3.01252
SMART	SM00487:DEXDc	20	1.44404	0.00260852	FBGN0030833, FBGN0001179, FBGN0011802, FBGN0002905, FBGN0052533, FBGN0003483, FBGN0040290, FBGN0002542, FBGN0035689, FBGN0030631, FBGN0002899, FBGN0026876, FBGN0037531, FBGN0039338, FBGN0029798, FBGN0011604, FBGN0004419, FBGN0027375, FBGN0000212, FBGN0015075	627	75	4824	2.05167	0.491602	0.0921186	3.35447
SMART	SM00490:HELICc	19	1.37184	0.00716751	FBGN0030833, FBGN0001179, FBGN0011802, FBGN0002905, FBGN0052533, FBGN0003483, FBGN0040290, FBGN0002542, FBGN0035689, FBGN0030631, FBGN0039016, FBGN0002899, FBGN0037531, FBGN0039338, FBGN0011604, FBGN0004419, FBGN0027375, FBGN0000212, FBGN0015075	627	76	4824	1.92344	0.844804	0.133517	8.9688
INTERPRO	IPR014021:Helicase, superfamily 1 and 2, ATP-binding	17	1.22744	0.00725622	FBGN0030833, FBGN0001179, FBGN0011802, FBGN0002905, FBGN0052533, FBGN0003483, FBGN0040290, FBGN0002542, FBGN0030631, FBGN0002899, FBGN0037531, FBGN0039338, FBGN0011604, FBGN0004419, FBGN0027375, FBGN0000212, FBGN0015075	1165	73	10196	2.03812	0.999957	0.256068	11.2897
GOTERM_MF_FAT	GO:0008026~ATP-dependent helicase activity	17	1.22744	0.0107142	FBGN0030833, FBGN0001179, FBGN0011802, FBGN0002901, FBGN0002905, FBGN0052533, FBGN0003483, FBGN0030170, FBGN0030551, FBGN0040290, FBGN0030631, FBGN0002899, FBGN0026876, FBGN0029798, FBGN0004419, FBGN0027375, FBGN0015075	881	78	7918	1.95882	0.999408	0.140743	14.9674
GOTERM_MF_FAT	GO:0070035~purine NTP-dependent helicase activity	17	1.22744	0.0107142	FBGN0030833, FBGN0001179, FBGN0011802, FBGN0002901, FBGN0002905, FBGN0052533, FBGN0003483, FBGN0030170, FBGN0030551, FBGN0040290, FBGN0030631, FBGN0002899, FBGN0026876, FBGN0029798, FBGN0004419, FBGN0027375, FBGN0015075	881	78	7918	1.95882	0.999408	0.140743	14.9674
GOTERM_MF_FAT	GO:0004003~ATP-dependent DNA helicase activity	6	0.433213	0.0518598	FBGN0001179, FBGN0002901, FBGN0026876, FBGN0029798, FBGN0027375, FBGN0030170	881	19	7918	2.83816	1	0.447142	55.1362
Annotation Cluster 42	Enrichment Score: 2.942185692118279
Category	Term	Count	%	PValue	Genes	List Total	Pop Hits	Pop Total	Fold Enrichment	Bonferroni	Benjamini	FDR
GOTERM_CC_FAT	GO:0000776~kinetochore	13	0.938628	3.64821e-05	FBGN0003268, FBGN0024227, FBGN0035640, FBGN0030500, FBGN0040477, FBGN0027259, FBGN0038478, FBGN0001086, FBGN0040232, FBGN0003124, FBGN0061476, FBGN0031549, FBGN0086697	548	29	4786	3.91505	0.014559	0.000458209	0.0509103
GOTERM_BP_FAT	GO:0051656~establishment of organelle localization	20	1.44404	0.000178041	FBGN0033378, FBGN0035892, FBGN0026598, FBGN0028292, FBGN0030500, FBGN0040232, FBGN0000405, FBGN0003124, FBGN0002441, FBGN0013726, FBGN0086697, FBGN0000140, FBGN0038856, FBGN0087040, FBGN0002948, FBGN0027259, FBGN0040477, FBGN0000283, FBGN0004379, FBGN0040080	828	75	7937	2.5562	0.303586	0.00319675	0.306234
GOTERM_BP_FAT	GO:0051640~organelle localization	21	1.51625	0.000211871	FBGN0033378, FBGN0035892, FBGN0026598, FBGN0028292, FBGN0030500, FBGN0040232, FBGN0000405, FBGN0003124, FBGN0002441, FBGN0013726, FBGN0086697, FBGN0000140, FBGN0038856, FBGN0087040, FBGN0002948, FBGN0027259, FBGN0040477, FBGN0000283, FBGN0004379, FBGN0040080, FBGN0011737	828	82	7937	2.45489	0.34986	0.00373706	0.364323
GOTERM_BP_FAT	GO:0051303~establishment of chromosome localization	7	0.505415	0.00401663	FBGN0030500, FBGN0040477, FBGN0027259, FBGN0040232, FBGN0000405, FBGN0004379, FBGN0086697	828	16	7937	4.19377	0.999719	0.0530619	6.69777
GOTERM_BP_FAT	GO:0050000~chromosome localization	7	0.505415	0.00401663	FBGN0030500, FBGN0040477, FBGN0027259, FBGN0040232, FBGN0000405, FBGN0004379, FBGN0086697	828	16	7937	4.19377	0.999719	0.0530619	6.69777
GOTERM_BP_FAT	GO:0007080~mitotic metaphase plate congression	6	0.433213	0.00764566	FBGN0030500, FBGN0040477, FBGN0027259, FBGN0040232, FBGN0004379, FBGN0086697	828	13	7937	4.42419	1	0.087657	12.3837
GOTERM_BP_FAT	GO:0051310~metaphase plate congression	6	0.433213	0.0149586	FBGN0030500, FBGN0040477, FBGN0027259, FBGN0040232, FBGN0004379, FBGN0086697	828	15	7937	3.8343	1	0.151065	22.8647
Annotation Cluster 43	Enrichment Score: 2.909202892787586
Category	Term	Count	%	PValue	Genes	List Total	Pop Hits	Pop Total	Fold Enrichment	Bonferroni	Benjamini	FDR
GOTERM_BP_FAT	GO:0006334~nucleosome assembly	14	1.01083	2.15124e-06	FBGN0034975, FBGN0001197, FBGN0000541, FBGN0027620, FBGN0029094, FBGN0053807, FBGN0038252, FBGN0030054, FBGN0053905, FBGN0040477, FBGN0014879, FBGN0053886, FBGN0011604, FBGN0053842	828	29	7937	4.6276	0.00436178	5.53316e-05	0.00370546
GOTERM_CC_FAT	GO:0000786~nucleosome	8	0.577617	0.00170435	FBGN0034975, FBGN0053905, FBGN0001197, FBGN0040477, FBGN0053886, FBGN0053807, FBGN0053842, FBGN0038252	548	17	4786	4.10992	0.496279	0.0158208	2.35287
INTERPRO	IPR009072:Histone-fold	9	0.649819	0.00285833	FBGN0053905, FBGN0001197, FBGN0000617, FBGN0040477, FBGN0053886, FBGN0011291, FBGN0002887, FBGN0053842, FBGN0034650	1165	23	10196	3.42467	0.980803	0.136194	4.59933
SP_PIR_KEYWORDS	nucleosome core	5	0.361011	0.00940502	FBGN0053905, FBGN0001197, FBGN0040477, FBGN0053886, FBGN0053842	1345	9	12980	5.36142	0.920538	0.0585151	11.6709
INTERPRO	IPR007125:Histone core	5	0.361011	0.0288581	FBGN0053905, FBGN0001197, FBGN0040477, FBGN0053886, FBGN0053842	1165	11	10196	3.97815	1	0.609548	38.2253
Annotation Cluster 44	Enrichment Score: 2.8837597967780115
Category	Term	Count	%	PValue	Genes	List Total	Pop Hits	Pop Total	Fold Enrichment	Bonferroni	Benjamini	FDR
INTERPRO	IPR001005:SANT, DNA-binding	11	0.794224	0.000235258	FBGN0002914, FBGN0000629, FBGN0040233, FBGN0034634, FBGN0027951, FBGN0000376, FBGN0037555, FBGN0030990, FBGN0033183, FBGN0011604, FBGN0010825	1165	25	10196	3.85085	0.277422	0.029107	0.386278
SMART	SM00717:SANT	11	0.794224	0.000659375	FBGN0002914, FBGN0000629, FBGN0040233, FBGN0034634, FBGN0027951, FBGN0000376, FBGN0037555, FBGN0030990, FBGN0033183, FBGN0011604, FBGN0010825	627	25	4824	3.38526	0.157039	0.0335898	0.857939
INTERPRO	IPR017884:SANT, eukarya	6	0.433213	0.00295695	FBGN0027951, FBGN0037555, FBGN0030990, FBGN0033183, FBGN0011604, FBGN0010825	1165	10	10196	5.25116	0.983254	0.131529	4.75442
INTERPRO	IPR014778:Myb, DNA-binding	7	0.505415	0.00635975	FBGN0002914, FBGN0027951, FBGN0000376, FBGN0037555, FBGN0030990, FBGN0033183, FBGN0010825	1165	16	10196	3.82897	0.999851	0.234324	9.96277
Annotation Cluster 45	Enrichment Score: 2.8799592041168967
Category	Term	Count	%	PValue	Genes	List Total	Pop Hits	Pop Total	Fold Enrichment	Bonferroni	Benjamini	FDR
GOTERM_MF_FAT	GO:0004518~nuclease activity	25	1.80505	7.84785e-05	FBGN0038608, FBGN0004584, FBGN0026722, FBGN0051812, FBGN0020270, FBGN0015621, FBGN0036916, FBGN0002887, FBGN0030170, FBGN0039115, FBGN0036405, FBGN0026778, FBGN0025832, FBGN0039016, FBGN0030789, FBGN0033615, FBGN0037263, FBGN0031252, FBGN0026015, FBGN0260817, FBGN0259113, FBGN0015553, FBGN0040347, FBGN0033549, FBGN0034728	881	95	7918	2.36514	0.0527122	0.00169083	0.118057
GOTERM_MF_FAT	GO:0004519~endonuclease activity	14	1.01083	0.00253918	FBGN0004584, FBGN0026722, FBGN0051812, FBGN0020270, FBGN0015621, FBGN0030170, FBGN0002887, FBGN0025832, FBGN0039016, FBGN0033615, FBGN0031252, FBGN0026015, FBGN0015553, FBGN0040347	881	50	7918	2.5165	0.826965	0.0409078	3.75443
GOTERM_MF_FAT	GO:0004536~deoxyribonuclease activity	9	0.649819	0.0114995	FBGN0004584, FBGN0026778, FBGN0025832, FBGN0026015, FBGN0015553, FBGN0259113, FBGN0040347, FBGN0002887, FBGN0030170	881	29	7918	2.78923	0.999658	0.147526	15.9777
Annotation Cluster 46	Enrichment Score: 2.862244857401345
Category	Term	Count	%	PValue	Genes	List Total	Pop Hits	Pop Total	Fold Enrichment	Bonferroni	Benjamini	FDR
INTERPRO	IPR001680:WD40 repeat	39	2.81588	0.000264666	FBGN0037569, FBGN0038609, FBGN0052707, FBGN0250850, FBGN0001139, FBGN0035073, FBGN0036733, FBGN0033059, FBGN0261119, FBGN0030122, FBGN0036354, FBGN0032705, FBGN0032030, FBGN0003978, FBGN0032340, FBGN0034452, FBGN0033653, FBGN0036660, FBGN0024314, FBGN0039067, FBGN0034908, FBGN0001086, FBGN0031782, FBGN0036460, FBGN0034876, FBGN0039867, FBGN0036973, FBGN0036263, FBGN0013548, FBGN0022786, FBGN00379…	1165	187	10196	1.82527	0.306187	0.0300034	0.434466
INTERPRO	IPR015943:WD40/YVTN repeat-like	40	2.88809	0.000310931	FBGN0037569, FBGN0038609, FBGN0250850, FBGN0001139, FBGN0035073, FBGN0036733, FBGN0033059, FBGN0261119, FBGN0030122, FBGN0036354, FBGN0032705, FBGN0032030, FBGN0003978, FBGN0032340, FBGN0010660, FBGN0034452, FBGN0033653, FBGN0036660, FBGN0024314, FBGN0039067, FBGN0034908, FBGN0001086, FBGN0031782, FBGN0036460, FBGN0034876, FBGN0039867, FBGN0036973, FBGN0036263, FBGN0013548, FBGN0022786, FBGN00379…	1165	195	10196	1.79527	0.349141	0.0324959	0.510231
SP_PIR_KEYWORDS	wd repeat	32	2.31047	0.000818285	FBGN0037569, FBGN0038609, FBGN0250850, FBGN0001139, FBGN0036733, FBGN0261119, FBGN0036354, FBGN0032030, FBGN0003978, FBGN0034707, FBGN0032340, FBGN0033653, FBGN0024314, FBGN0039067, FBGN0034908, FBGN0001086, FBGN0036460, FBGN0034876, FBGN0039867, FBGN0036973, FBGN0036263, FBGN0013548, FBGN0022786, FBGN0037980, FBGN0034646, FBGN0000588, FBGN0030630, FBGN0033890, FBGN0030365, FBGN0041171, FBGN00336…	1345	166	12980	1.86035	0.196992	0.00683249	1.06933
INTERPRO	IPR019781:WD40 repeat, subgroup	32	2.31047	0.0011053	FBGN0037569, FBGN0038609, FBGN0250850, FBGN0001139, FBGN0036733, FBGN0033059, FBGN0261119, FBGN0036354, FBGN0032705, FBGN0032030, FBGN0003978, FBGN0034452, FBGN0033653, FBGN0024314, FBGN0039067, FBGN0034908, FBGN0001086, FBGN0036460, FBGN0034876, FBGN0039867, FBGN0036973, FBGN0036263, FBGN0013548, FBGN0022786, FBGN0034646, FBGN0000588, FBGN0030630, FBGN0033890, FBGN0030365, FBGN0041171, FBGN00336…	1165	154	10196	1.81858	0.782871	0.0701452	1.80269
INTERPRO	IPR019775:WD40 repeat, conserved site	28	2.02166	0.00176091	FBGN0250850, FBGN0001139, FBGN0036733, FBGN0261119, FBGN0036354, FBGN0032030, FBGN0003978, FBGN0034707, FBGN0032340, FBGN0033653, FBGN0024314, FBGN0039067, FBGN0032476, FBGN0034908, FBGN0001086, FBGN0036460, FBGN0039867, FBGN0036973, FBGN0036263, FBGN0013548, FBGN0022786, FBGN0034646, FBGN0000588, FBGN0030630, FBGN0033890, FBGN0030365, FBGN0041171, FBGN0033607	1165	132	10196	1.85647	0.912311	0.104734	2.85749
SMART	SM00320:WD40	39	2.81588	0.00269387	FBGN0037569, FBGN0038609, FBGN0052707, FBGN0250850, FBGN0001139, FBGN0035073, FBGN0036733, FBGN0033059, FBGN0261119, FBGN0030122, FBGN0036354, FBGN0032705, FBGN0032030, FBGN0003978, FBGN0032340, FBGN0034452, FBGN0033653, FBGN0036660, FBGN0024314, FBGN0039067, FBGN0034908, FBGN0001086, FBGN0031782, FBGN0036460, FBGN0034876, FBGN0039867, FBGN0036973, FBGN0036263, FBGN0013548, FBGN0022786, FBGN00379…	627	187	4824	1.60459	0.502746	0.0836269	3.46245
INTERPRO	IPR017986:WD40 repeat, region	29	2.09386	0.0057554	FBGN0037569, FBGN0038609, FBGN0001139, FBGN0036733, FBGN0261119, FBGN0036354, FBGN0032030, FBGN0003978, FBGN0033653, FBGN0024314, FBGN0039067, FBGN0034908, FBGN0001086, FBGN0036460, FBGN0034876, FBGN0039867, FBGN0036973, FBGN0036263, FBGN0013548, FBGN0022786, FBGN0037980, FBGN0000588, FBGN0034646, FBGN0030630, FBGN0033890, FBGN0030365, FBGN0041171, FBGN0033607, FBGN0028897	1165	150	10196	1.69204	0.999655	0.226736	9.05773
INTERPRO	IPR019782:WD40 repeat 2	28	2.02166	0.00622452	FBGN0037569, FBGN0034908, FBGN0001086, FBGN0001139, FBGN0036733, FBGN0036460, FBGN0034876, FBGN0039867, FBGN0261119, FBGN0036973, FBGN0036354, FBGN0036263, FBGN0013548, FBGN0022786, FBGN0037980, FBGN0000588, FBGN0032030, FBGN0034646, FBGN0003978, FBGN0030630, FBGN0033890, FBGN0030365, FBGN0041171, FBGN0033653, FBGN0033607, FBGN0028897, FBGN0024314, FBGN0039067	1165	144	10196	1.70176	0.99982	0.236213	9.76099
Annotation Cluster 47	Enrichment Score: 2.7615115258457132
Category	Term	Count	%	PValue	Genes	List Total	Pop Hits	Pop Total	Fold Enrichment	Bonferroni	Benjamini	FDR
GOTERM_CC_FAT	GO:0044450~microtubule organizing center part	12	0.866426	8.52525e-06	FBGN0032705, FBGN0010097, FBGN0032030, FBGN0037375, FBGN0026433, FBGN0001612, FBGN0026432, FBGN0011606, FBGN0026430, FBGN0026371, FBGN0011020, FBGN0039731	548	22	4786	4.76377	0.0034213	0.000126924	0.011899
GOTERM_CC_FAT	GO:0000922~spindle pole	11	0.794224	0.000100264	FBGN0000140, FBGN0026433, FBGN0001612, FBGN0026432, FBGN0030268, FBGN0011606, FBGN0003545, FBGN0026430, FBGN0003124, FBGN0020616, FBGN0015600	548	23	4786	4.17693	0.0395064	0.00118483	0.139859
GOTERM_CC_FAT	GO:0000930~gamma-tubulin complex	6	0.433213	0.000330499	FBGN0032705, FBGN0010097, FBGN0026433, FBGN0001612, FBGN0026432, FBGN0026430	548	7	4786	7.48592	0.124432	0.00358498	0.46033
GOTERM_MF_FAT	GO:0043015~gamma-tubulin binding	5	0.361011	0.00069109	FBGN0032705, FBGN0026433, FBGN0001612, FBGN0026432, FBGN0026430	881	5	7918	8.98751	0.379368	0.0124746	1.03516
INTERPRO	IPR007259:Spc97/Spc98	4	0.288809	0.053506	FBGN0026433, FBGN0001612, FBGN0026432, FBGN0026430	1165	8	10196	4.37597	1	0.794462	59.5277
GOTERM_CC_FAT	GO:0000931~gamma-tubulin large complex	3	0.216606	0.0668699	FBGN0032705, FBGN0026433, FBGN0026432	548	4	4786	6.55018	1	0.313386	61.9419
GOTERM_CC_FAT	GO:0008274~gamma-tubulin ring complex	3	0.216606	0.0668699	FBGN0032705, FBGN0026433, FBGN0026432	548	4	4786	6.55018	1	0.313386	61.9419
Annotation Cluster 48	Enrichment Score: 2.7340023555433337
Category	Term	Count	%	PValue	Genes	List Total	Pop Hits	Pop Total	Fold Enrichment	Bonferroni	Benjamini	FDR
GOTERM_MF_FAT	GO:0016779~nucleotidyltransferase activity	23	1.66065	0.000257273	FBGN0037141, FBGN0037121, FBGN0011802, FBGN0002905, FBGN0003483, FBGN0039251, FBGN0030049, FBGN0259676, FBGN0035644, FBGN0036188, FBGN0260780, FBGN0004855, FBGN0027903, FBGN0037368, FBGN0030631, FBGN0037369, FBGN0035150, FBGN0005696, FBGN0259113, FBGN0038903, FBGN0004463, FBGN0028402, FBGN0051155	881	90	7918	2.29681	0.162674	0.00536559	0.386537
SP_PIR_KEYWORDS	nucleotidyltransferase	19	1.37184	0.000297523	FBGN0037141, FBGN0037121, FBGN0011802, FBGN0002905, FBGN0003483, FBGN0039251, FBGN0030049, FBGN0259676, FBGN0035644, FBGN0036188, FBGN0004855, FBGN0027903, FBGN0030631, FBGN0037369, FBGN0259113, FBGN0038903, FBGN0004463, FBGN0028402, FBGN0051155	1345	72	12980	2.54667	0.076651	0.00256921	0.390032
GOTERM_MF_FAT	GO:0003887~DNA-directed DNA polymerase activity	10	0.722022	0.000322377	FBGN0027903, FBGN0037141, FBGN0035150, FBGN0005696, FBGN0259113, FBGN0002905, FBGN0039251, FBGN0030049, FBGN0259676, FBGN0035644	881	22	7918	4.08523	0.199466	0.00652204	0.48413
GOTERM_MF_FAT	GO:0034061~DNA polymerase activity	10	0.722022	0.000477888	FBGN0027903, FBGN0037141, FBGN0035150, FBGN0005696, FBGN0259113, FBGN0002905, FBGN0039251, FBGN0030049, FBGN0259676, FBGN0035644	881	23	7918	3.90761	0.280948	0.00911987	0.716886
GOTERM_MF_FAT	GO:0003899~DNA-directed RNA polymerase activity	8	0.577617	0.057835	FBGN0004855, FBGN0037121, FBGN0038903, FBGN0004463, FBGN0028402, FBGN0259676, FBGN0051155, FBGN0036188	881	32	7918	2.24688	1	0.479251	59.2084
GOTERM_MF_FAT	GO:0034062~RNA polymerase activity	8	0.577617	0.057835	FBGN0004855, FBGN0037121, FBGN0038903, FBGN0004463, FBGN0028402, FBGN0259676, FBGN0051155, FBGN0036188	881	32	7918	2.24688	1	0.479251	59.2084
Annotation Cluster 49	Enrichment Score: 2.6321116710034054
Category	Term	Count	%	PValue	Genes	List Total	Pop Hits	Pop Total	Fold Enrichment	Bonferroni	Benjamini	FDR
SP_PIR_KEYWORDS	nuclease	8	0.577617	0.00142829	FBGN0039016, FBGN0020270, FBGN0260817, FBGN0037263, FBGN0031252, FBGN0015553, FBGN0259113, FBGN0039115	1345	18	12980	4.28914	0.318224	0.0115406	1.8596
SP_PIR_KEYWORDS	exonuclease	6	0.433213	0.00190524	FBGN0038608, FBGN0020270, FBGN0260817, FBGN0015553, FBGN0259113, FBGN0039115	1345	10	12980	5.79033	0.400159	0.0144965	2.47343
GOTERM_MF_FAT	GO:0004527~exonuclease activity	11	0.794224	0.00466552	FBGN0038608, FBGN0004584, FBGN0026778, FBGN0030789, FBGN0020270, FBGN0260817, FBGN0015553, FBGN0259113, FBGN0036916, FBGN0039115, FBGN0036405	881	36	7918	2.74618	0.960314	0.0707106	6.79677
Annotation Cluster 50	Enrichment Score: 2.6161886175121802
Category	Term	Count	%	PValue	Genes	List Total	Pop Hits	Pop Total	Fold Enrichment	Bonferroni	Benjamini	FDR
GOTERM_MF_FAT	GO:0003887~DNA-directed DNA polymerase activity	10	0.722022	0.000322377	FBGN0027903, FBGN0037141, FBGN0035150, FBGN0005696, FBGN0259113, FBGN0002905, FBGN0039251, FBGN0030049, FBGN0259676, FBGN0035644	881	22	7918	4.08523	0.199466	0.00652204	0.48413
GOTERM_MF_FAT	GO:0034061~DNA polymerase activity	10	0.722022	0.000477888	FBGN0027903, FBGN0037141, FBGN0035150, FBGN0005696, FBGN0259113, FBGN0002905, FBGN0039251, FBGN0030049, FBGN0259676, FBGN0035644	881	23	7918	3.90761	0.280948	0.00911987	0.716886
GOTERM_CC_FAT	GO:0043601~nuclear replisome	7	0.505415	0.00109332	FBGN0027903, FBGN0005696, FBGN0010173, FBGN0259113, FBGN0030322, FBGN0259676, FBGN0035644	548	12	4786	5.09459	0.355807	0.0109337	1.51532
GOTERM_CC_FAT	GO:0043596~nuclear replication fork	7	0.505415	0.00109332	FBGN0027903, FBGN0005696, FBGN0010173, FBGN0259113, FBGN0030322, FBGN0259676, FBGN0035644	548	12	4786	5.09459	0.355807	0.0109337	1.51532
GOTERM_CC_FAT	GO:0030894~replisome	7	0.505415	0.00109332	FBGN0027903, FBGN0005696, FBGN0010173, FBGN0259113, FBGN0030322, FBGN0259676, FBGN0035644	548	12	4786	5.09459	0.355807	0.0109337	1.51532
INTERPRO	IPR007185:DNA polymerase alpha/epsilon, subunit B	3	0.216606	0.0361004	FBGN0027903, FBGN0005696, FBGN0035644	1165	3	10196	8.75193	1	0.676441	45.3821
GOTERM_CC_FAT	GO:0005658~alpha DNA polymerase:primase complex	3	0.216606	0.0668699	FBGN0005696, FBGN0259113, FBGN0259676	548	4	4786	6.55018	1	0.313386	61.9419
Annotation Cluster 51	Enrichment Score: 2.5590943700016453
Category	Term	Count	%	PValue	Genes	List Total	Pop Hits	Pop Total	Fold Enrichment	Bonferroni	Benjamini	FDR
GOTERM_BP_FAT	GO:0006310~DNA recombination	14	1.01083	0.000128181	FBGN0002901, FBGN0029977, FBGN0017577, FBGN0050169, FBGN0040290, FBGN0003479, FBGN0011606, FBGN0038767, FBGN0030931, FBGN0015553, FBGN0040347, FBGN0037844, FBGN0034728, FBGN0027375	828	40	7937	3.35501	0.229319	0.00234393	0.220564
GOTERM_BP_FAT	GO:0007127~meiosis I	13	0.938628	0.00168603	FBGN0001612, FBGN0002901, FBGN0011606, FBGN0035627, FBGN0038767, FBGN0029977, FBGN0017577, FBGN0004106, FBGN0040347, FBGN0002715, FBGN0050169, FBGN0027889, FBGN0002673	828	45	7937	2.76922	0.967578	0.0243666	2.86481
GOTERM_BP_FAT	GO:0007131~reciprocal meiotic recombination	6	0.433213	0.0972808	FBGN0011606, FBGN0002901, FBGN0038767, FBGN0029977, FBGN0017577, FBGN0040347	828	24	7937	2.39644	1	0.547854	82.845
Annotation Cluster 52	Enrichment Score: 2.5312888178655433
Category	Term	Count	%	PValue	Genes	List Total	Pop Hits	Pop Total	Fold Enrichment	Bonferroni	Benjamini	FDR
GOTERM_BP_FAT	GO:0051322~anaphase	8	0.577617	0.000394393	FBGN0002791, FBGN0025781, FBGN0001612, FBGN0030268, FBGN0026181, FBGN0041147, FBGN0040233, FBGN0000405	828	15	7937	5.1124	0.551374	0.00644339	0.677176
GOTERM_BP_FAT	GO:0000090~mitotic anaphase	7	0.505415	0.000668076	FBGN0002791, FBGN0025781, FBGN0030268, FBGN0026181, FBGN0041147, FBGN0040233, FBGN0000405	828	12	7937	5.59169	0.742821	0.0101585	1.14455
GOTERM_CC_FAT	GO:0005680~anaphase-promoting complex	4	0.288809	0.0966893	FBGN0051687, FBGN0002791, FBGN0025781, FBGN0041147	548	10	4786	3.49343	1	0.407905	75.8138
Annotation Cluster 53	Enrichment Score: 2.530262048425229
Category	Term	Count	%	PValue	Genes	List Total	Pop Hits	Pop Total	Fold Enrichment	Bonferroni	Benjamini	FDR
GOTERM_BP_FAT	GO:0032268~regulation of cellular protein metabolic process	28	2.02166	0.000329624	FBGN0035827, FBGN0030208, FBGN0026598, FBGN0011666, FBGN0003210, FBGN0011474, FBGN0010316, FBGN0026402, FBGN0003607, FBGN0000392, FBGN0034627, FBGN0019990, FBGN0004644, FBGN0016070, FBGN0010300, FBGN0026181, FBGN0002899, FBGN0033935, FBGN0031832, FBGN0037555, FBGN0003138, FBGN0000182, FBGN0010382, FBGN0034098, FBGN0027053, FBGN0002962, FBGN0015075, FBGN0027052	828	130	7937	2.06462	0.488244	0.00552112	0.566264
GOTERM_BP_FAT	GO:0010608~posttranscriptional regulation of gene expression	27	1.94946	0.000469266	FBGN0035827, FBGN0034923, FBGN0000392, FBGN0016070, FBGN0010300, FBGN0010113, FBGN0260932, FBGN0042085, FBGN0027053, FBGN0034098, FBGN0015075, FBGN0011666, FBGN0028292, FBGN0026722, FBGN0003483, FBGN0022943, FBGN0034627, FBGN0019990, FBGN0039861, FBGN0000017, FBGN0039016, FBGN0002899, FBGN0031832, FBGN0003138, FBGN0000182, FBGN0028837, FBGN0002962	828	126	7937	2.05409	0.614715	0.00748189	0.805245
GOTERM_BP_FAT	GO:0051248~negative regulation of protein metabolic process	14	1.01083	0.00298208	FBGN0035827, FBGN0011666, FBGN0011474, FBGN0010316, FBGN0017551, FBGN0026402, FBGN0000392, FBGN0004644, FBGN0016070, FBGN0003138, FBGN0000182, FBGN0034098, FBGN0027053, FBGN0002962	828	54	7937	2.48519	0.997686	0.0407141	5.01426
GOTERM_BP_FAT	GO:0032269~negative regulation of cellular protein metabolic process	13	0.938628	0.00719192	FBGN0035827, FBGN0011666, FBGN0011474, FBGN0010316, FBGN0026402, FBGN0000392, FBGN0004644, FBGN0016070, FBGN0003138, FBGN0000182, FBGN0034098, FBGN0027053, FBGN0002962	828	53	7937	2.35122	1	0.0836	11.6911
GOTERM_BP_FAT	GO:0006417~regulation of translation	13	0.938628	0.0672801	FBGN0035827, FBGN0011666, FBGN0000392, FBGN0034627, FBGN0019990, FBGN0016070, FBGN0010300, FBGN0002899, FBGN0031832, FBGN0000182, FBGN0034098, FBGN0002962, FBGN0015075	828	72	7937	1.73076	1	0.438796	69.8725
Annotation Cluster 54	Enrichment Score: 2.528967549412772
Category	Term	Count	%	PValue	Genes	List Total	Pop Hits	Pop Total	Fold Enrichment	Bonferroni	Benjamini	FDR
GOTERM_CC_FAT	GO:0005874~microtubule	27	1.94946	1.59243e-05	FBGN0036814, FBGN0001612, FBGN0030268, FBGN0040233, FBGN0033845, FBGN0026430, FBGN0040232, FBGN0024432, FBGN0015600, FBGN0011692, FBGN0035640, FBGN0087040, FBGN0260639, FBGN0004374, FBGN0004379, FBGN0004378, FBGN0010097, FBGN0039141, FBGN0003545, FBGN0025874, FBGN0031549, FBGN0000140, FBGN0003268, FBGN0020255, FBGN0002948, FBGN0011606, FBGN0000283	548	96	4786	2.45632	0.00638116	0.000228603	0.0222251
SP_PIR_KEYWORDS	microtubule	19	1.37184	0.000167103	FBGN0010097, FBGN0001612, FBGN0030268, FBGN0039141, FBGN0040233, FBGN0003545, FBGN0040232, FBGN0026430, FBGN0024432, FBGN0000140, FBGN0011692, FBGN0087040, FBGN0002948, FBGN0011606, FBGN0000283, FBGN0260639, FBGN0004374, FBGN0004379, FBGN0004378	1345	69	12980	2.6574	0.0437992	0.00165742	0.219234
GOTERM_MF_FAT	GO:0008574~plus-end-directed microtubule motor activity	5	0.361011	0.0018904	FBGN0040233, FBGN0011606, FBGN0040232, FBGN0004374, FBGN0004378	881	6	7918	7.4896	0.728993	0.0321134	2.80787
INTERPRO	IPR019821:Kinesin, motor region, conserved site	9	0.649819	0.00206838	FBGN0011692, FBGN0002948, FBGN0030268, FBGN0040233, FBGN0011606, FBGN0003545, FBGN0040232, FBGN0004374, FBGN0004378	1165	22	10196	3.58034	0.942697	0.112318	3.34851
INTERPRO	IPR001752:Kinesin, motor region	10	0.722022	0.00220857	FBGN0011692, FBGN0002948, FBGN0030268, FBGN0040233, FBGN0011606, FBGN0003545, FBGN0040232, FBGN0004374, FBGN0004379, FBGN0004378	1165	27	10196	3.24146	0.952802	0.110805	3.57159
GOTERM_CC_FAT	GO:0005871~kinesin complex	10	0.722022	0.00488329	FBGN0011692, FBGN0002948, FBGN0030268, FBGN0040233, FBGN0011606, FBGN0003545, FBGN0040232, FBGN0004374, FBGN0004379, FBGN0004378	548	30	4786	2.91119	0.860249	0.0401687	6.60467
SMART	SM00129:KISc	10	0.722022	0.00525694	FBGN0011692, FBGN0002948, FBGN0030268, FBGN0040233, FBGN0011606, FBGN0003545, FBGN0040232, FBGN0004374, FBGN0004379, FBGN0004378	627	27	4824	2.84955	0.744655	0.116712	6.65368
SP_PIR_KEYWORDS	motor protein	11	0.794224	0.0340905	FBGN0011692, FBGN0002948, FBGN0030268, FBGN0040233, FBGN0011606, FBGN0003545, FBGN0040232, FBGN0024432, FBGN0004374, FBGN0004379, FBGN0004378	1345	51	12980	2.08149	0.999908	0.18663	36.5881
GOTERM_MF_FAT	GO:0003777~microtubule motor activity	12	0.866426	0.041681	FBGN0011692, FBGN0040477, FBGN0002948, FBGN0030268, FBGN0040233, FBGN0011606, FBGN0003545, FBGN0040232, FBGN0004374, FBGN0004379, FBGN0086362, FBGN0004378	881	56	7918	1.9259	1	0.387133	47.3137
GOTERM_CC_FAT	GO:0005875~microtubule associated complex	20	1.44404	0.0612304	FBGN0026598, FBGN0001612, FBGN0030268, FBGN0040233, FBGN0003545, FBGN0040232, FBGN0026430, FBGN0024432, FBGN0000140, FBGN0011692, FBGN0032030, FBGN0002948, FBGN0037375, FBGN0011606, FBGN0000283, FBGN0010342, FBGN0004374, FBGN0032105, FBGN0004379, FBGN0004378	548	115	4786	1.51888	1	0.297271	58.6026
Annotation Cluster 55	Enrichment Score: 2.3946273009511243
Category	Term	Count	%	PValue	Genes	List Total	Pop Hits	Pop Total	Fold Enrichment	Bonferroni	Benjamini	FDR
INTERPRO	IPR003395:RecF/RecN/SMC protein, N-terminal	6	0.433213	0.000331263	FBGN0015615, FBGN0015391, FBGN0027783, FBGN0040283, FBGN0034728, FBGN0039164	1165	7	10196	7.50166	0.367167	0.0321538	0.543509
GOTERM_BP_FAT	GO:0007062~sister chromatid cohesion	7	0.505415	0.00401663	FBGN0015615, FBGN0027783, FBGN0040283, FBGN0004655, FBGN0002715, FBGN0039251, FBGN0030049	828	16	7937	4.19377	0.999719	0.0530619	6.69777
INTERPRO	IPR010935:SMCs flexible hinge	4	0.288809	0.0054307	FBGN0015615, FBGN0015391, FBGN0027783, FBGN0040283	1165	4	10196	8.75193	0.999458	0.221724	8.56796
GOTERM_CC_FAT	GO:0008278~cohesin complex	4	0.288809	0.0365259	FBGN0015615, FBGN0027783, FBGN0040283, FBGN0020616	548	7	4786	4.99062	1	0.214365	40.511
Annotation Cluster 56	Enrichment Score: 2.322089739862706
Category	Term	Count	%	PValue	Genes	List Total	Pop Hits	Pop Total	Fold Enrichment	Bonferroni	Benjamini	FDR
GOTERM_BP_FAT	GO:0000077~DNA damage checkpoint	7	0.505415	8.00732e-05	FBGN0261278, FBGN0019686, FBGN0045035, FBGN0002901, FBGN0020270, FBGN0032698, FBGN0011474	828	9	7937	7.45558	0.150167	0.00150549	0.137837
GOTERM_CC_FAT	GO:0000781~chromosome, telomeric region	6	0.433213	0.00162844	FBGN0035829, FBGN0045035, FBGN0003607, FBGN0034728, FBGN0025355, FBGN0003612	548	9	4786	5.82238	0.480645	0.0158527	2.24919
GOTERM_BP_FAT	GO:0032200~telomere organization	5	0.361011	0.0628334	FBGN0045035, FBGN0002901, FBGN0020270, FBGN0003607, FBGN0034728	828	15	7937	3.19525	1	0.424051	67.3004
GOTERM_BP_FAT	GO:0000723~telomere maintenance	5	0.361011	0.0628334	FBGN0045035, FBGN0002901, FBGN0020270, FBGN0003607, FBGN0034728	828	15	7937	3.19525	1	0.424051	67.3004
Annotation Cluster 57	Enrichment Score: 2.224837017803088
Category	Term	Count	%	PValue	Genes	List Total	Pop Hits	Pop Total	Fold Enrichment	Bonferroni	Benjamini	FDR
GOTERM_BP_FAT	GO:0032989~cellular component morphogenesis	89	6.42599	1.53959e-06	FBGN0041604, FBGN0002914, FBGN0026598, FBGN0001139, FBGN0010583, FBGN0028387, FBGN0000307, FBGN0020224, FBGN0026192, FBGN0022027, FBGN0034452, FBGN0002413, FBGN0023509, FBGN0002652, FBGN0010382, FBGN0027053, FBGN0040080, FBGN0015396, FBGN0000629, FBGN0013717, FBGN0035754, FBGN0029094, FBGN0004795, FBGN0015778, FBGN0037555, FBGN0025741, FBGN0003138, FBGN0010575, FBGN0005655, FBGN0086657, FBGN00353…	828	518	7937	1.64697	0.00312356	4.17118e-05	0.00265192
GOTERM_BP_FAT	GO:0000902~cell morphogenesis	65	4.69314	0.00367424	FBGN0041604, FBGN0026598, FBGN0001139, FBGN0010583, FBGN0028387, FBGN0020224, FBGN0026192, FBGN0022027, FBGN0034452, FBGN0002413, FBGN0027053, FBGN0040080, FBGN0015396, FBGN0000629, FBGN0013717, FBGN0035754, FBGN0029094, FBGN0004795, FBGN0015778, FBGN0037555, FBGN0025741, FBGN0003138, FBGN0010575, FBGN0086657, FBGN0035357, FBGN0002962, FBGN0013764, FBGN0004606, FBGN0014007, FBGN0027620, FBGN00118…	828	442	7937	1.40967	0.999436	0.0489609	6.14373
GOTERM_BP_FAT	GO:0030030~cell projection organization	55	3.97112	0.00466905	FBGN0041604, FBGN0026598, FBGN0001139, FBGN0010583, FBGN0028387, FBGN0003187, FBGN0034452, FBGN0002413, FBGN0027053, FBGN0032859, FBGN0015396, FBGN0000629, FBGN0013717, FBGN0035754, FBGN0029094, FBGN0004795, FBGN0037555, FBGN0003138, FBGN0025741, FBGN0010575, FBGN0035357, FBGN0002962, FBGN0013764, FBGN0004606, FBGN0014007, FBGN0027620, FBGN0038853, FBGN0038856, FBGN0000499, FBGN0004644, FBGN00254…	828	365	7937	1.44443	0.999926	0.0591389	7.74494
GOTERM_BP_FAT	GO:0048812~neuron projection morphogenesis	45	3.2491	0.00500965	FBGN0041604, FBGN0026598, FBGN0013764, FBGN0004606, FBGN0014007, FBGN0001139, FBGN0027620, FBGN0010583, FBGN0028387, FBGN0038853, FBGN0000499, FBGN0038856, FBGN0004644, FBGN0025463, FBGN0011715, FBGN0086356, FBGN0027053, FBGN0015396, FBGN0005630, FBGN0000629, FBGN0000541, FBGN0043900, FBGN0013717, FBGN0014133, FBGN0003447, FBGN0035754, FBGN0029094, FBGN0023097, FBGN0026402, FBGN0002441, FBGN00005…	828	286	7937	1.50825	0.999963	0.0621672	8.28723
GOTERM_BP_FAT	GO:0031175~neuron projection development	45	3.2491	0.00534213	FBGN0041604, FBGN0026598, FBGN0013764, FBGN0004606, FBGN0014007, FBGN0001139, FBGN0027620, FBGN0010583, FBGN0028387, FBGN0038853, FBGN0000499, FBGN0038856, FBGN0004644, FBGN0025463, FBGN0011715, FBGN0086356, FBGN0027053, FBGN0015396, FBGN0005630, FBGN0000629, FBGN0000541, FBGN0043900, FBGN0013717, FBGN0014133, FBGN0003447, FBGN0035754, FBGN0029094, FBGN0023097, FBGN0026402, FBGN0002441, FBGN00005…	828	287	7937	1.50299	0.999981	0.0653699	8.81368
GOTERM_BP_FAT	GO:0016358~dendrite development	22	1.58845	0.00884902	FBGN0014007, FBGN0000629, FBGN0000541, FBGN0001139, FBGN0043900, FBGN0027620, FBGN0035754, FBGN0028387, FBGN0029094, FBGN0023097, FBGN0002441, FBGN0000588, FBGN0025463, FBGN0011715, FBGN0020887, FBGN0086356, FBGN0003964, FBGN0011604, FBGN0035357, FBGN0000212, FBGN0002962, FBGN0015396	828	117	7937	1.80245	1	0.0985946	14.1959
GOTERM_BP_FAT	GO:0048813~dendrite morphogenesis	22	1.58845	0.00884902	FBGN0014007, FBGN0000629, FBGN0000541, FBGN0001139, FBGN0043900, FBGN0027620, FBGN0035754, FBGN0028387, FBGN0029094, FBGN0023097, FBGN0002441, FBGN0000588, FBGN0025463, FBGN0011715, FBGN0020887, FBGN0086356, FBGN0003964, FBGN0011604, FBGN0035357, FBGN0000212, FBGN0002962, FBGN0015396	828	117	7937	1.80245	1	0.0985946	14.1959
GOTERM_BP_FAT	GO:0048858~cell projection morphogenesis	48	3.4657	0.00909173	FBGN0041604, FBGN0026598, FBGN0013764, FBGN0004606, FBGN0014007, FBGN0001139, FBGN0027620, FBGN0010583, FBGN0028387, FBGN0038853, FBGN0000499, FBGN0038856, FBGN0004644, FBGN0025463, FBGN0011715, FBGN0086356, FBGN0034452, FBGN0011020, FBGN0027053, FBGN0015396, FBGN0005630, FBGN0000629, FBGN0000541, FBGN0043900, FBGN0013717, FBGN0014133, FBGN0003447, FBGN0035754, FBGN0029094, FBGN0023097, FBGN00264…	828	320	7937	1.43786	1	0.100621	14.5571
GOTERM_BP_FAT	GO:0048667~cell morphogenesis involved in neuron differentiation	44	3.1769	0.00930708	FBGN0041604, FBGN0026598, FBGN0013764, FBGN0004606, FBGN0014007, FBGN0001139, FBGN0027620, FBGN0010583, FBGN0028387, FBGN0038853, FBGN0000499, FBGN0038856, FBGN0004644, FBGN0025463, FBGN0011715, FBGN0086356, FBGN0027053, FBGN0015396, FBGN0005630, FBGN0000629, FBGN0000541, FBGN0043900, FBGN0013717, FBGN0014133, FBGN0035754, FBGN0029094, FBGN0023097, FBGN0026402, FBGN0002441, FBGN0000588, FBGN00047…	828	288	7937	1.46449	1	0.102334	14.8764
GOTERM_BP_FAT	GO:0000904~cell morphogenesis involved in differentiation	45	3.2491	0.0137675	FBGN0041604, FBGN0026598, FBGN0013764, FBGN0004606, FBGN0014007, FBGN0001139, FBGN0027620, FBGN0010583, FBGN0028387, FBGN0038853, FBGN0000499, FBGN0038856, FBGN0004644, FBGN0025463, FBGN0011715, FBGN0086356, FBGN0000463, FBGN0027053, FBGN0015396, FBGN0005630, FBGN0000629, FBGN0000541, FBGN0043900, FBGN0013717, FBGN0014133, FBGN0035754, FBGN0029094, FBGN0023097, FBGN0026402, FBGN0002441, FBGN00005…	828	303	7937	1.42363	1	0.141954	21.2423
GOTERM_BP_FAT	GO:0032990~cell part morphogenesis	48	3.4657	0.0164129	FBGN0041604, FBGN0026598, FBGN0013764, FBGN0004606, FBGN0014007, FBGN0001139, FBGN0027620, FBGN0010583, FBGN0028387, FBGN0038853, FBGN0000499, FBGN0038856, FBGN0004644, FBGN0025463, FBGN0011715, FBGN0086356, FBGN0034452, FBGN0011020, FBGN0027053, FBGN0015396, FBGN0005630, FBGN0000629, FBGN0000541, FBGN0043900, FBGN0013717, FBGN0014133, FBGN0003447, FBGN0035754, FBGN0029094, FBGN0023097, FBGN00264…	828	331	7937	1.39008	1	0.161434	24.803
GOTERM_BP_FAT	GO:0048666~neuron development	49	3.53791	0.0238096	FBGN0041604, FBGN0026598, FBGN0013764, FBGN0004606, FBGN0014007, FBGN0001139, FBGN0027620, FBGN0010583, FBGN0028387, FBGN0013726, FBGN0038853, FBGN0004644, FBGN0000499, FBGN0038856, FBGN0011715, FBGN0025463, FBGN0037375, FBGN0086356, FBGN0027053, FBGN0015396, FBGN0005630, FBGN0000629, FBGN0000541, FBGN0043900, FBGN0013717, FBGN0014133, FBGN0035754, FBGN0003447, FBGN0029094, FBGN0026402, FBGN00230…	828	347	7937	1.35361	1	0.217164	33.9715
GOTERM_BP_FAT	GO:0030182~neuron differentiation	55	3.97112	0.0385158	FBGN0041604, FBGN0026598, FBGN0001139, FBGN0010583, FBGN0028387, FBGN0027053, FBGN0015396, FBGN0000629, FBGN0013717, FBGN0025743, FBGN0035754, FBGN0029094, FBGN0004795, FBGN0015778, FBGN0037555, FBGN0003138, FBGN0025741, FBGN0010575, FBGN0086657, FBGN0035357, FBGN0002962, FBGN0013764, FBGN0004606, FBGN0014007, FBGN0027620, FBGN0013726, FBGN0038853, FBGN0038856, FBGN0000499, FBGN0004644, FBGN00373…	828	409	7937	1.28904	1	0.308917	49.1633
GOTERM_BP_FAT	GO:0006928~cell motion	41	2.96029	0.0733293	FBGN0041604, FBGN0026598, FBGN0013764, FBGN0004606, FBGN0014007, FBGN0002781, FBGN0003733, FBGN0010583, FBGN0020224, FBGN0003041, FBGN0000392, FBGN0038853, FBGN0041087, FBGN0000499, FBGN0038856, FBGN0004644, FBGN0026192, FBGN0000463, FBGN0003079, FBGN0027053, FBGN0005630, FBGN0000629, FBGN0039532, FBGN0013717, FBGN0014133, FBGN0003447, FBGN0043903, FBGN0026402, FBGN0011570, FBGN0001180, FBGN00047…	828	305	7937	1.28858	1	0.46019	73.0668
Annotation Cluster 58	Enrichment Score: 2.158034980976981
Category	Term	Count	%	PValue	Genes	List Total	Pop Hits	Pop Total	Fold Enrichment	Bonferroni	Benjamini	FDR
GOTERM_BP_FAT	GO:0007305~vitelline membrane formation in chorion-containing eggshell	6	0.433213	0.0010682	FBGN0003983, FBGN0003979, FBGN0003980, FBGN0014076, FBGN0039227, FBGN0000359	828	9	7937	6.3905	0.886021	0.0157271	1.82412
GOTERM_BP_FAT	GO:0030704~vitelline membrane formation	6	0.433213	0.0010682	FBGN0003983, FBGN0003979, FBGN0003980, FBGN0014076, FBGN0039227, FBGN0000359	828	9	7937	6.3905	0.886021	0.0157271	1.82412
GOTERM_MF_FAT	GO:0008316~structural constituent of vitelline membrane	4	0.288809	0.00501956	FBGN0003983, FBGN0003979, FBGN0003980, FBGN0014076	881	4	7918	8.98751	0.968952	0.0742586	7.29451
GOTERM_BP_FAT	GO:0030198~extracellular matrix organization	6	0.433213	0.0149586	FBGN0003983, FBGN0003979, FBGN0003980, FBGN0014076, FBGN0039227, FBGN0000359	828	15	7937	3.8343	1	0.151065	22.8647
INTERPRO	IPR013135:Vitelline membrane cysteine-rich domain	4	0.288809	0.0227518	FBGN0003983, FBGN0003979, FBGN0003980, FBGN0014076	1165	6	10196	5.83462	1	0.539389	31.5162
UP_SEQ_FEATURE	domain:VM	3	0.216606	0.0577981	FBGN0003983, FBGN0003979, FBGN0003980	436	3	2975	6.82339	1	0.997954	61.1456
Annotation Cluster 59	Enrichment Score: 2.1159600502356906
Category	Term	Count	%	PValue	Genes	List Total	Pop Hits	Pop Total	Fold Enrichment	Bonferroni	Benjamini	FDR
GOTERM_BP_FAT	GO:0008356~asymmetric cell division	17	1.22744	0.000197659	FBGN0011648, FBGN0011666, FBGN0028292, FBGN0010316, FBGN0040298, FBGN0004581, FBGN0000140, FBGN0004644, FBGN0004837, FBGN0010300, FBGN0000463, FBGN0039016, FBGN0004106, FBGN0011020, FBGN0010382, FBGN0002962, FBGN0040080	828	58	7937	2.80962	0.330807	0.00351734	0.339924
GOTERM_BP_FAT	GO:0017145~stem cell division	11	0.794224	0.0352029	FBGN0000140, FBGN0004644, FBGN0011666, FBGN0011648, FBGN0028292, FBGN0000404, FBGN0039016, FBGN0040298, FBGN0004106, FBGN0002962, FBGN0040080	828	51	7937	2.06751	1	0.288435	46.0602
GOTERM_BP_FAT	GO:0042078~germ-line stem cell division	7	0.505415	0.0645097	FBGN0000140, FBGN0004644, FBGN0011666, FBGN0011648, FBGN0039016, FBGN0040298, FBGN0002962	828	28	7937	2.39644	1	0.43141	68.2934
Annotation Cluster 60	Enrichment Score: 2.075625400711647
Category	Term	Count	%	PValue	Genes	List Total	Pop Hits	Pop Total	Fold Enrichment	Bonferroni	Benjamini	FDR
GOTERM_BP_FAT	GO:0045786~negative regulation of cell cycle	11	0.794224	7.15931e-05	FBGN0003268, FBGN0011648, FBGN0035640, FBGN0000404, FBGN0015799, FBGN0010316, FBGN0040298, FBGN0061476, FBGN0027375, FBGN0031549, FBGN0011737	828	24	7937	4.39347	0.135395	0.00137153	0.123248
GOTERM_BP_FAT	GO:0010948~negative regulation of cell cycle process	9	0.649819	0.000538867	FBGN0003268, FBGN0011648, FBGN0035640, FBGN0000404, FBGN0015799, FBGN0010316, FBGN0061476, FBGN0050169, FBGN0031549	828	20	7937	4.31359	0.665551	0.00852031	0.924155
GOTERM_BP_FAT	GO:0007093~mitotic cell cycle checkpoint	7	0.505415	0.00401663	FBGN0003268, FBGN0261278, FBGN0035640, FBGN0002901, FBGN0061476, FBGN0031549, FBGN0011737	828	16	7937	4.19377	0.999719	0.0530619	6.69777
GOTERM_BP_FAT	GO:0030071~regulation of mitotic metaphase/anaphase transition	8	0.577617	0.00407511	FBGN0003268, FBGN0051687, FBGN0025781, FBGN0035640, FBGN0000404, FBGN0061476, FBGN0010314, FBGN0031549	828	21	7937	3.65171	0.999751	0.0534681	6.79209
GOTERM_BP_FAT	GO:0051129~negative regulation of cellular component organization	14	1.01083	0.00418353	FBGN0002791, FBGN0043010, FBGN0000404, FBGN0014133, FBGN0011474, FBGN0003187, FBGN0031549, FBGN0011570, FBGN0034650, FBGN0003268, FBGN0035640, FBGN0000017, FBGN0061476, FBGN0030241	828	56	7937	2.39644	0.9998	0.0545029	6.9667
GOTERM_BP_FAT	GO:0045841~negative regulation of mitotic metaphase/anaphase transition	5	0.361011	0.0212232	FBGN0003268, FBGN0035640, FBGN0000404, FBGN0061476, FBGN0031549	828	11	7937	4.35716	1	0.197602	30.8925
GOTERM_BP_FAT	GO:0010639~negative regulation of organelle organization	9	0.649819	0.0289574	FBGN0003268, FBGN0035640, FBGN0000404, FBGN0011474, FBGN0061476, FBGN0003187, FBGN0030241, FBGN0031549, FBGN0011570	828	36	7937	2.39644	1	0.251628	39.7193
GOTERM_BP_FAT	GO:0051784~negative regulation of nuclear division	5	0.361011	0.0388731	FBGN0003268, FBGN0035640, FBGN0000404, FBGN0061476, FBGN0031549	828	13	7937	3.68683	1	0.310145	49.4878
GOTERM_BP_FAT	GO:0045839~negative regulation of mitosis	5	0.361011	0.0388731	FBGN0003268, FBGN0035640, FBGN0000404, FBGN0061476, FBGN0031549	828	13	7937	3.68683	1	0.310145	49.4878
GOTERM_BP_FAT	GO:0007094~mitotic cell cycle spindle assembly checkpoint	4	0.288809	0.0774777	FBGN0003268, FBGN0035640, FBGN0061476, FBGN0031549	828	10	7937	3.8343	1	0.475416	75.0699
GOTERM_BP_FAT	GO:0031577~spindle checkpoint	4	0.288809	0.0774777	FBGN0003268, FBGN0035640, FBGN0061476, FBGN0031549	828	10	7937	3.8343	1	0.475416	75.0699
Annotation Cluster 61	Enrichment Score: 2.062243733167541
Category	Term	Count	%	PValue	Genes	List Total	Pop Hits	Pop Total	Fold Enrichment	Bonferroni	Benjamini	FDR
GOTERM_BP_FAT	GO:0006401~RNA catabolic process	10	0.722022	0.00263008	FBGN0016070, FBGN0011725, FBGN0032340, FBGN0037707, FBGN0036735, FBGN0023520, FBGN0034923, FBGN0034187, FBGN0030049, FBGN0037372	828	30	7937	3.19525	0.995258	0.0364802	4.43495
GOTERM_BP_FAT	GO:0006402~mRNA catabolic process	9	0.649819	0.00625577	FBGN0016070, FBGN0011725, FBGN0032340, FBGN0037707, FBGN0036735, FBGN0023520, FBGN0034923, FBGN0034187, FBGN0037372	828	28	7937	3.08113	0.999997	0.074808	10.2457
GOTERM_BP_FAT	GO:0000956~nuclear-transcribed mRNA catabolic process	7	0.505415	0.0395384	FBGN0016070, FBGN0011725, FBGN0037707, FBGN0023520, FBGN0034923, FBGN0034187, FBGN0037372	828	25	7937	2.68401	1	0.313415	50.0866
Annotation Cluster 62	Enrichment Score: 2.0451067427216794
Category	Term	Count	%	PValue	Genes	List Total	Pop Hits	Pop Total	Fold Enrichment	Bonferroni	Benjamini	FDR
GOTERM_BP_FAT	GO:0033205~cytokinesis during cell cycle	12	0.866426	0.00058369	FBGN0015926, FBGN0011692, FBGN0003510, FBGN0026433, FBGN0002466, FBGN0015625, FBGN0000405, FBGN0261385, FBGN0003041, FBGN0036341, FBGN0030241, FBGN0013726	828	35	7937	3.28654	0.694683	0.00894764	1.00066
GOTERM_BP_FAT	GO:0000915~cytokinesis, contractile ring formation	7	0.505415	0.00776553	FBGN0015926, FBGN0011692, FBGN0003510, FBGN0002466, FBGN0261385, FBGN0003041, FBGN0013726	828	18	7937	3.72779	1	0.0884769	12.5658
GOTERM_BP_FAT	GO:0000912~formation of actomyosin apparatus involved in cytokinesis	7	0.505415	0.00776553	FBGN0015926, FBGN0011692, FBGN0003510, FBGN0002466, FBGN0261385, FBGN0003041, FBGN0013726	828	18	7937	3.72779	1	0.0884769	12.5658
GOTERM_BP_FAT	GO:0032506~cytokinetic process	8	0.577617	0.0179147	FBGN0015926, FBGN0011692, FBGN0003510, FBGN0002466, FBGN0261385, FBGN0003041, FBGN0030241, FBGN0013726	828	27	7937	2.84022	1	0.171694	26.7565
GOTERM_BP_FAT	GO:0031032~actomyosin structure organization	8	0.577617	0.0943476	FBGN0015926, FBGN0011692, FBGN0003510, FBGN0002466, FBGN0026181, FBGN0261385, FBGN0003041, FBGN0013726	828	38	7937	2.01805	1	0.539067	81.8591
Annotation Cluster 63	Enrichment Score: 2.0443822374968956
Category	Term	Count	%	PValue	Genes	List Total	Pop Hits	Pop Total	Fold Enrichment	Bonferroni	Benjamini	FDR
GOTERM_BP_FAT	GO:0048534~hemopoietic or lymphoid organ development	14	1.01083	0.00491605	FBGN0004606, FBGN0000541, FBGN0039532, FBGN0011823, FBGN0003447, FBGN0014269, FBGN0003612, FBGN0004837, FBGN0026404, FBGN0003079, FBGN0000250, FBGN0010269, FBGN0000543, FBGN0000212	828	57	7937	2.35439	0.999955	0.0614132	8.13849
GOTERM_BP_FAT	GO:0002520~immune system development	14	1.01083	0.00491605	FBGN0004606, FBGN0000541, FBGN0039532, FBGN0011823, FBGN0003447, FBGN0014269, FBGN0003612, FBGN0004837, FBGN0026404, FBGN0003079, FBGN0000250, FBGN0010269, FBGN0000543, FBGN0000212	828	57	7937	2.35439	0.999955	0.0614132	8.13849
GOTERM_BP_FAT	GO:0030097~hemopoiesis	10	0.722022	0.0304524	FBGN0004837, FBGN0000541, FBGN0026404, FBGN0039532, FBGN0003079, FBGN0003447, FBGN0000250, FBGN0010269, FBGN0000212, FBGN0003612	828	43	7937	2.22924	1	0.259682	41.2981
Annotation Cluster 64	Enrichment Score: 2.0112840802553933
Category	Term	Count	%	PValue	Genes	List Total	Pop Hits	Pop Total	Fold Enrichment	Bonferroni	Benjamini	FDR
GOTERM_BP_FAT	GO:0043067~regulation of programmed cell death	22	1.58845	0.00477415	FBGN0037770, FBGN0019686, FBGN0029131, FBGN0002781, FBGN0019972, FBGN0003607, FBGN0013726, FBGN0022027, FBGN0033783, FBGN0026404, FBGN0003964, FBGN0025825, FBGN0002413, FBGN0031820, FBGN0039338, FBGN0011710, FBGN0040308, FBGN0010382, FBGN0086657, FBGN0031392, FBGN0002962, FBGN0011703	828	111	7937	1.89988	0.99994	0.0600591	7.9126
GOTERM_BP_FAT	GO:0043068~positive regulation of programmed cell death	12	0.866426	0.00539306	FBGN0037770, FBGN0019686, FBGN0026404, FBGN0029131, FBGN0003964, FBGN0002781, FBGN0039338, FBGN0011710, FBGN0010382, FBGN0040308, FBGN0013726, FBGN0031392	828	45	7937	2.5562	0.999983	0.0655801	8.89407
GOTERM_BP_FAT	GO:0010942~positive regulation of cell death	12	0.866426	0.00539306	FBGN0037770, FBGN0019686, FBGN0026404, FBGN0029131, FBGN0003964, FBGN0002781, FBGN0039338, FBGN0011710, FBGN0010382, FBGN0040308, FBGN0013726, FBGN0031392	828	45	7937	2.5562	0.999983	0.0655801	8.89407
GOTERM_BP_FAT	GO:0012502~induction of programmed cell death	10	0.722022	0.00659676	FBGN0037770, FBGN0019686, FBGN0026404, FBGN0029131, FBGN0003964, FBGN0002781, FBGN0039338, FBGN0010382, FBGN0040308, FBGN0031392	828	34	7937	2.81934	0.999999	0.0778231	10.7748
GOTERM_BP_FAT	GO:0010941~regulation of cell death	22	1.58845	0.00725879	FBGN0037770, FBGN0019686, FBGN0029131, FBGN0002781, FBGN0019972, FBGN0003607, FBGN0013726, FBGN0022027, FBGN0033783, FBGN0026404, FBGN0003964, FBGN0025825, FBGN0002413, FBGN0031820, FBGN0039338, FBGN0011710, FBGN0040308, FBGN0010382, FBGN0086657, FBGN0031392, FBGN0002962, FBGN0011703	828	115	7937	1.8338	1	0.0838687	11.7935
GOTERM_BP_FAT	GO:0042981~regulation of apoptosis	19	1.37184	0.0105152	FBGN0019686, FBGN0029131, FBGN0002781, FBGN0003607, FBGN0013726, FBGN0022027, FBGN0033783, FBGN0026404, FBGN0025825, FBGN0002413, FBGN0031820, FBGN0039338, FBGN0011710, FBGN0040308, FBGN0010382, FBGN0086657, FBGN0031392, FBGN0002962, FBGN0011703	828	97	7937	1.87762	1	0.11308	16.6469
GOTERM_BP_FAT	GO:0043065~positive regulation of apoptosis	9	0.649819	0.0247006	FBGN0019686, FBGN0029131, FBGN0002781, FBGN0039338, FBGN0011710, FBGN0010382, FBGN0040308, FBGN0013726, FBGN0031392	828	35	7937	2.46491	1	0.223412	35.0019
GOTERM_BP_FAT	GO:0006917~induction of apoptosis	7	0.505415	0.0470371	FBGN0019686, FBGN0029131, FBGN0002781, FBGN0039338, FBGN0010382, FBGN0040308, FBGN0031392	828	26	7937	2.58078	1	0.351561	56.3904
Annotation Cluster 65	Enrichment Score: 1.9835377836186128
Category	Term	Count	%	PValue	Genes	List Total	Pop Hits	Pop Total	Fold Enrichment	Bonferroni	Benjamini	FDR
GOTERM_BP_FAT	GO:0044087~regulation of cellular component biogenesis	20	1.44404	0.000435425	FBGN0033378, FBGN0002791, FBGN0011648, FBGN0043010, FBGN0003687, FBGN0003483, FBGN0003187, FBGN0000615, FBGN0000392, FBGN0013343, FBGN0003502, FBGN0011570, FBGN0034650, FBGN0000499, FBGN0003655, FBGN0086904, FBGN0002948, FBGN0000017, FBGN0026181, FBGN0032859	828	80	7937	2.39644	0.587276	0.00705482	0.74738
GOTERM_BP_FAT	GO:0051493~regulation of cytoskeleton organization	12	0.866426	0.0122797	FBGN0000499, FBGN0002948, FBGN0002466, FBGN0000017, FBGN0039141, FBGN0026181, FBGN0000283, FBGN0003187, FBGN0032859, FBGN0030241, FBGN0003502, FBGN0011570	828	50	7937	2.30058	1	0.1282	19.1705
GOTERM_BP_FAT	GO:0032970~regulation of actin filament-based process	8	0.577617	0.0262345	FBGN0000499, FBGN0002466, FBGN0000017, FBGN0026181, FBGN0003187, FBGN0032859, FBGN0003502, FBGN0011570	828	29	7937	2.64434	1	0.234653	36.7404
GOTERM_BP_FAT	GO:0032956~regulation of actin cytoskeleton organization	8	0.577617	0.0262345	FBGN0000499, FBGN0002466, FBGN0000017, FBGN0026181, FBGN0003187, FBGN0032859, FBGN0003502, FBGN0011570	828	29	7937	2.64434	1	0.234653	36.7404
GOTERM_BP_FAT	GO:0043254~regulation of protein complex assembly	7	0.505415	0.0328448	FBGN0002948, FBGN0003687, FBGN0003187, FBGN0032859, FBGN0003502, FBGN0011570, FBGN0034650	828	24	7937	2.79584	1	0.273924	43.7438
Annotation Cluster 66	Enrichment Score: 1.981341210740403
Category	Term	Count	%	PValue	Genes	List Total	Pop Hits	Pop Total	Fold Enrichment	Bonferroni	Benjamini	FDR
GOTERM_BP_FAT	GO:0033261~regulation of S phase	7	0.505415	0.00180766	FBGN0004837, FBGN0011648, FBGN0015799, FBGN0032698, FBGN0010316, FBGN0026143, FBGN0039403	828	14	7937	4.79287	0.974688	0.0259188	3.06846
GOTERM_BP_FAT	GO:0045930~negative regulation of mitotic cell cycle	5	0.361011	0.00580805	FBGN0011648, FBGN0015799, FBGN0010316, FBGN0040298, FBGN0027375	828	8	7937	5.99109	0.999993	0.0700419	9.54664
GOTERM_BP_FAT	GO:0007090~regulation of S phase of mitotic cell cycle	6	0.433213	0.00764566	FBGN0004837, FBGN0011648, FBGN0015799, FBGN0010316, FBGN0026143, FBGN0039403	828	13	7937	4.42419	1	0.087657	12.3837
GOTERM_BP_FAT	GO:0045787~positive regulation of cell cycle	6	0.433213	0.0199322	FBGN0004837, FBGN0040290, FBGN0026143, FBGN0039403, FBGN0010314, FBGN0027053	828	16	7937	3.59466	1	0.188387	29.3054
GOTERM_BP_FAT	GO:0045931~positive regulation of mitotic cell cycle	4	0.288809	0.0774777	FBGN0004837, FBGN0040290, FBGN0026143, FBGN0039403	828	10	7937	3.8343	1	0.475416	75.0699
Annotation Cluster 67	Enrichment Score: 1.9151922255730591
Category	Term	Count	%	PValue	Genes	List Total	Pop Hits	Pop Total	Fold Enrichment	Bonferroni	Benjamini	FDR
GOTERM_BP_FAT	GO:0045995~regulation of embryonic development	15	1.08303	0.00096597	FBGN0261278, FBGN0033378, FBGN0000404, FBGN0002901, FBGN0039532, FBGN0000384, FBGN0003483, FBGN0000615, FBGN0000392, FBGN0002441, FBGN0013343, FBGN0000499, FBGN0003655, FBGN0086904, FBGN0002673	828	54	7937	2.66271	0.859676	0.014336	1.65092
GOTERM_BP_FAT	GO:0007317~regulation of pole plasm oskar mRNA localization	7	0.505415	0.0395384	FBGN0033378, FBGN0086904, FBGN0003655, FBGN0003483, FBGN0000392, FBGN0000615, FBGN0013343	828	25	7937	2.68401	1	0.313415	50.0866
GOTERM_BP_FAT	GO:0060281~regulation of oocyte development	7	0.505415	0.0470371	FBGN0033378, FBGN0086904, FBGN0003655, FBGN0003483, FBGN0000392, FBGN0000615, FBGN0013343	828	26	7937	2.58078	1	0.351561	56.3904
Annotation Cluster 68	Enrichment Score: 1.8482007645581628
Category	Term	Count	%	PValue	Genes	List Total	Pop Hits	Pop Total	Fold Enrichment	Bonferroni	Benjamini	FDR
GOTERM_BP_FAT	GO:0009566~fertilization	9	0.649819	0.0078675	FBGN0087040, FBGN0011606, FBGN0003980, FBGN0014366, FBGN0000927, FBGN0003124, FBGN0000826, FBGN0022786, FBGN0001120	828	29	7937	2.97489	1	0.0890924	12.7205
GOTERM_BP_FAT	GO:0006997~nucleus organization	10	0.722022	0.0166373	FBGN0087040, FBGN0011606, FBGN0038476, FBGN0003022, FBGN0002781, FBGN0000927, FBGN0003124, FBGN0034657, FBGN0031392, FBGN0022786	828	39	7937	2.45788	1	0.162689	25.098
GOTERM_BP_FAT	GO:0007338~single fertilization	8	0.577617	0.0218011	FBGN0087040, FBGN0011606, FBGN0003980, FBGN0000927, FBGN0003124, FBGN0000826, FBGN0022786, FBGN0001120	828	28	7937	2.73879	1	0.201543	31.5919
Annotation Cluster 69	Enrichment Score: 1.7675643740295794
Category	Term	Count	%	PValue	Genes	List Total	Pop Hits	Pop Total	Fold Enrichment	Bonferroni	Benjamini	FDR
GOTERM_CC_FAT	GO:0000123~histone acetyltransferase complex	10	0.722022	0.0021881	FBGN0032321, FBGN0034975, FBGN0001197, FBGN0000617, FBGN0053886, FBGN0013717, FBGN0040078, FBGN0037555, FBGN0026080, FBGN0031873	548	27	4786	3.23466	0.585458	0.0198143	3.01127
GOTERM_BP_FAT	GO:0043044~ATP-dependent chromatin remodeling	6	0.433213	0.00514039	FBGN0032321, FBGN0040078, FBGN0011604, FBGN0026080, FBGN0031873, FBGN0022786	828	12	7937	4.79287	0.999972	0.0633554	8.49458
GOTERM_MF_FAT	GO:0004402~histone acetyltransferase activity	8	0.577617	0.00585047	FBGN0032321, FBGN0034975, FBGN0040078, FBGN0027620, FBGN0037555, FBGN0028387, FBGN0026080, FBGN0031873	881	21	7918	3.42381	0.982555	0.0842527	8.45297
GOTERM_MF_FAT	GO:0004468~lysine N-acetyltransferase activity	8	0.577617	0.00585047	FBGN0032321, FBGN0034975, FBGN0040078, FBGN0027620, FBGN0037555, FBGN0028387, FBGN0026080, FBGN0031873	881	21	7918	3.42381	0.982555	0.0842527	8.45297
GOTERM_CC_FAT	GO:0035267~NuA4 histone acetyltransferase complex	6	0.433213	0.00763536	FBGN0032321, FBGN0001197, FBGN0053886, FBGN0040078, FBGN0026080, FBGN0031873	548	12	4786	4.36679	0.954096	0.0597635	10.1461
GOTERM_BP_FAT	GO:0043486~histone exchange	5	0.361011	0.0212232	FBGN0032321, FBGN0040078, FBGN0026080, FBGN0031873, FBGN0022786	828	11	7937	4.35716	1	0.197602	30.8925
GOTERM_CC_FAT	GO:0043189~H4/H2A histone acetyltransferase complex	6	0.433213	0.0368491	FBGN0032321, FBGN0001197, FBGN0053886, FBGN0040078, FBGN0026080, FBGN0031873	548	17	4786	3.08244	1	0.213037	40.789
GOTERM_BP_FAT	GO:0043543~protein amino acid acylation	6	0.433213	0.0408668	FBGN0032321, FBGN0040078, FBGN0004957, FBGN0026080, FBGN0031873, FBGN0039067	828	19	7937	3.02708	1	0.32101	51.2625
GOTERM_BP_FAT	GO:0016573~histone acetylation	5	0.361011	0.0628334	FBGN0032321, FBGN0040078, FBGN0026080, FBGN0031873, FBGN0039067	828	15	7937	3.19525	1	0.424051	67.3004
GOTERM_BP_FAT	GO:0006473~protein amino acid acetylation	5	0.361011	0.0771338	FBGN0032321, FBGN0040078, FBGN0026080, FBGN0031873, FBGN0039067	828	16	7937	2.99555	1	0.475183	74.9093
GOTERM_MF_FAT	GO:0008080~N-acetyltransferase activity	10	0.722022	0.0791538	FBGN0032321, FBGN0034975, FBGN0039687, FBGN0040078, FBGN0027620, FBGN0037555, FBGN0032691, FBGN0028387, FBGN0026080, FBGN0031873	881	48	7918	1.8724	1	0.556405	71.0959
Annotation Cluster 70	Enrichment Score: 1.708842646633155
Category	Term	Count	%	PValue	Genes	List Total	Pop Hits	Pop Total	Fold Enrichment	Bonferroni	Benjamini	FDR
SP_PIR_KEYWORDS	methyltransferase	18	1.29964	0.00570917	FBGN0034422, FBGN0037770, FBGN0000629, FBGN0024912, FBGN0040372, FBGN0024920, FBGN0011474, FBGN0024558, FBGN0036856, FBGN0015925, FBGN0037368, FBGN0260397, FBGN0036336, FBGN0035247, FBGN0039559, FBGN0001974, FBGN0005386, FBGN0031189	1345	85	12980	2.04365	0.784424	0.0395757	7.24358
GOTERM_MF_FAT	GO:0042054~histone methyltransferase activity	8	0.577617	0.00585047	FBGN0000588, FBGN0037770, FBGN0020887, FBGN0000629, FBGN0040372, FBGN0011474, FBGN0039559, FBGN0005386	881	21	7918	3.42381	0.982555	0.0842527	8.45297
GOTERM_BP_FAT	GO:0008213~protein amino acid alkylation	9	0.649819	0.00625577	FBGN0000588, FBGN0037770, FBGN0020887, FBGN0015925, FBGN0000629, FBGN0036336, FBGN0011474, FBGN0003607, FBGN0005386	828	28	7937	3.08113	0.999997	0.074808	10.2457
GOTERM_BP_FAT	GO:0006479~protein amino acid methylation	9	0.649819	0.00625577	FBGN0000588, FBGN0037770, FBGN0020887, FBGN0015925, FBGN0000629, FBGN0036336, FBGN0011474, FBGN0003607, FBGN0005386	828	28	7937	3.08113	0.999997	0.074808	10.2457
GOTERM_MF_FAT	GO:0008276~protein methyltransferase activity	10	0.722022	0.00654697	FBGN0000588, FBGN0037770, FBGN0020887, FBGN0015925, FBGN0000629, FBGN0036336, FBGN0040372, FBGN0011474, FBGN0039559, FBGN0005386	881	32	7918	2.8086	0.989244	0.0919276	9.41361
GOTERM_MF_FAT	GO:0008170~N-methyltransferase activity	10	0.722022	0.012169	FBGN0000588, FBGN0037770, FBGN0020887, FBGN0015925, FBGN0000629, FBGN0040372, FBGN0011474, FBGN0039559, FBGN0005386, FBGN0001974	881	35	7918	2.56786	0.999786	0.152657	16.8302
GOTERM_MF_FAT	GO:0016278~lysine N-methyltransferase activity	7	0.505415	0.0140732	FBGN0000588, FBGN0020887, FBGN0000629, FBGN0040372, FBGN0011474, FBGN0039559, FBGN0005386	881	19	7918	3.31119	0.999943	0.171441	19.211
GOTERM_MF_FAT	GO:0016279~protein-lysine N-methyltransferase activity	7	0.505415	0.0140732	FBGN0000588, FBGN0020887, FBGN0000629, FBGN0040372, FBGN0011474, FBGN0039559, FBGN0005386	881	19	7918	3.31119	0.999943	0.171441	19.211
GOTERM_MF_FAT	GO:0018024~histone-lysine N-methyltransferase activity	7	0.505415	0.0140732	FBGN0000588, FBGN0020887, FBGN0000629, FBGN0040372, FBGN0011474, FBGN0039559, FBGN0005386	881	19	7918	3.31119	0.999943	0.171441	19.211
GOTERM_BP_FAT	GO:0016571~histone methylation	7	0.505415	0.0173183	FBGN0000588, FBGN0037770, FBGN0020887, FBGN0000629, FBGN0011474, FBGN0003607, FBGN0005386	828	21	7937	3.19525	1	0.168009	25.9865
GOTERM_BP_FAT	GO:0043414~biopolymer methylation	10	0.722022	0.0304524	FBGN0000588, FBGN0037770, FBGN0020887, FBGN0015925, FBGN0000629, FBGN0036336, FBGN0011474, FBGN0003607, FBGN0005386, FBGN0028953	828	43	7937	2.22924	1	0.259682	41.2981
GOTERM_BP_FAT	GO:0032259~methylation	11	0.794224	0.0445321	FBGN0000588, FBGN0037770, FBGN0020887, FBGN0015925, FBGN0000629, FBGN0036336, FBGN0011474, FBGN0003607, FBGN0005386, FBGN0028953, FBGN0036856	828	53	7937	1.9895	1	0.338497	54.3731
GOTERM_BP_FAT	GO:0006730~one-carbon metabolic process	14	1.01083	0.0489848	FBGN0037770, FBGN0000629, FBGN0014455, FBGN0011474, FBGN0003607, FBGN0036856, FBGN0000588, FBGN0020887, FBGN0033233, FBGN0015925, FBGN0036336, FBGN0260397, FBGN0005386, FBGN0028953	828	76	7937	1.7658	1	0.360854	57.9005
GOTERM_MF_FAT	GO:0046974~histone methyltransferase activity (H3-K9 specific)	4	0.288809	0.0499416	FBGN0000588, FBGN0020887, FBGN0000629, FBGN0005386	881	8	7918	4.49376	1	0.439826	53.7505
GOTERM_CC_FAT	GO:0034708~methyltransferase complex	4	0.288809	0.0737315	FBGN0000588, FBGN0037770, FBGN0020887, FBGN0000629	548	9	4786	3.88159	1	0.3367	65.6673
GOTERM_CC_FAT	GO:0035097~histone methyltransferase complex	4	0.288809	0.0737315	FBGN0000588, FBGN0037770, FBGN0020887, FBGN0000629	548	9	4786	3.88159	1	0.3367	65.6673
GOTERM_MF_FAT	GO:0046976~histone methyltransferase activity (H3-K27 specific)	3	0.216606	0.0982295	FBGN0000588, FBGN0020887, FBGN0000629	881	5	7918	5.39251	1	0.61867	78.9077
Annotation Cluster 71	Enrichment Score: 1.6642060644394558
Category	Term	Count	%	PValue	Genes	List Total	Pop Hits	Pop Total	Fold Enrichment	Bonferroni	Benjamini	FDR
GOTERM_MF_FAT	GO:0004527~exonuclease activity	11	0.794224	0.00466552	FBGN0038608, FBGN0004584, FBGN0026778, FBGN0030789, FBGN0020270, FBGN0260817, FBGN0015553, FBGN0259113, FBGN0036916, FBGN0039115, FBGN0036405	881	36	7918	2.74618	0.960314	0.0707106	6.79677
GOTERM_MF_FAT	GO:0004536~deoxyribonuclease activity	9	0.649819	0.0114995	FBGN0004584, FBGN0026778, FBGN0025832, FBGN0026015, FBGN0015553, FBGN0259113, FBGN0040347, FBGN0002887, FBGN0030170	881	29	7918	2.78923	0.999658	0.147526	15.9777
GOTERM_MF_FAT	GO:0016796~exonuclease activity, active with either ribo- or deoxyribonucleic acids and producing 5'-phosphomonoesters	7	0.505415	0.0356834	FBGN0004584, FBGN0026778, FBGN0030789, FBGN0015553, FBGN0259113, FBGN0036916, FBGN0039115	881	23	7918	2.73533	1	0.355869	42.1264
GOTERM_MF_FAT	GO:0016895~exodeoxyribonuclease activity, producing 5'-phosphomonoesters	4	0.288809	0.0499416	FBGN0004584, FBGN0026778, FBGN0015553, FBGN0259113	881	8	7918	4.49376	1	0.439826	53.7505
GOTERM_MF_FAT	GO:0004529~exodeoxyribonuclease activity	4	0.288809	0.0499416	FBGN0004584, FBGN0026778, FBGN0015553, FBGN0259113	881	8	7918	4.49376	1	0.439826	53.7505
Annotation Cluster 72	Enrichment Score: 1.5640934723889703
Category	Term	Count	%	PValue	Genes	List Total	Pop Hits	Pop Total	Fold Enrichment	Bonferroni	Benjamini	FDR
GOTERM_BP_FAT	GO:0031399~regulation of protein modification process	12	0.866426	0.0044869	FBGN0030208, FBGN0003210, FBGN0026181, FBGN0033935, FBGN0011474, FBGN0010316, FBGN0037555, FBGN0003138, FBGN0026402, FBGN0010382, FBGN0003607, FBGN0027052	828	44	7937	2.6143	0.999892	0.05725	7.4537
GOTERM_BP_FAT	GO:0051174~regulation of phosphorus metabolic process	13	0.938628	0.0672801	FBGN0030208, FBGN0026192, FBGN0026181, FBGN0052484, FBGN0025743, FBGN0033935, FBGN0010316, FBGN0003138, FBGN0020224, FBGN0026402, FBGN0010382, FBGN0259791, FBGN0011737	828	72	7937	1.73076	1	0.438796	69.8725
GOTERM_BP_FAT	GO:0019220~regulation of phosphate metabolic process	13	0.938628	0.0672801	FBGN0030208, FBGN0026192, FBGN0026181, FBGN0052484, FBGN0025743, FBGN0033935, FBGN0010316, FBGN0003138, FBGN0020224, FBGN0026402, FBGN0010382, FBGN0259791, FBGN0011737	828	72	7937	1.73076	1	0.438796	69.8725
Annotation Cluster 73	Enrichment Score: 1.5546661000792015
Category	Term	Count	%	PValue	Genes	List Total	Pop Hits	Pop Total	Fold Enrichment	Bonferroni	Benjamini	FDR
GOTERM_CC_FAT	GO:0005701~polytene chromosome chromocenter	5	0.361011	0.0201634	FBGN0035829, FBGN0003598, FBGN0087008, FBGN0003607, FBGN0015396	548	10	4786	4.36679	0.999722	0.140702	24.7475
GOTERM_CC_FAT	GO:0000792~heterochromatin	7	0.505415	0.0206529	FBGN0003598, FBGN0087008, FBGN0014269, FBGN0026427, FBGN0003607, FBGN0020616, FBGN0025355	548	20	4786	3.05675	0.999773	0.141471	25.2705
GOTERM_CC_FAT	GO:0010369~chromocenter	5	0.361011	0.0520543	FBGN0035829, FBGN0003598, FBGN0087008, FBGN0003607, FBGN0015396	548	13	4786	3.35907	1	0.270964	52.5824
Annotation Cluster 74	Enrichment Score: 1.5507585941948012
Category	Term	Count	%	PValue	Genes	List Total	Pop Hits	Pop Total	Fold Enrichment	Bonferroni	Benjamini	FDR
GOTERM_BP_FAT	GO:0048545~response to steroid hormone stimulus	8	0.577617	0.00714153	FBGN0037770, FBGN0250850, FBGN0015925, FBGN0000541, FBGN0003964, FBGN0040372, FBGN0011604, FBGN0001078	828	23	7937	3.33417	1	0.0835131	11.6138
GOTERM_BP_FAT	GO:0035075~response to ecdysone	8	0.577617	0.00714153	FBGN0037770, FBGN0250850, FBGN0015925, FBGN0000541, FBGN0003964, FBGN0040372, FBGN0011604, FBGN0001078	828	23	7937	3.33417	1	0.0835131	11.6138
GOTERM_BP_FAT	GO:0035076~ecdysone receptor-mediated signaling pathway	4	0.288809	0.0286128	FBGN0015925, FBGN0000541, FBGN0040372, FBGN0011604	828	7	7937	5.47757	1	0.250053	39.3498
GOTERM_BP_FAT	GO:0030522~intracellular receptor-mediated signaling pathway	4	0.288809	0.0422957	FBGN0015925, FBGN0000541, FBGN0040372, FBGN0011604	828	8	7937	4.79287	1	0.3267	52.4982
GOTERM_BP_FAT	GO:0030518~steroid hormone receptor signaling pathway	4	0.288809	0.0422957	FBGN0015925, FBGN0000541, FBGN0040372, FBGN0011604	828	8	7937	4.79287	1	0.3267	52.4982
GOTERM_BP_FAT	GO:0009725~response to hormone stimulus	9	0.649819	0.07311	FBGN0037770, FBGN0250850, FBGN0015925, FBGN0000541, FBGN0003964, FBGN0040372, FBGN0010583, FBGN0011604, FBGN0001078	828	43	7937	2.00632	1	0.460483	72.9568
GOTERM_BP_FAT	GO:0009719~response to endogenous stimulus	9	0.649819	0.07311	FBGN0037770, FBGN0250850, FBGN0015925, FBGN0000541, FBGN0003964, FBGN0040372, FBGN0010583, FBGN0011604, FBGN0001078	828	43	7937	2.00632	1	0.460483	72.9568
Annotation Cluster 75	Enrichment Score: 1.5484507899811872
Category	Term	Count	%	PValue	Genes	List Total	Pop Hits	Pop Total	Fold Enrichment	Bonferroni	Benjamini	FDR
GOTERM_BP_FAT	GO:0051028~mRNA transport	10	0.722022	0.00426374	FBGN0033378, FBGN0038722, FBGN0033737, FBGN0034939, FBGN0010660, FBGN0036640, FBGN0039125, FBGN0033316, FBGN0028974, FBGN0036263	828	32	7937	2.99555	0.99983	0.0548196	7.09569
SP_PIR_KEYWORDS	mRNA transport	7	0.505415	0.00551599	FBGN0033378, FBGN0038722, FBGN0033737, FBGN0010660, FBGN0036640, FBGN0039125, FBGN0033316	1345	17	12980	3.97376	0.772903	0.0392723	7.00662
GOTERM_BP_FAT	GO:0051169~nuclear transport	16	1.15523	0.00645485	FBGN0033378, FBGN0034939, FBGN0038722, FBGN0011823, FBGN0013756, FBGN0036640, FBGN0005411, FBGN0033316, FBGN0036263, FBGN0004644, FBGN0003346, FBGN0033737, FBGN0020255, FBGN0010660, FBGN0021761, FBGN0028974	828	72	7937	2.13017	0.999998	0.076653	10.5549
GOTERM_BP_FAT	GO:0006913~nucleocytoplasmic transport	16	1.15523	0.00645485	FBGN0033378, FBGN0034939, FBGN0038722, FBGN0011823, FBGN0013756, FBGN0036640, FBGN0005411, FBGN0033316, FBGN0036263, FBGN0004644, FBGN0003346, FBGN0033737, FBGN0020255, FBGN0010660, FBGN0021761, FBGN0028974	828	72	7937	2.13017	0.999998	0.076653	10.5549
SP_PIR_KEYWORDS	nuclear pore complex	5	0.361011	0.00940502	FBGN0038722, FBGN0033737, FBGN0010660, FBGN0039125, FBGN0033316	1345	9	12980	5.36142	0.920538	0.0585151	11.6709
GOTERM_BP_FAT	GO:0006403~RNA localization	21	1.51625	0.0335318	FBGN0033378, FBGN0034939, FBGN0038722, FBGN0026433, FBGN0036640, FBGN0039125, FBGN0033316, FBGN0003483, FBGN0036263, FBGN0000615, FBGN0000392, FBGN0033737, FBGN0003655, FBGN0016070, FBGN0015925, FBGN0003479, FBGN0010660, FBGN0002899, FBGN0039016, FBGN0004510, FBGN0028974	828	125	7937	1.61041	1	0.277745	44.4282
GOTERM_BP_FAT	GO:0006406~mRNA export from nucleus	6	0.433213	0.0601835	FBGN0033378, FBGN0034939, FBGN0036640, FBGN0033316, FBGN0028974, FBGN0036263	828	21	7937	2.73879	1	0.411364	65.6707
GOTERM_BP_FAT	GO:0051236~establishment of RNA localization	12	0.866426	0.0648098	FBGN0033378, FBGN0038722, FBGN0016070, FBGN0033737, FBGN0034939, FBGN0010660, FBGN0039016, FBGN0036640, FBGN0039125, FBGN0033316, FBGN0028974, FBGN0036263	828	64	7937	1.79733	1	0.431616	68.4681
SP_PIR_KEYWORDS	translocation	7	0.505415	0.0834406	FBGN0038722, FBGN0030480, FBGN0033737, FBGN0067628, FBGN0010660, FBGN0039125, FBGN0033316	1345	30	12980	2.2518	1	0.340961	68.1539
GOTERM_BP_FAT	GO:0006405~RNA export from nucleus	6	0.433213	0.0838566	FBGN0033378, FBGN0034939, FBGN0036640, FBGN0033316, FBGN0028974, FBGN0036263	828	23	7937	2.50063	1	0.502376	77.8783
GOTERM_BP_FAT	GO:0015931~nucleobase, nucleoside, nucleotide and nucleic acid transport	12	0.866426	0.0919054	FBGN0033378, FBGN0038722, FBGN0033737, FBGN0034939, FBGN0010660, FBGN0039016, FBGN0036695, FBGN0036640, FBGN0039125, FBGN0033316, FBGN0028974, FBGN0036263	828	68	7937	1.6916	1	0.532004	80.9978
GOTERM_BP_FAT	GO:0051168~nuclear export	7	0.505415	0.0969347	FBGN0033378, FBGN0034939, FBGN0036640, FBGN0033316, FBGN0005411, FBGN0028974, FBGN0036263	828	31	7937	2.16452	1	0.54788	82.7313
UP_SEQ_FEATURE	repeat:10	4	0.288809	0.0986924	FBGN0038722, FBGN0033737, FBGN0010660, FBGN0004598	436	8	2975	3.4117	1	0.999755	80.7937
Annotation Cluster 76	Enrichment Score: 1.525220920120806
Category	Term	Count	%	PValue	Genes	List Total	Pop Hits	Pop Total	Fold Enrichment	Bonferroni	Benjamini	FDR
UP_SEQ_FEATURE	zinc finger region:C2H2-type 6	8	0.577617	0.0139808	FBGN0003567, FBGN0004606, FBGN0003598, FBGN0026575, FBGN0001990, FBGN0005642, FBGN0003512, FBGN0001180	436	19	2975	2.87301	1	0.99241	20.0335
SP_PIR_KEYWORDS	zinc finger	11	0.794224	0.0340905	FBGN0003567, FBGN0004606, FBGN0003598, FBGN0003964, FBGN0010422, FBGN0003464, FBGN0004463, FBGN0005642, FBGN0003512, FBGN0003410, FBGN0001180	1345	51	12980	2.08149	0.999908	0.18663	36.5881
UP_SEQ_FEATURE	zinc finger region:C2H2-type 7	6	0.433213	0.0557408	FBGN0003567, FBGN0004606, FBGN0003598, FBGN0026575, FBGN0005642, FBGN0003512	436	15	2975	2.72936	1	0.998677	59.7763
Annotation Cluster 77	Enrichment Score: 1.5233172213787354
Category	Term	Count	%	PValue	Genes	List Total	Pop Hits	Pop Total	Fold Enrichment	Bonferroni	Benjamini	FDR
GOTERM_BP_FAT	GO:0009953~dorsal/ventral pattern formation	24	1.73285	0.0118472	FBGN0041604, FBGN0033378, FBGN0003415, FBGN0036814, FBGN0037700, FBGN0001990, FBGN0037468, FBGN0003483, FBGN0028387, FBGN0020224, FBGN0000392, FBGN0031114, FBGN0004837, FBGN0000463, FBGN0003479, FBGN0002899, FBGN0003079, FBGN0004053, FBGN0000250, FBGN0010575, FBGN0034098, FBGN0041775, FBGN0027053, FBGN0001169	828	135	7937	1.70413	1	0.125232	18.5587
GOTERM_BP_FAT	GO:0009798~axis specification	32	2.31047	0.0162241	FBGN0026433, FBGN0003733, FBGN0020224, FBGN0000615, FBGN0003512, FBGN0004644, FBGN0026192, FBGN0003978, FBGN0000463, FBGN0003479, FBGN0003079, FBGN0002552, FBGN0000250, FBGN0000251, FBGN0027053, FBGN0034098, FBGN0033378, FBGN0001990, FBGN0003483, FBGN0031114, FBGN0086362, FBGN0001180, FBGN0003655, FBGN0015925, FBGN0026181, FBGN0002899, FBGN0005695, FBGN0004510, FBGN0004053, FBGN0010269, FBGN00417…	828	201	7937	1.52609	1	0.160489	24.554
GOTERM_BP_FAT	GO:0007389~pattern specification process	62	4.47653	0.0556944	FBGN0041604, FBGN0026598, FBGN0000376, FBGN0028387, FBGN0020224, FBGN0001078, FBGN0000615, FBGN0010300, FBGN0026192, FBGN0003479, FBGN0002552, FBGN0034098, FBGN0027053, FBGN0033378, FBGN0037700, FBGN0001990, FBGN0031114, FBGN0003655, FBGN0004795, FBGN0015778, FBGN0015925, FBGN0002899, FBGN0005695, FBGN0004510, FBGN0031872, FBGN0010575, FBGN0001169, FBGN0002962, FBGN0036814, FBGN0003415, FBGN00137…	828	480	7937	1.23816	1	0.393325	62.734
GOTERM_BP_FAT	GO:0003002~regionalization	58	4.18773	0.0753604	FBGN0041604, FBGN0026598, FBGN0000376, FBGN0028387, FBGN0020224, FBGN0001078, FBGN0000615, FBGN0010300, FBGN0003479, FBGN0002552, FBGN0034098, FBGN0027053, FBGN0033378, FBGN0037700, FBGN0001990, FBGN0031114, FBGN0003655, FBGN0004795, FBGN0015925, FBGN0002899, FBGN0005695, FBGN0004510, FBGN0031872, FBGN0010575, FBGN0001169, FBGN0002962, FBGN0036814, FBGN0003415, FBGN0013764, FBGN0026433, FBGN00037…	828	454	7937	1.22461	1	0.468358	74.0658
Annotation Cluster 78	Enrichment Score: 1.5044149978811134
Category	Term	Count	%	PValue	Genes	List Total	Pop Hits	Pop Total	Fold Enrichment	Bonferroni	Benjamini	FDR
GOTERM_BP_FAT	GO:0060341~regulation of cellular localization	16	1.15523	0.00367245	FBGN0033378, FBGN0003701, FBGN0261385, FBGN0003483, FBGN0000615, FBGN0000392, FBGN0013343, FBGN0004644, FBGN0011692, FBGN0003655, FBGN0086904, FBGN0014366, FBGN0002413, FBGN0002638, FBGN0000250, FBGN0030241	828	68	7937	2.25547	0.999434	0.04926	6.14083
GOTERM_BP_FAT	GO:0032880~regulation of protein localization	10	0.722022	0.0140586	FBGN0011692, FBGN0004644, FBGN0003701, FBGN0000017, FBGN0014366, FBGN0002413, FBGN0261385, FBGN0003138, FBGN0000250, FBGN0030241	828	38	7937	2.52257	1	0.144023	21.6417
GOTERM_BP_FAT	GO:0046822~regulation of nucleocytoplasmic transport	9	0.649819	0.0175356	FBGN0011692, FBGN0004644, FBGN0003701, FBGN0014366, FBGN0002413, FBGN0261385, FBGN0002638, FBGN0000250, FBGN0030241	828	33	7937	2.6143	1	0.169146	26.2679
GOTERM_BP_FAT	GO:0032386~regulation of intracellular transport	9	0.649819	0.0209014	FBGN0011692, FBGN0004644, FBGN0003701, FBGN0014366, FBGN0002413, FBGN0261385, FBGN0002638, FBGN0000250, FBGN0030241	828	34	7937	2.5374	1	0.195776	30.5001
GOTERM_BP_FAT	GO:0042306~regulation of protein import into nucleus	8	0.577617	0.0312448	FBGN0011692, FBGN0004644, FBGN0003701, FBGN0014366, FBGN0002413, FBGN0261385, FBGN0000250, FBGN0030241	828	30	7937	2.5562	1	0.264463	42.119
GOTERM_BP_FAT	GO:0033157~regulation of intracellular protein transport	8	0.577617	0.0368582	FBGN0011692, FBGN0004644, FBGN0003701, FBGN0014366, FBGN0002413, FBGN0261385, FBGN0000250, FBGN0030241	828	31	7937	2.47374	1	0.298781	47.6323
GOTERM_BP_FAT	GO:0051223~regulation of protein transport	8	0.577617	0.0499787	FBGN0011692, FBGN0004644, FBGN0003701, FBGN0014366, FBGN0002413, FBGN0261385, FBGN0000250, FBGN0030241	828	33	7937	2.32382	1	0.364261	58.6519
GOTERM_BP_FAT	GO:0070201~regulation of establishment of protein localization	8	0.577617	0.0499787	FBGN0011692, FBGN0004644, FBGN0003701, FBGN0014366, FBGN0002413, FBGN0261385, FBGN0000250, FBGN0030241	828	33	7937	2.32382	1	0.364261	58.6519
GOTERM_BP_FAT	GO:0042990~regulation of transcription factor import into nucleus	6	0.433213	0.0601835	FBGN0011692, FBGN0003701, FBGN0014366, FBGN0261385, FBGN0000250, FBGN0030241	828	21	7937	2.73879	1	0.411364	65.6707
GOTERM_BP_FAT	GO:0051533~positive regulation of NFAT protein import into nucleus	5	0.361011	0.0929056	FBGN0011692, FBGN0003701, FBGN0014366, FBGN0261385, FBGN0030241	828	17	7937	2.81934	1	0.534671	81.355
GOTERM_BP_FAT	GO:0051532~regulation of NFAT protein import into nucleus	5	0.361011	0.0929056	FBGN0011692, FBGN0003701, FBGN0014366, FBGN0261385, FBGN0030241	828	17	7937	2.81934	1	0.534671	81.355
Annotation Cluster 79	Enrichment Score: 1.4720765112212655
Category	Term	Count	%	PValue	Genes	List Total	Pop Hits	Pop Total	Fold Enrichment	Bonferroni	Benjamini	FDR
GOTERM_BP_FAT	GO:0010498~proteasomal protein catabolic process	6	0.433213	0.0149586	FBGN0001086, FBGN0041171, FBGN0010314, FBGN0003410, FBGN0023511, FBGN0027052	828	15	7937	3.8343	1	0.151065	22.8647
GOTERM_BP_FAT	GO:0043161~proteasomal ubiquitin-dependent protein catabolic process	5	0.361011	0.0292647	FBGN0001086, FBGN0041171, FBGN0010314, FBGN0023511, FBGN0027052	828	12	7937	3.99406	1	0.252904	40.047
GOTERM_BP_FAT	GO:0008054~cyclin catabolic process	3	0.216606	0.0876065	FBGN0001086, FBGN0041171, FBGN0010314	828	5	7937	5.75145	1	0.517001	79.3873
Annotation Cluster 80	Enrichment Score: 1.4288289936018725
Category	Term	Count	%	PValue	Genes	List Total	Pop Hits	Pop Total	Fold Enrichment	Bonferroni	Benjamini	FDR
GOTERM_CC_FAT	GO:0044448~cell cortex part	12	0.866426	0.0124956	FBGN0038856, FBGN0026598, FBGN0035892, FBGN0010300, FBGN0026192, FBGN0002466, FBGN0000017, FBGN0261385, FBGN0011710, FBGN0067864, FBGN0013726, FBGN0040080	548	46	4786	2.27832	0.993622	0.0926336	16.0975
GOTERM_CC_FAT	GO:0005938~cell cortex	15	1.08303	0.0423232	FBGN0035892, FBGN0026598, FBGN0028292, FBGN0002466, FBGN0261385, FBGN0013726, FBGN0015600, FBGN0038856, FBGN0026192, FBGN0010300, FBGN0000017, FBGN0011710, FBGN0067864, FBGN0032105, FBGN0040080	548	75	4786	1.74672	1	0.234674	45.3172
GOTERM_CC_FAT	GO:0045179~apical cortex	6	0.433213	0.0977639	FBGN0026598, FBGN0010300, FBGN0026192, FBGN0000017, FBGN0067864, FBGN0040080	548	22	4786	2.38188	1	0.407563	76.2124
Annotation Cluster 81	Enrichment Score: 1.3682794932515956
Category	Term	Count	%	PValue	Genes	List Total	Pop Hits	Pop Total	Fold Enrichment	Bonferroni	Benjamini	FDR
GOTERM_BP_FAT	GO:0009798~axis specification	32	2.31047	0.0162241	FBGN0026433, FBGN0003733, FBGN0020224, FBGN0000615, FBGN0003512, FBGN0004644, FBGN0026192, FBGN0003978, FBGN0000463, FBGN0003479, FBGN0003079, FBGN0002552, FBGN0000250, FBGN0000251, FBGN0027053, FBGN0034098, FBGN0033378, FBGN0001990, FBGN0003483, FBGN0031114, FBGN0086362, FBGN0001180, FBGN0003655, FBGN0015925, FBGN0026181, FBGN0002899, FBGN0005695, FBGN0004510, FBGN0004053, FBGN0010269, FBGN00417…	828	201	7937	1.52609	1	0.160489	24.554
GOTERM_BP_FAT	GO:0048469~cell maturation	21	1.51625	0.0417342	FBGN0033378, FBGN0026433, FBGN0001990, FBGN0003483, FBGN0000615, FBGN0086362, FBGN0003655, FBGN0026192, FBGN0003978, FBGN0037375, FBGN0015925, FBGN0000463, FBGN0026181, FBGN0003964, FBGN0005695, FBGN0004510, FBGN0027053, FBGN0041775, FBGN0034098, FBGN0086657, FBGN0002962	828	128	7937	1.57266	1	0.325475	52.0162
GOTERM_BP_FAT	GO:0009994~oocyte differentiation	22	1.58845	0.0480871	FBGN0033378, FBGN0026433, FBGN0001990, FBGN0010316, FBGN0003483, FBGN0000615, FBGN0086362, FBGN0000140, FBGN0003655, FBGN0026192, FBGN0003978, FBGN0015925, FBGN0000463, FBGN0026181, FBGN0003479, FBGN0002899, FBGN0005695, FBGN0004510, FBGN0027053, FBGN0034098, FBGN0041775, FBGN0002962	828	138	7937	1.52816	1	0.356702	57.2107
GOTERM_BP_FAT	GO:0021700~developmental maturation	21	1.51625	0.0663729	FBGN0033378, FBGN0026433, FBGN0001990, FBGN0003483, FBGN0000615, FBGN0086362, FBGN0003655, FBGN0026192, FBGN0003978, FBGN0037375, FBGN0015925, FBGN0000463, FBGN0026181, FBGN0003964, FBGN0005695, FBGN0004510, FBGN0027053, FBGN0041775, FBGN0034098, FBGN0086657, FBGN0002962	828	135	7937	1.49112	1	0.436899	69.3638
GOTERM_BP_FAT	GO:0007281~germ cell development	34	2.45487	0.06667	FBGN0026433, FBGN0040298, FBGN0024432, FBGN0000615, FBGN0026206, FBGN0004581, FBGN0041087, FBGN0004644, FBGN0026192, FBGN0003978, FBGN0000463, FBGN0026371, FBGN0027053, FBGN0034098, FBGN0033378, FBGN0011648, FBGN0011666, FBGN0019686, FBGN0011823, FBGN0001990, FBGN0003483, FBGN0086362, FBGN0000140, FBGN0003655, FBGN0015925, FBGN0026404, FBGN0026181, FBGN0039016, FBGN0005695, FBGN0011232, FBGN00041…	828	243	7937	1.34122	1	0.437066	69.5312
Annotation Cluster 82	Enrichment Score: 1.364024695502008
Category	Term	Count	%	PValue	Genes	List Total	Pop Hits	Pop Total	Fold Enrichment	Bonferroni	Benjamini	FDR
GOTERM_BP_FAT	GO:0031050~dsRNA fragmentation	5	0.361011	0.0212232	FBGN0039861, FBGN0026722, FBGN0039016, FBGN0260932, FBGN0022943	828	11	7937	4.35716	1	0.197602	30.8925
GOTERM_BP_FAT	GO:0043331~response to dsRNA	5	0.361011	0.0212232	FBGN0039861, FBGN0026722, FBGN0039016, FBGN0260932, FBGN0022943	828	11	7937	4.35716	1	0.197602	30.8925
GOTERM_BP_FAT	GO:0035196~gene silencing by miRNA, production of miRNAs	4	0.288809	0.0422957	FBGN0039861, FBGN0026722, FBGN0039016, FBGN0022943	828	8	7937	4.79287	1	0.3267	52.4982
GOTERM_BP_FAT	GO:0031053~primary microRNA processing	3	0.216606	0.0876065	FBGN0039861, FBGN0026722, FBGN0022943	828	5	7937	5.75145	1	0.517001	79.3873
GOTERM_BP_FAT	GO:0031047~gene silencing by RNA	9	0.649819	0.0906609	FBGN0039861, FBGN0026722, FBGN0039016, FBGN0010113, FBGN0002652, FBGN0260932, FBGN0003483, FBGN0022943, FBGN0034923	828	45	7937	1.91715	1	0.528305	80.5442
Annotation Cluster 83	Enrichment Score: 1.3450502181102342
Category	Term	Count	%	PValue	Genes	List Total	Pop Hits	Pop Total	Fold Enrichment	Bonferroni	Benjamini	FDR
GOTERM_BP_FAT	GO:0009953~dorsal/ventral pattern formation	24	1.73285	0.0118472	FBGN0041604, FBGN0033378, FBGN0003415, FBGN0036814, FBGN0037700, FBGN0001990, FBGN0037468, FBGN0003483, FBGN0028387, FBGN0020224, FBGN0000392, FBGN0031114, FBGN0004837, FBGN0000463, FBGN0003479, FBGN0002899, FBGN0003079, FBGN0004053, FBGN0000250, FBGN0010575, FBGN0034098, FBGN0041775, FBGN0027053, FBGN0001169	828	135	7937	1.70413	1	0.125232	18.5587
GOTERM_BP_FAT	GO:0035222~wing disc pattern formation	13	0.938628	0.0465842	FBGN0041604, FBGN0003415, FBGN0036814, FBGN0011648, FBGN0037700, FBGN0037468, FBGN0028387, FBGN0004837, FBGN0004644, FBGN0000463, FBGN0031872, FBGN0010575, FBGN0001169	828	68	7937	1.83257	1	0.350025	56.0319
GOTERM_BP_FAT	GO:0007450~dorsal/ventral pattern formation, imaginal disc	11	0.794224	0.0678977	FBGN0041604, FBGN0036814, FBGN0004837, FBGN0003415, FBGN0000463, FBGN0037700, FBGN0037468, FBGN0004053, FBGN0028387, FBGN0010575, FBGN0001169	828	57	7937	1.84988	1	0.440546	70.2143
GOTERM_BP_FAT	GO:0048190~wing disc dorsal/ventral pattern formation	10	0.722022	0.0707438	FBGN0041604, FBGN0036814, FBGN0004837, FBGN0003415, FBGN0000463, FBGN0037700, FBGN0037468, FBGN0028387, FBGN0010575, FBGN0001169	828	50	7937	1.91715	1	0.453161	71.7427
GOTERM_BP_FAT	GO:0007447~imaginal disc pattern formation	16	1.15523	0.0710152	FBGN0041604, FBGN0003415, FBGN0036814, FBGN0011648, FBGN0026598, FBGN0037700, FBGN0037468, FBGN0028387, FBGN0004644, FBGN0004837, FBGN0000463, FBGN0004053, FBGN0031872, FBGN0010575, FBGN0000251, FBGN0001169	828	96	7937	1.59762	1	0.453139	71.8845
Annotation Cluster 84	Enrichment Score: 1.3205548816869828
Category	Term	Count	%	PValue	Genes	List Total	Pop Hits	Pop Total	Fold Enrichment	Bonferroni	Benjamini	FDR
GOTERM_BP_FAT	GO:0030717~karyosome formation	7	0.505415	0.00776553	FBGN0003479, FBGN0002899, FBGN0003483, FBGN0031977, FBGN0034098, FBGN0003502, FBGN0027889	828	18	7937	3.72779	1	0.0884769	12.5658
GOTERM_BP_FAT	GO:0009949~polarity specification of anterior/posterior axis	3	0.216606	0.0876065	FBGN0003479, FBGN0002899, FBGN0003483	828	5	7937	5.75145	1	0.517001	79.3873
GOTERM_BP_FAT	GO:0065001~specification of axis polarity	3	0.216606	0.0876065	FBGN0003479, FBGN0002899, FBGN0003483	828	5	7937	5.75145	1	0.517001	79.3873
GOTERM_BP_FAT	GO:0009951~polarity specification of dorsal/ventral axis	3	0.216606	0.0876065	FBGN0003479, FBGN0002899, FBGN0003483	828	5	7937	5.75145	1	0.517001	79.3873
Annotation Cluster 85	Enrichment Score: 1.293439791895438
Category	Term	Count	%	PValue	Genes	List Total	Pop Hits	Pop Total	Fold Enrichment	Bonferroni	Benjamini	FDR
GOTERM_CC_FAT	GO:0031300~intrinsic to organelle membrane	10	0.722022	0.0332164	FBGN0036484, FBGN0037743, FBGN0034962, FBGN0029121, FBGN0034657, FBGN0035464, FBGN0030035, FBGN0004957, FBGN0033901, FBGN0029818	548	40	4786	2.18339	0.999999	0.205599	37.5945
GOTERM_BP_FAT	GO:0042158~lipoprotein biosynthetic process	8	0.577617	0.0368582	FBGN0037743, FBGN0035464, FBGN0030035, FBGN0004957, FBGN0032052, FBGN0027296, FBGN0036893, FBGN0029818	828	31	7937	2.47374	1	0.298781	47.6323
GOTERM_BP_FAT	GO:0006497~protein amino acid lipidation	8	0.577617	0.0368582	FBGN0037743, FBGN0035464, FBGN0030035, FBGN0004957, FBGN0032052, FBGN0027296, FBGN0036893, FBGN0029818	828	31	7937	2.47374	1	0.298781	47.6323
GOTERM_BP_FAT	GO:0042157~lipoprotein metabolic process	8	0.577617	0.0430968	FBGN0037743, FBGN0035464, FBGN0030035, FBGN0004957, FBGN0032052, FBGN0027296, FBGN0036893, FBGN0029818	828	32	7937	2.39644	1	0.330629	53.178
GOTERM_CC_FAT	GO:0031301~integral to organelle membrane	8	0.577617	0.0562499	FBGN0036484, FBGN0034962, FBGN0029121, FBGN0034657, FBGN0030035, FBGN0004957, FBGN0033901, FBGN0029818	548	31	4786	2.25383	1	0.282854	55.4293
GOTERM_CC_FAT	GO:0031227~intrinsic to endoplasmic reticulum membrane	6	0.433213	0.0829674	FBGN0037743, FBGN0029121, FBGN0035464, FBGN0030035, FBGN0004957, FBGN0029818	548	21	4786	2.49531	1	0.363762	70.1489
GOTERM_BP_FAT	GO:0006506~GPI anchor biosynthetic process	6	0.433213	0.0972808	FBGN0037743, FBGN0035464, FBGN0030035, FBGN0032052, FBGN0036893, FBGN0029818	828	24	7937	2.39644	1	0.547854	82.845
Annotation Cluster 86	Enrichment Score: 1.288146501980636
Category	Term	Count	%	PValue	Genes	List Total	Pop Hits	Pop Total	Fold Enrichment	Bonferroni	Benjamini	FDR
SP_PIR_KEYWORDS	Rotamase	7	0.505415	0.0385969	FBGN0027617, FBGN0036207, FBGN0013269, FBGN0039305, FBGN0015379, FBGN0034753, FBGN0029174	1345	25	12980	2.70216	0.999974	0.204929	40.3654
SP_PIR_KEYWORDS	Isomerase	16	1.15523	0.0426439	FBGN0036207, FBGN0013269, FBGN0032160, FBGN0032514, FBGN0034753, FBGN0030049, FBGN0027617, FBGN0025678, FBGN0031227, FBGN0031092, FBGN0026015, FBGN0039305, FBGN0015379, FBGN0032256, FBGN0029174, FBGN0034703	1345	90	12980	1.71565	0.999992	0.220028	43.5792
GOTERM_MF_FAT	GO:0003755~peptidyl-prolyl cis-trans isomerase activity	7	0.505415	0.0830139	FBGN0027617, FBGN0036207, FBGN0013269, FBGN0039305, FBGN0015379, FBGN0034753, FBGN0029174	881	28	7918	2.24688	1	0.569246	72.8669
Annotation Cluster 87	Enrichment Score: 1.2414874925488357
Category	Term	Count	%	PValue	Genes	List Total	Pop Hits	Pop Total	Fold Enrichment	Bonferroni	Benjamini	FDR
INTERPRO	IPR000426:Proteasome, alpha-subunit, conserved site	5	0.361011	0.0288581	FBGN0261394, FBGN0032492, FBGN0016697, FBGN0250843, FBGN0086134	1165	11	10196	3.97815	1	0.609548	38.2253
SP_PIR_KEYWORDS	proteasome	9	0.649819	0.0795063	FBGN0261394, FBGN0032492, FBGN0026380, FBGN0028694, FBGN0016697, FBGN0250843, FBGN0028691, FBGN0261396, FBGN0086134	1345	44	12980	1.97398	1	0.337117	66.3111
SP_PIR_KEYWORDS	threonine protease	6	0.433213	0.0821995	FBGN0261394, FBGN0032492, FBGN0026380, FBGN0016697, FBGN0250843, FBGN0086134	1345	23	12980	2.51754	1	0.341611	67.5829
Annotation Cluster 88	Enrichment Score: 1.2351513031138763
Category	Term	Count	%	PValue	Genes	List Total	Pop Hits	Pop Total	Fold Enrichment	Bonferroni	Benjamini	FDR
GOTERM_BP_FAT	GO:0031123~RNA 3'-end processing	8	0.577617	0.0218011	FBGN0260780, FBGN0016070, FBGN0011725, FBGN0041186, FBGN0027873, FBGN0015621, FBGN0030049, FBGN0002962	828	28	7937	2.73879	1	0.201543	31.5919
GOTERM_BP_FAT	GO:0043631~RNA polyadenylation	5	0.361011	0.0929056	FBGN0260780, FBGN0027873, FBGN0015621, FBGN0030049, FBGN0002962	828	17	7937	2.81934	1	0.534671	81.355
GOTERM_BP_FAT	GO:0031124~mRNA 3'-end processing	6	0.433213	0.0972808	FBGN0016070, FBGN0011725, FBGN0041186, FBGN0027873, FBGN0015621, FBGN0002962	828	24	7937	2.39644	1	0.547854	82.845
Annotation Cluster 89	Enrichment Score: 1.2254421971773888
Category	Term	Count	%	PValue	Genes	List Total	Pop Hits	Pop Total	Fold Enrichment	Bonferroni	Benjamini	FDR
GOTERM_BP_FAT	GO:0045896~regulation of transcription, mitotic	3	0.216606	0.0564006	FBGN0017430, FBGN0027553, FBGN0038872	828	4	7937	7.18931	1	0.395965	63.2112
GOTERM_BP_FAT	GO:0046021~regulation of transcription from RNA polymerase II promoter, mitotic	3	0.216606	0.0564006	FBGN0017430, FBGN0027553, FBGN0038872	828	4	7937	7.18931	1	0.395965	63.2112
GOTERM_BP_FAT	GO:0007070~negative regulation of transcription from RNA polymerase II promoter, mitotic	3	0.216606	0.0564006	FBGN0017430, FBGN0027553, FBGN0038872	828	4	7937	7.18931	1	0.395965	63.2112
GOTERM_BP_FAT	GO:0007068~negative regulation of transcription, mitotic	3	0.216606	0.0564006	FBGN0017430, FBGN0027553, FBGN0038872	828	4	7937	7.18931	1	0.395965	63.2112
GOTERM_CC_FAT	GO:0017053~transcriptional repressor complex	4	0.288809	0.0737315	FBGN0017430, FBGN0027553, FBGN0038872, FBGN0034650	548	9	4786	3.88159	1	0.3367	65.6673
Annotation Cluster 90	Enrichment Score: 1.2238675113251907
Category	Term	Count	%	PValue	Genes	List Total	Pop Hits	Pop Total	Fold Enrichment	Bonferroni	Benjamini	FDR
GOTERM_MF_FAT	GO:0004536~deoxyribonuclease activity	9	0.649819	0.0114995	FBGN0004584, FBGN0026778, FBGN0025832, FBGN0026015, FBGN0015553, FBGN0259113, FBGN0040347, FBGN0002887, FBGN0030170	881	29	7918	2.78923	0.999658	0.147526	15.9777
GOTERM_MF_FAT	GO:0004520~endodeoxyribonuclease activity	6	0.433213	0.0630601	FBGN0025832, FBGN0026015, FBGN0015553, FBGN0040347, FBGN0002887, FBGN0030170	881	20	7918	2.69625	1	0.499148	62.4839
INTERPRO	IPR008918:Helix-hairpin-helix motif, class 2	3	0.216606	0.0667702	FBGN0025832, FBGN0015553, FBGN0002887	1165	4	10196	6.56395	1	0.846065	67.9125
INTERPRO	IPR006084:DNA repair protein (XPGC)/yeast Rad	3	0.216606	0.0667702	FBGN0025832, FBGN0015553, FBGN0002887	1165	4	10196	6.56395	1	0.846065	67.9125
INTERPRO	IPR006086:XPG I	3	0.216606	0.0667702	FBGN0025832, FBGN0015553, FBGN0002887	1165	4	10196	6.56395	1	0.846065	67.9125
INTERPRO	IPR006085:XPG N-terminal	3	0.216606	0.0667702	FBGN0025832, FBGN0015553, FBGN0002887	1165	4	10196	6.56395	1	0.846065	67.9125
INTERPRO	IPR019974:XPG conserved site	3	0.216606	0.0667702	FBGN0025832, FBGN0015553, FBGN0002887	1165	4	10196	6.56395	1	0.846065	67.9125
SMART	SM00279:HhH2	3	0.216606	0.0843322	FBGN0025832, FBGN0015553, FBGN0002887	627	4	4824	5.77033	1	0.699096	68.3645
SMART	SM00485:XPGN	3	0.216606	0.0843322	FBGN0025832, FBGN0015553, FBGN0002887	627	4	4824	5.77033	1	0.699096	68.3645
SMART	SM00484:XPGI	3	0.216606	0.0843322	FBGN0025832, FBGN0015553, FBGN0002887	627	4	4824	5.77033	1	0.699096	68.3645
Annotation Cluster 91	Enrichment Score: 1.2222648051103375
Category	Term	Count	%	PValue	Genes	List Total	Pop Hits	Pop Total	Fold Enrichment	Bonferroni	Benjamini	FDR
GOTERM_CC_FAT	GO:0008023~transcription elongation factor complex	6	0.433213	0.0286218	FBGN0017430, FBGN0010278, FBGN0039066, FBGN0025455, FBGN0002183, FBGN0028982	548	16	4786	3.27509	0.999991	0.185193	33.3248
GOTERM_MF_FAT	GO:0003711~transcription elongation regulator activity	5	0.361011	0.0763396	FBGN0017430, FBGN0039066, FBGN0025455, FBGN0010422, FBGN0028982	881	15	7918	2.99584	1	0.553263	69.7374
GOTERM_BP_FAT	GO:0006354~RNA elongation	4	0.288809	0.0985732	FBGN0017430, FBGN0039066, FBGN0010422, FBGN0028982	828	11	7937	3.48573	1	0.55148	83.2631
Annotation Cluster 92	Enrichment Score: 1.1982256653950414
Category	Term	Count	%	PValue	Genes	List Total	Pop Hits	Pop Total	Fold Enrichment	Bonferroni	Benjamini	FDR
GOTERM_BP_FAT	GO:0006468~protein amino acid phosphorylation	38	2.74368	0.028381	FBGN0015664, FBGN0261278, FBGN0029970, FBGN0038588, FBGN0038279, FBGN0003733, FBGN0003124, FBGN0040298, FBGN0038827, FBGN0086899, FBGN0011817, FBGN0027889, FBGN0033773, FBGN0260399, FBGN0003079, FBGN0002413, FBGN0026371, FBGN0032752, FBGN0032105, FBGN0011737, FBGN0046706, FBGN0024227, FBGN0002466, FBGN0019686, FBGN0025743, FBGN0039623, FBGN0030864, FBGN0010314, FBGN0004598, FBGN0261387, FBGN00035…	828	259	7937	1.4064	1	0.249328	39.1
SP_PIR_KEYWORDS	kinase	31	2.23827	0.0476318	FBGN0261278, FBGN0003733, FBGN0003124, FBGN0040298, FBGN0086899, FBGN0011817, FBGN0027889, FBGN0260399, FBGN0032147, FBGN0052484, FBGN0002413, FBGN0003079, FBGN0026371, FBGN0261270, FBGN0061359, FBGN0011737, FBGN0046706, FBGN0022338, FBGN0024227, FBGN0002466, FBGN0019686, FBGN0025743, FBGN0028833, FBGN0003502, FBGN0000017, FBGN0026181, FBGN0045035, FBGN0004106, FBGN0000826, FBGN0010269, FBGN00866…	1345	212	12980	1.41117	0.999998	0.238516	47.3201
SP_PIR_KEYWORDS	serine/threonine-protein kinase	22	1.58845	0.0842819	FBGN0261278, FBGN0024227, FBGN0002466, FBGN0019686, FBGN0025743, FBGN0003124, FBGN0040298, FBGN0261387, FBGN0086899, FBGN0011817, FBGN0019990, FBGN0027889, FBGN0033773, FBGN0260399, FBGN0026181, FBGN0045035, FBGN0002413, FBGN0003079, FBGN0026371, FBGN0004106, FBGN0010269, FBGN0046706	1345	148	12980	1.43454	1	0.338982	68.5356
GOTERM_MF_FAT	GO:0004672~protein kinase activity	40	2.88809	0.090028	FBGN0261278, FBGN0029970, FBGN0038588, FBGN0038279, FBGN0003733, FBGN0003124, FBGN0040298, FBGN0038827, FBGN0086899, FBGN0011817, FBGN0027889, FBGN0033773, FBGN0260399, FBGN0003079, FBGN0002413, FBGN0026371, FBGN0032752, FBGN0011737, FBGN0046706, FBGN0024227, FBGN0002466, FBGN0019686, FBGN0025743, FBGN0039623, FBGN0004656, FBGN0030864, FBGN0010314, FBGN0004598, FBGN0261387, FBGN0003502, FBGN00199…	881	283	7918	1.27032	1	0.595096	75.8283
INTERPRO	IPR017442:Serine/threonine protein kinase-related	26	1.87726	0.0995027	FBGN0261278, FBGN0029970, FBGN0024227, FBGN0002466, FBGN0019686, FBGN0038588, FBGN0025743, FBGN0039623, FBGN0003124, FBGN0030864, FBGN0040298, FBGN0086899, FBGN0261387, FBGN0011817, FBGN0019990, FBGN0027889, FBGN0033773, FBGN0260399, FBGN0026181, FBGN0003079, FBGN0002413, FBGN0004106, FBGN0000826, FBGN0010269, FBGN0086657, FBGN0011737	1165	168	10196	1.35447	1	0.913984	82.1651
Annotation Cluster 93	Enrichment Score: 1.1416139468123234
Category	Term	Count	%	PValue	Genes	List Total	Pop Hits	Pop Total	Fold Enrichment	Bonferroni	Benjamini	FDR
INTERPRO	IPR006640:Protein of unknown function SprT	3	0.216606	0.0667702	FBGN0024991, FBGN0030646, FBGN0023515	1165	4	10196	6.56395	1	0.846065	67.9125
INTERPRO	IPR019390:Protein of unknown function SprT-like	3	0.216606	0.0667702	FBGN0024991, FBGN0030646, FBGN0023515	1165	4	10196	6.56395	1	0.846065	67.9125
SMART	SM00731:SprT	3	0.216606	0.0843322	FBGN0024991, FBGN0030646, FBGN0023515	627	4	4824	5.77033	1	0.699096	68.3645
Annotation Cluster 94	Enrichment Score: 1.1359921115461942
Category	Term	Count	%	PValue	Genes	List Total	Pop Hits	Pop Total	Fold Enrichment	Bonferroni	Benjamini	FDR
INTERPRO	IPR001487:Bromodomain	6	0.433213	0.057214	FBGN0000541, FBGN0027620, FBGN0039227, FBGN0004656, FBGN0023097, FBGN0000212	1165	19	10196	2.76377	1	0.80995	62.0584
SP_PIR_KEYWORDS	bromodomain	4	0.288809	0.0763504	FBGN0000541, FBGN0039227, FBGN0004656, FBGN0000212	1345	10	12980	3.86022	1	0.335906	64.7623
SMART	SM00297:BROMO	6	0.433213	0.0894766	FBGN0000541, FBGN0027620, FBGN0039227, FBGN0004656, FBGN0023097, FBGN0000212	627	19	4824	2.42961	1	0.702957	70.6093
Annotation Cluster 95	Enrichment Score: 1.1296433445148406
Category	Term	Count	%	PValue	Genes	List Total	Pop Hits	Pop Total	Fold Enrichment	Bonferroni	Benjamini	FDR
GOTERM_MF_FAT	GO:0003899~DNA-directed RNA polymerase activity	8	0.577617	0.057835	FBGN0004855, FBGN0037121, FBGN0038903, FBGN0004463, FBGN0028402, FBGN0259676, FBGN0051155, FBGN0036188	881	32	7918	2.24688	1	0.479251	59.2084
GOTERM_MF_FAT	GO:0034062~RNA polymerase activity	8	0.577617	0.057835	FBGN0004855, FBGN0037121, FBGN0038903, FBGN0004463, FBGN0028402, FBGN0259676, FBGN0051155, FBGN0036188	881	32	7918	2.24688	1	0.479251	59.2084
GOTERM_CC_FAT	GO:0000428~DNA-directed RNA polymerase complex	7	0.505415	0.079677	FBGN0004855, FBGN0037121, FBGN0003687, FBGN0038903, FBGN0004463, FBGN0051155, FBGN0036188	548	27	4786	2.26426	1	0.355441	68.6187
GOTERM_CC_FAT	GO:0055029~nuclear DNA-directed RNA polymerase complex	7	0.505415	0.079677	FBGN0004855, FBGN0037121, FBGN0003687, FBGN0038903, FBGN0004463, FBGN0051155, FBGN0036188	548	27	4786	2.26426	1	0.355441	68.6187
GOTERM_CC_FAT	GO:0030880~RNA polymerase complex	7	0.505415	0.079677	FBGN0004855, FBGN0037121, FBGN0003687, FBGN0038903, FBGN0004463, FBGN0051155, FBGN0036188	548	27	4786	2.26426	1	0.355441	68.6187
GOTERM_BP_FAT	GO:0006383~transcription from RNA polymerase III promoter	4	0.288809	0.0985732	FBGN0003687, FBGN0004463, FBGN0010287, FBGN0036188	828	11	7937	3.48573	1	0.55148	83.2631
Annotation Cluster 96	Enrichment Score: 1.1142503959084447
Category	Term	Count	%	PValue	Genes	List Total	Pop Hits	Pop Total	Fold Enrichment	Bonferroni	Benjamini	FDR
SP_PIR_KEYWORDS	ligase	28	2.02166	0.0648567	FBGN0052056, FBGN0025781, FBGN0037760, FBGN0032635, FBGN0261119, FBGN0037526, FBGN0020224, FBGN0086694, FBGN0025630, FBGN0039003, FBGN0030007, FBGN0021750, FBGN0037924, FBGN0033733, FBGN0003410, FBGN0027052, FBGN0034401, FBGN0030863, FBGN0024542, FBGN0027090, FBGN0038175, FBGN0015321, FBGN0058045, FBGN0015320, FBGN0027085, FBGN0027084, FBGN0027087, FBGN0061469	1345	193	12980	1.40008	1	0.29698	58.5481
GOTERM_MF_FAT	GO:0016875~ligase activity, forming carbon-oxygen bonds	10	0.722022	0.0791538	FBGN0027085, FBGN0034401, FBGN0030007, FBGN0027084, FBGN0027087, FBGN0021750, FBGN0037526, FBGN0024542, FBGN0037924, FBGN0027090	881	48	7918	1.8724	1	0.556405	71.0959
GOTERM_MF_FAT	GO:0004812~aminoacyl-tRNA ligase activity	10	0.722022	0.0791538	FBGN0027085, FBGN0034401, FBGN0030007, FBGN0027084, FBGN0027087, FBGN0021750, FBGN0037526, FBGN0024542, FBGN0037924, FBGN0027090	881	48	7918	1.8724	1	0.556405	71.0959
GOTERM_MF_FAT	GO:0016876~ligase activity, forming aminoacyl-tRNA and related compounds	10	0.722022	0.0791538	FBGN0027085, FBGN0034401, FBGN0030007, FBGN0027084, FBGN0027087, FBGN0021750, FBGN0037526, FBGN0024542, FBGN0037924, FBGN0027090	881	48	7918	1.8724	1	0.556405	71.0959
SP_PIR_KEYWORDS	Aminoacyl-tRNA synthetase	7	0.505415	0.0834406	FBGN0027085, FBGN0030007, FBGN0027084, FBGN0027087, FBGN0021750, FBGN0037526, FBGN0027090	1345	30	12980	2.2518	1	0.340961	68.1539
Annotation Cluster 97	Enrichment Score: 1.0863679795594918
Category	Term	Count	%	PValue	Genes	List Total	Pop Hits	Pop Total	Fold Enrichment	Bonferroni	Benjamini	FDR
UP_SEQ_FEATURE	short sequence motif:JAMM motif	3	0.216606	0.0577981	FBGN0028694, FBGN0032348, FBGN0027053	436	3	2975	6.82339	1	0.997954	61.1456
INTERPRO	IPR000555:Mov34/MPN/PAD-1	4	0.288809	0.096538	FBGN0028694, FBGN0032348, FBGN0028837, FBGN0027053	1165	10	10196	3.50077	1	0.914536	81.1743
UP_SEQ_FEATURE	domain:MPN	4	0.288809	0.0986924	FBGN0028694, FBGN0032348, FBGN0028837, FBGN0027053	436	8	2975	3.4117	1	0.999755	80.7937
