# Supplementary material for: Seasonal cues induce phenotypic plasticity of Drosophila suzukii to enhance winter survival
Source: BMC Ecol. 2016 Mar 22;16:11. doi: 10.1186/s12898-016-0070-3 (PMC4802914; doi:10.1186/s12898-016-0070-3)
Supplement: Supplementary file 5 — 10.1186/s12898-016-0070-3 Functional Annotation Clustering of genes that are significantly up-regulated in the winter fly heads relative to summer heads as determined by DAVID. [file 12898_2016_70_MOESM5_ESM.xlsx]

## Sheet: DAVID-HEAD-up.txt
Table S4. Functional Annotation Clustering of genes that are significantly up-regulated in the winter fly heads relative to summer heads as determined by DAVID.
Annotation Cluster 1	Enrichment Score: 15.20284338285346
Category	Term	Count	%	PValue	Genes	List Total	Pop Hits	Pop Total	Fold Enrichment	Bonferroni	Benjamini	FDR
INTERPRO	IPR007110:Immunoglobulin-like	50	5.98802	1.55769e-23	FBGN0052057, FBGN0010389, FBGN0038084, FBGN0015399, FBGN0010238, FBGN0085382, FBGN0031725, FBGN0028370, FBGN0017590, FBGN0032629, FBGN0051774, FBGN0010473, FBGN0039862, FBGN0016061, FBGN0259245, FBGN0015400, FBGN0004369, FBGN0037107, FBGN0052600, FBGN0086604, FBGN0033159, FBGN0028369, FBGN0250908, FBGN0000635, FBGN0000464, FBGN0034725, FBGN0010114, FBGN0037993, FBGN0000633, FBGN0085414, FBGN00516…	724	132	10196	5.33442	1.51252e-20	1.51252e-20	2.45187e-20
INTERPRO	IPR003598:Immunoglobulin subtype 2	41	4.91018	5.11193e-22	FBGN0010389, FBGN0052600, FBGN0086604, FBGN0033159, FBGN0000635, FBGN0000464, FBGN0037993, FBGN0085414, FBGN0000633, FBGN0051619, FBGN0015399, FBGN0010238, FBGN0032484, FBGN0085382, FBGN0031725, FBGN0028370, FBGN0051814, FBGN0017590, FBGN0024189, FBGN0005631, FBGN0040726, FBGN0051646, FBGN0011592, FBGN0038282, FBGN0051774, FBGN0010473, FBGN0051708, FBGN0002543, FBGN0041097, FBGN0039862, FBGN00032…	724	94	10196	6.14253	4.96368e-19	2.48184e-19	8.0464e-19
INTERPRO	IPR013783:Immunoglobulin-like fold	43	5.1497	1.0612e-19	FBGN0052057, FBGN0010389, FBGN0052600, FBGN0086604, FBGN0033159, FBGN0028369, FBGN0030505, FBGN0000635, FBGN0000464, FBGN0037993, FBGN0000633, FBGN0085414, FBGN0051619, FBGN0010238, FBGN0032484, FBGN0085382, FBGN0031725, FBGN0028370, FBGN0051814, FBGN0017590, FBGN0024189, FBGN0005631, FBGN0040726, FBGN0051646, FBGN0011592, FBGN0038282, FBGN0051774, FBGN0010473, FBGN0053138, FBGN0051708, FBGN00025…	724	117	10196	5.17576	1.03043e-16	3.43475e-17	1.67038e-16
INTERPRO	IPR003599:Immunoglobulin subtype	39	4.67066	1.80092e-19	FBGN0052057, FBGN0010389, FBGN0086604, FBGN0033159, FBGN0028369, FBGN0250908, FBGN0000635, FBGN0037993, FBGN0010114, FBGN0085414, FBGN0000633, FBGN0010238, FBGN0085382, FBGN0031725, FBGN0051814, FBGN0024189, FBGN0053516, FBGN0040726, FBGN0051646, FBGN0011592, FBGN0032629, FBGN0038282, FBGN0051774, FBGN0010473, FBGN0038498, FBGN0051708, FBGN0002543, FBGN0041097, FBGN0003285, FBGN0021764, FBGN00160…	724	97	10196	5.66219	1.74869e-16	4.37172e-17	2.83472e-16
SMART	SM00408:IGc2	41	4.91018	8.01433e-19	FBGN0010389, FBGN0052600, FBGN0086604, FBGN0033159, FBGN0000635, FBGN0000464, FBGN0037993, FBGN0085414, FBGN0000633, FBGN0051619, FBGN0015399, FBGN0010238, FBGN0032484, FBGN0085382, FBGN0031725, FBGN0028370, FBGN0051814, FBGN0017590, FBGN0024189, FBGN0005631, FBGN0040726, FBGN0051646, FBGN0011592, FBGN0038282, FBGN0051774, FBGN0010473, FBGN0051708, FBGN0002543, FBGN0041097, FBGN0039862, FBGN00032…	428	94	4824	4.91609	1.79521e-16	1.79521e-16	1.02313e-15
INTERPRO	IPR013151:Immunoglobulin	34	4.07186	1.69141e-17	FBGN0052057, FBGN0010389, FBGN0052600, FBGN0086604, FBGN0033159, FBGN0028369, FBGN0000635, FBGN0000464, FBGN0085414, FBGN0000633, FBGN0051619, FBGN0010238, FBGN0085382, FBGN0032484, FBGN0031725, FBGN0051814, FBGN0017590, FBGN0024189, FBGN0005631, FBGN0040726, FBGN0051646, FBGN0038282, FBGN0051774, FBGN0039862, FBGN0003285, FBGN0021764, FBGN0016061, FBGN0034286, FBGN0259245, FBGN0261046, FBGN00381…	724	82	10196	5.83924	1.64236e-14	3.28472e-15	2.66235e-14
SMART	SM00409:IG	39	4.67066	1.77792e-16	FBGN0052057, FBGN0010389, FBGN0086604, FBGN0033159, FBGN0028369, FBGN0250908, FBGN0000635, FBGN0037993, FBGN0010114, FBGN0085414, FBGN0000633, FBGN0010238, FBGN0085382, FBGN0031725, FBGN0051814, FBGN0024189, FBGN0053516, FBGN0040726, FBGN0051646, FBGN0011592, FBGN0032629, FBGN0038282, FBGN0051774, FBGN0010473, FBGN0038498, FBGN0051708, FBGN0002543, FBGN0041097, FBGN0003285, FBGN0021764, FBGN00160…	428	97	4824	4.53165	4.9738e-14	2.4869e-14	2.88658e-13
INTERPRO	IPR013106:Immunoglobulin V-set	23	2.75449	5.91782e-14	FBGN0052057, FBGN0051814, FBGN0010389, FBGN0017590, FBGN0024189, FBGN0052600, FBGN0053516, FBGN0086604, FBGN0051646, FBGN0040726, FBGN0028369, FBGN0038282, FBGN0010473, FBGN0051774, FBGN0051708, FBGN0003285, FBGN0037993, FBGN0034286, FBGN0085414, FBGN0038156, FBGN0010238, FBGN0037107, FBGN0000547	724	46	10196	7.04144	5.74588e-11	9.57645e-12	9.31477e-11
INTERPRO	IPR003961:Fibronectin, type III	26	3.11377	3.51175e-13	FBGN0086604, FBGN0033159, FBGN0051721, FBGN0259677, FBGN0000635, FBGN0000464, FBGN0004370, FBGN0039000, FBGN0017590, FBGN0024189, FBGN0005631, FBGN0011592, FBGN0051774, FBGN0010473, FBGN0002543, FBGN0041097, FBGN0021764, FBGN0016061, FBGN0261046, FBGN0038156, FBGN0025936, FBGN0083950, FBGN0004369, FBGN0037107, FBGN0000547, FBGN0039709	724	64	10196	5.72117	3.4098e-10	4.87114e-11	5.52747e-10
SP_PIR_KEYWORDS	Immunoglobulin domain	20	2.39521	9.53606e-12	FBGN0028370, FBGN0010389, FBGN0024189, FBGN0086604, FBGN0028369, FBGN0010473, FBGN0051774, FBGN0000635, FBGN0000464, FBGN0003285, FBGN0039862, FBGN0010114, FBGN0021764, FBGN0015400, FBGN0038156, FBGN0015399, FBGN0083950, FBGN0010238, FBGN0032484, FBGN0000547	794	47	12980	6.95643	2.67963e-09	4.46604e-10	1.26158e-08
SMART	SM00060:FN3	26	3.11377	3.72087e-11	FBGN0086604, FBGN0033159, FBGN0051721, FBGN0259677, FBGN0000635, FBGN0000464, FBGN0004370, FBGN0039000, FBGN0017590, FBGN0024189, FBGN0005631, FBGN0011592, FBGN0051774, FBGN0010473, FBGN0002543, FBGN0041097, FBGN0021764, FBGN0016061, FBGN0261046, FBGN0038156, FBGN0025936, FBGN0083950, FBGN0004369, FBGN0037107, FBGN0000547, FBGN0039709	428	64	4824	4.57886	8.33474e-09	2.77825e-09	4.75017e-08
INTERPRO	IPR013098:Immunoglobulin I-set	21	2.51497	7.90611e-10	FBGN0028370, FBGN0024189, FBGN0005631, FBGN0051646, FBGN0033159, FBGN0028369, FBGN0011592, FBGN0010473, FBGN0051774, FBGN0000635, FBGN0051708, FBGN0000464, FBGN0002543, FBGN0003285, FBGN0041097, FBGN0021764, FBGN0261046, FBGN0015400, FBGN0015399, FBGN0010238, FBGN0031725	724	57	10196	5.18843	7.67683e-07	9.59604e-08	1.24446e-06
INTERPRO	IPR008957:Fibronectin, type III-like fold	19	2.27545	1.07892e-09	FBGN0024189, FBGN0005631, FBGN0033159, FBGN0011592, FBGN0051721, FBGN0010473, FBGN0051774, FBGN0000635, FBGN0000464, FBGN0002543, FBGN0041097, FBGN0021764, FBGN0261046, FBGN0004370, FBGN0025936, FBGN0038156, FBGN0004369, FBGN0083950, FBGN0000547	724	47	10196	5.69308	1.04763e-06	1.16403e-07	1.69827e-06
Annotation Cluster 2	Enrichment Score: 11.353099085994817
Category	Term	Count	%	PValue	Genes	List Total	Pop Hits	Pop Total	Fold Enrichment	Bonferroni	Benjamini	FDR
GOTERM_CC_FAT	GO:0044459~plasma membrane part	81	9.7006	1.02725e-15	FBGN0024941, FBGN0032946, FBGN0003710, FBGN0004623, FBGN0024944, FBGN0033494, FBGN0005586, FBGN0037963, FBGN0260003, FBGN0033791, FBGN0038839, FBGN0004118, FBGN0033558, FBGN0010238, FBGN0040324, FBGN0025391, FBGN0031937, FBGN0017590, FBGN0025743, FBGN0001991, FBGN0002921, FBGN0003429, FBGN0039927, FBGN0259745, FBGN0015777, FBGN0000667, FBGN0025936, FBGN0001122, FBGN0000037, FBGN0085395, FBGN00377…	381	405	4786	2.51234	3.00759e-13	1.50324e-13	1.33227e-12
GOTERM_CC_FAT	GO:0031226~intrinsic to plasma membrane	45	5.38922	1.9898e-10	FBGN0022800, FBGN0003710, FBGN0032946, FBGN0019985, FBGN0024944, FBGN0033494, FBGN0033159, FBGN0034136, FBGN0003515, FBGN0005564, FBGN0037963, FBGN0000497, FBGN0086913, FBGN0034636, FBGN0033791, FBGN0038839, FBGN0004118, FBGN0029663, FBGN0010399, FBGN0015609, FBGN0033558, FBGN0040324, FBGN0000535, FBGN0031937, FBGN0005631, FBGN0002921, FBGN0004449, FBGN0003429, FBGN0003301, FBGN0034911, FBGN00399…	381	201	4786	2.81232	5.9893e-08	8.55615e-09	2.66033e-07
GOTERM_CC_FAT	GO:0005887~integral to plasma membrane	44	5.26946	4.26792e-10	FBGN0022800, FBGN0003710, FBGN0032946, FBGN0019985, FBGN0024944, FBGN0033494, FBGN0033159, FBGN0034136, FBGN0003515, FBGN0005564, FBGN0037963, FBGN0000497, FBGN0034636, FBGN0033791, FBGN0038839, FBGN0004118, FBGN0029663, FBGN0010399, FBGN0015609, FBGN0033558, FBGN0040324, FBGN0000535, FBGN0031937, FBGN0005631, FBGN0002921, FBGN0004449, FBGN0003429, FBGN0003301, FBGN0034911, FBGN0039915, FBGN00157…	381	198	4786	2.79148	1.28464e-07	1.60581e-08	5.70613e-07
Annotation Cluster 3	Enrichment Score: 9.226253189138744
Category	Term	Count	%	PValue	Genes	List Total	Pop Hits	Pop Total	Fold Enrichment	Bonferroni	Benjamini	FDR
SP_PIR_KEYWORDS	transmembrane	140	16.7665	8.14381e-20	FBGN0036116, FBGN0010389, FBGN0024944, FBGN0015558, FBGN0031414, FBGN0013343, FBGN0002917, FBGN0050463, FBGN0260005, FBGN0051760, FBGN0033558, FBGN0040030, FBGN0031937, FBGN0002921, FBGN0038880, FBGN0003429, FBGN0039927, FBGN0014906, FBGN0003656, FBGN0051774, FBGN0010473, FBGN0035293, FBGN0023416, FBGN0036742, FBGN0025741, FBGN0025740, FBGN0004369, FBGN0000037, FBGN0000039, FBGN0022800, FBGN00307…	794	1039	12980	2.20276	2.28841e-17	1.14421e-17	1.0774e-16
SP_PIR_KEYWORDS	membrane	143	17.1257	1.72126e-17	FBGN0036116, FBGN0010389, FBGN0015558, FBGN0066101, FBGN0031414, FBGN0013343, FBGN0050463, FBGN0260003, FBGN0030339, FBGN0051760, FBGN0033558, FBGN0040030, FBGN0002921, FBGN0025743, FBGN0003429, FBGN0039927, FBGN0014906, FBGN0003656, FBGN0051774, FBGN0010473, FBGN0035293, FBGN0023416, FBGN0004179, FBGN0259240, FBGN0025741, FBGN0025740, FBGN0004369, FBGN0000037, FBGN0000039, FBGN0030706, FBGN00228…	794	1139	12980	2.05242	4.83674e-15	1.61225e-15	2.27716e-14
GOTERM_CC_FAT	GO:0031224~intrinsic to membrane	180	21.5569	3.23497e-15	FBGN0036116, FBGN0032946, FBGN0010389, FBGN0024944, FBGN0015558, FBGN0031414, FBGN0013343, FBGN0002917, FBGN0050463, FBGN0052091, FBGN0260005, FBGN0051760, FBGN0259111, FBGN0033558, FBGN0040030, FBGN0035400, FBGN0031937, FBGN0086711, FBGN0002921, FBGN0038880, FBGN0003429, FBGN0039927, FBGN0051774, FBGN0010473, FBGN0039419, FBGN0023416, FBGN0035293, FBGN0036742, FBGN0004179, FBGN0025741, FBGN02609…	381	1382	4786	1.63611	9.69114e-13	3.23075e-13	4.30767e-12
GOTERM_CC_FAT	GO:0016021~integral to membrane	175	20.9581	4.29124e-14	FBGN0036116, FBGN0032946, FBGN0010389, FBGN0024944, FBGN0015558, FBGN0031414, FBGN0013343, FBGN0002917, FBGN0050463, FBGN0052091, FBGN0260005, FBGN0051760, FBGN0259111, FBGN0033558, FBGN0040030, FBGN0035400, FBGN0031937, FBGN0086711, FBGN0002921, FBGN0038880, FBGN0003429, FBGN0039927, FBGN0051774, FBGN0010473, FBGN0039419, FBGN0023416, FBGN0035293, FBGN0036742, FBGN0025741, FBGN0260942, FBGN00257…	381	1360	4786	1.61639	1.29327e-11	2.58649e-12	5.74429e-11
SP_PIR_KEYWORDS	glycoprotein	57	6.82635	8.2241e-08	FBGN0003710, FBGN0010389, FBGN0015558, FBGN0031414, FBGN0050463, FBGN0037963, FBGN0029708, FBGN0000108, FBGN0040271, FBGN0051760, FBGN0039774, FBGN0004118, FBGN0010238, FBGN0052669, FBGN0035131, FBGN0034067, FBGN0001991, FBGN0015777, FBGN0025740, FBGN0004369, FBGN0000037, FBGN0000039, FBGN0022800, FBGN0019985, FBGN0010329, FBGN0027556, FBGN0261053, FBGN0005564, FBGN0000497, FBGN0011259, FBGN00006…	794	435	12980	2.1421	2.31095e-05	2.10088e-06	0.000108802
UP_SEQ_FEATURE	topological domain:Cytoplasmic	56	6.70659	1.50709e-06	FBGN0003710, FBGN0010389, FBGN0015558, FBGN0031414, FBGN0050463, FBGN0013343, FBGN0037963, FBGN0000108, FBGN0051760, FBGN0004118, FBGN0035131, FBGN0001991, FBGN0003429, FBGN0014906, FBGN0003656, FBGN0010473, FBGN0015777, FBGN0025740, FBGN0015872, FBGN0004369, FBGN0000037, FBGN0000039, FBGN0022800, FBGN0031530, FBGN0019985, FBGN0037238, FBGN0261053, FBGN0003310, FBGN0000497, FBGN0004646, FBGN00112…	226	394	2975	1.87099	0.00128622	0.000643319	0.0023332
UP_SEQ_FEATURE	transmembrane region	73	8.74251	1.66485e-06	FBGN0003710, FBGN0010389, FBGN0015558, FBGN0031414, FBGN0013343, FBGN0050463, FBGN0037963, FBGN0030997, FBGN0000108, FBGN0038641, FBGN0051760, FBGN0004118, FBGN0052669, FBGN0024315, FBGN0035131, FBGN0034067, FBGN0001991, FBGN0002921, FBGN0003429, FBGN0014906, FBGN0003656, FBGN0010473, FBGN0015777, FBGN0030613, FBGN0035124, FBGN0025740, FBGN0015872, FBGN0004369, FBGN0000037, FBGN0000039, FBGN00228…	226	575	2975	1.67122	0.00142077	0.000473814	0.00257744
UP_SEQ_FEATURE	glycosylation site:N-linked (GlcNAc...)	55	6.58683	2.34702e-05	FBGN0003710, FBGN0010389, FBGN0015558, FBGN0031414, FBGN0050463, FBGN0037963, FBGN0029708, FBGN0000108, FBGN0040271, FBGN0051760, FBGN0039774, FBGN0004118, FBGN0010238, FBGN0052669, FBGN0035131, FBGN0034067, FBGN0001991, FBGN0015777, FBGN0025740, FBGN0004369, FBGN0000037, FBGN0000039, FBGN0022800, FBGN0019985, FBGN0010329, FBGN0027556, FBGN0261053, FBGN0005564, FBGN0000497, FBGN0011259, FBGN00006…	226	419	2975	1.72793	0.0198443	0.00499842	0.0363298
UP_SEQ_FEATURE	topological domain:Extracellular	41	4.91018	0.000310019	FBGN0022800, FBGN0003710, FBGN0019985, FBGN0010389, FBGN0015558, FBGN0037238, FBGN0261053, FBGN0031414, FBGN0037963, FBGN0000497, FBGN0004646, FBGN0011259, FBGN0000635, FBGN0000108, FBGN0000464, FBGN0025631, FBGN0051760, FBGN0250910, FBGN0004118, FBGN0004370, FBGN0010399, FBGN0015609, FBGN0035131, FBGN0031464, FBGN0001991, FBGN0004244, FBGN0003429, FBGN0003301, FBGN0014906, FBGN0010473, FBGN00157…	226	309	2975	1.74664	0.232638	0.0325578	0.478887
SP_PIR_KEYWORDS	signal	38	4.5509	0.0186997	FBGN0022800, FBGN0010389, FBGN0019985, FBGN0032840, FBGN0261053, FBGN0037963, FBGN0042201, FBGN0000497, FBGN0029708, FBGN0011259, FBGN0000635, FBGN0000108, FBGN0000464, FBGN0040271, FBGN0010114, FBGN0000299, FBGN0004118, FBGN0039774, FBGN0004370, FBGN0010399, FBGN0015609, FBGN0010238, FBGN0032484, FBGN0004430, FBGN0034157, FBGN0035131, FBGN0024913, FBGN0030258, FBGN0004244, FBGN0005775, FBGN00032…	794	425	12980	1.46167	0.99503	0.102599	22.0991
Annotation Cluster 4	Enrichment Score: 8.128406266898752
Category	Term	Count	%	PValue	Genes	List Total	Pop Hits	Pop Total	Fold Enrichment	Bonferroni	Benjamini	FDR
GOTERM_BP_FAT	GO:0048666~neuron development	62	7.42515	1.4306e-12	FBGN0003888, FBGN0003165, FBGN0014163, FBGN0025716, FBGN0031414, FBGN0053208, FBGN0000108, FBGN0000479, FBGN0010280, FBGN0010238, FBGN0040324, FBGN0259108, FBGN0044323, FBGN0004859, FBGN0016061, FBGN0086758, FBGN0025936, FBGN0043362, FBGN0037555, FBGN0025741, FBGN0005619, FBGN0025740, FBGN0004369, FBGN0004885, FBGN0086680, FBGN0085369, FBGN0024179, FBGN0004880, FBGN0033159, FBGN0003310, FBGN00242…	534	347	7937	2.65569	2.68244e-09	6.70609e-10	2.44118e-09
GOTERM_BP_FAT	GO:0030182~neuron differentiation	66	7.90419	2.70544e-11	FBGN0003888, FBGN0003165, FBGN0014163, FBGN0025716, FBGN0031414, FBGN0053208, FBGN0000108, FBGN0043884, FBGN0000479, FBGN0010280, FBGN0010238, FBGN0040324, FBGN0000382, FBGN0259108, FBGN0044323, FBGN0017590, FBGN0025743, FBGN0004859, FBGN0016061, FBGN0086758, FBGN0025936, FBGN0043362, FBGN0037555, FBGN0025741, FBGN0005619, FBGN0025740, FBGN0004369, FBGN0004885, FBGN0086680, FBGN0085369, FBGN00241…	534	409	7937	2.39848	5.07269e-08	8.45449e-09	4.61645e-08
GOTERM_BP_FAT	GO:0000904~cell morphogenesis involved in differentiation	54	6.46707	5.8207e-11	FBGN0003888, FBGN0003165, FBGN0014163, FBGN0025716, FBGN0053208, FBGN0000479, FBGN0010280, FBGN0010238, FBGN0040324, FBGN0259108, FBGN0004859, FBGN0016061, FBGN0086758, FBGN0025936, FBGN0037555, FBGN0043362, FBGN0025741, FBGN0025740, FBGN0004369, FBGN0004885, FBGN0086680, FBGN0085369, FBGN0024179, FBGN0004880, FBGN0033159, FBGN0024277, FBGN0038853, FBGN0086408, FBGN0000497, FBGN0011259, FBGN00467…	534	303	7937	2.6489	1.09138e-07	1.55912e-08	9.93223e-08
GOTERM_BP_FAT	GO:0048812~neuron projection morphogenesis	52	6.22754	6.6147e-11	FBGN0003888, FBGN0003165, FBGN0014163, FBGN0025716, FBGN0053208, FBGN0000108, FBGN0000479, FBGN0010280, FBGN0010238, FBGN0040324, FBGN0259108, FBGN0004859, FBGN0016061, FBGN0086758, FBGN0037555, FBGN0043362, FBGN0025936, FBGN0025741, FBGN0025740, FBGN0004369, FBGN0004885, FBGN0086680, FBGN0085369, FBGN0024179, FBGN0004880, FBGN0033159, FBGN0024277, FBGN0038853, FBGN0011259, FBGN0046704, FBGN00006…	534	286	7937	2.70242	1.24026e-07	1.55032e-08	1.12871e-07
GOTERM_BP_FAT	GO:0031175~neuron projection development	52	6.22754	7.57852e-11	FBGN0003888, FBGN0003165, FBGN0014163, FBGN0025716, FBGN0053208, FBGN0000108, FBGN0000479, FBGN0010280, FBGN0010238, FBGN0040324, FBGN0259108, FBGN0004859, FBGN0016061, FBGN0086758, FBGN0037555, FBGN0043362, FBGN0025936, FBGN0025741, FBGN0025740, FBGN0004369, FBGN0004885, FBGN0086680, FBGN0085369, FBGN0024179, FBGN0004880, FBGN0033159, FBGN0024277, FBGN0038853, FBGN0011259, FBGN0046704, FBGN00006…	534	287	7937	2.693	1.42097e-07	1.57886e-08	1.29317e-07
GOTERM_BP_FAT	GO:0048667~cell morphogenesis involved in neuron differentiation	52	6.22754	8.61637e-11	FBGN0003888, FBGN0003165, FBGN0014163, FBGN0025716, FBGN0053208, FBGN0000479, FBGN0010280, FBGN0010238, FBGN0040324, FBGN0259108, FBGN0004859, FBGN0016061, FBGN0086758, FBGN0037555, FBGN0043362, FBGN0025936, FBGN0025741, FBGN0025740, FBGN0004369, FBGN0004885, FBGN0086680, FBGN0085369, FBGN0024179, FBGN0004880, FBGN0033159, FBGN0024277, FBGN0038853, FBGN0011259, FBGN0046704, FBGN0000635, FBGN00004…	534	288	7937	2.68365	1.61557e-07	1.4687e-08	1.47027e-07
GOTERM_BP_FAT	GO:0030030~cell projection organization	58	6.94611	1.00939e-09	FBGN0003888, FBGN0003165, FBGN0014163, FBGN0025716, FBGN0053208, FBGN0000108, FBGN0000479, FBGN0010280, FBGN0010238, FBGN0040324, FBGN0003028, FBGN0259108, FBGN0004859, FBGN0016061, FBGN0086758, FBGN0025936, FBGN0043362, FBGN0037555, FBGN0001122, FBGN0025741, FBGN0025740, FBGN0004369, FBGN0004885, FBGN0086680, FBGN0085369, FBGN0024179, FBGN0004880, FBGN0033159, FBGN0024277, FBGN0038853, FBGN00004…	534	365	7937	2.36184	1.8926e-06	1.26173e-07	1.72238e-06
GOTERM_BP_FAT	GO:0000902~cell morphogenesis	65	7.78443	2.11324e-09	FBGN0003888, FBGN0003165, FBGN0014163, FBGN0025716, FBGN0015513, FBGN0053208, FBGN0000108, FBGN0000479, FBGN0010280, FBGN0010238, FBGN0040324, FBGN0019968, FBGN0000382, FBGN0030412, FBGN0259108, FBGN0259481, FBGN0004859, FBGN0016061, FBGN0086758, FBGN0025936, FBGN0043362, FBGN0037555, FBGN0025741, FBGN0025740, FBGN0004369, FBGN0004885, FBGN0086680, FBGN0085369, FBGN0024179, FBGN0004880, FBGN00331…	534	442	7937	2.18578	3.96232e-06	2.47645e-07	3.60596e-06
GOTERM_BP_FAT	GO:0007409~axonogenesis	39	4.67066	2.40965e-09	FBGN0086680, FBGN0003888, FBGN0004885, FBGN0033159, FBGN0014163, FBGN0024277, FBGN0053208, FBGN0038853, FBGN0011259, FBGN0000635, FBGN0046704, FBGN0000464, FBGN0000479, FBGN0014001, FBGN0015609, FBGN0010238, FBGN0040324, FBGN0259108, FBGN0016977, FBGN0022382, FBGN0005631, FBGN0003301, FBGN0028734, FBGN0011592, FBGN0013733, FBGN0005775, FBGN0038498, FBGN0002543, FBGN0003380, FBGN0003285, FBGN00410…	534	198	7937	2.92762	4.51809e-06	2.6577e-07	4.11174e-06
GOTERM_BP_FAT	GO:0048858~cell projection morphogenesis	52	6.22754	4.02586e-09	FBGN0003888, FBGN0003165, FBGN0014163, FBGN0025716, FBGN0053208, FBGN0000108, FBGN0000479, FBGN0010280, FBGN0010238, FBGN0040324, FBGN0259108, FBGN0004859, FBGN0016061, FBGN0086758, FBGN0037555, FBGN0043362, FBGN0025936, FBGN0025741, FBGN0025740, FBGN0004369, FBGN0004885, FBGN0086680, FBGN0085369, FBGN0024179, FBGN0004880, FBGN0033159, FBGN0024277, FBGN0038853, FBGN0011259, FBGN0046704, FBGN00006…	534	320	7937	2.41529	7.54845e-06	3.77424e-07	6.86957e-06
GOTERM_BP_FAT	GO:0032989~cellular component morphogenesis	71	8.50299	7.06693e-09	FBGN0003888, FBGN0038294, FBGN0003165, FBGN0014163, FBGN0025716, FBGN0015513, FBGN0053208, FBGN0000108, FBGN0000479, FBGN0010280, FBGN0010238, FBGN0025391, FBGN0040324, FBGN0019968, FBGN0000382, FBGN0030412, FBGN0259108, FBGN0259481, FBGN0004859, FBGN0016061, FBGN0086758, FBGN0025936, FBGN0043362, FBGN0037555, FBGN0025741, FBGN0025740, FBGN0004369, FBGN0004885, FBGN0086680, FBGN0085369, FBGN00241…	534	518	7937	2.03725	1.32504e-05	6.30976e-07	1.20587e-05
GOTERM_BP_FAT	GO:0032990~cell part morphogenesis	52	6.22754	1.31088e-08	FBGN0003888, FBGN0003165, FBGN0014163, FBGN0025716, FBGN0053208, FBGN0000108, FBGN0000479, FBGN0010280, FBGN0010238, FBGN0040324, FBGN0259108, FBGN0004859, FBGN0016061, FBGN0086758, FBGN0037555, FBGN0043362, FBGN0025936, FBGN0025741, FBGN0025740, FBGN0004369, FBGN0004885, FBGN0086680, FBGN0085369, FBGN0024179, FBGN0004880, FBGN0033159, FBGN0024277, FBGN0038853, FBGN0011259, FBGN0046704, FBGN00006…	534	331	7937	2.33502	2.45787e-05	1.11723e-06	2.23684e-05
GOTERM_BP_FAT	GO:0007411~axon guidance	27	3.23353	9.20612e-07	FBGN0086680, FBGN0004885, FBGN0003888, FBGN0033159, FBGN0024277, FBGN0038853, FBGN0053208, FBGN0011259, FBGN0046704, FBGN0000464, FBGN0014001, FBGN0015609, FBGN0040324, FBGN0016977, FBGN0022382, FBGN0005631, FBGN0011592, FBGN0028734, FBGN0013733, FBGN0038498, FBGN0002543, FBGN0041097, FBGN0000017, FBGN0016061, FBGN0025741, FBGN0025740, FBGN0004369	534	136	7937	2.9508	0.00172466	5.07678e-05	0.00157089
GOTERM_BP_FAT	GO:0006928~cell motion	42	5.02994	1.32001e-05	FBGN0086680, FBGN0003888, FBGN0004885, FBGN0010389, FBGN0033159, FBGN0003165, FBGN0024277, FBGN0003041, FBGN0053208, FBGN0038853, FBGN0003499, FBGN0011259, FBGN0041087, FBGN0046704, FBGN0000464, FBGN0003392, FBGN0003862, FBGN0014001, FBGN0015609, FBGN0040324, FBGN0031692, FBGN0000382, FBGN0016977, FBGN0250823, FBGN0022382, FBGN0005631, FBGN0051641, FBGN0028734, FBGN0011592, FBGN0013733, FBGN00285…	534	305	7937	2.04675	0.0244466	0.000494886	0.0225218
GOTERM_BP_FAT	GO:0048813~dendrite morphogenesis	18	2.15569	0.00197261	FBGN0024913, FBGN0086680, FBGN0259108, FBGN0085369, FBGN0003721, FBGN0024179, FBGN0004880, FBGN0005631, FBGN0003165, FBGN0011592, FBGN0025716, FBGN0013733, FBGN0011259, FBGN0004198, FBGN0000588, FBGN0004859, FBGN0086758, FBGN0010280	534	117	7937	2.28666	0.975333	0.0374488	3.31318
GOTERM_BP_FAT	GO:0016358~dendrite development	18	2.15569	0.00197261	FBGN0024913, FBGN0086680, FBGN0259108, FBGN0085369, FBGN0003721, FBGN0024179, FBGN0004880, FBGN0005631, FBGN0003165, FBGN0011592, FBGN0025716, FBGN0013733, FBGN0011259, FBGN0004198, FBGN0000588, FBGN0004859, FBGN0086758, FBGN0010280	534	117	7937	2.28666	0.975333	0.0374488	3.31318
Annotation Cluster 5	Enrichment Score: 7.4570954803060046
Category	Term	Count	%	PValue	Genes	List Total	Pop Hits	Pop Total	Fold Enrichment	Bonferroni	Benjamini	FDR
GOTERM_BP_FAT	GO:0019226~transmission of nerve impulse	54	6.46707	1.99493e-19	FBGN0086372, FBGN0030897, FBGN0000346, FBGN0005586, FBGN0003165, FBGN0013343, FBGN0000303, FBGN0038641, FBGN0000479, FBGN0039774, FBGN0030412, FBGN0259108, FBGN0035390, FBGN0004516, FBGN0035756, FBGN0023388, FBGN0259243, FBGN0030613, FBGN0259246, FBGN0043362, FBGN0004179, FBGN0053547, FBGN0010329, FBGN0024179, FBGN0000635, FBGN0003392, FBGN0025631, FBGN0039900, FBGN0014001, FBGN0010399, FBGN00056…	534	196	7937	4.09499	3.74049e-16	3.74049e-16	3.40407e-16
GOTERM_BP_FAT	GO:0007268~synaptic transmission	52	6.22754	1.0953e-18	FBGN0086372, FBGN0030897, FBGN0000346, FBGN0005586, FBGN0003165, FBGN0013343, FBGN0000303, FBGN0038641, FBGN0000479, FBGN0039774, FBGN0030412, FBGN0259108, FBGN0035390, FBGN0004516, FBGN0035756, FBGN0023388, FBGN0259243, FBGN0030613, FBGN0259246, FBGN0043362, FBGN0004179, FBGN0053547, FBGN0010329, FBGN0024179, FBGN0000635, FBGN0003392, FBGN0039900, FBGN0014001, FBGN0010399, FBGN0005626, FBGN00273…	534	189	7937	4.08937	2.05369e-15	1.02684e-15	1.86898e-15
GOTERM_BP_FAT	GO:0007267~cell-cell signaling	55	6.58683	1.3517e-18	FBGN0086372, FBGN0030897, FBGN0000346, FBGN0005586, FBGN0003165, FBGN0013343, FBGN0000303, FBGN0038641, FBGN0000479, FBGN0039774, FBGN0030412, FBGN0259108, FBGN0035390, FBGN0004516, FBGN0035756, FBGN0023388, FBGN0259243, FBGN0030613, FBGN0259246, FBGN0043362, FBGN0004179, FBGN0053547, FBGN0010329, FBGN0024179, FBGN0003499, FBGN0000635, FBGN0003392, FBGN0039900, FBGN0014001, FBGN0010399, FBGN00056…	534	211	7937	3.87432	2.53443e-15	8.44811e-16	2.30649e-15
GOTERM_CC_FAT	GO:0045202~synapse	40	4.79042	1.3642e-14	FBGN0086372, FBGN0030707, FBGN0030897, FBGN0005586, FBGN0000635, FBGN0260003, FBGN0046704, FBGN0003392, FBGN0004118, FBGN0039900, FBGN0010399, FBGN0033558, FBGN0027356, FBGN0026439, FBGN0013334, FBGN0030412, FBGN0004242, FBGN0004575, FBGN0029687, FBGN0004244, FBGN0025726, FBGN0039927, FBGN0031424, FBGN0053513, FBGN0035756, FBGN0023388, FBGN0083228, FBGN0086778, FBGN0039911, FBGN0030613, FBGN02592…	381	125	4786	4.01974	4.11038e-12	1.02762e-12	1.82521e-11
GOTERM_CC_FAT	GO:0044456~synapse part	32	3.83234	3.08198e-11	FBGN0086372, FBGN0030707, FBGN0005586, FBGN0000635, FBGN0004118, FBGN0039900, FBGN0010399, FBGN0033558, FBGN0030412, FBGN0004242, FBGN0004575, FBGN0029687, FBGN0025726, FBGN0004244, FBGN0039927, FBGN0031424, FBGN0053513, FBGN0035756, FBGN0023388, FBGN0083228, FBGN0086778, FBGN0039911, FBGN0030613, FBGN0259246, FBGN0043362, FBGN0004179, FBGN0028400, FBGN0000037, FBGN0053547, FBGN0016975, FBGN00000…	381	104	4786	3.86513	9.27676e-09	1.54613e-09	4.12055e-08
GOTERM_BP_FAT	GO:0001505~regulation of neurotransmitter levels	30	3.59281	8.33747e-11	FBGN0086372, FBGN0030897, FBGN0010329, FBGN0000346, FBGN0005586, FBGN0013343, FBGN0000303, FBGN0038641, FBGN0039774, FBGN0039900, FBGN0005626, FBGN0027356, FBGN0004574, FBGN0030412, FBGN0004242, FBGN0004575, FBGN0029687, FBGN0004516, FBGN0025726, FBGN0028734, FBGN0035756, FBGN0038659, FBGN0023388, FBGN0083228, FBGN0030613, FBGN0259246, FBGN0004179, FBGN0028400, FBGN0053547, FBGN0016975	534	110	7937	4.05363	1.56328e-07	1.56328e-08	1.42268e-07
GOTERM_BP_FAT	GO:0006836~neurotransmitter transport	32	3.83234	1.25565e-10	FBGN0086372, FBGN0030897, FBGN0000346, FBGN0005586, FBGN0034136, FBGN0013343, FBGN0039774, FBGN0029663, FBGN0039900, FBGN0027356, FBGN0004574, FBGN0031937, FBGN0030412, FBGN0004242, FBGN0004575, FBGN0029687, FBGN0025726, FBGN0035756, FBGN0028734, FBGN0038659, FBGN0034911, FBGN0023388, FBGN0039915, FBGN0083228, FBGN0015323, FBGN0030613, FBGN0259246, FBGN0004179, FBGN0028400, FBGN0011603, FBGN00535…	534	126	7937	3.77481	2.35434e-07	1.96195e-08	2.14259e-07
GOTERM_BP_FAT	GO:0050877~neurological system process	76	9.1018	8.68163e-10	FBGN0086372, FBGN0039507, FBGN0004623, FBGN0030897, FBGN0000346, FBGN0003165, FBGN0005586, FBGN0013343, FBGN0000303, FBGN0038641, FBGN0039774, FBGN0000479, FBGN0003371, FBGN0259108, FBGN0030412, FBGN0035390, FBGN0086711, FBGN0017590, FBGN0002921, FBGN0037705, FBGN0004516, FBGN0259481, FBGN0035756, FBGN0023388, FBGN0033268, FBGN0259243, FBGN0030613, FBGN0259246, FBGN0043362, FBGN0004366, FBGN00041…	534	546	7937	2.06888	1.6278e-06	1.16272e-07	1.4814e-06
GOTERM_BP_FAT	GO:0007269~neurotransmitter secretion	25	2.99401	4.10728e-08	FBGN0004574, FBGN0030412, FBGN0086372, FBGN0030897, FBGN0004242, FBGN0000346, FBGN0004575, FBGN0029687, FBGN0025726, FBGN0005586, FBGN0028734, FBGN0035756, FBGN0038659, FBGN0023388, FBGN0013343, FBGN0083228, FBGN0030613, FBGN0039774, FBGN0259246, FBGN0039900, FBGN0004179, FBGN0028400, FBGN0027356, FBGN0016975, FBGN0053547	534	102	7937	3.64296	7.70085e-05	3.08045e-06	7.0085e-05
GOTERM_BP_FAT	GO:0003001~generation of a signal involved in cell-cell signaling	25	2.99401	5.02462e-08	FBGN0004574, FBGN0030412, FBGN0086372, FBGN0030897, FBGN0004242, FBGN0000346, FBGN0004575, FBGN0029687, FBGN0025726, FBGN0005586, FBGN0028734, FBGN0035756, FBGN0038659, FBGN0023388, FBGN0013343, FBGN0083228, FBGN0030613, FBGN0039774, FBGN0259246, FBGN0039900, FBGN0004179, FBGN0028400, FBGN0027356, FBGN0016975, FBGN0053547	534	103	7937	3.6076	9.42072e-05	3.48931e-06	8.57382e-05
GOTERM_BP_FAT	GO:0032940~secretion by cell	25	2.99401	7.52506e-07	FBGN0004574, FBGN0030412, FBGN0086372, FBGN0030897, FBGN0004242, FBGN0000346, FBGN0004575, FBGN0029687, FBGN0025726, FBGN0005586, FBGN0028734, FBGN0035756, FBGN0038659, FBGN0023388, FBGN0013343, FBGN0083228, FBGN0030613, FBGN0039774, FBGN0259246, FBGN0039900, FBGN0004179, FBGN0028400, FBGN0027356, FBGN0016975, FBGN0053547	534	118	7937	3.149	0.00140996	4.27551e-05	0.00128404
GOTERM_BP_FAT	GO:0048489~synaptic vesicle transport	21	2.51497	1.47792e-06	FBGN0004574, FBGN0030412, FBGN0086372, FBGN0004242, FBGN0000346, FBGN0004575, FBGN0029687, FBGN0025726, FBGN0035756, FBGN0038659, FBGN0023388, FBGN0013343, FBGN0046704, FBGN0003392, FBGN0039774, FBGN0039900, FBGN0004179, FBGN0028400, FBGN0027356, FBGN0016975, FBGN0053547	534	90	7937	3.4681	0.00276727	7.69722e-05	0.00252184
GOTERM_BP_FAT	GO:0046903~secretion	25	2.99401	2.23478e-06	FBGN0004574, FBGN0030412, FBGN0086372, FBGN0030897, FBGN0004242, FBGN0000346, FBGN0004575, FBGN0029687, FBGN0025726, FBGN0005586, FBGN0028734, FBGN0035756, FBGN0038659, FBGN0023388, FBGN0013343, FBGN0083228, FBGN0030613, FBGN0039774, FBGN0259246, FBGN0039900, FBGN0004179, FBGN0028400, FBGN0027356, FBGN0016975, FBGN0053547	534	125	7937	2.97266	0.00418145	0.000102195	0.00381328
GOTERM_BP_FAT	GO:0006887~exocytosis	17	2.03593	6.20058e-06	FBGN0030412, FBGN0004574, FBGN0004242, FBGN0000346, FBGN0004575, FBGN0029687, FBGN0025726, FBGN0005586, FBGN0035756, FBGN0013343, FBGN0039774, FBGN0039900, FBGN0004179, FBGN0028400, FBGN0027356, FBGN0016975, FBGN0053547	534	67	7937	3.77128	0.0115588	0.000276774	0.0105799
GOTERM_BP_FAT	GO:0016079~synaptic vesicle exocytosis	15	1.79641	8.49211e-06	FBGN0030412, FBGN0004574, FBGN0004242, FBGN0000346, FBGN0029687, FBGN0004575, FBGN0025726, FBGN0035756, FBGN0013343, FBGN0039774, FBGN0039900, FBGN0004179, FBGN0028400, FBGN0016975, FBGN0053547	534	54	7937	4.12869	0.0157967	0.000361816	0.0144896
GOTERM_CC_FAT	GO:0008021~synaptic vesicle	16	1.91617	1.16247e-05	FBGN0030412, FBGN0086372, FBGN0004242, FBGN0004575, FBGN0029687, FBGN0025726, FBGN0005586, FBGN0031424, FBGN0035756, FBGN0083228, FBGN0030613, FBGN0039900, FBGN0004179, FBGN0028400, FBGN0016975, FBGN0053547	381	54	4786	3.72198	0.00349296	0.000233244	0.0155409
GOTERM_CC_FAT	GO:0030136~clathrin-coated vesicle	16	1.91617	3.70366e-05	FBGN0030412, FBGN0086372, FBGN0004242, FBGN0004575, FBGN0029687, FBGN0025726, FBGN0005586, FBGN0031424, FBGN0035756, FBGN0083228, FBGN0030613, FBGN0039900, FBGN0004179, FBGN0028400, FBGN0016975, FBGN0053547	381	59	4786	3.40656	0.0110863	0.000655562	0.0495058
GOTERM_CC_FAT	GO:0030135~coated vesicle	16	1.91617	0.000753937	FBGN0030412, FBGN0086372, FBGN0004242, FBGN0004575, FBGN0029687, FBGN0025726, FBGN0005586, FBGN0031424, FBGN0035756, FBGN0083228, FBGN0030613, FBGN0039900, FBGN0004179, FBGN0028400, FBGN0016975, FBGN0053547	381	76	4786	2.64456	0.203096	0.0102661	1.00331
GOTERM_CC_FAT	GO:0031988~membrane-bounded vesicle	19	2.27545	0.000943436	FBGN0000352, FBGN0004574, FBGN0030412, FBGN0086372, FBGN0004242, FBGN0004575, FBGN0029687, FBGN0025726, FBGN0005586, FBGN0031424, FBGN0035756, FBGN0083228, FBGN0030613, FBGN0039900, FBGN0004179, FBGN0028400, FBGN0030600, FBGN0016975, FBGN0053547	381	102	4786	2.33992	0.247315	0.0122765	1.25402
GOTERM_CC_FAT	GO:0031982~vesicle	20	2.39521	0.00100852	FBGN0000352, FBGN0004574, FBGN0030412, FBGN0086372, FBGN0004242, FBGN0004575, FBGN0005631, FBGN0029687, FBGN0025726, FBGN0005586, FBGN0031424, FBGN0035756, FBGN0083228, FBGN0030613, FBGN0039900, FBGN0004179, FBGN0028400, FBGN0030600, FBGN0016975, FBGN0053547	381	111	4786	2.26337	0.261932	0.0125752	1.34
GOTERM_BP_FAT	GO:0016192~vesicle-mediated transport	43	5.1497	0.00152864	FBGN0086372, FBGN0000346, FBGN0015024, FBGN0024921, FBGN0066101, FBGN0033159, FBGN0005586, FBGN0041188, FBGN0003310, FBGN0036411, FBGN0014859, FBGN0013343, FBGN0003499, FBGN0046704, FBGN0010300, FBGN0003392, FBGN0083963, FBGN0037521, FBGN0040395, FBGN0039774, FBGN0039900, FBGN0030286, FBGN0027356, FBGN0030412, FBGN0004574, FBGN0044323, FBGN0004242, FBGN0004575, FBGN0029687, FBGN0025726, FBGN00357…	534	391	7937	1.63458	0.94321	0.0306972	2.57663
GOTERM_BP_FAT	GO:0016082~synaptic vesicle priming	6	0.718563	0.00228719	FBGN0004574, FBGN0030412, FBGN0000346, FBGN0029687, FBGN0025726, FBGN0035756	534	15	7937	5.94532	0.986342	0.0420253	3.8319
GOTERM_CC_FAT	GO:0016023~cytoplasmic membrane-bounded vesicle	17	2.03593	0.00405425	FBGN0030412, FBGN0086372, FBGN0004242, FBGN0004575, FBGN0029687, FBGN0025726, FBGN0005586, FBGN0031424, FBGN0035756, FBGN0083228, FBGN0030613, FBGN0039900, FBGN0004179, FBGN0028400, FBGN0030600, FBGN0016975, FBGN0053547	381	98	4786	2.17907	0.705598	0.0427319	5.2866
GOTERM_CC_FAT	GO:0031410~cytoplasmic vesicle	17	2.03593	0.00802396	FBGN0030412, FBGN0086372, FBGN0004242, FBGN0004575, FBGN0029687, FBGN0025726, FBGN0005586, FBGN0031424, FBGN0035756, FBGN0083228, FBGN0030613, FBGN0039900, FBGN0004179, FBGN0028400, FBGN0030600, FBGN0016975, FBGN0053547	381	105	4786	2.0338	0.911518	0.075243	10.2113
Annotation Cluster 6	Enrichment Score: 6.238730406745478
Category	Term	Count	%	PValue	Genes	List Total	Pop Hits	Pop Total	Fold Enrichment	Bonferroni	Benjamini	FDR
SP_PIR_KEYWORDS	ion transport	40	4.79042	3.55539e-12	FBGN0030707, FBGN0015558, FBGN0037238, FBGN0033494, FBGN0039081, FBGN0040297, FBGN0016691, FBGN0005564, FBGN0002917, FBGN0260005, FBGN0038641, FBGN0004118, FBGN0038165, FBGN0010399, FBGN0037895, FBGN0033558, FBGN0052669, FBGN0000535, FBGN0029950, FBGN0028703, FBGN0024315, FBGN0011286, FBGN0259215, FBGN0001991, FBGN0002921, FBGN0004244, FBGN0003429, FBGN0053513, FBGN0039927, FBGN0259145, FBGN00157…	794	182	12980	3.59288	9.99061e-10	1.99812e-10	4.70364e-09
GOTERM_BP_FAT	GO:0006811~ion transport	60	7.18563	1.28999e-11	FBGN0032946, FBGN0036299, FBGN0003710, FBGN0015558, FBGN0033494, FBGN0002917, FBGN0260005, FBGN0038839, FBGN0038641, FBGN0004118, FBGN0053181, FBGN0259111, FBGN0033558, FBGN0052669, FBGN0029950, FBGN0024315, FBGN0001991, FBGN0002921, FBGN0036461, FBGN0003429, FBGN0039927, FBGN0259145, FBGN0015777, FBGN0035293, FBGN0085395, FBGN0037758, FBGN0000039, FBGN0030707, FBGN0037238, FBGN0039081, FBGN00402…	534	346	7937	2.57745	2.41873e-08	4.83746e-09	2.20119e-08
GOTERM_MF_FAT	GO:0022838~substrate specific channel activity	39	4.67066	3.07342e-10	FBGN0030707, FBGN0003710, FBGN0028863, FBGN0015558, FBGN0030529, FBGN0033494, FBGN0039081, FBGN0005564, FBGN0002917, FBGN0034636, FBGN0260005, FBGN0053061, FBGN0038839, FBGN0004118, FBGN0038165, FBGN0010399, FBGN0033558, FBGN0000535, FBGN0030745, FBGN0039536, FBGN0011286, FBGN0259215, FBGN0001991, FBGN0004244, FBGN0003429, FBGN0053513, FBGN0039927, FBGN0259822, FBGN0259145, FBGN0003380, FBGN00867…	548	180	7918	3.1306	2.13295e-07	1.06648e-07	4.62956e-07
GOTERM_MF_FAT	GO:0005216~ion channel activity	38	4.5509	5.07357e-10	FBGN0030707, FBGN0003710, FBGN0028863, FBGN0015558, FBGN0030529, FBGN0033494, FBGN0039081, FBGN0005564, FBGN0002917, FBGN0034636, FBGN0260005, FBGN0053061, FBGN0038839, FBGN0004118, FBGN0038165, FBGN0010399, FBGN0033558, FBGN0000535, FBGN0030745, FBGN0039536, FBGN0011286, FBGN0259215, FBGN0001991, FBGN0004244, FBGN0003429, FBGN0053513, FBGN0039927, FBGN0259822, FBGN0259145, FBGN0003380, FBGN00867…	548	175	7918	3.13748	3.52106e-07	1.17369e-07	7.64244e-07
GOTERM_MF_FAT	GO:0022836~gated channel activity	30	3.59281	6.52447e-10	FBGN0030707, FBGN0003710, FBGN0028863, FBGN0033494, FBGN0039081, FBGN0002917, FBGN0005564, FBGN0034636, FBGN0038839, FBGN0004118, FBGN0010399, FBGN0033558, FBGN0000535, FBGN0011286, FBGN0259215, FBGN0001991, FBGN0004244, FBGN0003429, FBGN0039927, FBGN0053513, FBGN0259822, FBGN0259145, FBGN0003380, FBGN0086778, FBGN0041585, FBGN0085395, FBGN0003386, FBGN0037758, FBGN0000039, FBGN0028875	548	116	7918	3.73679	4.52798e-07	1.132e-07	9.82797e-07
GOTERM_MF_FAT	GO:0015267~channel activity	39	4.67066	9.80459e-10	FBGN0030707, FBGN0003710, FBGN0028863, FBGN0015558, FBGN0030529, FBGN0033494, FBGN0039081, FBGN0005564, FBGN0002917, FBGN0034636, FBGN0260005, FBGN0053061, FBGN0038839, FBGN0004118, FBGN0038165, FBGN0010399, FBGN0033558, FBGN0000535, FBGN0030745, FBGN0039536, FBGN0011286, FBGN0259215, FBGN0001991, FBGN0004244, FBGN0003429, FBGN0053513, FBGN0039927, FBGN0259822, FBGN0259145, FBGN0003380, FBGN00867…	548	187	7918	3.01341	6.80438e-07	1.36088e-07	1.47689e-06
GOTERM_MF_FAT	GO:0022803~passive transmembrane transporter activity	39	4.67066	9.80459e-10	FBGN0030707, FBGN0003710, FBGN0028863, FBGN0015558, FBGN0030529, FBGN0033494, FBGN0039081, FBGN0005564, FBGN0002917, FBGN0034636, FBGN0260005, FBGN0053061, FBGN0038839, FBGN0004118, FBGN0038165, FBGN0010399, FBGN0033558, FBGN0000535, FBGN0030745, FBGN0039536, FBGN0011286, FBGN0259215, FBGN0001991, FBGN0004244, FBGN0003429, FBGN0053513, FBGN0039927, FBGN0259822, FBGN0259145, FBGN0003380, FBGN00867…	548	187	7918	3.01341	6.80438e-07	1.36088e-07	1.47689e-06
GOTERM_BP_FAT	GO:0030001~metal ion transport	35	4.19162	2.53992e-09	FBGN0036299, FBGN0003710, FBGN0032946, FBGN0037238, FBGN0033494, FBGN0039081, FBGN0040297, FBGN0005564, FBGN0034636, FBGN0013995, FBGN0038839, FBGN0038641, FBGN0038165, FBGN0037895, FBGN0259111, FBGN0052669, FBGN0000535, FBGN0029950, FBGN0028703, FBGN0024315, FBGN0011286, FBGN0038412, FBGN0259214, FBGN0001991, FBGN0002921, FBGN0036461, FBGN0003429, FBGN0259822, FBGN0015777, FBGN0003380, FBGN00352…	534	165	7937	3.15282	4.76235e-06	2.64575e-07	4.33403e-06
GOTERM_CC_FAT	GO:0034702~ion channel complex	20	2.39521	5.32479e-09	FBGN0039536, FBGN0015558, FBGN0001991, FBGN0033494, FBGN0004244, FBGN0003429, FBGN0005564, FBGN0259822, FBGN0034636, FBGN0038839, FBGN0003380, FBGN0086778, FBGN0004118, FBGN0033558, FBGN0000535, FBGN0085395, FBGN0037758, FBGN0003386, FBGN0000039, FBGN0028875	381	52	4786	4.83142	1.60276e-06	1.78085e-07	7.11914e-06
SP_PIR_KEYWORDS	potassium transport	11	1.31737	9.0001e-09	FBGN0015777, FBGN0003380, FBGN0037238, FBGN0002921, FBGN0033494, FBGN0003429, FBGN0039081, FBGN0085395, FBGN0000535, FBGN0005564, FBGN0003386	794	17	12980	10.5779	2.52903e-06	3.16129e-07	1.19068e-05
GOTERM_MF_FAT	GO:0005261~cation channel activity	28	3.35329	2.01614e-08	FBGN0003710, FBGN0028863, FBGN0033494, FBGN0039081, FBGN0002917, FBGN0005564, FBGN0034636, FBGN0038839, FBGN0053061, FBGN0004118, FBGN0038165, FBGN0000535, FBGN0030745, FBGN0039536, FBGN0011286, FBGN0001991, FBGN0003429, FBGN0259822, FBGN0259145, FBGN0003380, FBGN0086778, FBGN0259246, FBGN0041585, FBGN0085395, FBGN0003386, FBGN0037758, FBGN0000039, FBGN0028875	548	118	7918	3.42855	1.39919e-05	2.332e-06	3.03697e-05
GOTERM_MF_FAT	GO:0046873~metal ion transmembrane transporter activity	32	3.83234	2.35814e-08	FBGN0036299, FBGN0003710, FBGN0028863, FBGN0033494, FBGN0039081, FBGN0002917, FBGN0005564, FBGN0034636, FBGN0053061, FBGN0038839, FBGN0004118, FBGN0038165, FBGN0000535, FBGN0030745, FBGN0039536, FBGN0011286, FBGN0038412, FBGN0259214, FBGN0001991, FBGN0036461, FBGN0003429, FBGN0259822, FBGN0259145, FBGN0003380, FBGN0086778, FBGN0259246, FBGN0041585, FBGN0085395, FBGN0003386, FBGN0037758, FBGN00000…	548	150	7918	3.08243	1.63653e-05	2.33792e-06	3.55212e-05
SP_PIR_KEYWORDS	ionic channel	26	3.11377	2.92122e-08	FBGN0030707, FBGN0259215, FBGN0011286, FBGN0015558, FBGN0001991, FBGN0004244, FBGN0033494, FBGN0003429, FBGN0039081, FBGN0053513, FBGN0039927, FBGN0005564, FBGN0002917, FBGN0260005, FBGN0003380, FBGN0086778, FBGN0004118, FBGN0038165, FBGN0010399, FBGN0033558, FBGN0041585, FBGN0000535, FBGN0085395, FBGN0003386, FBGN0000039, FBGN0028875	794	117	12980	3.6328	8.2086e-06	9.1207e-07	3.86467e-05
GOTERM_MF_FAT	GO:0022843~voltage-gated cation channel activity	16	1.91617	3.80189e-08	FBGN0003710, FBGN0028863, FBGN0001991, FBGN0033494, FBGN0003429, FBGN0039081, FBGN0005564, FBGN0259822, FBGN0002917, FBGN0034636, FBGN0038839, FBGN0003380, FBGN0085395, FBGN0000535, FBGN0037758, FBGN0003386	548	41	7918	5.6386	2.63847e-05	3.29813e-06	5.72687e-05
GOTERM_BP_FAT	GO:0006813~potassium ion transport	16	1.91617	5.47493e-08	FBGN0032946, FBGN0037238, FBGN0002921, FBGN0033494, FBGN0003429, FBGN0039081, FBGN0005564, FBGN0034636, FBGN0015777, FBGN0038839, FBGN0003380, FBGN0038165, FBGN0000535, FBGN0085395, FBGN0037758, FBGN0003386	534	43	7937	5.53053	0.00010265	3.66624e-06	9.34221e-05
SP_PIR_KEYWORDS	potassium	11	1.31737	7.22252e-08	FBGN0015777, FBGN0003380, FBGN0037238, FBGN0002921, FBGN0033494, FBGN0003429, FBGN0039081, FBGN0085395, FBGN0000535, FBGN0005564, FBGN0003386	794	20	12980	8.99118	2.02951e-05	2.02952e-06	9.55512e-05
GOTERM_BP_FAT	GO:0006812~cation transport	42	5.02994	8.14613e-08	FBGN0036299, FBGN0003710, FBGN0032946, FBGN0037238, FBGN0033494, FBGN0039081, FBGN0040297, FBGN0016691, FBGN0005564, FBGN0034636, FBGN0013995, FBGN0053061, FBGN0038839, FBGN0038641, FBGN0053181, FBGN0038165, FBGN0037895, FBGN0259111, FBGN0052669, FBGN0000535, FBGN0029950, FBGN0028703, FBGN0024315, FBGN0030745, FBGN0011286, FBGN0038412, FBGN0259214, FBGN0001991, FBGN0002921, FBGN0036461, FBGN00034…	534	252	7937	2.47722	0.000152728	5.26688e-06	0.000139002
GOTERM_CC_FAT	GO:0034703~cation channel complex	13	1.55689	4.99966e-07	FBGN0039536, FBGN0001991, FBGN0033494, FBGN0003429, FBGN0005564, FBGN0259822, FBGN0034636, FBGN0003380, FBGN0038839, FBGN0085395, FBGN0000535, FBGN0037758, FBGN0003386	381	28	4786	5.83221	0.000150478	1.36808e-05	0.000668442
GOTERM_MF_FAT	GO:0005244~voltage-gated ion channel activity	16	1.91617	7.52724e-07	FBGN0003710, FBGN0028863, FBGN0001991, FBGN0033494, FBGN0003429, FBGN0039081, FBGN0005564, FBGN0259822, FBGN0002917, FBGN0034636, FBGN0038839, FBGN0003380, FBGN0085395, FBGN0000535, FBGN0037758, FBGN0003386	548	50	7918	4.62365	0.000522254	5.80417e-05	0.00113384
GOTERM_MF_FAT	GO:0022832~voltage-gated channel activity	16	1.91617	7.52724e-07	FBGN0003710, FBGN0028863, FBGN0001991, FBGN0033494, FBGN0003429, FBGN0039081, FBGN0005564, FBGN0259822, FBGN0002917, FBGN0034636, FBGN0038839, FBGN0003380, FBGN0085395, FBGN0000535, FBGN0037758, FBGN0003386	548	50	7918	4.62365	0.000522254	5.80417e-05	0.00113384
SP_PIR_KEYWORDS	potassium channel	7	0.838323	1.28548e-06	FBGN0003380, FBGN0033494, FBGN0003429, FBGN0085395, FBGN0000535, FBGN0005564, FBGN0003386	794	8	12980	14.3042	0.000361154	2.77857e-05	0.00170063
GOTERM_BP_FAT	GO:0015672~monovalent inorganic cation transport	31	3.71257	1.52853e-06	FBGN0003710, FBGN0032946, FBGN0037238, FBGN0033494, FBGN0039081, FBGN0040297, FBGN0016691, FBGN0005564, FBGN0034636, FBGN0038839, FBGN0053061, FBGN0038641, FBGN0038165, FBGN0037895, FBGN0259111, FBGN0052669, FBGN0000535, FBGN0029950, FBGN0028703, FBGN0030745, FBGN0024315, FBGN0002921, FBGN0003429, FBGN0015777, FBGN0003380, FBGN0034081, FBGN0035293, FBGN0005671, FBGN0085395, FBGN0003386, FBGN00377…	534	175	7937	2.63293	0.00286189	7.74562e-05	0.00260819
SP_PIR_KEYWORDS	transport	56	6.70659	1.68364e-06	FBGN0015558, FBGN0000346, FBGN0033494, FBGN0005586, FBGN0002917, FBGN0013343, FBGN0260005, FBGN0038641, FBGN0004118, FBGN0033558, FBGN0052669, FBGN0029950, FBGN0024315, FBGN0031937, FBGN0034067, FBGN0001991, FBGN0002921, FBGN0003429, FBGN0039927, FBGN0259145, FBGN0015777, FBGN0035293, FBGN0035124, FBGN0015872, FBGN0085395, FBGN0000039, FBGN0030707, FBGN0037238, FBGN0039081, FBGN0040297, FBGN00341…	794	465	12980	1.96874	0.000472992	2.95686e-05	0.00222737
GOTERM_MF_FAT	GO:0030955~potassium ion binding	11	1.31737	2.89004e-06	FBGN0015777, FBGN0003380, FBGN0037238, FBGN0002921, FBGN0033494, FBGN0003429, FBGN0039081, FBGN0085395, FBGN0000535, FBGN0005564, FBGN0003386	548	25	7918	6.35752	0.00200368	0.000200549	0.00435324
GOTERM_CC_FAT	GO:0008076~voltage-gated potassium channel complex	10	1.1976	5.15067e-06	FBGN0034636, FBGN0038839, FBGN0003380, FBGN0033494, FBGN0003429, FBGN0085395, FBGN0000535, FBGN0005564, FBGN0037758, FBGN0003386	381	19	4786	6.61141	0.00154916	0.000119251	0.00688613
GOTERM_CC_FAT	GO:0034705~potassium channel complex	10	1.1976	5.15067e-06	FBGN0034636, FBGN0038839, FBGN0003380, FBGN0033494, FBGN0003429, FBGN0085395, FBGN0000535, FBGN0005564, FBGN0037758, FBGN0003386	381	19	4786	6.61141	0.00154916	0.000119251	0.00688613
GOTERM_MF_FAT	GO:0005267~potassium channel activity	12	1.43713	1.02474e-05	FBGN0034636, FBGN0038839, FBGN0003380, FBGN0033494, FBGN0038165, FBGN0003429, FBGN0039081, FBGN0085395, FBGN0000535, FBGN0005564, FBGN0037758, FBGN0003386	548	34	7918	5.09961	0.0070865	0.000646312	0.0154348
SP_PIR_KEYWORDS	voltage-gated channel	8	0.958084	1.2913e-05	FBGN0003380, FBGN0001991, FBGN0003429, FBGN0039081, FBGN0085395, FBGN0000535, FBGN0005564, FBGN0003386	794	15	12980	8.71872	0.00362201	0.00019096	0.0170821
INTERPRO	IPR005821:Ion transport	12	1.43713	1.33384e-05	FBGN0259145, FBGN0003380, FBGN0260005, FBGN0011286, FBGN0001991, FBGN0033494, FBGN0003429, FBGN0085395, FBGN0000535, FBGN0005564, FBGN0002917, FBGN0003386	724	34	10196	4.97043	0.0128681	0.00092469	0.0209931
GOTERM_MF_FAT	GO:0005249~voltage-gated potassium channel activity	11	1.31737	1.37533e-05	FBGN0034636, FBGN0038839, FBGN0003380, FBGN0033494, FBGN0003429, FBGN0039081, FBGN0085395, FBGN0000535, FBGN0005564, FBGN0037758, FBGN0003386	548	29	7918	5.48062	0.00949944	0.000795088	0.0207149
GOTERM_MF_FAT	GO:0031420~alkali metal ion binding	14	1.67665	1.44181e-05	FBGN0037238, FBGN0002921, FBGN0033494, FBGN0003429, FBGN0039081, FBGN0005564, FBGN0015777, FBGN0003380, FBGN0038641, FBGN0000535, FBGN0052669, FBGN0085395, FBGN0003386, FBGN0024315	548	48	7918	4.21426	0.00995636	0.000769416	0.0217162
INTERPRO	IPR003091:Voltage-dependent potassium channel	6	0.718563	3.29351e-05	FBGN0003380, FBGN0033494, FBGN0003429, FBGN0085395, FBGN0005564, FBGN0003386	724	7	10196	12.071	0.0314746	0.00199679	0.0518288
INTERPRO	IPR003131:Potassium channel, voltage dependent, Kv, tetramerisation	7	0.838323	7.94265e-05	FBGN0034636, FBGN0038839, FBGN0003380, FBGN0085395, FBGN0005564, FBGN0037758, FBGN0003386	724	12	10196	8.21501	0.074227	0.00405105	0.124948
GOTERM_MF_FAT	GO:0022834~ligand-gated channel activity	15	1.79641	0.000250523	FBGN0030707, FBGN0011286, FBGN0259215, FBGN0004244, FBGN0039081, FBGN0053513, FBGN0039927, FBGN0259145, FBGN0086778, FBGN0004118, FBGN0010399, FBGN0041585, FBGN0033558, FBGN0000039, FBGN0028875	548	70	7918	3.09619	0.159606	0.00961375	0.376705
GOTERM_MF_FAT	GO:0015276~ligand-gated ion channel activity	15	1.79641	0.000250523	FBGN0030707, FBGN0011286, FBGN0259215, FBGN0004244, FBGN0039081, FBGN0053513, FBGN0039927, FBGN0259145, FBGN0086778, FBGN0004118, FBGN0010399, FBGN0041585, FBGN0033558, FBGN0000039, FBGN0028875	548	70	7918	3.09619	0.159606	0.00961375	0.376705
INTERPRO	IPR000210:BTB/POZ-like	14	1.67665	0.00147224	FBGN0011236, FBGN0005564, FBGN0036980, FBGN0034396, FBGN0030114, FBGN0034636, FBGN0003380, FBGN0038839, FBGN0030710, FBGN0086758, FBGN0085395, FBGN0032485, FBGN0037758, FBGN0003386	724	72	10196	2.73834	0.760833	0.0400501	2.29239
INTERPRO	IPR003968:Potassium channel, voltage dependent, Kv	4	0.479042	0.00318609	FBGN0003380, FBGN0085395, FBGN0005564, FBGN0003386	724	5	10196	11.2663	0.954889	0.0727912	4.89899
UP_SEQ_FEATURE	short sequence motif:Selectivity filter	4	0.479042	0.0038083	FBGN0003380, FBGN0000535, FBGN0005564, FBGN0003386	226	5	2975	10.531	0.961554	0.195257	5.73607
INTERPRO	IPR011333:BTB/POZ fold	14	1.67665	0.00433122	FBGN0011236, FBGN0005564, FBGN0036980, FBGN0034396, FBGN0030114, FBGN0034636, FBGN0003380, FBGN0038839, FBGN0030710, FBGN0086758, FBGN0085395, FBGN0032485, FBGN0037758, FBGN0003386	724	81	10196	2.43408	0.985224	0.091345	6.60417
SMART	SM00225:BTB	14	1.67665	0.00951782	FBGN0011236, FBGN0005564, FBGN0036980, FBGN0034396, FBGN0030114, FBGN0034636, FBGN0003380, FBGN0038839, FBGN0030710, FBGN0086758, FBGN0085395, FBGN0032485, FBGN0037758, FBGN0003386	428	72	4824	2.19159	0.882604	0.151924	11.4931
Annotation Cluster 7	Enrichment Score: 5.720377701323714
Category	Term	Count	%	PValue	Genes	List Total	Pop Hits	Pop Total	Fold Enrichment	Bonferroni	Benjamini	FDR
GOTERM_BP_FAT	GO:0051146~striated muscle cell differentiation	21	2.51497	4.01636e-09	FBGN0259108, FBGN0019985, FBGN0010389, FBGN0030897, FBGN0024179, FBGN0024189, FBGN0029687, FBGN0004516, FBGN0038294, FBGN0004028, FBGN0028369, FBGN0023388, FBGN0015513, FBGN0053208, FBGN0000635, FBGN0083228, FBGN0003285, FBGN0003149, FBGN0025391, FBGN0003371, FBGN0004169	534	65	7937	4.80199	7.53064e-06	3.96351e-07	6.85336e-06
GOTERM_BP_FAT	GO:0055001~muscle cell development	17	2.03593	1.4275e-08	FBGN0259108, FBGN0019985, FBGN0010389, FBGN0030897, FBGN0024179, FBGN0029687, FBGN0004516, FBGN0038294, FBGN0004028, FBGN0023388, FBGN0053208, FBGN0000635, FBGN0083228, FBGN0003149, FBGN0025391, FBGN0003371, FBGN0004169	534	45	7937	5.61502	2.67653e-05	1.16372e-06	2.43584e-05
GOTERM_BP_FAT	GO:0055002~striated muscle cell development	17	2.03593	1.4275e-08	FBGN0259108, FBGN0019985, FBGN0010389, FBGN0030897, FBGN0024179, FBGN0029687, FBGN0004516, FBGN0038294, FBGN0004028, FBGN0023388, FBGN0053208, FBGN0000635, FBGN0083228, FBGN0003149, FBGN0025391, FBGN0003371, FBGN0004169	534	45	7937	5.61502	2.67653e-05	1.16372e-06	2.43584e-05
GOTERM_BP_FAT	GO:0050808~synapse organization	16	1.91617	3.79678e-08	FBGN0259108, FBGN0011676, FBGN0019985, FBGN0030897, FBGN0024179, FBGN0029687, FBGN0004516, FBGN0028734, FBGN0023388, FBGN0011259, FBGN0000635, FBGN0046704, FBGN0083228, FBGN0000108, FBGN0003371, FBGN0001145	534	42	7937	5.66221	7.11871e-05	2.96623e-06	6.47869e-05
GOTERM_BP_FAT	GO:0042692~muscle cell differentiation	21	2.51497	4.71248e-08	FBGN0259108, FBGN0019985, FBGN0010389, FBGN0030897, FBGN0024179, FBGN0024189, FBGN0029687, FBGN0004516, FBGN0038294, FBGN0004028, FBGN0028369, FBGN0023388, FBGN0015513, FBGN0053208, FBGN0000635, FBGN0083228, FBGN0003285, FBGN0003149, FBGN0025391, FBGN0003371, FBGN0004169	534	74	7937	4.21796	8.8355e-05	3.39842e-06	8.04119e-05
GOTERM_BP_FAT	GO:0043062~extracellular structure organization	18	2.15569	2.00079e-06	FBGN0259108, FBGN0011676, FBGN0019985, FBGN0030897, FBGN0024179, FBGN0029687, FBGN0004516, FBGN0261385, FBGN0028734, FBGN0023388, FBGN0011259, FBGN0000635, FBGN0033438, FBGN0046704, FBGN0083228, FBGN0000108, FBGN0003371, FBGN0001145	534	69	7937	3.87738	0.00374445	9.61872e-05	0.00341402
GOTERM_BP_FAT	GO:0007528~neuromuscular junction development	10	1.1976	9.05599e-06	FBGN0000635, FBGN0259108, FBGN0083228, FBGN0019985, FBGN0030897, FBGN0024179, FBGN0029687, FBGN0004516, FBGN0023388, FBGN0003371	534	23	7937	6.4623	0.0168367	0.000377263	0.0154517
GOTERM_BP_FAT	GO:0048741~skeletal muscle fiber development	10	1.1976	9.05599e-06	FBGN0000635, FBGN0259108, FBGN0083228, FBGN0019985, FBGN0030897, FBGN0024179, FBGN0029687, FBGN0004516, FBGN0023388, FBGN0003371	534	23	7937	6.4623	0.0168367	0.000377263	0.0154517
GOTERM_BP_FAT	GO:0007519~skeletal muscle tissue development	12	1.43713	1.07105e-05	FBGN0000635, FBGN0259108, FBGN0083228, FBGN0019985, FBGN0030897, FBGN0024179, FBGN0029687, FBGN0004516, FBGN0004028, FBGN0023388, FBGN0015513, FBGN0003371	534	35	7937	5.09599	0.019882	0.000427193	0.0182745
GOTERM_BP_FAT	GO:0060538~skeletal muscle organ development	15	1.79641	1.66925e-05	FBGN0259108, FBGN0019985, FBGN0030897, FBGN0024179, FBGN0029687, FBGN0004516, FBGN0004028, FBGN0013733, FBGN0015513, FBGN0023388, FBGN0259745, FBGN0003499, FBGN0000635, FBGN0083228, FBGN0003371	534	57	7937	3.91139	0.030814	0.000601718	0.0284797
GOTERM_BP_FAT	GO:0007517~muscle organ development	25	2.99401	1.71044e-05	FBGN0259108, FBGN0085369, FBGN0030897, FBGN0019985, FBGN0010389, FBGN0024179, FBGN0024189, FBGN0029687, FBGN0004516, FBGN0004028, FBGN0028369, FBGN0013733, FBGN0025716, FBGN0015513, FBGN0023388, FBGN0259745, FBGN0003499, FBGN0000635, FBGN0260003, FBGN0000588, FBGN0083228, FBGN0010280, FBGN0003371, FBGN0004169, FBGN0000547	534	140	7937	2.65416	0.0315622	0.00060493	0.0291823
GOTERM_BP_FAT	GO:0048747~muscle fiber development	11	1.31737	2.09752e-05	FBGN0000635, FBGN0259108, FBGN0083228, FBGN0010389, FBGN0019985, FBGN0030897, FBGN0024179, FBGN0029687, FBGN0004516, FBGN0023388, FBGN0003371	534	31	7937	5.27407	0.0385655	0.000714815	0.0357852
GOTERM_BP_FAT	GO:0014706~striated muscle tissue development	12	1.43713	4.36094e-05	FBGN0000635, FBGN0259108, FBGN0083228, FBGN0019985, FBGN0030897, FBGN0024179, FBGN0029687, FBGN0004516, FBGN0004028, FBGN0023388, FBGN0015513, FBGN0003371	534	40	7937	4.45899	0.0785156	0.00138496	0.0743874
GOTERM_BP_FAT	GO:0060537~muscle tissue development	12	1.43713	5.60427e-05	FBGN0000635, FBGN0259108, FBGN0083228, FBGN0019985, FBGN0030897, FBGN0024179, FBGN0029687, FBGN0004516, FBGN0004028, FBGN0023388, FBGN0015513, FBGN0003371	534	41	7937	4.35023	0.0997502	0.00166659	0.0955861
GOTERM_BP_FAT	GO:0007416~synaptogenesis	8	0.958084	0.000415303	FBGN0011259, FBGN0046704, FBGN0011676, FBGN0004516, FBGN0028734, FBGN0023388, FBGN0001145, FBGN0003371	534	22	7937	5.40483	0.541069	0.010064	0.706298
Annotation Cluster 8	Enrichment Score: 5.65853359554804
Category	Term	Count	%	PValue	Genes	List Total	Pop Hits	Pop Total	Fold Enrichment	Bonferroni	Benjamini	FDR
GOTERM_BP_FAT	GO:0007610~behavior	66	7.90419	2.2505e-10	FBGN0086372, FBGN0039507, FBGN0003888, FBGN0032840, FBGN0003165, FBGN0001078, FBGN0002917, FBGN0000479, FBGN0039774, FBGN0003371, FBGN0003028, FBGN0259108, FBGN0086711, FBGN0017590, FBGN0037705, FBGN0002921, FBGN0004516, FBGN0003429, FBGN0259481, FBGN0010473, FBGN0037976, FBGN0003423, FBGN0259243, FBGN0000667, FBGN0259246, FBGN0000527, FBGN0004179, FBGN0010329, FBGN0026575, FBGN0003310, FBGN00341…	534	429	7937	2.28666	4.21968e-07	3.24591e-08	3.84017e-07
GOTERM_BP_FAT	GO:0007626~locomotory behavior	33	3.9521	3.32248e-07	FBGN0086372, FBGN0010329, FBGN0002917, FBGN0011817, FBGN0011259, FBGN0041087, FBGN0000479, FBGN0016076, FBGN0014396, FBGN0005626, FBGN0000535, FBGN0030600, FBGN0003371, FBGN0052423, FBGN0022382, FBGN0004242, FBGN0005631, FBGN0002921, FBGN0004516, FBGN0028734, FBGN0005775, FBGN0010473, FBGN0003423, FBGN0003380, FBGN0086778, FBGN0003068, FBGN0000667, FBGN0259246, FBGN0004179, FBGN0000527, FBGN00260…	534	181	7937	2.70988	0.000622771	2.00954e-05	0.000566934
GOTERM_BP_FAT	GO:0030534~adult behavior	23	2.75449	1.28487e-05	FBGN0022382, FBGN0010329, FBGN0026575, FBGN0032840, FBGN0002921, FBGN0003310, FBGN0003301, FBGN0002917, FBGN0010473, FBGN0000635, FBGN0025631, FBGN0003380, FBGN0003068, FBGN0086778, FBGN0000667, FBGN0000479, FBGN0259246, FBGN0005626, FBGN0000535, FBGN0026086, FBGN0030600, FBGN0016975, FBGN0003028	534	120	7937	2.8488	0.0238035	0.00049154	0.0219222
GOTERM_BP_FAT	GO:0008344~adult locomotory behavior	12	1.43713	0.0241695	FBGN0010473, FBGN0003380, FBGN0086778, FBGN0000667, FBGN0002921, FBGN0259246, FBGN0005626, FBGN0000535, FBGN0026086, FBGN0002917, FBGN0030600, FBGN0016975	534	84	7937	2.12333	1	0.236505	34.1298
Annotation Cluster 9	Enrichment Score: 4.28453910294229
Category	Term	Count	%	PValue	Genes	List Total	Pop Hits	Pop Total	Fold Enrichment	Bonferroni	Benjamini	FDR
INTERPRO	IPR000483:Cysteine-rich flanking region, C-terminal	12	1.43713	6.09187e-07	FBGN0005775, FBGN0039728, FBGN0028370, FBGN0039862, FBGN0261269, FBGN0035575, FBGN0034540, FBGN0015400, FBGN0015399, FBGN0032484, FBGN0259677, FBGN0034476	724	26	10196	6.49979	0.000591346	5.91503e-05	0.000958883
SMART	SM00082:LRRCT	12	1.43713	5.22099e-06	FBGN0005775, FBGN0039728, FBGN0028370, FBGN0039862, FBGN0261269, FBGN0035575, FBGN0034540, FBGN0015400, FBGN0015399, FBGN0032484, FBGN0259677, FBGN0034476	428	26	4824	5.20201	0.00116882	0.000292333	0.00666507
SP_PIR_KEYWORDS	leucine-rich repeat	16	1.91617	7.38403e-05	FBGN0028370, FBGN0261269, FBGN0034540, FBGN0034602, FBGN0243486, FBGN0034476, FBGN0259677, FBGN0005775, FBGN0003656, FBGN0039728, FBGN0260793, FBGN0035575, FBGN0015400, FBGN0015399, FBGN0039332, FBGN0028888	794	79	12980	3.31091	0.0205361	0.000901763	0.0976439
INTERPRO	IPR003591:Leucine-rich repeat, typical subtype	15	1.79641	8.52016e-05	FBGN0028370, FBGN0261269, FBGN0034540, FBGN0034602, FBGN0243486, FBGN0034476, FBGN0259677, FBGN0005775, FBGN0039728, FBGN0260793, FBGN0035575, FBGN0015400, FBGN0015399, FBGN0039332, FBGN0028888	724	62	10196	3.40715	0.0794042	0.00412817	0.134027
SMART	SM00369:LRR_TYP	15	1.79641	0.000806523	FBGN0028370, FBGN0261269, FBGN0034540, FBGN0034602, FBGN0243486, FBGN0034476, FBGN0259677, FBGN0005775, FBGN0039728, FBGN0260793, FBGN0035575, FBGN0015400, FBGN0015399, FBGN0039332, FBGN0028888	428	62	4824	2.72686	0.165343	0.0296732	1.02476
INTERPRO	IPR001611:Leucine-rich repeat	16	1.91617	0.00121592	FBGN0028370, FBGN0261269, FBGN0034540, FBGN0034602, FBGN0243486, FBGN0034476, FBGN0259677, FBGN0034485, FBGN0005775, FBGN0039728, FBGN0260793, FBGN0035575, FBGN0015400, FBGN0015399, FBGN0039332, FBGN0028888	724	88	10196	2.56052	0.693143	0.035166	1.89685
Annotation Cluster 10	Enrichment Score: 3.9110520298322706
Category	Term	Count	%	PValue	Genes	List Total	Pop Hits	Pop Total	Fold Enrichment	Bonferroni	Benjamini	FDR
SP_PIR_KEYWORDS	calcium	38	4.5509	7.45792e-13	FBGN0030897, FBGN0031530, FBGN0031981, FBGN0037238, FBGN0261053, FBGN0031414, FBGN0050463, FBGN0004580, FBGN0037963, FBGN0000497, FBGN0260003, FBGN0033438, FBGN0051475, FBGN0040271, FBGN0260450, FBGN0020907, FBGN0010399, FBGN0015609, FBGN0003093, FBGN0031692, FBGN0000253, FBGN0259170, FBGN0040351, FBGN0002773, FBGN0011286, FBGN0031464, FBGN0004242, FBGN0001991, FBGN0003429, FBGN0013733, FBGN00512…	794	158	12980	3.9317	2.09552e-10	5.2388e-11	9.86577e-10
GOTERM_MF_FAT	GO:0005509~calcium ion binding	51	6.10778	9.86146e-13	FBGN0030897, FBGN0030529, FBGN0066101, FBGN0038830, FBGN0015622, FBGN0031414, FBGN0050463, FBGN0037963, FBGN0260003, FBGN0040271, FBGN0051475, FBGN0020907, FBGN0003093, FBGN0031692, FBGN0001991, FBGN0003429, FBGN0023388, FBGN0051216, FBGN0031879, FBGN0000667, FBGN0004366, FBGN0053196, FBGN0022800, FBGN0004885, FBGN0030706, FBGN0031530, FBGN0031981, FBGN0037238, FBGN0261053, FBGN0004580, FBGN00004…	548	242	7918	3.04502	6.84353e-10	6.84353e-10	1.48539e-09
INTERPRO	IPR011992:EF-Hand type	22	2.63473	6.28748e-06	FBGN0002773, FBGN0002772, FBGN0030897, FBGN0031464, FBGN0011286, FBGN0001991, FBGN0038830, FBGN0013733, FBGN0023388, FBGN0051216, FBGN0004580, FBGN0260003, FBGN0083228, FBGN0260450, FBGN0051475, FBGN0020907, FBGN0000667, FBGN0004366, FBGN0000253, FBGN0031692, FBGN0051345, FBGN0040351	724	101	10196	3.06756	0.00608656	0.000469517	0.00989631
INTERPRO	IPR018247:EF-HAND 1	21	2.51497	6.1032e-05	FBGN0002773, FBGN0030897, FBGN0026575, FBGN0031464, FBGN0053516, FBGN0013733, FBGN0023388, FBGN0250908, FBGN0051216, FBGN0004580, FBGN0083228, FBGN0260450, FBGN0051475, FBGN0020907, FBGN0000667, FBGN0004366, FBGN0259175, FBGN0000253, FBGN0031692, FBGN0051345, FBGN0040351	724	108	10196	2.73834	0.0575419	0.00348004	0.0960238
INTERPRO	IPR018249:EF-HAND 2	19	2.27545	0.000103593	FBGN0002773, FBGN0002772, FBGN0030897, FBGN0031464, FBGN0038830, FBGN0013733, FBGN0023388, FBGN0051216, FBGN0004580, FBGN0083228, FBGN0260450, FBGN0051475, FBGN0020907, FBGN0000667, FBGN0004366, FBGN0000253, FBGN0031692, FBGN0051345, FBGN0040351	724	95	10196	2.81657	0.0957003	0.00477875	0.162936
INTERPRO	IPR002048:Calcium-binding EF-hand	16	1.91617	0.000240835	FBGN0002773, FBGN0030897, FBGN0031464, FBGN0013733, FBGN0023388, FBGN0051216, FBGN0004580, FBGN0083228, FBGN0051475, FBGN0020907, FBGN0000667, FBGN0004366, FBGN0000253, FBGN0031692, FBGN0051345, FBGN0040351	724	76	10196	2.96482	0.208542	0.0101171	0.378412
INTERPRO	IPR018248:EF hand	15	1.79641	0.000798566	FBGN0002773, FBGN0030897, FBGN0031464, FBGN0013733, FBGN0023388, FBGN0004580, FBGN0051216, FBGN0083228, FBGN0260450, FBGN0000667, FBGN0004366, FBGN0000253, FBGN0031692, FBGN0051345, FBGN0040351	724	76	10196	2.77951	0.539626	0.0263943	1.24961
SP_PIR_KEYWORDS	duplication	7	0.838323	0.000942832	FBGN0259243, FBGN0004242, FBGN0000667, FBGN0000299, FBGN0003093, FBGN0000253, FBGN0004580	794	20	12980	5.72166	0.232841	0.00942179	1.24017
SMART	SM00054:EFh	16	1.91617	0.0022802	FBGN0002773, FBGN0030897, FBGN0031464, FBGN0013733, FBGN0023388, FBGN0051216, FBGN0004580, FBGN0083228, FBGN0051475, FBGN0020907, FBGN0000667, FBGN0004366, FBGN0000253, FBGN0031692, FBGN0051345, FBGN0040351	428	76	4824	2.37285	0.400314	0.0619186	2.87224
UP_SEQ_FEATURE	domain:EF-hand 1	8	0.958084	0.00308651	FBGN0002773, FBGN0002772, FBGN0030897, FBGN0031464, FBGN0000667, FBGN0004366, FBGN0000253, FBGN0004580	226	27	2975	3.90036	0.928635	0.183782	4.67312
UP_SEQ_FEATURE	domain:EF-hand 2	8	0.958084	0.00308651	FBGN0002773, FBGN0002772, FBGN0030897, FBGN0031464, FBGN0000667, FBGN0004366, FBGN0000253, FBGN0004580	226	27	2975	3.90036	0.928635	0.183782	4.67312
SP_PIR_KEYWORDS	EF hand	5	0.598802	0.00633863	FBGN0002773, FBGN0000667, FBGN0004366, FBGN0000253, FBGN0004580	794	13	12980	6.28754	0.832509	0.0484224	8.06833
UP_SEQ_FEATURE	domain:EF-hand 3	6	0.718563	0.00896267	FBGN0002773, FBGN0030897, FBGN0031464, FBGN0004366, FBGN0000253, FBGN0004580	226	18	2975	4.38791	0.999542	0.38155	13.0105
COG_ONTOLOGY	Signal transduction mechanisms / Cytoskeleton / Cell division and chromosome partitioning / General function prediction only	7	0.838323	0.00980091	FBGN0083228, FBGN0260450, FBGN0051475, FBGN0002772, FBGN0030897, FBGN0004366, FBGN0004580	93	26	1237	3.58106	0.233507	0.233507	7.83589
SP_PIR_KEYWORDS	calcium binding	5	0.598802	0.0109755	FBGN0002773, FBGN0000667, FBGN0004366, FBGN0000253, FBGN0004580	794	15	12980	5.4492	0.955003	0.0680544	13.5846
UP_SEQ_FEATURE	calcium-binding region:1	6	0.718563	0.0214956	FBGN0030897, FBGN0031464, FBGN0000667, FBGN0004366, FBGN0000253, FBGN0004580	226	22	2975	3.5901	1	0.586743	28.5675
UP_SEQ_FEATURE	calcium-binding region:2	6	0.718563	0.0214956	FBGN0030897, FBGN0031464, FBGN0000667, FBGN0004366, FBGN0000253, FBGN0004580	226	22	2975	3.5901	1	0.586743	28.5675
Annotation Cluster 11	Enrichment Score: 3.8756300713979286
Category	Term	Count	%	PValue	Genes	List Total	Pop Hits	Pop Total	Fold Enrichment	Bonferroni	Benjamini	FDR
GOTERM_MF_FAT	GO:0022836~gated channel activity	30	3.59281	6.52447e-10	FBGN0030707, FBGN0003710, FBGN0028863, FBGN0033494, FBGN0039081, FBGN0002917, FBGN0005564, FBGN0034636, FBGN0038839, FBGN0004118, FBGN0010399, FBGN0033558, FBGN0000535, FBGN0011286, FBGN0259215, FBGN0001991, FBGN0004244, FBGN0003429, FBGN0039927, FBGN0053513, FBGN0259822, FBGN0259145, FBGN0003380, FBGN0086778, FBGN0041585, FBGN0085395, FBGN0003386, FBGN0037758, FBGN0000039, FBGN0028875	548	116	7918	3.73679	4.52798e-07	1.132e-07	9.82797e-07
GOTERM_CC_FAT	GO:0030054~cell junction	32	3.83234	2.88105e-08	FBGN0030707, FBGN0005586, FBGN0028369, FBGN0004646, FBGN0004118, FBGN0014001, FBGN0010399, FBGN0250785, FBGN0015609, FBGN0033558, FBGN0010238, FBGN0259212, FBGN0004242, FBGN0004575, FBGN0025743, FBGN0002921, FBGN0004244, FBGN0039927, FBGN0053513, FBGN0013733, FBGN0259745, FBGN0015777, FBGN0000017, FBGN0086778, FBGN0039911, FBGN0000667, FBGN0085447, FBGN0000037, FBGN0016975, FBGN0000039, FBGN00288…	381	134	4786	2.9998	8.67192e-06	8.67195e-07	3.8519e-05
SP_PIR_KEYWORDS	ionic channel	26	3.11377	2.92122e-08	FBGN0030707, FBGN0259215, FBGN0011286, FBGN0015558, FBGN0001991, FBGN0004244, FBGN0033494, FBGN0003429, FBGN0039081, FBGN0053513, FBGN0039927, FBGN0005564, FBGN0002917, FBGN0260005, FBGN0003380, FBGN0086778, FBGN0004118, FBGN0038165, FBGN0010399, FBGN0033558, FBGN0041585, FBGN0000535, FBGN0085395, FBGN0003386, FBGN0000039, FBGN0028875	794	117	12980	3.6328	8.2086e-06	9.1207e-07	3.86467e-05
SP_PIR_KEYWORDS	synapse	16	1.91617	2.88233e-07	FBGN0030707, FBGN0004242, FBGN0004575, FBGN0004244, FBGN0005586, FBGN0053513, FBGN0039927, FBGN0086778, FBGN0004118, FBGN0010399, FBGN0033558, FBGN0000037, FBGN0085447, FBGN0016975, FBGN0000039, FBGN0028875	794	52	12980	5.03003	8.09903e-05	6.74944e-06	0.000381321
SP_PIR_KEYWORDS	cell junction	18	2.15569	1.64894e-06	FBGN0030707, FBGN0004242, FBGN0004575, FBGN0025743, FBGN0004244, FBGN0005586, FBGN0053513, FBGN0039927, FBGN0004646, FBGN0086778, FBGN0004118, FBGN0010399, FBGN0033558, FBGN0000037, FBGN0085447, FBGN0016975, FBGN0000039, FBGN0028875	794	74	12980	3.97644	0.000463244	3.08896e-05	0.00218146
GOTERM_CC_FAT	GO:0045211~postsynaptic membrane	14	1.67665	2.83396e-05	FBGN0030707, FBGN0025726, FBGN0004244, FBGN0053513, FBGN0039927, FBGN0000635, FBGN0086778, FBGN0039911, FBGN0004118, FBGN0010399, FBGN0033558, FBGN0000037, FBGN0000039, FBGN0028875	381	45	4786	3.90808	0.00849405	0.000533004	0.0378828
SP_PIR_KEYWORDS	postsynaptic cell membrane	11	1.31737	6.74951e-05	FBGN0030707, FBGN0086778, FBGN0004118, FBGN0004244, FBGN0053513, FBGN0010399, FBGN0039927, FBGN0033558, FBGN0000037, FBGN0000039, FBGN0028875	794	38	12980	4.7322	0.018788	0.000861754	0.0892567
GOTERM_MF_FAT	GO:0022834~ligand-gated channel activity	15	1.79641	0.000250523	FBGN0030707, FBGN0011286, FBGN0259215, FBGN0004244, FBGN0039081, FBGN0053513, FBGN0039927, FBGN0259145, FBGN0086778, FBGN0004118, FBGN0010399, FBGN0041585, FBGN0033558, FBGN0000039, FBGN0028875	548	70	7918	3.09619	0.159606	0.00961375	0.376705
GOTERM_MF_FAT	GO:0015276~ligand-gated ion channel activity	15	1.79641	0.000250523	FBGN0030707, FBGN0011286, FBGN0259215, FBGN0004244, FBGN0039081, FBGN0053513, FBGN0039927, FBGN0259145, FBGN0086778, FBGN0004118, FBGN0010399, FBGN0041585, FBGN0033558, FBGN0000039, FBGN0028875	548	70	7918	3.09619	0.159606	0.00961375	0.376705
GOTERM_MF_FAT	GO:0030594~neurotransmitter receptor activity	14	1.67665	0.000870398	FBGN0030707, FBGN0085410, FBGN0086778, FBGN0052843, FBGN0029723, FBGN0004118, FBGN0038880, FBGN0004244, FBGN0033558, FBGN0000037, FBGN0053639, FBGN0000039, FBGN0028875, FBGN0033579	548	70	7918	2.88978	0.453554	0.0259326	1.30311
GOTERM_MF_FAT	GO:0042165~neurotransmitter binding	14	1.67665	0.000870398	FBGN0030707, FBGN0085410, FBGN0086778, FBGN0052843, FBGN0029723, FBGN0004118, FBGN0038880, FBGN0004244, FBGN0033558, FBGN0000037, FBGN0053639, FBGN0000039, FBGN0028875, FBGN0033579	548	70	7918	2.88978	0.453554	0.0259326	1.30311
SP_PIR_KEYWORDS	neurotransmitter receptor	5	0.598802	0.00135974	FBGN0004118, FBGN0004244, FBGN0010399, FBGN0000037, FBGN0000039	794	9	12980	9.082	0.317741	0.0130978	1.784
INTERPRO	IPR006029:Neurotransmitter-gated ion-channel transmembrane region	7	0.838323	0.00203874	FBGN0030707, FBGN0086778, FBGN0004118, FBGN0004244, FBGN0033558, FBGN0000039, FBGN0028875	724	20	10196	4.92901	0.862157	0.0521489	3.1613
INTERPRO	IPR018000:Neurotransmitter-gated ion-channel, conserved site	7	0.838323	0.00203874	FBGN0030707, FBGN0086778, FBGN0004118, FBGN0004244, FBGN0033558, FBGN0000039, FBGN0028875	724	20	10196	4.92901	0.862157	0.0521489	3.1613
SP_PIR_KEYWORDS	cell membrane	33	3.9521	0.00227139	FBGN0030707, FBGN0019985, FBGN0015558, FBGN0261053, FBGN0003310, FBGN0037963, FBGN0000497, FBGN0004646, FBGN0000635, FBGN0086913, FBGN0260003, FBGN0004921, FBGN0025631, FBGN0052843, FBGN0051760, FBGN0250910, FBGN0004118, FBGN0010399, FBGN0015609, FBGN0033558, FBGN0010238, FBGN0035131, FBGN0025743, FBGN0004244, FBGN0039927, FBGN0053513, FBGN0005775, FBGN0086778, FBGN0085442, FBGN0041585, FBGN00000…	794	308	12980	1.75153	0.472174	0.0204015	2.96359
GOTERM_MF_FAT	GO:0005230~extracellular ligand-gated ion channel activity	11	1.31737	0.00256902	FBGN0030707, FBGN0259215, FBGN0086778, FBGN0004118, FBGN0004244, FBGN0053513, FBGN0010399, FBGN0039927, FBGN0033558, FBGN0000039, FBGN0028875	548	52	7918	3.0565	0.832236	0.059702	3.80065
INTERPRO	IPR006201:Neurotransmitter-gated ion-channel	7	0.838323	0.00442328	FBGN0030707, FBGN0086778, FBGN0004118, FBGN0004244, FBGN0033558, FBGN0000039, FBGN0028875	724	23	10196	4.28609	0.986493	0.0912236	6.73999
INTERPRO	IPR006202:Neurotransmitter-gated ion-channel ligand-binding	7	0.838323	0.00442328	FBGN0030707, FBGN0086778, FBGN0004118, FBGN0004244, FBGN0033558, FBGN0000039, FBGN0028875	724	23	10196	4.28609	0.986493	0.0912236	6.73999
PIR_SUPERFAMILY	PIRSF002443:acetylcholine receptor	4	0.479042	0.0233354	FBGN0086778, FBGN0004118, FBGN0033558, FBGN0000039	154	11	2596	6.12987	0.978694	0.722772	24.8749
INTERPRO	IPR002394:Nicotinic acetylcholine receptor, N-terminal	4	0.479042	0.0292452	FBGN0086778, FBGN0004118, FBGN0000039, FBGN0028875	724	10	10196	5.63315	1	0.381429	37.3244
GOTERM_CC_FAT	GO:0005892~nicotinic acetylcholine-gated receptor-channel complex	4	0.479042	0.0391351	FBGN0086778, FBGN0004118, FBGN0000039, FBGN0028875	381	10	4786	5.02467	0.999994	0.248815	41.3593
Annotation Cluster 12	Enrichment Score: 3.755089382942717
Category	Term	Count	%	PValue	Genes	List Total	Pop Hits	Pop Total	Fold Enrichment	Bonferroni	Benjamini	FDR
GOTERM_BP_FAT	GO:0044057~regulation of system process	11	1.31737	5.16137e-05	FBGN0260003, FBGN0003392, FBGN0019985, FBGN0003380, FBGN0259246, FBGN0033494, FBGN0004244, FBGN0003165, FBGN0027356, FBGN0000535, FBGN0026439	534	34	7937	4.80871	0.0922426	0.00158527	0.0880351
GOTERM_BP_FAT	GO:0031644~regulation of neurological system process	7	0.838323	0.000264419	FBGN0260003, FBGN0003392, FBGN0019985, FBGN0003380, FBGN0259246, FBGN0004244, FBGN0003165	534	15	7937	6.9362	0.390948	0.00676946	0.450238
GOTERM_BP_FAT	GO:0050804~regulation of synaptic transmission	7	0.838323	0.000264419	FBGN0260003, FBGN0003392, FBGN0019985, FBGN0003380, FBGN0259246, FBGN0004244, FBGN0003165	534	15	7937	6.9362	0.390948	0.00676946	0.450238
GOTERM_BP_FAT	GO:0051969~regulation of transmission of nerve impulse	7	0.838323	0.000264419	FBGN0260003, FBGN0003392, FBGN0019985, FBGN0003380, FBGN0259246, FBGN0004244, FBGN0003165	534	15	7937	6.9362	0.390948	0.00676946	0.450238
Annotation Cluster 13	Enrichment Score: 3.715747074528005
Category	Term	Count	%	PValue	Genes	List Total	Pop Hits	Pop Total	Fold Enrichment	Bonferroni	Benjamini	FDR
GOTERM_BP_FAT	GO:0007611~learning or memory	18	2.15569	9.93696e-06	FBGN0259108, FBGN0039507, FBGN0086711, FBGN0010329, FBGN0017590, FBGN0037705, FBGN0259481, FBGN0003165, FBGN0003301, FBGN0000635, FBGN0003392, FBGN0003380, FBGN0003068, FBGN0259243, FBGN0000479, FBGN0010399, FBGN0000535, FBGN0003371	534	77	7937	3.47454	0.0184594	0.000404959	0.0169547
GOTERM_BP_FAT	GO:0008355~olfactory learning	13	1.55689	5.54619e-05	FBGN0039507, FBGN0259108, FBGN0086711, FBGN0017590, FBGN0037705, FBGN0259481, FBGN0003301, FBGN0000635, FBGN0003392, FBGN0259243, FBGN0000479, FBGN0010399, FBGN0003371	534	48	7937	4.02548	0.0987693	0.00167592	0.094596
GOTERM_BP_FAT	GO:0007612~learning	13	1.55689	0.000226688	FBGN0039507, FBGN0259108, FBGN0086711, FBGN0017590, FBGN0037705, FBGN0259481, FBGN0003301, FBGN0000635, FBGN0003392, FBGN0259243, FBGN0000479, FBGN0010399, FBGN0003371	534	55	7937	3.51314	0.346288	0.0060543	0.386109
GOTERM_BP_FAT	GO:0007635~chemosensory behavior	19	2.27545	0.000347779	FBGN0259108, FBGN0039507, FBGN0086711, FBGN0017590, FBGN0039647, FBGN0037705, FBGN0259481, FBGN0003301, FBGN0001078, FBGN0000635, FBGN0004921, FBGN0003392, FBGN0003380, FBGN0259243, FBGN0016930, FBGN0000479, FBGN0010399, FBGN0041111, FBGN0003371	534	110	7937	2.5673	0.479101	0.00865828	0.591782
GOTERM_BP_FAT	GO:0042048~olfactory behavior	17	2.03593	0.000526581	FBGN0259108, FBGN0039507, FBGN0086711, FBGN0017590, FBGN0039647, FBGN0037705, FBGN0259481, FBGN0003301, FBGN0001078, FBGN0000635, FBGN0003392, FBGN0259243, FBGN0016930, FBGN0000479, FBGN0010399, FBGN0041111, FBGN0003371	534	95	7937	2.65975	0.62753	0.0122691	0.894748
GOTERM_BP_FAT	GO:0007613~memory	9	1.07784	0.00221856	FBGN0000635, FBGN0003392, FBGN0010329, FBGN0017590, FBGN0003068, FBGN0000479, FBGN0010399, FBGN0003165, FBGN0003301	534	36	7937	3.71582	0.984461	0.0411925	3.71896
Annotation Cluster 14	Enrichment Score: 3.6185077318738834
Category	Term	Count	%	PValue	Genes	List Total	Pop Hits	Pop Total	Fold Enrichment	Bonferroni	Benjamini	FDR
GOTERM_BP_FAT	GO:0051960~regulation of nervous system development	21	2.51497	1.47792e-06	FBGN0000382, FBGN0259108, FBGN0025743, FBGN0003165, FBGN0028734, FBGN0024277, FBGN0013733, FBGN0023388, FBGN0003041, FBGN0000635, FBGN0010300, FBGN0000017, FBGN0021764, FBGN0014001, FBGN0015609, FBGN0026375, FBGN0085447, FBGN0005536, FBGN0030600, FBGN0000547, FBGN0031005	534	90	7937	3.4681	0.00276727	7.69722e-05	0.00252184
GOTERM_BP_FAT	GO:0060284~regulation of cell development	26	3.11377	1.54451e-06	FBGN0003165, FBGN0024277, FBGN0003041, FBGN0013343, FBGN0000635, FBGN0021776, FBGN0010300, FBGN0014001, FBGN0015609, FBGN0026375, FBGN0030600, FBGN0031005, FBGN0000382, FBGN0004574, FBGN0259108, FBGN0004875, FBGN0004242, FBGN0025743, FBGN0028734, FBGN0013733, FBGN0023388, FBGN0000017, FBGN0021764, FBGN0085447, FBGN0005536, FBGN0000547	534	131	7937	2.94997	0.00289176	7.62063e-05	0.00263545
GOTERM_BP_FAT	GO:0050767~regulation of neurogenesis	16	1.91617	2.76791e-05	FBGN0000382, FBGN0025743, FBGN0028734, FBGN0024277, FBGN0013733, FBGN0023388, FBGN0003041, FBGN0010300, FBGN0021764, FBGN0014001, FBGN0015609, FBGN0026375, FBGN0005536, FBGN0085447, FBGN0000547, FBGN0031005	534	67	7937	3.54944	0.0505752	0.000894409	0.04722
GOTERM_BP_FAT	GO:0022604~regulation of cell morphogenesis	20	2.39521	0.00033235	FBGN0010389, FBGN0259212, FBGN0002921, FBGN0004449, FBGN0028734, FBGN0024277, FBGN0013733, FBGN0086899, FBGN0003041, FBGN0000635, FBGN0004921, FBGN0000464, FBGN0000017, FBGN0014001, FBGN0036742, FBGN0015609, FBGN0026375, FBGN0085447, FBGN0003028, FBGN0000547	534	119	7937	2.49803	0.463807	0.00838707	0.565599
GOTERM_BP_FAT	GO:0045664~regulation of neuron differentiation	12	1.43713	0.000765167	FBGN0000382, FBGN0021764, FBGN0025743, FBGN0014001, FBGN0015609, FBGN0028734, FBGN0024277, FBGN0013733, FBGN0026375, FBGN0003041, FBGN0005536, FBGN0085447	534	54	7937	3.30295	0.761941	0.0165503	1.29766
GOTERM_BP_FAT	GO:0010975~regulation of neuron projection development	8	0.958084	0.00310001	FBGN0014001, FBGN0015609, FBGN0028734, FBGN0024277, FBGN0013733, FBGN0026375, FBGN0003041, FBGN0085447	534	30	7937	3.96355	0.997037	0.0534394	5.16006
GOTERM_BP_FAT	GO:0010769~regulation of cell morphogenesis involved in differentiation	8	0.958084	0.00310001	FBGN0014001, FBGN0015609, FBGN0028734, FBGN0024277, FBGN0013733, FBGN0026375, FBGN0003041, FBGN0085447	534	30	7937	3.96355	0.997037	0.0534394	5.16006
GOTERM_BP_FAT	GO:0031344~regulation of cell projection organization	9	1.07784	0.00318477	FBGN0003721, FBGN0014001, FBGN0015609, FBGN0028734, FBGN0024277, FBGN0013733, FBGN0026375, FBGN0003041, FBGN0085447	534	38	7937	3.52025	0.997474	0.0538738	5.29756
GOTERM_BP_FAT	GO:0050770~regulation of axonogenesis	6	0.718563	0.00551673	FBGN0014001, FBGN0024277, FBGN0013733, FBGN0026375, FBGN0003041, FBGN0085447	534	18	7937	4.95443	0.999969	0.08415	9.00777
Annotation Cluster 15	Enrichment Score: 3.600067048745356
Category	Term	Count	%	PValue	Genes	List Total	Pop Hits	Pop Total	Fold Enrichment	Bonferroni	Benjamini	FDR
SP_PIR_KEYWORDS	egf-like domain	15	1.79641	1.39573e-06	FBGN0030706, FBGN0004885, FBGN0031981, FBGN0004449, FBGN0066101, FBGN0031414, FBGN0051999, FBGN0031879, FBGN0259110, FBGN0034070, FBGN0051092, FBGN0259240, FBGN0015609, FBGN0053196, FBGN0039528	794	51	12980	4.80812	0.000392125	2.8014e-05	0.00184649
INTERPRO	IPR000742:EGF-like, type 3	15	1.79641	2.53212e-05	FBGN0004885, FBGN0031981, FBGN0004449, FBGN0066101, FBGN0031414, FBGN0031089, FBGN0051999, FBGN0031879, FBGN0259110, FBGN0034070, FBGN0051092, FBGN0259240, FBGN0015609, FBGN0053196, FBGN0039528	724	56	10196	3.7722	0.0242874	0.0016378	0.0398493
INTERPRO	IPR006209:EGF	12	1.43713	7.27795e-05	FBGN0004885, FBGN0030706, FBGN0031879, FBGN0004449, FBGN0034070, FBGN0066101, FBGN0051092, FBGN0015609, FBGN0259240, FBGN0031414, FBGN0053196, FBGN0039528	724	40	10196	4.22486	0.0682321	0.0039185	0.114497
INTERPRO	IPR000152:EGF-type aspartate/asparagine hydroxylation conserved site	10	1.1976	0.000210123	FBGN0051999, FBGN0004885, FBGN0030706, FBGN0031879, FBGN0031981, FBGN0066101, FBGN0051092, FBGN0015609, FBGN0031414, FBGN0053196	724	31	10196	4.54286	0.184579	0.00923215	0.330231
INTERPRO	IPR001881:EGF-like calcium-binding	10	1.1976	0.000210123	FBGN0051999, FBGN0004885, FBGN0030706, FBGN0031879, FBGN0031981, FBGN0066101, FBGN0051092, FBGN0015609, FBGN0031414, FBGN0053196	724	31	10196	4.54286	0.184579	0.00923215	0.330231
INTERPRO	IPR006210:EGF-like	15	1.79641	0.000333563	FBGN0030706, FBGN0031981, FBGN0004449, FBGN0066101, FBGN0031414, FBGN0031089, FBGN0051999, FBGN0031879, FBGN0259110, FBGN0034070, FBGN0051092, FBGN0259240, FBGN0015609, FBGN0053196, FBGN0039528	724	70	10196	3.01776	0.276709	0.0128741	0.523754
INTERPRO	IPR013032:EGF-like region, conserved site	18	2.15569	0.000539872	FBGN0030706, FBGN0004885, FBGN0001253, FBGN0031981, FBGN0004449, FBGN0066101, FBGN0031414, FBGN0031089, FBGN0051999, FBGN0031879, FBGN0259110, FBGN0034070, FBGN0025936, FBGN0051092, FBGN0259240, FBGN0015609, FBGN0053196, FBGN0039528	724	99	10196	2.56052	0.408065	0.0192333	0.84641
INTERPRO	IPR013091:EGF calcium-binding	8	0.958084	0.000581628	FBGN0051999, FBGN0004885, FBGN0030706, FBGN0031879, FBGN0031981, FBGN0066101, FBGN0051092, FBGN0053196	724	22	10196	5.12104	0.431597	0.0199737	0.911595
INTERPRO	IPR018097:EGF-like calcium-binding, conserved site	9	1.07784	0.000885752	FBGN0051999, FBGN0004885, FBGN0030706, FBGN0031879, FBGN0031981, FBGN0066101, FBGN0051092, FBGN0031414, FBGN0053196	724	30	10196	4.22486	0.577027	0.0282741	1.38515
SMART	SM00179:EGF_CA	10	1.1976	0.0010548	FBGN0051999, FBGN0004885, FBGN0030706, FBGN0031879, FBGN0031981, FBGN0066101, FBGN0051092, FBGN0015609, FBGN0031414, FBGN0053196	428	31	4824	3.63582	0.210535	0.0332075	1.33826
INTERPRO	IPR013111:EGF, extracellular	7	0.838323	0.00203874	FBGN0031981, FBGN0259110, FBGN0004449, FBGN0015609, FBGN0259240, FBGN0031414, FBGN0039528	724	20	10196	4.92901	0.862157	0.0521489	3.1613
SMART	SM00181:EGF	15	1.79641	0.00277967	FBGN0030706, FBGN0031981, FBGN0004449, FBGN0066101, FBGN0031414, FBGN0031089, FBGN0051999, FBGN0031879, FBGN0259110, FBGN0034070, FBGN0051092, FBGN0259240, FBGN0015609, FBGN0053196, FBGN0039528	428	70	4824	2.41522	0.463943	0.066934	3.49116
Annotation Cluster 16	Enrichment Score: 3.400623362272498
Category	Term	Count	%	PValue	Genes	List Total	Pop Hits	Pop Total	Fold Enrichment	Bonferroni	Benjamini	FDR
GOTERM_BP_FAT	GO:0030534~adult behavior	23	2.75449	1.28487e-05	FBGN0022382, FBGN0010329, FBGN0026575, FBGN0032840, FBGN0002921, FBGN0003310, FBGN0003301, FBGN0002917, FBGN0010473, FBGN0000635, FBGN0025631, FBGN0003380, FBGN0003068, FBGN0086778, FBGN0000667, FBGN0000479, FBGN0259246, FBGN0005626, FBGN0000535, FBGN0026086, FBGN0030600, FBGN0016975, FBGN0003028	534	120	7937	2.8488	0.0238035	0.00049154	0.0219222
GOTERM_BP_FAT	GO:0048149~behavioral response to ethanol	8	0.958084	0.000212422	FBGN0000635, FBGN0025631, FBGN0022382, FBGN0026575, FBGN0010329, FBGN0000479, FBGN0003310, FBGN0003301	534	20	7937	5.94532	0.328562	0.00575632	0.361851
GOTERM_BP_FAT	GO:0045471~response to ethanol	8	0.958084	0.00056284	FBGN0000635, FBGN0025631, FBGN0022382, FBGN0026575, FBGN0010329, FBGN0000479, FBGN0003310, FBGN0003301	534	23	7937	5.16984	0.652024	0.0127909	0.956081
GOTERM_BP_FAT	GO:0010033~response to organic substance	16	1.91617	0.0162579	FBGN0022382, FBGN0026575, FBGN0031464, FBGN0010329, FBGN0003310, FBGN0003301, FBGN0001078, FBGN0024248, FBGN0035538, FBGN0000635, FBGN0025631, FBGN0003380, FBGN0003068, FBGN0000479, FBGN0053680, FBGN0000535	534	122	7937	1.94928	1	0.183067	24.3988
Annotation Cluster 17	Enrichment Score: 3.304168315972152
Category	Term	Count	%	PValue	Genes	List Total	Pop Hits	Pop Total	Fold Enrichment	Bonferroni	Benjamini	FDR
GOTERM_BP_FAT	GO:0035159~regulation of tube length, open tracheal system	7	0.838323	2.22451e-06	FBGN0000635, FBGN0261341, FBGN0015777, FBGN0002921, FBGN0250785, FBGN0001311, FBGN0024248	534	8	7937	13.0054	0.00416227	0.000104269	0.00379575
GOTERM_BP_FAT	GO:0035151~regulation of tube size, open tracheal system	8	0.958084	0.000212422	FBGN0000635, FBGN0261341, FBGN0015777, FBGN0002921, FBGN0250785, FBGN0010238, FBGN0001311, FBGN0024248	534	20	7937	5.94532	0.328562	0.00575632	0.361851
GOTERM_BP_FAT	GO:0060541~respiratory system development	23	2.75449	0.000530786	FBGN0000382, FBGN0086680, FBGN0003053, FBGN0005631, FBGN0002921, FBGN0003310, FBGN0013733, FBGN0003499, FBGN0024248, FBGN0000635, FBGN0004198, FBGN0261341, FBGN0003392, FBGN0015777, FBGN0002543, FBGN0004859, FBGN0024230, FBGN0020299, FBGN0023458, FBGN0250785, FBGN0010238, FBGN0001311, FBGN0053196	534	153	7937	2.23435	0.630457	0.0122148	0.901863
GOTERM_BP_FAT	GO:0007424~open tracheal system development	23	2.75449	0.000530786	FBGN0000382, FBGN0086680, FBGN0003053, FBGN0005631, FBGN0002921, FBGN0003310, FBGN0013733, FBGN0003499, FBGN0024248, FBGN0000635, FBGN0004198, FBGN0261341, FBGN0003392, FBGN0015777, FBGN0002543, FBGN0004859, FBGN0024230, FBGN0020299, FBGN0023458, FBGN0250785, FBGN0010238, FBGN0001311, FBGN0053196	534	153	7937	2.23435	0.630457	0.0122148	0.901863
GOTERM_BP_FAT	GO:0035150~regulation of tube size	8	0.958084	0.00056284	FBGN0000635, FBGN0261341, FBGN0015777, FBGN0002921, FBGN0250785, FBGN0010238, FBGN0001311, FBGN0024248	534	23	7937	5.16984	0.652024	0.0127909	0.956081
GOTERM_BP_FAT	GO:0035152~regulation of tube architecture, open tracheal system	10	1.1976	0.000728573	FBGN0000635, FBGN0003053, FBGN0261341, FBGN0015777, FBGN0002921, FBGN0250785, FBGN0013733, FBGN0010238, FBGN0001311, FBGN0024248	534	38	7937	3.91139	0.745021	0.0159488	1.23596
GOTERM_BP_FAT	GO:0035158~regulation of tube diameter, open tracheal system	4	0.479042	0.00516686	FBGN0000635, FBGN0015777, FBGN0002921, FBGN0001311	534	6	7937	9.90886	0.99994	0.0803228	8.45998
GOTERM_BP_FAT	GO:0035296~regulation of tube diameter	4	0.479042	0.0130706	FBGN0000635, FBGN0015777, FBGN0002921, FBGN0001311	534	8	7937	7.43165	1	0.161556	20.1086
Annotation Cluster 18	Enrichment Score: 3.241295545523363
Category	Term	Count	%	PValue	Genes	List Total	Pop Hits	Pop Total	Fold Enrichment	Bonferroni	Benjamini	FDR
SP_PIR_KEYWORDS	Symport	10	1.1976	1.95477e-05	FBGN0039915, FBGN0031937, FBGN0038641, FBGN0037238, FBGN0029663, FBGN0011603, FBGN0034911, FBGN0052669, FBGN0034136, FBGN0024315	794	27	12980	6.05467	0.0054779	0.00027461	0.0258578
GOTERM_MF_FAT	GO:0015293~symporter activity	18	2.15569	4.77375e-05	FBGN0031937, FBGN0037238, FBGN0031424, FBGN0034911, FBGN0034136, FBGN0039915, FBGN0038799, FBGN0038641, FBGN0035293, FBGN0029663, FBGN0035968, FBGN0037895, FBGN0259111, FBGN0011603, FBGN0052669, FBGN0029950, FBGN0026439, FBGN0024315	548	84	7918	3.09619	0.0325878	0.00220627	0.071884
GOTERM_MF_FAT	GO:0015370~solute:sodium symporter activity	15	1.79641	6.29673e-05	FBGN0031937, FBGN0031424, FBGN0034911, FBGN0034136, FBGN0038799, FBGN0039915, FBGN0038641, FBGN0035293, FBGN0029663, FBGN0037895, FBGN0011603, FBGN0052669, FBGN0026439, FBGN0029950, FBGN0024315	548	62	7918	3.4957	0.0427596	0.00272757	0.0948072
GOTERM_MF_FAT	GO:0015294~solute:cation symporter activity	17	2.03593	9.21114e-05	FBGN0031937, FBGN0031424, FBGN0034911, FBGN0034136, FBGN0039915, FBGN0038799, FBGN0038641, FBGN0035293, FBGN0029663, FBGN0035968, FBGN0037895, FBGN0259111, FBGN0011603, FBGN0052669, FBGN0029950, FBGN0026439, FBGN0024315	548	80	7918	3.07039	0.0619277	0.00375342	0.13866
GOTERM_MF_FAT	GO:0005326~neurotransmitter transporter activity	9	1.07784	0.00057732	FBGN0039915, FBGN0031937, FBGN0037976, FBGN0015323, FBGN0029663, FBGN0031424, FBGN0011603, FBGN0034911, FBGN0034136	548	29	7918	4.48414	0.3302	0.0198394	0.86611
GOTERM_MF_FAT	GO:0015296~anion:cation symporter activity	8	0.958084	0.0120899	FBGN0038799, FBGN0035293, FBGN0031424, FBGN0037895, FBGN0259111, FBGN0029950, FBGN0026439, FBGN0024315	548	37	7918	3.12409	0.999784	0.190257	16.7418
INTERPRO	IPR000175:Sodium:neurotransmitter symporter	6	0.718563	0.0169214	FBGN0039915, FBGN0031937, FBGN0029663, FBGN0011603, FBGN0034911, FBGN0034136	724	22	10196	3.84078	1	0.268505	23.5573
GOTERM_MF_FAT	GO:0005328~neurotransmitter:sodium symporter activity	6	0.718563	0.0183643	FBGN0039915, FBGN0031937, FBGN0029663, FBGN0011603, FBGN0034911, FBGN0034136	548	23	7918	3.76928	0.999997	0.25855	24.361
Annotation Cluster 19	Enrichment Score: 3.226173085456427
Category	Term	Count	%	PValue	Genes	List Total	Pop Hits	Pop Total	Fold Enrichment	Bonferroni	Benjamini	FDR
GOTERM_CC_FAT	GO:0044449~contractile fiber part	10	1.1976	2.91341e-06	FBGN0035917, FBGN0002773, FBGN0002772, FBGN0003721, FBGN0003149, FBGN0004117, FBGN0038294, FBGN0004028, FBGN0025391, FBGN0004169	381	18	4786	6.97871	0.000876552	7.30754e-05	0.0038951
GOTERM_CC_FAT	GO:0043292~contractile fiber	10	1.1976	8.71429e-06	FBGN0035917, FBGN0002773, FBGN0002772, FBGN0003721, FBGN0003149, FBGN0004117, FBGN0038294, FBGN0004028, FBGN0025391, FBGN0004169	381	20	4786	6.28084	0.00261958	0.000187341	0.0116502
GOTERM_CC_FAT	GO:0030016~myofibril	8	0.958084	0.000114696	FBGN0035917, FBGN0003721, FBGN0003149, FBGN0004117, FBGN0038294, FBGN0004028, FBGN0025391, FBGN0004169	381	16	4786	6.28084	0.0339362	0.00191624	0.153237
SP_PIR_KEYWORDS	muscle protein	7	0.838323	0.000240481	FBGN0002773, FBGN0002772, FBGN0003721, FBGN0003149, FBGN0004117, FBGN0004028, FBGN0004169	794	16	12980	7.15208	0.0653501	0.00269968	0.31768
GOTERM_CC_FAT	GO:0030017~sarcomere	7	0.838323	0.000649535	FBGN0035917, FBGN0003721, FBGN0003149, FBGN0004117, FBGN0038294, FBGN0004028, FBGN0004169	381	15	4786	5.86212	0.177637	0.00926979	0.864935
GOTERM_BP_FAT	GO:0031032~actomyosin structure organization	10	1.1976	0.000728573	FBGN0015926, FBGN0003149, FBGN0038294, FBGN0004028, FBGN0261385, FBGN0041111, FBGN0003041, FBGN0025391, FBGN0004169, FBGN0053208	534	38	7937	3.91139	0.745021	0.0159488	1.23596
GOTERM_BP_FAT	GO:0030239~myofibril assembly	6	0.718563	0.00161293	FBGN0003149, FBGN0038294, FBGN0004028, FBGN0025391, FBGN0004169, FBGN0053208	534	14	7937	6.36998	0.951524	0.031686	2.71688
SP_PIR_KEYWORDS	muscle	4	0.479042	0.00395175	FBGN0002773, FBGN0003721, FBGN0004117, FBGN0004169	794	6	12980	10.8984	0.67131	0.0312898	5.10354
GOTERM_CC_FAT	GO:0005865~striated muscle thin filament	4	0.479042	0.00439998	FBGN0003721, FBGN0004117, FBGN0004028, FBGN0004169	381	5	4786	10.0493	0.734812	0.0447379	5.72524
GOTERM_BP_FAT	GO:0045214~sarcomere organization	4	0.479042	0.00859369	FBGN0004028, FBGN0025391, FBGN0004169, FBGN0053208	534	7	7937	8.49331	1	0.120529	13.6942
GOTERM_CC_FAT	GO:0015629~actin cytoskeleton	13	1.55689	0.0407121	FBGN0063485, FBGN0002773, FBGN0002772, FBGN0003721, FBGN0003149, FBGN0004117, FBGN0004167, FBGN0004028, FBGN0040299, FBGN0261385, FBGN0031914, FBGN0025716, FBGN0004169	381	87	4786	1.87703	0.999996	0.252445	42.6331
Annotation Cluster 20	Enrichment Score: 3.2255754137194836
Category	Term	Count	%	PValue	Genes	List Total	Pop Hits	Pop Total	Fold Enrichment	Bonferroni	Benjamini	FDR
GOTERM_BP_FAT	GO:0050801~ion homeostasis	16	1.91617	5.23527e-07	FBGN0039536, FBGN0036299, FBGN0011286, FBGN0024944, FBGN0259214, FBGN0039081, FBGN0040297, FBGN0004580, FBGN0025631, FBGN0003380, FBGN0086778, FBGN0010399, FBGN0026086, FBGN0026439, FBGN0028703, FBGN0004169	534	50	7937	4.75625	0.000981131	3.06749e-05	0.000893323
GOTERM_BP_FAT	GO:0048878~chemical homeostasis	18	2.15569	1.01984e-06	FBGN0039536, FBGN0036299, FBGN0011286, FBGN0024944, FBGN0259214, FBGN0039081, FBGN0040297, FBGN0004580, FBGN0003380, FBGN0025631, FBGN0086778, FBGN0010399, FBGN0061515, FBGN0015872, FBGN0026086, FBGN0026439, FBGN0028703, FBGN0004169	534	66	7937	4.05363	0.00191037	5.46326e-05	0.0017402
GOTERM_BP_FAT	GO:0006873~cellular ion homeostasis	13	1.55689	2.15067e-05	FBGN0036299, FBGN0024944, FBGN0011286, FBGN0259214, FBGN0039081, FBGN0004580, FBGN0003380, FBGN0025631, FBGN0086778, FBGN0010399, FBGN0026086, FBGN0026439, FBGN0004169	534	44	7937	4.39143	0.0395232	0.000719838	0.0366918
GOTERM_BP_FAT	GO:0055082~cellular chemical homeostasis	13	1.55689	0.000104992	FBGN0036299, FBGN0024944, FBGN0011286, FBGN0259214, FBGN0039081, FBGN0004580, FBGN0003380, FBGN0025631, FBGN0086778, FBGN0010399, FBGN0026086, FBGN0026439, FBGN0004169	534	51	7937	3.78868	0.178703	0.00297844	0.179004
GOTERM_BP_FAT	GO:0055080~cation homeostasis	10	1.1976	0.000233056	FBGN0039536, FBGN0036299, FBGN0024944, FBGN0011286, FBGN0259214, FBGN0010399, FBGN0040297, FBGN0028703, FBGN0004580, FBGN0004169	534	33	7937	4.50403	0.354048	0.00613646	0.396934
GOTERM_BP_FAT	GO:0042592~homeostatic process	24	2.87425	0.000525229	FBGN0039536, FBGN0003053, FBGN0036299, FBGN0011286, FBGN0024944, FBGN0259214, FBGN0002921, FBGN0004028, FBGN0039081, FBGN0040297, FBGN0004580, FBGN0024248, FBGN0010482, FBGN0003380, FBGN0025631, FBGN0086778, FBGN0010399, FBGN0061515, FBGN0015872, FBGN0010238, FBGN0026086, FBGN0026439, FBGN0004169, FBGN0028703	534	163	7937	2.18846	0.626584	0.0123917	0.89246
GOTERM_BP_FAT	GO:0055074~calcium ion homeostasis	6	0.718563	0.000714201	FBGN0024944, FBGN0011286, FBGN0259214, FBGN0010399, FBGN0004580, FBGN0004169	534	12	7937	7.43165	0.738051	0.0158212	1.21172
GOTERM_BP_FAT	GO:0042391~regulation of membrane potential	7	0.838323	0.00113722	FBGN0025631, FBGN0003380, FBGN0086778, FBGN0010399, FBGN0039081, FBGN0026086, FBGN0026439	534	19	7937	5.47595	0.881578	0.0242247	1.92289
GOTERM_BP_FAT	GO:0055065~metal ion homeostasis	6	0.718563	0.00314535	FBGN0024944, FBGN0011286, FBGN0259214, FBGN0010399, FBGN0004580, FBGN0004169	534	16	7937	5.57374	0.997279	0.0537079	5.23364
GOTERM_BP_FAT	GO:0055066~di-, tri-valent inorganic cation homeostasis	7	0.838323	0.00423182	FBGN0036299, FBGN0024944, FBGN0011286, FBGN0259214, FBGN0010399, FBGN0004580, FBGN0004169	534	24	7937	4.33513	0.999648	0.0673731	6.98073
GOTERM_BP_FAT	GO:0006874~cellular calcium ion homeostasis	5	0.598802	0.00453671	FBGN0024944, FBGN0011286, FBGN0259214, FBGN0004580, FBGN0004169	534	11	7937	6.75604	0.999802	0.0714549	7.46551
GOTERM_BP_FAT	GO:0030005~cellular di-, tri-valent inorganic cation homeostasis	6	0.718563	0.0110872	FBGN0036299, FBGN0024944, FBGN0011286, FBGN0259214, FBGN0004580, FBGN0004169	534	21	7937	4.24666	1	0.144444	17.3242
GOTERM_BP_FAT	GO:0006875~cellular metal ion homeostasis	5	0.598802	0.0117115	FBGN0024944, FBGN0011286, FBGN0259214, FBGN0004580, FBGN0004169	534	14	7937	5.30832	1	0.149913	18.2104
GOTERM_BP_FAT	GO:0019725~cellular homeostasis	15	1.79641	0.0161755	FBGN0036299, FBGN0011286, FBGN0024944, FBGN0259214, FBGN0004028, FBGN0039081, FBGN0004580, FBGN0010482, FBGN0025631, FBGN0003380, FBGN0086778, FBGN0010399, FBGN0026086, FBGN0026439, FBGN0004169	534	111	7937	2.00855	1	0.183311	24.2907
GOTERM_BP_FAT	GO:0030003~cellular cation homeostasis	6	0.718563	0.0271938	FBGN0036299, FBGN0024944, FBGN0011286, FBGN0259214, FBGN0004580, FBGN0004169	534	26	7937	3.42999	1	0.254513	37.5279
Annotation Cluster 21	Enrichment Score: 3.1721092831986546
Category	Term	Count	%	PValue	Genes	List Total	Pop Hits	Pop Total	Fold Enrichment	Bonferroni	Benjamini	FDR
KEGG_PATHWAY	dme04711:Circadian rhythm	7	0.838323	3.63636e-06	FBGN0016694, FBGN0250823, FBGN0003068, FBGN0015024, FBGN0016076, FBGN0014396, FBGN0003371	111	10	2054	12.9532	0.00026542	0.00026542	0.00379555
GOTERM_BP_FAT	GO:0045475~locomotor rhythm	8	0.958084	0.00161176	FBGN0022382, FBGN0003068, FBGN0000479, FBGN0016076, FBGN0000527, FBGN0014396, FBGN0028734, FBGN0003371	534	27	7937	4.40394	0.951417	0.0319983	2.71493
GOTERM_BP_FAT	GO:0009649~entrainment of circadian clock	4	0.479042	0.0519642	FBGN0003068, FBGN0005631, FBGN0014396, FBGN0003371	534	13	7937	4.57332	1	0.386194	59.7704
Annotation Cluster 22	Enrichment Score: 3.15634759672452
Category	Term	Count	%	PValue	Genes	List Total	Pop Hits	Pop Total	Fold Enrichment	Bonferroni	Benjamini	FDR
INTERPRO	IPR002172:Low density lipoprotein-receptor, class A, cysteine-rich	14	1.67665	2.06054e-06	FBGN0030706, FBGN0085399, FBGN0001253, FBGN0051221, FBGN0052432, FBGN0031926, FBGN0066101, FBGN0031879, FBGN0261341, FBGN0030027, FBGN0051092, FBGN0052206, FBGN0261262, FBGN0260653	724	40	10196	4.92901	0.00199878	0.000181873	0.00324333
SMART	SM00192:LDLa	14	1.67665	2.21796e-05	FBGN0030706, FBGN0085399, FBGN0001253, FBGN0051221, FBGN0052432, FBGN0031926, FBGN0066101, FBGN0031879, FBGN0261341, FBGN0030027, FBGN0051092, FBGN0052206, FBGN0261262, FBGN0260653	428	40	4824	3.94486	0.00495596	0.000993163	0.0283114
GOTERM_MF_FAT	GO:0030228~lipoprotein receptor activity	5	0.598802	0.00214495	FBGN0030706, FBGN0030027, FBGN0051221, FBGN0066101, FBGN0051092	548	9	7918	8.02717	0.774671	0.0557035	3.18271
GOTERM_MF_FAT	GO:0008034~lipoprotein binding	5	0.598802	0.00214495	FBGN0030706, FBGN0030027, FBGN0051221, FBGN0066101, FBGN0051092	548	9	7918	8.02717	0.774671	0.0557035	3.18271
INTERPRO	IPR011042:Six-bladed beta-propeller, TolB-like	7	0.838323	0.00442328	FBGN0030706, FBGN0010300, FBGN0004449, FBGN0066101, FBGN0051092, FBGN0259240, FBGN0259745	724	23	10196	4.28609	0.986493	0.0912236	6.73999
GOTERM_MF_FAT	GO:0005041~low-density lipoprotein receptor activity	4	0.479042	0.00930096	FBGN0030706, FBGN0030027, FBGN0066101, FBGN0051092	548	7	7918	8.25652	0.998474	0.164847	13.1301
GOTERM_MF_FAT	GO:0030169~low-density lipoprotein binding	4	0.479042	0.00930096	FBGN0030706, FBGN0030027, FBGN0066101, FBGN0051092	548	7	7918	8.25652	0.998474	0.164847	13.1301
Annotation Cluster 23	Enrichment Score: 3.0435506769834335
Category	Term	Count	%	PValue	Genes	List Total	Pop Hits	Pop Total	Fold Enrichment	Bonferroni	Benjamini	FDR
GOTERM_BP_FAT	GO:0008038~neuron recognition	14	1.67665	1.35788e-05	FBGN0004885, FBGN0005631, FBGN0033159, FBGN0028734, FBGN0011592, FBGN0013733, FBGN0011259, FBGN0005775, FBGN0000635, FBGN0038498, FBGN0041097, FBGN0015609, FBGN0025741, FBGN0004369	534	49	7937	4.24666	0.025139	0.000499099	0.0231678
GOTERM_BP_FAT	GO:0008037~cell recognition	14	1.67665	1.72424e-05	FBGN0004885, FBGN0005631, FBGN0033159, FBGN0028734, FBGN0011592, FBGN0013733, FBGN0011259, FBGN0005775, FBGN0000635, FBGN0038498, FBGN0041097, FBGN0015609, FBGN0025741, FBGN0004369	534	50	7937	4.16172	0.0318127	0.000598519	0.0294177
GOTERM_BP_FAT	GO:0016198~axon choice point recognition	6	0.718563	0.00892994	FBGN0011259, FBGN0038498, FBGN0005631, FBGN0025741, FBGN0011592, FBGN0013733	534	20	7937	4.45899	1	0.122237	14.1923
GOTERM_BP_FAT	GO:0016199~axon midline choice point recognition	5	0.598802	0.0151385	FBGN0011259, FBGN0005631, FBGN0025741, FBGN0011592, FBGN0013733	534	15	7937	4.95443	1	0.177908	22.9174
GOTERM_BP_FAT	GO:0007413~axonal fasciculation	5	0.598802	0.0191362	FBGN0005775, FBGN0000635, FBGN0033159, FBGN0015609, FBGN0028734	534	16	7937	4.64478	1	0.203757	28.0859
Annotation Cluster 24	Enrichment Score: 2.950548680867769
Category	Term	Count	%	PValue	Genes	List Total	Pop Hits	Pop Total	Fold Enrichment	Bonferroni	Benjamini	FDR
GOTERM_BP_FAT	GO:0031032~actomyosin structure organization	10	1.1976	0.000728573	FBGN0015926, FBGN0003149, FBGN0038294, FBGN0004028, FBGN0261385, FBGN0041111, FBGN0003041, FBGN0025391, FBGN0004169, FBGN0053208	534	38	7937	3.91139	0.745021	0.0159488	1.23596
GOTERM_BP_FAT	GO:0030036~actin cytoskeleton organization	21	2.51497	0.0013308	FBGN0038294, FBGN0004028, FBGN0261385, FBGN0024277, FBGN0013733, FBGN0003041, FBGN0053208, FBGN0015926, FBGN0011760, FBGN0004921, FBGN0025631, FBGN0259243, FBGN0003149, FBGN0000667, FBGN0036742, FBGN0001122, FBGN0041111, FBGN0025391, FBGN0085447, FBGN0004169, FBGN0000547	534	143	7937	2.18272	0.917662	0.0276654	2.24672
GOTERM_BP_FAT	GO:0030029~actin filament-based process	21	2.51497	0.00145133	FBGN0038294, FBGN0004028, FBGN0261385, FBGN0024277, FBGN0013733, FBGN0003041, FBGN0053208, FBGN0015926, FBGN0011760, FBGN0004921, FBGN0025631, FBGN0259243, FBGN0003149, FBGN0000667, FBGN0036742, FBGN0001122, FBGN0041111, FBGN0025391, FBGN0085447, FBGN0004169, FBGN0000547	534	144	7937	2.16756	0.934337	0.0298049	2.44784
Annotation Cluster 25	Enrichment Score: 2.9151478354436406
Category	Term	Count	%	PValue	Genes	List Total	Pop Hits	Pop Total	Fold Enrichment	Bonferroni	Benjamini	FDR
GOTERM_BP_FAT	GO:0007623~circadian rhythm	14	1.67665	1.35788e-05	FBGN0016694, FBGN0022382, FBGN0004244, FBGN0003429, FBGN0028734, FBGN0034136, FBGN0002917, FBGN0003380, FBGN0003068, FBGN0000479, FBGN0016076, FBGN0000527, FBGN0014396, FBGN0003371	534	49	7937	4.24666	0.025139	0.000499099	0.0231678
GOTERM_BP_FAT	GO:0048511~rhythmic process	14	1.67665	1.72424e-05	FBGN0016694, FBGN0022382, FBGN0004244, FBGN0003429, FBGN0028734, FBGN0034136, FBGN0002917, FBGN0003380, FBGN0003068, FBGN0000479, FBGN0016076, FBGN0000527, FBGN0014396, FBGN0003371	534	50	7937	4.16172	0.0318127	0.000598519	0.0294177
GOTERM_BP_FAT	GO:0048512~circadian behavior	12	1.43713	2.56743e-05	FBGN0022382, FBGN0003380, FBGN0003068, FBGN0000479, FBGN0016076, FBGN0004244, FBGN0003429, FBGN0000527, FBGN0014396, FBGN0028734, FBGN0034136, FBGN0003371	534	38	7937	4.69367	0.0469995	0.000844202	0.0438006
GOTERM_BP_FAT	GO:0007622~rhythmic behavior	12	1.43713	4.36094e-05	FBGN0022382, FBGN0003380, FBGN0003068, FBGN0000479, FBGN0016076, FBGN0004244, FBGN0003429, FBGN0000527, FBGN0014396, FBGN0028734, FBGN0034136, FBGN0003371	534	40	7937	4.45899	0.0785156	0.00138496	0.0743874
GOTERM_BP_FAT	GO:0045475~locomotor rhythm	8	0.958084	0.00161176	FBGN0022382, FBGN0003068, FBGN0000479, FBGN0016076, FBGN0000527, FBGN0014396, FBGN0028734, FBGN0003371	534	27	7937	4.40394	0.951417	0.0319983	2.71493
GOTERM_BP_FAT	GO:0042752~regulation of circadian rhythm	7	0.838323	0.00942563	FBGN0003380, FBGN0003068, FBGN0005631, FBGN0004244, FBGN0014396, FBGN0002917, FBGN0003371	534	28	7937	3.71582	1	0.124982	14.9217
GOTERM_BP_FAT	GO:0042745~circadian sleep/wake cycle	5	0.598802	0.0117115	FBGN0003380, FBGN0003068, FBGN0004244, FBGN0014396, FBGN0034136	534	14	7937	5.30832	1	0.149913	18.2104
GOTERM_BP_FAT	GO:0042749~regulation of circadian sleep/wake cycle	4	0.479042	0.0519642	FBGN0003380, FBGN0003068, FBGN0004244, FBGN0014396	534	13	7937	4.57332	1	0.386194	59.7704
GOTERM_BP_FAT	GO:0022410~circadian sleep/wake cycle process	4	0.479042	0.0519642	FBGN0003380, FBGN0003068, FBGN0004244, FBGN0014396	534	13	7937	4.57332	1	0.386194	59.7704
GOTERM_BP_FAT	GO:0050795~regulation of behavior	5	0.598802	0.0560213	FBGN0003380, FBGN0010329, FBGN0003068, FBGN0004244, FBGN0014396	534	22	7937	3.37802	1	0.40679	62.6093
Annotation Cluster 26	Enrichment Score: 2.803080101731162
Category	Term	Count	%	PValue	Genes	List Total	Pop Hits	Pop Total	Fold Enrichment	Bonferroni	Benjamini	FDR
SP_PIR_KEYWORDS	receptor	41	4.91018	7.86889e-05	FBGN0022800, FBGN0019985, FBGN0010389, FBGN0024944, FBGN0260446, FBGN0027575, FBGN0001078, FBGN0014859, FBGN0000448, FBGN0035538, FBGN0261239, FBGN0000464, FBGN0004865, FBGN0085410, FBGN0025631, FBGN0052843, FBGN0029723, FBGN0051760, FBGN0250910, FBGN0004118, FBGN0004370, FBGN0010399, FBGN0033579, FBGN0035131, FBGN0011286, FBGN0259215, FBGN0038880, FBGN0053513, FBGN0039927, FBGN0261360, FBGN00516…	794	347	12980	1.93156	0.0218698	0.000920928	0.104052
INTERPRO	IPR017452:GPCR, rhodopsin-like superfamily	15	1.79641	0.000798566	FBGN0024944, FBGN0038880, FBGN0053639, FBGN0035538, FBGN0039747, FBGN0085410, FBGN0025631, FBGN0038653, FBGN0039419, FBGN0029723, FBGN0250910, FBGN0035010, FBGN0036742, FBGN0000037, FBGN0033579	724	76	10196	2.77951	0.539626	0.0263943	1.24961
INTERPRO	IPR000276:7TM GPCR, rhodopsin-like	16	1.91617	0.000952625	FBGN0024944, FBGN0038880, FBGN0053639, FBGN0034485, FBGN0035538, FBGN0039747, FBGN0085410, FBGN0025631, FBGN0038653, FBGN0039419, FBGN0029723, FBGN0250910, FBGN0035010, FBGN0036742, FBGN0000037, FBGN0033579	724	86	10196	2.62007	0.603643	0.0285058	1.48899
GOTERM_BP_FAT	GO:0007186~G-protein coupled receptor protein signaling pathway	36	4.31138	0.00199869	FBGN0024941, FBGN0004623, FBGN0019985, FBGN0024944, FBGN0260446, FBGN0032840, FBGN0027575, FBGN0042201, FBGN0035538, FBGN0004921, FBGN0025631, FBGN0085410, FBGN0052843, FBGN0029723, FBGN0051760, FBGN0250910, FBGN0085413, FBGN0035010, FBGN0000253, FBGN0033579, FBGN0035131, FBGN0051140, FBGN0038880, FBGN0003301, FBGN0051660, FBGN0053639, FBGN0039747, FBGN0259927, FBGN0037976, FBGN0039419, FBGN00386…	534	314	7937	1.70407	0.976513	0.0375552	3.35629
SP_PIR_KEYWORDS	transducer	21	2.51497	0.080669	FBGN0004623, FBGN0019985, FBGN0024944, FBGN0260446, FBGN0027575, FBGN0038880, FBGN0051660, FBGN0053639, FBGN0039747, FBGN0004921, FBGN0085410, FBGN0025631, FBGN0038653, FBGN0052843, FBGN0051760, FBGN0029723, FBGN0250910, FBGN0036742, FBGN0001122, FBGN0000037, FBGN0035131	794	234	12980	1.46709	1	0.293596	67.134
Annotation Cluster 27	Enrichment Score: 2.7057795886919274
Category	Term	Count	%	PValue	Genes	List Total	Pop Hits	Pop Total	Fold Enrichment	Bonferroni	Benjamini	FDR
GOTERM_CC_FAT	GO:0005856~cytoskeleton	45	5.38922	0.00124556	FBGN0003888, FBGN0000352, FBGN0030268, FBGN0003886, FBGN0036195, FBGN0004028, FBGN0051363, FBGN0040299, FBGN0025716, FBGN0038853, FBGN0013811, FBGN0015600, FBGN0260003, FBGN0021776, FBGN0003392, FBGN0003149, FBGN0004117, FBGN0014001, FBGN0004167, FBGN0032723, FBGN0010399, FBGN0032105, FBGN0019968, FBGN0003885, FBGN0000253, FBGN0004169, FBGN0036391, FBGN0039282, FBGN0002773, FBGN0031955, FBGN02591…	381	351	4786	1.61047	0.312812	0.0148939	1.65252
GOTERM_CC_FAT	GO:0044430~cytoskeletal part	38	4.5509	0.00186813	FBGN0003888, FBGN0000352, FBGN0030268, FBGN0003886, FBGN0036195, FBGN0004028, FBGN0051363, FBGN0040299, FBGN0025716, FBGN0013811, FBGN0015600, FBGN0021776, FBGN0003392, FBGN0003149, FBGN0004117, FBGN0004167, FBGN0032723, FBGN0010399, FBGN0032105, FBGN0019968, FBGN0003885, FBGN0000253, FBGN0004169, FBGN0036391, FBGN0002773, FBGN0031955, FBGN0259108, FBGN0002772, FBGN0003721, FBGN0261385, FBGN00516…	381	287	4786	1.66322	0.430406	0.0214147	2.46899
GOTERM_CC_FAT	GO:0005874~microtubule	17	2.03593	0.00328012	FBGN0259108, FBGN0000352, FBGN0003888, FBGN0031955, FBGN0030268, FBGN0003886, FBGN0051363, FBGN0039869, FBGN0013733, FBGN0033403, FBGN0015600, FBGN0011760, FBGN0003392, FBGN0003885, FBGN0019968, FBGN0026620, FBGN0036391	381	96	4786	2.22446	0.628029	0.0359647	4.29759
Annotation Cluster 28	Enrichment Score: 2.495675830183911
Category	Term	Count	%	PValue	Genes	List Total	Pop Hits	Pop Total	Fold Enrichment	Bonferroni	Benjamini	FDR
GOTERM_MF_FAT	GO:0043167~ion binding	155	18.5629	0.000618406	FBGN0034618, FBGN0036299, FBGN0003162, FBGN0015558, FBGN0000346, FBGN0066101, FBGN0015622, FBGN0031414, FBGN0001078, FBGN0000448, FBGN0050463, FBGN0035481, FBGN0260003, FBGN0010300, FBGN0030339, FBGN0259110, FBGN0032223, FBGN0052767, FBGN0031692, FBGN0003028, FBGN0002921, FBGN0025743, FBGN0003429, FBGN0027291, FBGN0011236, FBGN0023388, FBGN0051216, FBGN0015926, FBGN0031879, FBGN0260746, FBGN00399…	548	1772	7918	1.26387	0.349039	0.0202356	0.927479
GOTERM_MF_FAT	GO:0043169~cation binding	153	18.3234	0.00100597	FBGN0034618, FBGN0036299, FBGN0003162, FBGN0000346, FBGN0066101, FBGN0015622, FBGN0031414, FBGN0001078, FBGN0000448, FBGN0050463, FBGN0035481, FBGN0260003, FBGN0010300, FBGN0030339, FBGN0259110, FBGN0032223, FBGN0052767, FBGN0031692, FBGN0003028, FBGN0002921, FBGN0025743, FBGN0003429, FBGN0027291, FBGN0011236, FBGN0023388, FBGN0051216, FBGN0015926, FBGN0031879, FBGN0260746, FBGN0039920, FBGN00286…	548	1764	7918	1.25322	0.502667	0.0286846	1.50465
GOTERM_MF_FAT	GO:0046872~metal ion binding	147	17.6048	0.00238289	FBGN0036299, FBGN0003162, FBGN0000346, FBGN0066101, FBGN0015622, FBGN0031414, FBGN0001078, FBGN0000448, FBGN0050463, FBGN0035481, FBGN0260003, FBGN0010300, FBGN0030339, FBGN0259110, FBGN0032223, FBGN0052767, FBGN0031692, FBGN0003028, FBGN0002921, FBGN0025743, FBGN0003429, FBGN0027291, FBGN0011236, FBGN0023388, FBGN0051216, FBGN0015926, FBGN0031879, FBGN0039920, FBGN0028658, FBGN0037555, FBGN00043…	548	1718	7918	1.23631	0.809042	0.0594799	3.52989
SP_PIR_KEYWORDS	metal-binding	60	7.18563	0.0701993	FBGN0011676, FBGN0003162, FBGN0000346, FBGN0030809, FBGN0051721, FBGN0038295, FBGN0001078, FBGN0000448, FBGN0053208, FBGN0261239, FBGN0260003, FBGN0010300, FBGN0030339, FBGN0040271, FBGN0004865, FBGN0000479, FBGN0032223, FBGN0003093, FBGN0003028, FBGN0037705, FBGN0259481, FBGN0027291, FBGN0011236, FBGN0259745, FBGN0063485, FBGN0039920, FBGN0004859, FBGN0086758, FBGN0028658, FBGN0043362, FBGN00043…	794	796	12980	1.23223	1	0.28099	61.8223
Annotation Cluster 29	Enrichment Score: 2.4281238386276804
Category	Term	Count	%	PValue	Genes	List Total	Pop Hits	Pop Total	Fold Enrichment	Bonferroni	Benjamini	FDR
GOTERM_BP_FAT	GO:0048512~circadian behavior	12	1.43713	2.56743e-05	FBGN0022382, FBGN0003380, FBGN0003068, FBGN0000479, FBGN0016076, FBGN0004244, FBGN0003429, FBGN0000527, FBGN0014396, FBGN0028734, FBGN0034136, FBGN0003371	534	38	7937	4.69367	0.0469995	0.000844202	0.0438006
GOTERM_BP_FAT	GO:0007622~rhythmic behavior	12	1.43713	4.36094e-05	FBGN0022382, FBGN0003380, FBGN0003068, FBGN0000479, FBGN0016076, FBGN0004244, FBGN0003429, FBGN0000527, FBGN0014396, FBGN0028734, FBGN0034136, FBGN0003371	534	40	7937	4.45899	0.0785156	0.00138496	0.0743874
GOTERM_BP_FAT	GO:0007618~mating	13	1.55689	0.0118639	FBGN0003392, FBGN0003380, FBGN0010329, FBGN0003068, FBGN0000479, FBGN0003429, FBGN0014396, FBGN0028734, FBGN0011236, FBGN0003301, FBGN0005626, FBGN0000535, FBGN0020279	534	86	7937	2.24678	1	0.150699	18.4254
GOTERM_BP_FAT	GO:0007619~courtship behavior	10	1.1976	0.0196671	FBGN0003392, FBGN0003380, FBGN0010329, FBGN0003068, FBGN0000479, FBGN0003429, FBGN0028734, FBGN0003301, FBGN0005626, FBGN0000535	534	61	7937	2.43661	1	0.206518	28.7472
GOTERM_BP_FAT	GO:0007617~mating behavior	11	1.31737	0.0232435	FBGN0003392, FBGN0003380, FBGN0010329, FBGN0003068, FBGN0000479, FBGN0003429, FBGN0014396, FBGN0028734, FBGN0003301, FBGN0005626, FBGN0000535	534	73	7937	2.23967	1	0.233284	33.0552
GOTERM_BP_FAT	GO:0051705~behavioral interaction between organisms	11	1.31737	0.0253254	FBGN0003392, FBGN0003380, FBGN0010329, FBGN0003068, FBGN0000479, FBGN0003429, FBGN0014396, FBGN0028734, FBGN0003301, FBGN0005626, FBGN0000535	534	74	7937	2.20941	1	0.241505	35.4487
GOTERM_BP_FAT	GO:0019098~reproductive behavior	11	1.31737	0.0654981	FBGN0003392, FBGN0003380, FBGN0010329, FBGN0003068, FBGN0000479, FBGN0003429, FBGN0014396, FBGN0028734, FBGN0003301, FBGN0005626, FBGN0000535	534	87	7937	1.87927	1	0.449163	68.5231
Annotation Cluster 30	Enrichment Score: 2.355891089715644
Category	Term	Count	%	PValue	Genes	List Total	Pop Hits	Pop Total	Fold Enrichment	Bonferroni	Benjamini	FDR
GOTERM_MF_FAT	GO:0008092~cytoskeletal protein binding	30	3.59281	0.000463929	FBGN0000352, FBGN0004028, FBGN0051363, FBGN0040299, FBGN0053208, FBGN0037130, FBGN0021776, FBGN0260003, FBGN0003392, FBGN0034135, FBGN0040395, FBGN0004117, FBGN0004167, FBGN0019968, FBGN0000253, FBGN0032485, FBGN0004169, FBGN0259108, FBGN0259212, FBGN0003721, FBGN0085376, FBGN0034403, FBGN0261385, FBGN0051641, FBGN0013733, FBGN0034396, FBGN0000667, FBGN0005536, FBGN0052082, FBGN0026620	548	218	7918	1.98838	0.275332	0.0168067	0.696552
GOTERM_MF_FAT	GO:0008017~microtubule binding	11	1.31737	0.0105014	FBGN0259108, FBGN0000352, FBGN0003392, FBGN0034403, FBGN0004167, FBGN0261385, FBGN0051363, FBGN0051641, FBGN0013733, FBGN0019968, FBGN0026620	548	63	7918	2.52282	0.999342	0.171268	14.7022
GOTERM_MF_FAT	GO:0015631~tubulin binding	11	1.31737	0.0175643	FBGN0259108, FBGN0000352, FBGN0003392, FBGN0034403, FBGN0004167, FBGN0261385, FBGN0051363, FBGN0051641, FBGN0013733, FBGN0019968, FBGN0026620	548	68	7918	2.33732	0.999995	0.253834	23.427
Annotation Cluster 31	Enrichment Score: 2.3149221921601684
Category	Term	Count	%	PValue	Genes	List Total	Pop Hits	Pop Total	Fold Enrichment	Bonferroni	Benjamini	FDR
GOTERM_CC_FAT	GO:0043005~neuron projection	12	1.43713	0.000476825	FBGN0000635, FBGN0004574, FBGN0033438, FBGN0086778, FBGN0004575, FBGN0025726, FBGN0043362, FBGN0033159, FBGN0003429, FBGN0002917, FBGN0026439, FBGN0053208	381	44	4786	3.42591	0.13373	0.00752724	0.635629
GOTERM_CC_FAT	GO:0030424~axon	9	1.07784	0.000639635	FBGN0000635, FBGN0004574, FBGN0004575, FBGN0025726, FBGN0043362, FBGN0033159, FBGN0002917, FBGN0026439, FBGN0053208	381	26	4786	4.34827	0.175181	0.00958338	0.851805
GOTERM_CC_FAT	GO:0033267~axon part	6	0.718563	0.00473228	FBGN0004574, FBGN0004575, FBGN0025726, FBGN0002917, FBGN0026439, FBGN0053208	381	15	4786	5.02467	0.760163	0.0464785	6.14507
GOTERM_CC_FAT	GO:0043679~nerve terminal	6	0.718563	0.00473228	FBGN0004574, FBGN0004575, FBGN0025726, FBGN0002917, FBGN0026439, FBGN0053208	381	15	4786	5.02467	0.760163	0.0464785	6.14507
GOTERM_CC_FAT	GO:0043195~terminal button	5	0.598802	0.00823316	FBGN0004574, FBGN0004575, FBGN0025726, FBGN0026439, FBGN0053208	381	11	4786	5.70985	0.916961	0.074817	10.4642
GOTERM_CC_FAT	GO:0042995~cell projection	17	2.03593	0.0134922	FBGN0004574, FBGN0004623, FBGN0004575, FBGN0025726, FBGN0003429, FBGN0033159, FBGN0015513, FBGN0002917, FBGN0013811, FBGN0053208, FBGN0000635, FBGN0033438, FBGN0086778, FBGN0043362, FBGN0000253, FBGN0031692, FBGN0026439	381	111	4786	1.92386	0.983241	0.113309	16.6079
GOTERM_CC_FAT	GO:0044463~cell projection part	8	0.958084	0.0823116	FBGN0004574, FBGN0086778, FBGN0004575, FBGN0025726, FBGN0002917, FBGN0026439, FBGN0013811, FBGN0053208	381	48	4786	2.09361	1	0.403754	68.2866
Annotation Cluster 32	Enrichment Score: 2.3095829212089325
Category	Term	Count	%	PValue	Genes	List Total	Pop Hits	Pop Total	Fold Enrichment	Bonferroni	Benjamini	FDR
GOTERM_BP_FAT	GO:0007156~homophilic cell adhesion	13	1.55689	8.38338e-08	FBGN0005775, FBGN0000635, FBGN0022800, FBGN0003285, FBGN0017590, FBGN0261053, FBGN0015609, FBGN0028369, FBGN0010238, FBGN0037963, FBGN0000497, FBGN0039709, FBGN0000547	534	28	7937	6.90082	0.000157176	5.2396e-06	0.000143051
GOTERM_BP_FAT	GO:0007155~cell adhesion	29	3.47305	1.19566e-05	FBGN0022800, FBGN0261053, FBGN0028369, FBGN0086899, FBGN0003041, FBGN0037963, FBGN0000497, FBGN0000635, FBGN0004921, FBGN0000464, FBGN0010114, FBGN0014001, FBGN0015609, FBGN0010238, FBGN0017590, FBGN0024189, FBGN0004449, FBGN0034660, FBGN0005775, FBGN0051999, FBGN0038498, FBGN0031879, FBGN0003285, FBGN0021764, FBGN0260660, FBGN0259240, FBGN0000547, FBGN0039709, FBGN0085409	534	174	7937	2.47722	0.0221694	0.00046695	0.0204004
GOTERM_BP_FAT	GO:0022610~biological adhesion	29	3.47305	5.1256e-05	FBGN0022800, FBGN0261053, FBGN0028369, FBGN0086899, FBGN0003041, FBGN0037963, FBGN0000497, FBGN0000635, FBGN0004921, FBGN0000464, FBGN0010114, FBGN0014001, FBGN0015609, FBGN0010238, FBGN0017590, FBGN0024189, FBGN0004449, FBGN0034660, FBGN0005775, FBGN0051999, FBGN0038498, FBGN0031879, FBGN0003285, FBGN0021764, FBGN0260660, FBGN0259240, FBGN0000547, FBGN0039709, FBGN0085409	534	188	7937	2.29274	0.0916335	0.00160051	0.0874253
GOTERM_BP_FAT	GO:0016337~cell-cell adhesion	14	1.67665	0.000112422	FBGN0022800, FBGN0017590, FBGN0024189, FBGN0261053, FBGN0028369, FBGN0037963, FBGN0000497, FBGN0005775, FBGN0000635, FBGN0003285, FBGN0015609, FBGN0010238, FBGN0000547, FBGN0039709	534	59	7937	3.52688	0.190066	0.00314136	0.191659
SP_PIR_KEYWORDS	cell adhesion	10	1.1976	0.00161537	FBGN0005775, FBGN0000635, FBGN0000464, FBGN0003285, FBGN0021764, FBGN0261053, FBGN0015609, FBGN0010238, FBGN0037963, FBGN0000497	794	46	12980	3.55383	0.3651	0.0150288	2.1161
INTERPRO	IPR002126:Cadherin	6	0.718563	0.00533758	FBGN0022800, FBGN0261053, FBGN0015609, FBGN0037963, FBGN0000497, FBGN0039709	724	17	10196	4.97043	0.994465	0.106823	8.07902
GOTERM_BP_FAT	GO:0016339~calcium-dependent cell-cell adhesion	6	0.718563	0.0110872	FBGN0022800, FBGN0261053, FBGN0015609, FBGN0037963, FBGN0000497, FBGN0039709	534	21	7937	4.24666	1	0.144444	17.3242
SMART	SM00112:CA	6	0.718563	0.0134093	FBGN0022800, FBGN0261053, FBGN0015609, FBGN0037963, FBGN0000497, FBGN0039709	428	17	4824	3.97801	0.951393	0.162959	15.8311
UP_SEQ_FEATURE	domain:Cadherin 3	4	0.479042	0.034409	FBGN0261053, FBGN0015609, FBGN0037963, FBGN0000497	226	10	2975	5.26549	1	0.712332	41.8469
UP_SEQ_FEATURE	domain:Cadherin 2	4	0.479042	0.0447334	FBGN0261053, FBGN0015609, FBGN0037963, FBGN0000497	226	11	2975	4.78681	1	0.764848	50.7627
UP_SEQ_FEATURE	domain:Cadherin 1	4	0.479042	0.0447334	FBGN0261053, FBGN0015609, FBGN0037963, FBGN0000497	226	11	2975	4.78681	1	0.764848	50.7627
UP_SEQ_FEATURE	domain:Cadherin 14	3	0.359281	0.0488879	FBGN0015609, FBGN0037963, FBGN0000497	226	5	2975	7.89823	1	0.783196	53.9755
UP_SEQ_FEATURE	domain:Cadherin 13	3	0.359281	0.0488879	FBGN0015609, FBGN0037963, FBGN0000497	226	5	2975	7.89823	1	0.783196	53.9755
UP_SEQ_FEATURE	domain:Cadherin 12	3	0.359281	0.0697354	FBGN0015609, FBGN0037963, FBGN0000497	226	6	2975	6.58186	1	0.845981	67.3431
UP_SEQ_FEATURE	domain:Cadherin 11	3	0.359281	0.0697354	FBGN0015609, FBGN0037963, FBGN0000497	226	6	2975	6.58186	1	0.845981	67.3431
UP_SEQ_FEATURE	domain:Cadherin 10	3	0.359281	0.0697354	FBGN0015609, FBGN0037963, FBGN0000497	226	6	2975	6.58186	1	0.845981	67.3431
UP_SEQ_FEATURE	domain:Cadherin 9	3	0.359281	0.0697354	FBGN0015609, FBGN0037963, FBGN0000497	226	6	2975	6.58186	1	0.845981	67.3431
UP_SEQ_FEATURE	domain:Cadherin 8	3	0.359281	0.0928733	FBGN0015609, FBGN0037963, FBGN0000497	226	7	2975	5.64159	1	0.894578	77.8881
Annotation Cluster 33	Enrichment Score: 2.256181829182543
Category	Term	Count	%	PValue	Genes	List Total	Pop Hits	Pop Total	Fold Enrichment	Bonferroni	Benjamini	FDR
SP_PIR_KEYWORDS	Sodium transport	11	1.31737	0.000535938	FBGN0015777, FBGN0038641, FBGN0037238, FBGN0035293, FBGN0002921, FBGN0037895, FBGN0040297, FBGN0052669, FBGN0029950, FBGN0028703, FBGN0024315	794	48	12980	3.74633	0.139842	0.00577705	0.706707
GOTERM_BP_FAT	GO:0006814~sodium ion transport	14	1.67665	0.00148321	FBGN0032946, FBGN0003710, FBGN0037238, FBGN0002921, FBGN0040297, FBGN0015777, FBGN0038641, FBGN0035293, FBGN0037895, FBGN0259111, FBGN0052669, FBGN0029950, FBGN0028703, FBGN0024315	534	76	7937	2.73798	0.938152	0.0301203	2.50096
SP_PIR_KEYWORDS	Sodium	6	0.718563	0.0293954	FBGN0015777, FBGN0038641, FBGN0037238, FBGN0002921, FBGN0052669, FBGN0024315	794	29	12980	3.38226	0.999771	0.148903	32.6131
GOTERM_MF_FAT	GO:0031402~sodium ion binding	6	0.718563	0.0404276	FBGN0015777, FBGN0038641, FBGN0037238, FBGN0002921, FBGN0052669, FBGN0024315	548	28	7918	3.09619	1	0.42349	46.2928
Annotation Cluster 34	Enrichment Score: 2.1883571805962174
Category	Term	Count	%	PValue	Genes	List Total	Pop Hits	Pop Total	Fold Enrichment	Bonferroni	Benjamini	FDR
GOTERM_MF_FAT	GO:0005275~amine transmembrane transporter activity	15	1.79641	2.84013e-05	FBGN0036116, FBGN0063649, FBGN0037203, FBGN0030574, FBGN0031424, FBGN0031064, FBGN0034911, FBGN0034136, FBGN0033760, FBGN0041150, FBGN0039915, FBGN0015323, FBGN0038641, FBGN0033778, FBGN0026439	548	58	7918	3.73679	0.0195178	0.00140692	0.042773
GOTERM_MF_FAT	GO:0015171~amino acid transmembrane transporter activity	11	1.31737	0.00136268	FBGN0036116, FBGN0039915, FBGN0038641, FBGN0037203, FBGN0031424, FBGN0030574, FBGN0031064, FBGN0034911, FBGN0033760, FBGN0026439, FBGN0041150	548	48	7918	3.31121	0.611843	0.0371463	2.03309
GOTERM_MF_FAT	GO:0005283~sodium:amino acid symporter activity	4	0.479042	0.00560043	FBGN0039915, FBGN0038641, FBGN0034911, FBGN0026439	548	6	7918	9.6326	0.97971	0.108309	8.11182
GOTERM_BP_FAT	GO:0015837~amine transport	9	1.07784	0.00606906	FBGN0036116, FBGN0038641, FBGN0037203, FBGN0031424, FBGN0030574, FBGN0031064, FBGN0034136, FBGN0033760, FBGN0026439	534	42	7937	3.18499	0.999989	0.0914608	9.86626
GOTERM_MF_FAT	GO:0015179~L-amino acid transmembrane transporter activity	5	0.598802	0.0097467	FBGN0039915, FBGN0038641, FBGN0031424, FBGN0026439, FBGN0041150	548	13	7918	5.55727	0.998883	0.167826	13.717
GOTERM_BP_FAT	GO:0006865~amino acid transport	8	0.958084	0.0158866	FBGN0036116, FBGN0038641, FBGN0037203, FBGN0031424, FBGN0030574, FBGN0031064, FBGN0033760, FBGN0026439	534	40	7937	2.97266	1	0.182514	23.9105
GOTERM_MF_FAT	GO:0005343~organic acid:sodium symporter activity	4	0.479042	0.0201157	FBGN0039915, FBGN0038641, FBGN0034911, FBGN0026439	548	9	7918	6.42174	0.999999	0.274224	26.3684
GOTERM_BP_FAT	GO:0015849~organic acid transport	9	1.07784	0.0239234	FBGN0036116, FBGN0038641, FBGN0037203, FBGN0031424, FBGN0030574, FBGN0031064, FBGN0033760, FBGN0026439, FBGN0041150	534	53	7937	2.52396	1	0.23681	33.8459
GOTERM_BP_FAT	GO:0046942~carboxylic acid transport	9	1.07784	0.0239234	FBGN0036116, FBGN0038641, FBGN0037203, FBGN0031424, FBGN0030574, FBGN0031064, FBGN0033760, FBGN0026439, FBGN0041150	534	53	7937	2.52396	1	0.23681	33.8459
GOTERM_MF_FAT	GO:0005416~cation:amino acid symporter activity	4	0.479042	0.0557547	FBGN0039915, FBGN0038641, FBGN0034911, FBGN0026439	548	13	7918	4.44582	1	0.496642	57.8598
Annotation Cluster 35	Enrichment Score: 2.151312333180642
Category	Term	Count	%	PValue	Genes	List Total	Pop Hits	Pop Total	Fold Enrichment	Bonferroni	Benjamini	FDR
GOTERM_BP_FAT	GO:0060341~regulation of cellular localization	15	1.79641	0.000134643	FBGN0004574, FBGN0000352, FBGN0004875, FBGN0004242, FBGN0261385, FBGN0013343, FBGN0086913, FBGN0260003, FBGN0021776, FBGN0014396, FBGN0041585, FBGN0000253, FBGN0032485, FBGN0053547, FBGN0003371	534	68	7937	3.27867	0.223122	0.00370593	0.229501
GOTERM_BP_FAT	GO:0044087~regulation of cellular component biogenesis	14	1.67665	0.00239281	FBGN0004574, FBGN0259108, FBGN0004875, FBGN0003721, FBGN0004242, FBGN0051363, FBGN0003165, FBGN0028734, FBGN0041188, FBGN0013343, FBGN0000635, FBGN0021776, FBGN0000017, FBGN0030600	534	80	7937	2.60108	0.988801	0.0434997	4.00547
GOTERM_BP_FAT	GO:0007317~regulation of pole plasm oskar mRNA localization	5	0.598802	0.0828526	FBGN0021776, FBGN0004574, FBGN0004875, FBGN0004242, FBGN0013343	534	25	7937	2.97266	1	0.515163	77.1401
GOTERM_BP_FAT	GO:0060281~regulation of oocyte development	5	0.598802	0.0929724	FBGN0021776, FBGN0004574, FBGN0004875, FBGN0004242, FBGN0013343	534	26	7937	2.85833	1	0.550214	81.083
Annotation Cluster 36	Enrichment Score: 2.148566712134044
Category	Term	Count	%	PValue	Genes	List Total	Pop Hits	Pop Total	Fold Enrichment	Bonferroni	Benjamini	FDR
UP_SEQ_FEATURE	domain:Ig-like C2-type 1	7	0.838323	0.00205414	FBGN0010473, FBGN0000635, FBGN0000464, FBGN0010389, FBGN0003285, FBGN0021764, FBGN0010238	226	19	2975	4.84979	0.827273	0.147549	3.1333
UP_SEQ_FEATURE	domain:Ig-like C2-type 2	7	0.838323	0.00205414	FBGN0010473, FBGN0000635, FBGN0000464, FBGN0010389, FBGN0003285, FBGN0021764, FBGN0010238	226	19	2975	4.84979	0.827273	0.147549	3.1333
UP_SEQ_FEATURE	domain:Fibronectin type-III 2	6	0.718563	0.00378871	FBGN0010473, FBGN0000635, FBGN0000464, FBGN0021764, FBGN0004370, FBGN0004369	226	15	2975	5.26549	0.960903	0.206697	5.70738
UP_SEQ_FEATURE	domain:Fibronectin type-III 1	6	0.718563	0.00378871	FBGN0010473, FBGN0000635, FBGN0000464, FBGN0021764, FBGN0004370, FBGN0004369	226	15	2975	5.26549	0.960903	0.206697	5.70738
UP_SEQ_FEATURE	domain:Ig-like C2-type 3	5	0.598802	0.0132111	FBGN0010473, FBGN0000635, FBGN0000464, FBGN0003285, FBGN0021764	226	13	2975	5.06297	0.999988	0.487312	18.6081
UP_SEQ_FEATURE	domain:Ig-like C2-type 5	4	0.479042	0.025481	FBGN0010473, FBGN0000635, FBGN0003285, FBGN0021764	226	9	2975	5.85054	1	0.632836	32.9414
UP_SEQ_FEATURE	domain:Ig-like C2-type 4	4	0.479042	0.0447334	FBGN0010473, FBGN0000635, FBGN0003285, FBGN0021764	226	11	2975	4.78681	1	0.764848	50.7627
Annotation Cluster 37	Enrichment Score: 2.135514512919915
Category	Term	Count	%	PValue	Genes	List Total	Pop Hits	Pop Total	Fold Enrichment	Bonferroni	Benjamini	FDR
GOTERM_MF_FAT	GO:0015298~solute:cation antiporter activity	7	0.838323	0.000677628	FBGN0040030, FBGN0035400, FBGN0013995, FBGN0015323, FBGN0037238, FBGN0040297, FBGN0028703	548	17	7918	5.94955	0.375269	0.0211563	1.01588
GOTERM_MF_FAT	GO:0015300~solute:solute antiporter activity	8	0.958084	0.00238425	FBGN0040030, FBGN0035400, FBGN0013995, FBGN0015323, FBGN0037238, FBGN0259111, FBGN0040297, FBGN0028703	548	28	7918	4.12826	0.809222	0.0574496	3.53186
GOTERM_MF_FAT	GO:0015297~antiporter activity	8	0.958084	0.00295918	FBGN0040030, FBGN0035400, FBGN0013995, FBGN0015323, FBGN0037238, FBGN0259111, FBGN0040297, FBGN0028703	548	29	7918	3.9859	0.872127	0.06626	4.36592
GOTERM_MF_FAT	GO:0015491~cation:cation antiporter activity	5	0.598802	0.00338102	FBGN0040030, FBGN0013995, FBGN0037238, FBGN0040297, FBGN0028703	548	10	7918	7.22445	0.904669	0.0730164	4.97359
SP_PIR_KEYWORDS	antiport	3	0.359281	0.0329402	FBGN0037238, FBGN0040297, FBGN0028703	794	5	12980	9.80856	0.999918	0.162712	35.7974
GOTERM_MF_FAT	GO:0015299~solute:hydrogen antiporter activity	4	0.479042	0.035636	FBGN0035400, FBGN0015323, FBGN0040297, FBGN0028703	548	11	7918	5.25415	1	0.401862	42.108
GOTERM_MF_FAT	GO:0015368~calcium:cation antiporter activity	3	0.359281	0.0593226	FBGN0040030, FBGN0013995, FBGN0037238	548	6	7918	7.22445	1	0.512931	60.1956
Annotation Cluster 38	Enrichment Score: 2.1329534436045274
Category	Term	Count	%	PValue	Genes	List Total	Pop Hits	Pop Total	Fold Enrichment	Bonferroni	Benjamini	FDR
GOTERM_BP_FAT	GO:0060341~regulation of cellular localization	15	1.79641	0.000134643	FBGN0004574, FBGN0000352, FBGN0004875, FBGN0004242, FBGN0261385, FBGN0013343, FBGN0086913, FBGN0260003, FBGN0021776, FBGN0014396, FBGN0041585, FBGN0000253, FBGN0032485, FBGN0053547, FBGN0003371	534	68	7937	3.27867	0.223122	0.00370593	0.229501
GOTERM_BP_FAT	GO:0032880~regulation of protein localization	9	1.07784	0.00318477	FBGN0000352, FBGN0000017, FBGN0030286, FBGN0261385, FBGN0014396, FBGN0041585, FBGN0000253, FBGN0032485, FBGN0003371	534	38	7937	3.52025	0.997474	0.0538738	5.29756
GOTERM_BP_FAT	GO:0051223~regulation of protein transport	8	0.958084	0.00546125	FBGN0000352, FBGN0030286, FBGN0261385, FBGN0014396, FBGN0041585, FBGN0000253, FBGN0032485, FBGN0003371	534	33	7937	3.60322	0.999965	0.0840192	8.92111
GOTERM_BP_FAT	GO:0070201~regulation of establishment of protein localization	8	0.958084	0.00546125	FBGN0000352, FBGN0030286, FBGN0261385, FBGN0014396, FBGN0041585, FBGN0000253, FBGN0032485, FBGN0003371	534	33	7937	3.60322	0.999965	0.0840192	8.92111
GOTERM_BP_FAT	GO:0042306~regulation of protein import into nucleus	7	0.838323	0.013259	FBGN0000352, FBGN0261385, FBGN0014396, FBGN0041585, FBGN0000253, FBGN0032485, FBGN0003371	534	30	7937	3.4681	1	0.162635	20.3684
GOTERM_BP_FAT	GO:0033157~regulation of intracellular protein transport	7	0.838323	0.0155346	FBGN0000352, FBGN0261385, FBGN0014396, FBGN0041585, FBGN0000253, FBGN0032485, FBGN0003371	534	31	7937	3.35623	1	0.181024	23.4447
GOTERM_BP_FAT	GO:0046822~regulation of nucleocytoplasmic transport	7	0.838323	0.0208683	FBGN0000352, FBGN0261385, FBGN0014396, FBGN0041585, FBGN0000253, FBGN0032485, FBGN0003371	534	33	7937	3.15282	1	0.21658	30.2224
GOTERM_BP_FAT	GO:0032386~regulation of intracellular transport	7	0.838323	0.0239497	FBGN0000352, FBGN0261385, FBGN0014396, FBGN0041585, FBGN0000253, FBGN0032485, FBGN0003371	534	34	7937	3.06009	1	0.235816	33.8762
GOTERM_BP_FAT	GO:0042990~regulation of transcription factor import into nucleus	5	0.598802	0.0483037	FBGN0000352, FBGN0261385, FBGN0041585, FBGN0000253, FBGN0032485	534	21	7937	3.53888	1	0.37133	57.036
Annotation Cluster 39	Enrichment Score: 2.119630646562119
Category	Term	Count	%	PValue	Genes	List Total	Pop Hits	Pop Total	Fold Enrichment	Bonferroni	Benjamini	FDR
SP_PIR_KEYWORDS	Neurotransmitter biosynthesis	5	0.598802	6.57987e-05	FBGN0010329, FBGN0038641, FBGN0004516, FBGN0005626, FBGN0000303	794	5	12980	16.3476	0.0183201	0.00088009	0.0870142
GOTERM_BP_FAT	GO:0042136~neurotransmitter biosynthetic process	5	0.598802	9.52518e-05	FBGN0010329, FBGN0038641, FBGN0004516, FBGN0005626, FBGN0000303	534	5	7937	14.8633	0.163564	0.00278682	0.16241
GOTERM_BP_FAT	GO:0042133~neurotransmitter metabolic process	5	0.598802	0.000597748	FBGN0010329, FBGN0038641, FBGN0004516, FBGN0005626, FBGN0000303	534	7	7937	10.6166	0.674083	0.0134166	1.01509
GOTERM_BP_FAT	GO:0009309~amine biosynthetic process	10	1.1976	0.00354931	FBGN0003423, FBGN0010329, FBGN0038641, FBGN0037138, FBGN0041607, FBGN0005619, FBGN0000153, FBGN0005626, FBGN0001145, FBGN0000303	534	47	7937	3.1624	0.998728	0.0588071	5.88679
GOTERM_BP_FAT	GO:0042439~ethanolamine and derivative metabolic process	4	0.479042	0.0186408	FBGN0003656, FBGN0010329, FBGN0038641, FBGN0000303	534	9	7937	6.60591	1	0.200125	27.4637
GOTERM_BP_FAT	GO:0006575~cellular amino acid derivative metabolic process	10	1.1976	0.0196671	FBGN0003656, FBGN0010329, FBGN0038641, FBGN0004516, FBGN0005619, FBGN0000527, FBGN0036927, FBGN0005626, FBGN0039349, FBGN0000303	534	61	7937	2.43661	1	0.206518	28.7472
GOTERM_BP_FAT	GO:0042398~cellular amino acid derivative biosynthetic process	6	0.718563	0.0232057	FBGN0010329, FBGN0038641, FBGN0004516, FBGN0005619, FBGN0005626, FBGN0000303	534	25	7937	3.56719	1	0.234181	33.0109
GOTERM_BP_FAT	GO:0006576~biogenic amine metabolic process	7	0.838323	0.0273214	FBGN0003656, FBGN0010329, FBGN0038641, FBGN0005619, FBGN0000527, FBGN0005626, FBGN0000303	534	35	7937	2.97266	1	0.254313	37.6676
GOTERM_BP_FAT	GO:0042401~biogenic amine biosynthetic process	5	0.598802	0.0289311	FBGN0010329, FBGN0038641, FBGN0005619, FBGN0005626, FBGN0000303	534	18	7937	4.12869	1	0.263474	39.4046
GOTERM_BP_FAT	GO:0018958~phenol metabolic process	4	0.479042	0.0420093	FBGN0010329, FBGN0005619, FBGN0000527, FBGN0005626	534	12	7937	4.95443	1	0.336721	51.9209
GOTERM_BP_FAT	GO:0009712~catechol metabolic process	4	0.479042	0.0420093	FBGN0010329, FBGN0005619, FBGN0000527, FBGN0005626	534	12	7937	4.95443	1	0.336721	51.9209
GOTERM_BP_FAT	GO:0006584~catecholamine metabolic process	4	0.479042	0.0420093	FBGN0010329, FBGN0005619, FBGN0000527, FBGN0005626	534	12	7937	4.95443	1	0.336721	51.9209
GOTERM_BP_FAT	GO:0034311~diol metabolic process	4	0.479042	0.0420093	FBGN0010329, FBGN0005619, FBGN0000527, FBGN0005626	534	12	7937	4.95443	1	0.336721	51.9209
Annotation Cluster 40	Enrichment Score: 2.0519909339365183
Category	Term	Count	%	PValue	Genes	List Total	Pop Hits	Pop Total	Fold Enrichment	Bonferroni	Benjamini	FDR
INTERPRO	IPR017978:GPCR, family 3, C-terminal	5	0.598802	0.00372634	FBGN0019985, FBGN0260446, FBGN0051760, FBGN0027575, FBGN0051660	724	10	10196	7.04144	0.973352	0.0808473	5.70705
GOTERM_MF_FAT	GO:0008066~glutamate receptor activity	9	1.07784	0.00528104	FBGN0019985, FBGN0260446, FBGN0259215, FBGN0051760, FBGN0027575, FBGN0053513, FBGN0010399, FBGN0039927, FBGN0051660	548	40	7918	3.251	0.974644	0.10538	7.66624
INTERPRO	IPR001828:Extracellular ligand-binding receptor	7	0.838323	0.0068738	FBGN0019985, FBGN0260446, FBGN0027575, FBGN0053513, FBGN0010399, FBGN0039927, FBGN0261360	724	25	10196	3.9432	0.998766	0.130234	10.2884
KEGG_PATHWAY	dme04080:Neuroactive ligand-receptor interaction	7	0.838323	0.00934376	FBGN0019985, FBGN0260446, FBGN0052843, FBGN0027575, FBGN0053513, FBGN0010399, FBGN0000037	111	35	2054	3.7009	0.496062	0.204221	9.33403
INTERPRO	IPR017979:GPCR, family 3, conserved site	3	0.359281	0.0434835	FBGN0019985, FBGN0051760, FBGN0027575	724	5	10196	8.44972	1	0.496014	50.3304
Annotation Cluster 41	Enrichment Score: 2.027967820722507
Category	Term	Count	%	PValue	Genes	List Total	Pop Hits	Pop Total	Fold Enrichment	Bonferroni	Benjamini	FDR
INTERPRO	IPR002165:Plexin	5	0.598802	0.00139329	FBGN0011259, FBGN0031981, FBGN0025741, FBGN0025740, FBGN0039528	724	8	10196	8.8018	0.74175	0.0390361	2.17072
INTERPRO	IPR003659:Plexin/semaphorin/integrin	5	0.598802	0.00553014	FBGN0011259, FBGN0031981, FBGN0025741, FBGN0025740, FBGN0039528	724	11	10196	6.40131	0.995414	0.108248	8.35873
SMART	SM00423:PSI	5	0.598802	0.0120734	FBGN0011259, FBGN0031981, FBGN0025741, FBGN0025740, FBGN0039528	428	11	4824	5.12319	0.934184	0.156382	14.3645
INTERPRO	IPR001627:Semaphorin/CD100 antigen	3	0.359281	0.0830849	FBGN0011259, FBGN0025741, FBGN0025740	724	7	10196	6.03552	1	0.694641	74.4704
Annotation Cluster 42	Enrichment Score: 2.0241784810761145
Category	Term	Count	%	PValue	Genes	List Total	Pop Hits	Pop Total	Fold Enrichment	Bonferroni	Benjamini	FDR
GOTERM_BP_FAT	GO:0040007~growth	17	2.03593	0.00261695	FBGN0024913, FBGN0016694, FBGN0259212, FBGN0032840, FBGN0037203, FBGN0033159, FBGN0003301, FBGN0023388, FBGN0024248, FBGN0003380, FBGN0000479, FBGN0039914, FBGN0015609, FBGN0250785, FBGN0011603, FBGN0000535, FBGN0003371	534	110	7937	2.29705	0.992651	0.0470271	4.37283
GOTERM_BP_FAT	GO:0048588~developmental cell growth	8	0.958084	0.00310001	FBGN0003380, FBGN0000479, FBGN0033159, FBGN0015609, FBGN0003301, FBGN0011603, FBGN0000535, FBGN0024248	534	30	7937	3.96355	0.997037	0.0534394	5.16006
GOTERM_BP_FAT	GO:0016049~cell growth	10	1.1976	0.00411503	FBGN0024913, FBGN0003380, FBGN0259212, FBGN0000479, FBGN0033159, FBGN0015609, FBGN0003301, FBGN0011603, FBGN0000535, FBGN0024248	534	48	7937	3.09652	0.999561	0.0667034	6.79439
GOTERM_BP_FAT	GO:0032535~regulation of cellular component size	14	1.67665	0.0146944	FBGN0024913, FBGN0259212, FBGN0033159, FBGN0041188, FBGN0003301, FBGN0024248, FBGN0003380, FBGN0000017, FBGN0000479, FBGN0015609, FBGN0041111, FBGN0011603, FBGN0000535, FBGN0031005	534	99	7937	2.10188	1	0.174218	22.3222
GOTERM_BP_FAT	GO:0048589~developmental growth	12	1.43713	0.0173288	FBGN0003380, FBGN0259212, FBGN0000479, FBGN0033159, FBGN0250785, FBGN0015609, FBGN0003301, FBGN0011603, FBGN0023388, FBGN0000535, FBGN0003371, FBGN0024248	534	80	7937	2.22949	1	0.190598	25.7909
GOTERM_BP_FAT	GO:0008361~regulation of cell size	11	1.31737	0.027538	FBGN0024913, FBGN0003380, FBGN0259212, FBGN0000479, FBGN0033159, FBGN0015609, FBGN0003301, FBGN0041111, FBGN0011603, FBGN0000535, FBGN0024248	534	75	7937	2.17995	1	0.254832	37.904
GOTERM_BP_FAT	GO:0048675~axon extension	5	0.598802	0.0289311	FBGN0003380, FBGN0000479, FBGN0033159, FBGN0015609, FBGN0003301	534	18	7937	4.12869	1	0.263474	39.4046
Annotation Cluster 43	Enrichment Score: 2.021018817370132
Category	Term	Count	%	PValue	Genes	List Total	Pop Hits	Pop Total	Fold Enrichment	Bonferroni	Benjamini	FDR
GOTERM_BP_FAT	GO:0050803~regulation of synapse structure and activity	13	1.55689	7.30041e-06	FBGN0000635, FBGN0259108, FBGN0003392, FBGN0003380, FBGN0000017, FBGN0004242, FBGN0043362, FBGN0014001, FBGN0003165, FBGN0028734, FBGN0038659, FBGN0085447, FBGN0030600	534	40	7937	4.83057	0.0135951	0.000318282	0.0124564
GOTERM_BP_FAT	GO:0044087~regulation of cellular component biogenesis	14	1.67665	0.00239281	FBGN0004574, FBGN0259108, FBGN0004875, FBGN0003721, FBGN0004242, FBGN0051363, FBGN0003165, FBGN0028734, FBGN0041188, FBGN0013343, FBGN0000635, FBGN0021776, FBGN0000017, FBGN0030600	534	80	7937	2.60108	0.988801	0.0434997	4.00547
GOTERM_BP_FAT	GO:0016202~regulation of striated muscle tissue development	8	0.958084	0.00310001	FBGN0000635, FBGN0259108, FBGN0000017, FBGN0003285, FBGN0003165, FBGN0028734, FBGN0028369, FBGN0030600	534	30	7937	3.96355	0.997037	0.0534394	5.16006
GOTERM_BP_FAT	GO:0048634~regulation of muscle development	8	0.958084	0.00546125	FBGN0000635, FBGN0259108, FBGN0000017, FBGN0003285, FBGN0003165, FBGN0028734, FBGN0028369, FBGN0030600	534	33	7937	3.60322	0.999965	0.0840192	8.92111
GOTERM_BP_FAT	GO:0050807~regulation of synapse organization	7	0.838323	0.0112272	FBGN0000635, FBGN0259108, FBGN0000017, FBGN0043362, FBGN0003165, FBGN0028734, FBGN0030600	534	29	7937	3.58769	1	0.145138	17.5237
GOTERM_BP_FAT	GO:0008582~regulation of synaptic growth at neuromuscular junction	6	0.718563	0.0135742	FBGN0000635, FBGN0259108, FBGN0000017, FBGN0003165, FBGN0028734, FBGN0030600	534	22	7937	4.05363	1	0.163023	20.8014
GOTERM_BP_FAT	GO:0051147~regulation of muscle cell differentiation	6	0.718563	0.0135742	FBGN0000635, FBGN0259108, FBGN0000017, FBGN0003165, FBGN0028734, FBGN0030600	534	22	7937	4.05363	1	0.163023	20.8014
GOTERM_BP_FAT	GO:0051153~regulation of striated muscle cell differentiation	6	0.718563	0.0135742	FBGN0000635, FBGN0259108, FBGN0000017, FBGN0003165, FBGN0028734, FBGN0030600	534	22	7937	4.05363	1	0.163023	20.8014
GOTERM_BP_FAT	GO:0048641~regulation of skeletal muscle tissue development	6	0.718563	0.0135742	FBGN0000635, FBGN0259108, FBGN0000017, FBGN0003165, FBGN0028734, FBGN0030600	534	22	7937	4.05363	1	0.163023	20.8014
GOTERM_BP_FAT	GO:0048742~regulation of skeletal muscle fiber development	6	0.718563	0.0135742	FBGN0000635, FBGN0259108, FBGN0000017, FBGN0003165, FBGN0028734, FBGN0030600	534	22	7937	4.05363	1	0.163023	20.8014
GOTERM_BP_FAT	GO:0051963~regulation of synaptogenesis	6	0.718563	0.0164112	FBGN0000635, FBGN0259108, FBGN0000017, FBGN0003165, FBGN0028734, FBGN0030600	534	23	7937	3.87738	1	0.183547	24.5996
GOTERM_BP_FAT	GO:0040008~regulation of growth	13	1.55689	0.0426042	FBGN0000635, FBGN0259108, FBGN0011676, FBGN0000017, FBGN0032840, FBGN0041094, FBGN0003165, FBGN0028734, FBGN0013733, FBGN0015513, FBGN0030600, FBGN0037015, FBGN0024248	534	103	7937	1.87595	1	0.337871	52.4278
GOTERM_BP_FAT	GO:0048638~regulation of developmental growth	7	0.838323	0.0488206	FBGN0000635, FBGN0259108, FBGN0000017, FBGN0003165, FBGN0028734, FBGN0013733, FBGN0030600	534	40	7937	2.60108	1	0.373063	57.4325
GOTERM_BP_FAT	GO:0051961~negative regulation of nervous system development	3	0.359281	0.0962464	FBGN0000017, FBGN0028734, FBGN0030600	534	8	7937	5.57374	1	0.560192	82.215
GOTERM_BP_FAT	GO:0051964~negative regulation of synaptogenesis	3	0.359281	0.0962464	FBGN0000017, FBGN0028734, FBGN0030600	534	8	7937	5.57374	1	0.560192	82.215
Annotation Cluster 44	Enrichment Score: 2.009089643230521
Category	Term	Count	%	PValue	Genes	List Total	Pop Hits	Pop Total	Fold Enrichment	Bonferroni	Benjamini	FDR
GOTERM_BP_FAT	GO:0042462~eye photoreceptor cell development	11	1.31737	0.00279424	FBGN0046704, FBGN0000464, FBGN0044323, FBGN0086911, FBGN0005619, FBGN0003310, FBGN0041111, FBGN0031414, FBGN0027356, FBGN0013725, FBGN0259220	534	54	7937	3.02771	0.994734	0.0491961	4.66247
GOTERM_BP_FAT	GO:0042461~photoreceptor cell development	12	1.43713	0.00284446	FBGN0003053, FBGN0046704, FBGN0000464, FBGN0044323, FBGN0086911, FBGN0005619, FBGN0003310, FBGN0041111, FBGN0031414, FBGN0027356, FBGN0013725, FBGN0259220	534	63	7937	2.8311	0.995209	0.0495942	4.74436
GOTERM_BP_FAT	GO:0007423~sensory organ development	43	5.1497	0.00372372	FBGN0019650, FBGN0041188, FBGN0003310, FBGN0031414, FBGN0011817, FBGN0013725, FBGN0000497, FBGN0000635, FBGN0046704, FBGN0000464, FBGN0043884, FBGN0086911, FBGN0015371, FBGN0016076, FBGN0015609, FBGN0032105, FBGN0027356, FBGN0002609, FBGN0003371, FBGN0031005, FBGN0000382, FBGN0003053, FBGN0259108, FBGN0016977, FBGN0259212, FBGN0044323, FBGN0017590, FBGN0025743, FBGN0039283, FBGN0013733, FBGN00115…	534	410	7937	1.55883	0.999084	0.0610735	6.16749
GOTERM_BP_FAT	GO:0042051~compound eye photoreceptor development	10	1.1976	0.00807202	FBGN0046704, FBGN0000464, FBGN0044323, FBGN0005619, FBGN0003310, FBGN0041111, FBGN0031414, FBGN0027356, FBGN0013725, FBGN0259220	534	53	7937	2.8044	1	0.116221	12.916
GOTERM_BP_FAT	GO:0001654~eye development	35	4.19162	0.00870979	FBGN0019650, FBGN0041188, FBGN0003310, FBGN0031414, FBGN0011817, FBGN0013725, FBGN0000497, FBGN0000635, FBGN0046704, FBGN0043884, FBGN0000464, FBGN0086911, FBGN0015371, FBGN0015609, FBGN0027356, FBGN0002609, FBGN0031005, FBGN0000382, FBGN0259108, FBGN0003053, FBGN0259212, FBGN0044323, FBGN0017590, FBGN0025743, FBGN0039283, FBGN0011591, FBGN0051774, FBGN0003345, FBGN0003285, FBGN0004859, FBGN00217…	534	332	7937	1.56691	1	0.12116	13.8665
GOTERM_BP_FAT	GO:0048749~compound eye development	33	3.9521	0.00876215	FBGN0019650, FBGN0041188, FBGN0003310, FBGN0031414, FBGN0011817, FBGN0013725, FBGN0000497, FBGN0046704, FBGN0043884, FBGN0000464, FBGN0086911, FBGN0015371, FBGN0015609, FBGN0027356, FBGN0002609, FBGN0031005, FBGN0000382, FBGN0259108, FBGN0003053, FBGN0259212, FBGN0044323, FBGN0017590, FBGN0025743, FBGN0039283, FBGN0011591, FBGN0051774, FBGN0003345, FBGN0003285, FBGN0021764, FBGN0043362, FBGN00056…	534	308	7937	1.5925	1	0.120953	13.9441
GOTERM_BP_FAT	GO:0048592~eye morphogenesis	29	3.47305	0.0134106	FBGN0003310, FBGN0031414, FBGN0011817, FBGN0013725, FBGN0000497, FBGN0000635, FBGN0046704, FBGN0043884, FBGN0000464, FBGN0086911, FBGN0015371, FBGN0015609, FBGN0027356, FBGN0031005, FBGN0000382, FBGN0003053, FBGN0044323, FBGN0259212, FBGN0017590, FBGN0025743, FBGN0011591, FBGN0051774, FBGN0003345, FBGN0003285, FBGN0004859, FBGN0021764, FBGN0005619, FBGN0041111, FBGN0259220	534	269	7937	1.60236	1	0.163287	20.5769
GOTERM_BP_FAT	GO:0001745~compound eye morphogenesis	27	3.23353	0.0169802	FBGN0000382, FBGN0003053, FBGN0259212, FBGN0044323, FBGN0017590, FBGN0025743, FBGN0003310, FBGN0011591, FBGN0031414, FBGN0011817, FBGN0013725, FBGN0000497, FBGN0051774, FBGN0003345, FBGN0046704, FBGN0000464, FBGN0043884, FBGN0003285, FBGN0086911, FBGN0021764, FBGN0015371, FBGN0015609, FBGN0005619, FBGN0041111, FBGN0027356, FBGN0259220, FBGN0031005	534	250	7937	1.60524	1	0.188211	25.3404
GOTERM_BP_FAT	GO:0001754~eye photoreceptor cell differentiation	15	1.79641	0.0229617	FBGN0000382, FBGN0044323, FBGN0017590, FBGN0025743, FBGN0003310, FBGN0031414, FBGN0013725, FBGN0046704, FBGN0043884, FBGN0000464, FBGN0086911, FBGN0005619, FBGN0041111, FBGN0027356, FBGN0259220	534	116	7937	1.92198	1	0.233239	32.7247
GOTERM_BP_FAT	GO:0046530~photoreceptor cell differentiation	16	1.91617	0.0241704	FBGN0000382, FBGN0003053, FBGN0044323, FBGN0017590, FBGN0025743, FBGN0003310, FBGN0031414, FBGN0013725, FBGN0046704, FBGN0043884, FBGN0000464, FBGN0086911, FBGN0005619, FBGN0041111, FBGN0027356, FBGN0259220	534	128	7937	1.85791	1	0.235308	34.131
GOTERM_BP_FAT	GO:0001751~compound eye photoreceptor cell differentiation	14	1.67665	0.0344743	FBGN0000382, FBGN0044323, FBGN0017590, FBGN0025743, FBGN0003310, FBGN0031414, FBGN0013725, FBGN0046704, FBGN0000464, FBGN0043884, FBGN0005619, FBGN0041111, FBGN0027356, FBGN0259220	534	111	7937	1.87465	1	0.301942	45.0439
Annotation Cluster 45	Enrichment Score: 1.973172017123746
Category	Term	Count	%	PValue	Genes	List Total	Pop Hits	Pop Total	Fold Enrichment	Bonferroni	Benjamini	FDR
SP_PIR_KEYWORDS	muscle protein	7	0.838323	0.000240481	FBGN0002773, FBGN0002772, FBGN0003721, FBGN0003149, FBGN0004117, FBGN0004028, FBGN0004169	794	16	12980	7.15208	0.0653501	0.00269968	0.31768
GOTERM_CC_FAT	GO:0005859~muscle myosin complex	3	0.359281	0.0535252	FBGN0002773, FBGN0002772, FBGN0003149	381	5	4786	7.53701	1	0.302298	52.0727
SP_PIR_KEYWORDS	myosin	4	0.479042	0.0935071	FBGN0002773, FBGN0002772, FBGN0003149, FBGN0040299	794	18	12980	3.6328	1	0.321954	72.7136
Annotation Cluster 46	Enrichment Score: 1.9697053546975156
Category	Term	Count	%	PValue	Genes	List Total	Pop Hits	Pop Total	Fold Enrichment	Bonferroni	Benjamini	FDR
GOTERM_BP_FAT	GO:0019991~septate junction assembly	6	0.718563	0.00421329	FBGN0036299, FBGN0015777, FBGN0025631, FBGN0002921, FBGN0250785, FBGN0001122	534	17	7937	5.24587	0.999635	0.0676608	6.95119
GOTERM_BP_FAT	GO:0045216~cell-cell junction organization	8	0.958084	0.00765288	FBGN0036299, FBGN0015777, FBGN0003392, FBGN0025631, FBGN0002921, FBGN0004167, FBGN0250785, FBGN0001122	534	35	7937	3.39732	0.999999	0.112231	12.286
GOTERM_BP_FAT	GO:0043297~apical junction assembly	7	0.838323	0.00784015	FBGN0036299, FBGN0015777, FBGN0025631, FBGN0002921, FBGN0004167, FBGN0250785, FBGN0001122	534	27	7937	3.85345	1	0.113938	12.568
GOTERM_BP_FAT	GO:0034330~cell junction organization	8	0.958084	0.00896462	FBGN0036299, FBGN0015777, FBGN0003392, FBGN0025631, FBGN0002921, FBGN0004167, FBGN0250785, FBGN0001122	534	36	7937	3.30295	1	0.1218	14.2435
GOTERM_BP_FAT	GO:0007043~cell-cell junction assembly	7	0.838323	0.0112272	FBGN0036299, FBGN0015777, FBGN0025631, FBGN0002921, FBGN0004167, FBGN0250785, FBGN0001122	534	29	7937	3.58769	1	0.145138	17.5237
GOTERM_BP_FAT	GO:0034329~cell junction assembly	7	0.838323	0.013259	FBGN0036299, FBGN0015777, FBGN0025631, FBGN0002921, FBGN0004167, FBGN0250785, FBGN0001122	534	30	7937	3.4681	1	0.162635	20.3684
GOTERM_BP_FAT	GO:0010001~glial cell differentiation	5	0.598802	0.0483037	FBGN0016977, FBGN0015777, FBGN0025631, FBGN0001122, FBGN0011701	534	21	7937	3.53888	1	0.37133	57.036
Annotation Cluster 47	Enrichment Score: 1.9194402866926596
Category	Term	Count	%	PValue	Genes	List Total	Pop Hits	Pop Total	Fold Enrichment	Bonferroni	Benjamini	FDR
GOTERM_BP_FAT	GO:0016192~vesicle-mediated transport	43	5.1497	0.00152864	FBGN0086372, FBGN0000346, FBGN0015024, FBGN0024921, FBGN0066101, FBGN0033159, FBGN0005586, FBGN0041188, FBGN0003310, FBGN0036411, FBGN0014859, FBGN0013343, FBGN0003499, FBGN0046704, FBGN0010300, FBGN0003392, FBGN0083963, FBGN0037521, FBGN0040395, FBGN0039774, FBGN0039900, FBGN0030286, FBGN0027356, FBGN0030412, FBGN0004574, FBGN0044323, FBGN0004242, FBGN0004575, FBGN0029687, FBGN0025726, FBGN00357…	534	391	7937	1.63458	0.94321	0.0306972	2.57663
GOTERM_BP_FAT	GO:0016044~membrane organization	34	4.07186	0.00835482	FBGN0086372, FBGN0000346, FBGN0015024, FBGN0024921, FBGN0066101, FBGN0033159, FBGN0041188, FBGN0036411, FBGN0014859, FBGN0013343, FBGN0034433, FBGN0003499, FBGN0010300, FBGN0003392, FBGN0083963, FBGN0037521, FBGN0040395, FBGN0039774, FBGN0004167, FBGN0030286, FBGN0027356, FBGN0044323, FBGN0035390, FBGN0004242, FBGN0261385, FBGN0011236, FBGN0038659, FBGN0023388, FBGN0030114, FBGN0003656, FBGN00351…	534	319	7937	1.58418	1	0.118252	13.3387
GOTERM_BP_FAT	GO:0010324~membrane invagination	26	3.11377	0.0405507	FBGN0086372, FBGN0000346, FBGN0015024, FBGN0024921, FBGN0066101, FBGN0033159, FBGN0041188, FBGN0036411, FBGN0014859, FBGN0003499, FBGN0010300, FBGN0003392, FBGN0083963, FBGN0037521, FBGN0040395, FBGN0030286, FBGN0027356, FBGN0044323, FBGN0004242, FBGN0011236, FBGN0038659, FBGN0023388, FBGN0030114, FBGN0004179, FBGN0016975, FBGN0051345	534	258	7937	1.49785	1	0.331127	50.6564
GOTERM_BP_FAT	GO:0006897~endocytosis	26	3.11377	0.0405507	FBGN0086372, FBGN0000346, FBGN0015024, FBGN0024921, FBGN0066101, FBGN0033159, FBGN0041188, FBGN0036411, FBGN0014859, FBGN0003499, FBGN0010300, FBGN0003392, FBGN0083963, FBGN0037521, FBGN0040395, FBGN0030286, FBGN0027356, FBGN0044323, FBGN0004242, FBGN0011236, FBGN0038659, FBGN0023388, FBGN0030114, FBGN0004179, FBGN0016975, FBGN0051345	534	258	7937	1.49785	1	0.331127	50.6564
Annotation Cluster 48	Enrichment Score: 1.889576507958684
Category	Term	Count	%	PValue	Genes	List Total	Pop Hits	Pop Total	Fold Enrichment	Bonferroni	Benjamini	FDR
GOTERM_MF_FAT	GO:0008509~anion transmembrane transporter activity	15	1.79641	0.0040172	FBGN0015558, FBGN0030529, FBGN0004244, FBGN0031424, FBGN0041150, FBGN0038799, FBGN0038337, FBGN0035293, FBGN0037895, FBGN0259111, FBGN0033558, FBGN0038354, FBGN0026439, FBGN0029950, FBGN0024315	548	92	7918	2.3558	0.938797	0.0835965	5.88323
GOTERM_MF_FAT	GO:0015296~anion:cation symporter activity	8	0.958084	0.0120899	FBGN0038799, FBGN0035293, FBGN0031424, FBGN0037895, FBGN0259111, FBGN0029950, FBGN0026439, FBGN0024315	548	37	7918	3.12409	0.999784	0.190257	16.7418
GOTERM_MF_FAT	GO:0015103~inorganic anion transmembrane transporter activity	7	0.838323	0.0441492	FBGN0038799, FBGN0038337, FBGN0031424, FBGN0259111, FBGN0038354, FBGN0024315, FBGN0041150	548	38	7918	2.66164	1	0.434336	49.3463
Annotation Cluster 49	Enrichment Score: 1.83403184243419
Category	Term	Count	%	PValue	Genes	List Total	Pop Hits	Pop Total	Fold Enrichment	Bonferroni	Benjamini	FDR
GOTERM_BP_FAT	GO:0007613~memory	9	1.07784	0.00221856	FBGN0000635, FBGN0003392, FBGN0010329, FBGN0017590, FBGN0003068, FBGN0000479, FBGN0010399, FBGN0003165, FBGN0003301	534	36	7937	3.71582	0.984461	0.0411925	3.71896
GOTERM_BP_FAT	GO:0007614~short-term memory	4	0.479042	0.00859369	FBGN0000635, FBGN0003392, FBGN0000479, FBGN0003301	534	7	7937	8.49331	1	0.120529	13.6942
GOTERM_BP_FAT	GO:0001661~conditioned taste aversion	3	0.359281	0.0129027	FBGN0003392, FBGN0000479, FBGN0003301	534	3	7937	14.8633	1	0.160694	19.8764
GOTERM_BP_FAT	GO:0007631~feeding behavior	6	0.718563	0.0364112	FBGN0003392, FBGN0032840, FBGN0000479, FBGN0040726, FBGN0003301, FBGN0003028	534	28	7937	3.18499	1	0.310575	46.895
GOTERM_BP_FAT	GO:0008306~associative learning	3	0.359281	0.0754524	FBGN0003392, FBGN0000479, FBGN0003301	534	7	7937	6.36998	1	0.489144	73.7802
Annotation Cluster 50	Enrichment Score: 1.8235098248000627
Category	Term	Count	%	PValue	Genes	List Total	Pop Hits	Pop Total	Fold Enrichment	Bonferroni	Benjamini	FDR
INTERPRO	IPR018488:Cyclic nucleotide-binding, conserved site	6	0.718563	0.000919856	FBGN0259145, FBGN0022382, FBGN0259243, FBGN0032187, FBGN0031808, FBGN0000535	724	12	10196	7.04144	0.590817	0.028414	1.43812
INTERPRO	IPR014710:RmlC-like jelly roll fold	7	0.838323	0.00268538	FBGN0259145, FBGN0003656, FBGN0022382, FBGN0259243, FBGN0085421, FBGN0032187, FBGN0000535	724	21	10196	4.69429	0.92654	0.0631905	4.14427
INTERPRO	IPR000595:Cyclic nucleotide-binding	7	0.838323	0.00347429	FBGN0259145, FBGN0003656, FBGN0022382, FBGN0259243, FBGN0085421, FBGN0032187, FBGN0000535	724	22	10196	4.48091	0.965932	0.0773101	5.33085
SMART	SM00100:cNMP	7	0.838323	0.0101603	FBGN0259145, FBGN0003656, FBGN0022382, FBGN0259243, FBGN0085421, FBGN0032187, FBGN0000535	428	22	4824	3.58624	0.898484	0.150745	12.2231
INTERPRO	IPR002373:cAMP/cGMP-dependent protein kinase	3	0.359281	0.014355	FBGN0022382, FBGN0259243, FBGN0085421	724	3	10196	14.0829	0.999999	0.240647	20.3551
GOTERM_MF_FAT	GO:0004690~cyclic nucleotide-dependent protein kinase activity	4	0.479042	0.0272877	FBGN0022382, FBGN0259243, FBGN0085421, FBGN0032187	548	10	7918	5.77956	1	0.341249	34.0817
GOTERM_MF_FAT	GO:0008603~cAMP-dependent protein kinase regulator activity	3	0.359281	0.0414152	FBGN0022382, FBGN0259243, FBGN0085421	548	5	7918	8.66934	1	0.42527	47.1194
GOTERM_BP_FAT	GO:0042325~regulation of phosphorylation	9	1.07784	0.068106	FBGN0051140, FBGN0022382, FBGN0259243, FBGN0085421, FBGN0030613, FBGN0085413, FBGN0025743, FBGN0015399, FBGN0023388	534	65	7937	2.05799	1	0.459435	69.9889
GOTERM_CC_FAT	GO:0005952~cAMP-dependent protein kinase complex	3	0.359281	0.0761459	FBGN0022382, FBGN0259243, FBGN0085421	381	6	4786	6.28084	1	0.385239	65.3164
GOTERM_MF_FAT	GO:0004691~cAMP-dependent protein kinase activity	3	0.359281	0.0793312	FBGN0022382, FBGN0259243, FBGN0085421	548	7	7918	6.19239	1	0.591919	71.2074
Annotation Cluster 51	Enrichment Score: 1.8198311966743663
Category	Term	Count	%	PValue	Genes	List Total	Pop Hits	Pop Total	Fold Enrichment	Bonferroni	Benjamini	FDR
PIR_SUPERFAMILY	PIRSF002385:B/K protein/synaptotagmin	4	0.479042	0.00351967	FBGN0004242, FBGN0039900, FBGN0028400, FBGN0261089	154	6	2596	11.2381	0.437136	0.437136	4.18104
INTERPRO	IPR000008:C2 calcium-dependent membrane targeting	9	1.07784	0.00840672	FBGN0004242, FBGN0025726, FBGN0039900, FBGN0028400, FBGN0035756, FBGN0015513, FBGN0261089, FBGN0039883, FBGN0053547	724	42	10196	3.01776	0.999725	0.15405	12.4434
PIR_SUPERFAMILY	PIRSF500233:synaptotagmin	3	0.359281	0.00995462	FBGN0004242, FBGN0028400, FBGN0261089	154	3	2596	16.8571	0.804214	0.557523	11.4131
INTERPRO	IPR018029:C2 membrane targeting protein	7	0.838323	0.0230809	FBGN0004242, FBGN0025726, FBGN0039900, FBGN0028400, FBGN0035756, FBGN0261089, FBGN0053547	724	32	10196	3.08063	1	0.3282	30.758
SMART	SM00239:C2	9	1.07784	0.028495	FBGN0004242, FBGN0025726, FBGN0039900, FBGN0028400, FBGN0035756, FBGN0015513, FBGN0261089, FBGN0039883, FBGN0053547	428	42	4824	2.41522	0.998459	0.302153	30.8616
INTERPRO	IPR001565:Synaptotagmin	3	0.359281	0.0622068	FBGN0004242, FBGN0039900, FBGN0028400	724	6	10196	7.04144	1	0.60576	63.6124
Annotation Cluster 52	Enrichment Score: 1.8098830859324024
Category	Term	Count	%	PValue	Genes	List Total	Pop Hits	Pop Total	Fold Enrichment	Bonferroni	Benjamini	FDR
GOTERM_MF_FAT	GO:0005262~calcium channel activity	7	0.838323	0.00603763	FBGN0028863, FBGN0011286, FBGN0001991, FBGN0259246, FBGN0041585, FBGN0259822, FBGN0002917	548	25	7918	4.04569	0.985047	0.113151	8.71849
GOTERM_BP_FAT	GO:0015674~di-, tri-valent inorganic cation transport	8	0.958084	0.0120708	FBGN0036299, FBGN0013995, FBGN0011286, FBGN0259214, FBGN0037238, FBGN0001991, FBGN0041585, FBGN0259822	534	38	7937	3.12911	1	0.152109	18.7163
GOTERM_BP_FAT	GO:0006816~calcium ion transport	7	0.838323	0.013259	FBGN0013995, FBGN0011286, FBGN0259214, FBGN0037238, FBGN0001991, FBGN0041585, FBGN0259822	534	30	7937	3.4681	1	0.162635	20.3684
SP_PIR_KEYWORDS	calcium transport	4	0.479042	0.059615	FBGN0011286, FBGN0037238, FBGN0001991, FBGN0041585	794	15	12980	4.35936	1	0.257544	55.655
Annotation Cluster 53	Enrichment Score: 1.7928209081717714
Category	Term	Count	%	PValue	Genes	List Total	Pop Hits	Pop Total	Fold Enrichment	Bonferroni	Benjamini	FDR
INTERPRO	IPR002017:Spectrin repeat	5	0.598802	0.00236778	FBGN0260003, FBGN0000667, FBGN0004167, FBGN0024277, FBGN0013733	724	9	10196	7.82382	0.899925	0.0573135	3.66264
INTERPRO	IPR018159:Spectrin/alpha-actinin	5	0.598802	0.00372634	FBGN0260003, FBGN0000667, FBGN0004167, FBGN0024277, FBGN0013733	724	10	10196	7.04144	0.973352	0.0808473	5.70705
SMART	SM00150:SPEC	5	0.598802	0.00825158	FBGN0260003, FBGN0000667, FBGN0004167, FBGN0024277, FBGN0013733	428	10	4824	5.63551	0.843707	0.143301	10.0377
INTERPRO	IPR001715:Calponin-like actin-binding	7	0.838323	0.0230809	FBGN0260003, FBGN0000667, FBGN0034403, FBGN0004167, FBGN0013733, FBGN0029881, FBGN0053208	724	32	10196	3.08063	1	0.3282	30.758
INTERPRO	IPR001589:Actinin-type, actin-binding, conserved site	4	0.479042	0.0482393	FBGN0260003, FBGN0000667, FBGN0004167, FBGN0013733	724	12	10196	4.69429	1	0.527691	54.0784
SMART	SM00033:CH	7	0.838323	0.0583622	FBGN0260003, FBGN0000667, FBGN0034403, FBGN0004167, FBGN0013733, FBGN0029881, FBGN0053208	428	32	4824	2.46554	0.999999	0.457886	53.5919
SP_PIR_KEYWORDS	actin-binding	7	0.838323	0.0596084	FBGN0260003, FBGN0003721, FBGN0000667, FBGN0004167, FBGN0004028, FBGN0261385, FBGN0013733	794	46	12980	2.48768	1	0.261387	55.6509
Annotation Cluster 54	Enrichment Score: 1.7560285691147053
Category	Term	Count	%	PValue	Genes	List Total	Pop Hits	Pop Total	Fold Enrichment	Bonferroni	Benjamini	FDR
GOTERM_MF_FAT	GO:0016814~hydrolase activity, acting on carbon-nitrogen (but not peptide) bonds, in cyclic amidines	6	0.718563	0.0100406	FBGN0038173, FBGN0003162, FBGN0028658, FBGN0026086, FBGN0051719, FBGN0036752	548	20	7918	4.33467	0.999091	0.168314	14.1019
GOTERM_MF_FAT	GO:0004000~adenosine deaminase activity	4	0.479042	0.0141254	FBGN0038173, FBGN0028658, FBGN0026086, FBGN0036752	548	8	7918	7.22445	0.999948	0.214004	19.2887
GOTERM_MF_FAT	GO:0019239~deaminase activity	5	0.598802	0.0380322	FBGN0038173, FBGN0028658, FBGN0026086, FBGN0051719, FBGN0036752	548	19	7918	3.80234	1	0.416194	44.2373
Annotation Cluster 55	Enrichment Score: 1.7498327792039137
Category	Term	Count	%	PValue	Genes	List Total	Pop Hits	Pop Total	Fold Enrichment	Bonferroni	Benjamini	FDR
GOTERM_CC_FAT	GO:0005874~microtubule	17	2.03593	0.00328012	FBGN0259108, FBGN0000352, FBGN0003888, FBGN0031955, FBGN0030268, FBGN0003886, FBGN0051363, FBGN0039869, FBGN0013733, FBGN0033403, FBGN0015600, FBGN0011760, FBGN0003392, FBGN0003885, FBGN0019968, FBGN0026620, FBGN0036391	381	96	4786	2.22446	0.628029	0.0359647	4.29759
SP_PIR_KEYWORDS	motor protein	10	1.1976	0.00339608	FBGN0011760, FBGN0002773, FBGN0000352, FBGN0031955, FBGN0003392, FBGN0002772, FBGN0030268, FBGN0003149, FBGN0040299, FBGN0019968	794	51	12980	3.20541	0.615542	0.0277238	4.40076
SP_PIR_KEYWORDS	microtubule	11	1.31737	0.00878222	FBGN0011760, FBGN0259108, FBGN0000352, FBGN0003888, FBGN0031955, FBGN0003392, FBGN0003886, FBGN0030268, FBGN0051363, FBGN0019968, FBGN0003885	794	69	12980	2.60614	0.916148	0.0600867	11.0147
GOTERM_MF_FAT	GO:0003774~motor activity	12	1.43713	0.0391108	FBGN0011760, FBGN0002773, FBGN0000352, FBGN0031955, FBGN0003392, FBGN0002772, FBGN0030268, FBGN0036195, FBGN0003149, FBGN0040299, FBGN0019968, FBGN0013811	548	88	7918	1.97031	1	0.41894	45.1718
GOTERM_BP_FAT	GO:0007018~microtubule-based movement	12	1.43713	0.088591	FBGN0011760, FBGN0259108, FBGN0000352, FBGN0003888, FBGN0031955, FBGN0003886, FBGN0030268, FBGN0036195, FBGN0040395, FBGN0019968, FBGN0003885, FBGN0013811	534	104	7937	1.715	1	0.535233	79.4618
SP_PIR_KEYWORDS	myosin	4	0.479042	0.0935071	FBGN0002773, FBGN0002772, FBGN0003149, FBGN0040299	794	18	12980	3.6328	1	0.321954	72.7136
Annotation Cluster 56	Enrichment Score: 1.745915909146741
Category	Term	Count	%	PValue	Genes	List Total	Pop Hits	Pop Total	Fold Enrichment	Bonferroni	Benjamini	FDR
GOTERM_BP_FAT	GO:0007523~larval visceral muscle development	4	0.479042	0.0027187	FBGN0010389, FBGN0024189, FBGN0028369, FBGN0015513	534	5	7937	11.8906	0.993931	0.0483504	4.53916
GOTERM_BP_FAT	GO:0007522~visceral muscle development	4	0.479042	0.0253238	FBGN0010389, FBGN0024189, FBGN0028369, FBGN0015513	534	10	7937	5.94532	1	0.242702	35.4469
GOTERM_BP_FAT	GO:0002164~larval development	9	1.07784	0.084016	FBGN0010389, FBGN0003162, FBGN0024189, FBGN0004924, FBGN0033652, FBGN0028369, FBGN0015513, FBGN0005640, FBGN0259745	534	68	7937	1.9672	1	0.518719	77.6298
Annotation Cluster 57	Enrichment Score: 1.7397581110227027
Category	Term	Count	%	PValue	Genes	List Total	Pop Hits	Pop Total	Fold Enrichment	Bonferroni	Benjamini	FDR
UP_SEQ_FEATURE	domain:Fibronectin type-III 2	6	0.718563	0.00378871	FBGN0010473, FBGN0000635, FBGN0000464, FBGN0021764, FBGN0004370, FBGN0004369	226	15	2975	5.26549	0.960903	0.206697	5.70738
UP_SEQ_FEATURE	domain:Fibronectin type-III 1	6	0.718563	0.00378871	FBGN0010473, FBGN0000635, FBGN0000464, FBGN0021764, FBGN0004370, FBGN0004369	226	15	2975	5.26549	0.960903	0.206697	5.70738
INTERPRO	IPR000242:Protein-tyrosine phosphatase, receptor/non-receptor type	6	0.718563	0.00533758	FBGN0000382, FBGN0000464, FBGN0259227, FBGN0004370, FBGN0004369, FBGN0031294	724	17	10196	4.97043	0.994465	0.106823	8.07902
GOTERM_MF_FAT	GO:0019198~transmembrane receptor protein phosphatase activity	4	0.479042	0.00930096	FBGN0000464, FBGN0004370, FBGN0004369, FBGN0031294	548	7	7918	8.25652	0.998474	0.164847	13.1301
SMART	SM00194:PTPc	6	0.718563	0.0134093	FBGN0000382, FBGN0000464, FBGN0259227, FBGN0004370, FBGN0004369, FBGN0031294	428	17	4824	3.97801	0.951393	0.162959	15.8311
SP_PIR_KEYWORDS	tyrosine-specific phosphatase	4	0.479042	0.0144525	FBGN0000382, FBGN0000464, FBGN0004370, FBGN0004369	794	9	12980	7.2656	0.983274	0.0816943	17.5186
UP_SEQ_FEATURE	active site:Phosphocysteine intermediate	4	0.479042	0.0179752	FBGN0000382, FBGN0000464, FBGN0004370, FBGN0004369	226	8	2975	6.58186	1	0.539076	24.4835
SP_PIR_KEYWORDS	phosphoric monoester hydrolase	5	0.598802	0.0360085	FBGN0000382, FBGN0000464, FBGN0004370, FBGN0004366, FBGN0004369	794	21	12980	3.89229	0.999967	0.17373	38.4406
UP_SEQ_FEATURE	domain:Fibronectin type-III 3	4	0.479042	0.0447334	FBGN0000464, FBGN0021764, FBGN0004370, FBGN0004369	226	11	2975	4.78681	1	0.764848	50.7627
INTERPRO	IPR000387:Dual-specific/protein-tyrosine phosphatase, conserved region	6	0.718563	0.0575605	FBGN0000382, FBGN0000464, FBGN0259227, FBGN0004370, FBGN0004369, FBGN0031294	724	30	10196	2.81657	1	0.581964	60.6687
INTERPRO	IPR000387:Protein-tyrosine phosphatase	5	0.598802	0.0660466	FBGN0000382, FBGN0000464, FBGN0004370, FBGN0004369, FBGN0031294	724	22	10196	3.20065	1	0.62307	65.8881
GOTERM_MF_FAT	GO:0004725~protein tyrosine phosphatase activity	7	0.838323	0.0872996	FBGN0000382, FBGN0000464, FBGN0259227, FBGN0004370, FBGN0035124, FBGN0004369, FBGN0031294	548	45	7918	2.24761	1	0.617311	74.7411
Annotation Cluster 58	Enrichment Score: 1.7211225023682903
Category	Term	Count	%	PValue	Genes	List Total	Pop Hits	Pop Total	Fold Enrichment	Bonferroni	Benjamini	FDR
GOTERM_BP_FAT	GO:0043269~regulation of ion transport	4	0.479042	0.00516686	FBGN0053516, FBGN0085442, FBGN0041585, FBGN0000253	534	6	7937	9.90886	0.99994	0.0803228	8.45998
GOTERM_BP_FAT	GO:0034762~regulation of transmembrane transport	3	0.359281	0.0246608	FBGN0053516, FBGN0041585, FBGN0000253	534	4	7937	11.1475	1	0.2383	34.6935
GOTERM_BP_FAT	GO:0022898~regulation of transmembrane transporter activity	3	0.359281	0.0246608	FBGN0053516, FBGN0041585, FBGN0000253	534	4	7937	11.1475	1	0.2383	34.6935
GOTERM_BP_FAT	GO:0032412~regulation of ion transmembrane transporter activity	3	0.359281	0.0246608	FBGN0053516, FBGN0041585, FBGN0000253	534	4	7937	11.1475	1	0.2383	34.6935
GOTERM_BP_FAT	GO:0032409~regulation of transporter activity	3	0.359281	0.0246608	FBGN0053516, FBGN0041585, FBGN0000253	534	4	7937	11.1475	1	0.2383	34.6935
GOTERM_BP_FAT	GO:0034765~regulation of ion transmembrane transport	3	0.359281	0.0246608	FBGN0053516, FBGN0041585, FBGN0000253	534	4	7937	11.1475	1	0.2383	34.6935
Annotation Cluster 59	Enrichment Score: 1.708592961318228
Category	Term	Count	%	PValue	Genes	List Total	Pop Hits	Pop Total	Fold Enrichment	Bonferroni	Benjamini	FDR
UP_SEQ_FEATURE	domain:Fibronectin type-III 2	6	0.718563	0.00378871	FBGN0010473, FBGN0000635, FBGN0000464, FBGN0021764, FBGN0004370, FBGN0004369	226	15	2975	5.26549	0.960903	0.206697	5.70738
UP_SEQ_FEATURE	domain:Fibronectin type-III 1	6	0.718563	0.00378871	FBGN0010473, FBGN0000635, FBGN0000464, FBGN0021764, FBGN0004370, FBGN0004369	226	15	2975	5.26549	0.960903	0.206697	5.70738
UP_SEQ_FEATURE	domain:Fibronectin type-III 8	3	0.359281	0.0162347	FBGN0000464, FBGN0021764, FBGN0004370	226	3	2975	13.1637	0.999999	0.520828	22.3846
UP_SEQ_FEATURE	domain:Fibronectin type-III 9	3	0.359281	0.0162347	FBGN0000464, FBGN0021764, FBGN0004370	226	3	2975	13.1637	0.999999	0.520828	22.3846
UP_SEQ_FEATURE	domain:Fibronectin type-III 3	4	0.479042	0.0447334	FBGN0000464, FBGN0021764, FBGN0004370, FBGN0004369	226	11	2975	4.78681	1	0.764848	50.7627
UP_SEQ_FEATURE	domain:Fibronectin type-III 7	3	0.359281	0.0697354	FBGN0000464, FBGN0021764, FBGN0004370	226	6	2975	6.58186	1	0.845981	67.3431
UP_SEQ_FEATURE	domain:Fibronectin type-III 6	3	0.359281	0.0928733	FBGN0000464, FBGN0021764, FBGN0004370	226	7	2975	5.64159	1	0.894578	77.8881
Annotation Cluster 60	Enrichment Score: 1.6530328426131478
Category	Term	Count	%	PValue	Genes	List Total	Pop Hits	Pop Total	Fold Enrichment	Bonferroni	Benjamini	FDR
GOTERM_BP_FAT	GO:0001667~ameboidal cell migration	7	0.838323	0.018067	FBGN0000382, FBGN0003392, FBGN0010389, FBGN0005631, FBGN0020299, FBGN0003041, FBGN0003499	534	32	7937	3.25135	1	0.196788	26.7365
GOTERM_BP_FAT	GO:0042074~cell migration involved in gastrulation	3	0.359281	0.0246608	FBGN0010389, FBGN0020299, FBGN0003041	534	4	7937	11.1475	1	0.2383	34.6935
GOTERM_BP_FAT	GO:0008078~mesodermal cell migration	3	0.359281	0.0246608	FBGN0010389, FBGN0020299, FBGN0003041	534	4	7937	11.1475	1	0.2383	34.6935
Annotation Cluster 61	Enrichment Score: 1.6159143161089637
Category	Term	Count	%	PValue	Genes	List Total	Pop Hits	Pop Total	Fold Enrichment	Bonferroni	Benjamini	FDR
GOTERM_BP_FAT	GO:0009309~amine biosynthetic process	10	1.1976	0.00354931	FBGN0003423, FBGN0010329, FBGN0038641, FBGN0037138, FBGN0041607, FBGN0005619, FBGN0000153, FBGN0005626, FBGN0001145, FBGN0000303	534	47	7937	3.1624	0.998728	0.0588071	5.88679
GOTERM_BP_FAT	GO:0016053~organic acid biosynthetic process	9	1.07784	0.0632494	FBGN0051522, FBGN0003423, FBGN0034143, FBGN0037138, FBGN0041607, FBGN0038130, FBGN0000153, FBGN0001145, FBGN0053110	534	64	7937	2.09015	1	0.43891	67.2054
GOTERM_BP_FAT	GO:0046394~carboxylic acid biosynthetic process	9	1.07784	0.0632494	FBGN0051522, FBGN0003423, FBGN0034143, FBGN0037138, FBGN0041607, FBGN0038130, FBGN0000153, FBGN0001145, FBGN0053110	534	64	7937	2.09015	1	0.43891	67.2054
Annotation Cluster 62	Enrichment Score: 1.578388165680048
Category	Term	Count	%	PValue	Genes	List Total	Pop Hits	Pop Total	Fold Enrichment	Bonferroni	Benjamini	FDR
GOTERM_BP_FAT	GO:0009416~response to light stimulus	14	1.67665	0.0158936	FBGN0086372, FBGN0003888, FBGN0004574, FBGN0013995, FBGN0003423, FBGN0003380, FBGN0004623, FBGN0003068, FBGN0086778, FBGN0004366, FBGN0000153, FBGN0014396, FBGN0000253, FBGN0004646	534	100	7937	2.08086	1	0.181487	23.9197
GOTERM_BP_FAT	GO:0009628~response to abiotic stimulus	23	2.75449	0.0296379	FBGN0003888, FBGN0004574, FBGN0086372, FBGN0052423, FBGN0004623, FBGN0026575, FBGN0002921, FBGN0003301, FBGN0011817, FBGN0004646, FBGN0003392, FBGN0013995, FBGN0003423, FBGN0003380, FBGN0003068, FBGN0001228, FBGN0086778, FBGN0004366, FBGN0014396, FBGN0000153, FBGN0026086, FBGN0000253, FBGN0016975	534	214	7937	1.59746	1	0.267773	40.1529
GOTERM_BP_FAT	GO:0009314~response to radiation	14	1.67665	0.039063	FBGN0086372, FBGN0003888, FBGN0004574, FBGN0013995, FBGN0003423, FBGN0003380, FBGN0004623, FBGN0003068, FBGN0086778, FBGN0004366, FBGN0000153, FBGN0014396, FBGN0000253, FBGN0004646	534	113	7937	1.84147	1	0.32373	49.3344
Annotation Cluster 63	Enrichment Score: 1.572181125858354
Category	Term	Count	%	PValue	Genes	List Total	Pop Hits	Pop Total	Fold Enrichment	Bonferroni	Benjamini	FDR
GOTERM_BP_FAT	GO:0006468~protein amino acid phosphorylation	29	3.47305	0.00823084	FBGN0085385, FBGN0022800, FBGN0010389, FBGN0024179, FBGN0015024, FBGN0086899, FBGN0011817, FBGN0033791, FBGN0014001, FBGN0003093, FBGN0032105, FBGN0000253, FBGN0005640, FBGN0003371, FBGN0039908, FBGN0031030, FBGN0250823, FBGN0022382, FBGN0025743, FBGN0015772, FBGN0261360, FBGN0000017, FBGN0016930, FBGN0030613, FBGN0032187, FBGN0034644, FBGN0036742, FBGN0025936, FBGN0259220	534	259	7937	1.66423	1	0.117479	13.1536
SP_PIR_KEYWORDS	kinase	23	2.75449	0.0104302	FBGN0031030, FBGN0001186, FBGN0022800, FBGN0022382, FBGN0010389, FBGN0025743, FBGN0015024, FBGN0015772, FBGN0086899, FBGN0011817, FBGN0042711, FBGN0027932, FBGN0000017, FBGN0259243, FBGN0016930, FBGN0085413, FBGN0032187, FBGN0025936, FBGN0014001, FBGN0003093, FBGN0005640, FBGN0003371, FBGN0259220	794	212	12980	1.77356	0.947465	0.0677456	12.9522
GOTERM_MF_FAT	GO:0004672~protein kinase activity	29	3.47305	0.0334114	FBGN0085385, FBGN0022800, FBGN0010389, FBGN0024179, FBGN0015024, FBGN0086899, FBGN0011817, FBGN0033791, FBGN0014001, FBGN0003093, FBGN0000535, FBGN0005640, FBGN0003371, FBGN0039908, FBGN0031030, FBGN0250823, FBGN0022382, FBGN0025743, FBGN0015772, FBGN0261360, FBGN0000017, FBGN0259243, FBGN0085421, FBGN0016930, FBGN0032187, FBGN0025936, FBGN0036742, FBGN0085409, FBGN0259220	548	283	7918	1.48063	1	0.388186	40.0634
INTERPRO	IPR000719:Protein kinase, core	23	2.75449	0.054284	FBGN0031030, FBGN0085385, FBGN0022800, FBGN0250823, FBGN0010389, FBGN0024179, FBGN0025743, FBGN0015024, FBGN0015772, FBGN0261360, FBGN0086899, FBGN0011817, FBGN0033791, FBGN0000017, FBGN0016930, FBGN0032187, FBGN0025936, FBGN0014001, FBGN0003093, FBGN0005640, FBGN0003371, FBGN0039908, FBGN0259220	724	216	10196	1.49957	1	0.565587	58.4603
SP_PIR_KEYWORDS	atp-binding	45	5.38922	0.0884691	FBGN0053970, FBGN0000352, FBGN0022800, FBGN0010389, FBGN0030268, FBGN0024179, FBGN0000346, FBGN0015024, FBGN0040299, FBGN0015282, FBGN0086899, FBGN0003515, FBGN0011817, FBGN0013811, FBGN0035720, FBGN0052091, FBGN0085413, FBGN0004924, FBGN0029979, FBGN0014001, FBGN0003093, FBGN0005640, FBGN0019968, FBGN0003371, FBGN0039908, FBGN0001186, FBGN0031030, FBGN0031955, FBGN0250823, FBGN0039594, FBGN02592…	794	585	12980	1.25751	1	0.310537	70.6377
Annotation Cluster 64	Enrichment Score: 1.555898958771406
Category	Term	Count	%	PValue	Genes	List Total	Pop Hits	Pop Total	Fold Enrichment	Bonferroni	Benjamini	FDR
SP_PIR_KEYWORDS	Signal-anchor	10	1.1976	0.00295328	FBGN0015777, FBGN0031530, FBGN0034081, FBGN0032135, FBGN0024230, FBGN0003310, FBGN0014906, FBGN0011591, FBGN0050463, FBGN0259170	794	50	12980	3.26952	0.56443	0.0256375	3.8373
SP_PIR_KEYWORDS	golgi apparatus	10	1.1976	0.0787474	FBGN0086372, FBGN0040271, FBGN0031530, FBGN0034081, FBGN0032135, FBGN0024230, FBGN0003310, FBGN0011591, FBGN0050463, FBGN0259170	794	86	12980	1.90088	1	0.29107	66.2134
UP_SEQ_FEATURE	topological domain:Lumenal	9	1.07784	0.0924192	FBGN0003656, FBGN0031530, FBGN0034081, FBGN0032135, FBGN0024230, FBGN0003310, FBGN0011591, FBGN0050463, FBGN0259170	226	62	2975	1.91086	1	0.899782	77.7161
Annotation Cluster 65	Enrichment Score: 1.5250166428960379
Category	Term	Count	%	PValue	Genes	List Total	Pop Hits	Pop Total	Fold Enrichment	Bonferroni	Benjamini	FDR
UP_SEQ_FEATURE	DNA-binding region:Nuclear receptor	6	0.718563	0.00896267	FBGN0261239, FBGN0004865, FBGN0003862, FBGN0001078, FBGN0000448, FBGN0014859	226	18	2975	4.38791	0.999542	0.38155	13.0105
SP_PIR_KEYWORDS	zinc finger	9	1.07784	0.0115212	FBGN0261239, FBGN0004401, FBGN0004607, FBGN0004865, FBGN0004859, FBGN0003862, FBGN0011236, FBGN0004919, FBGN0000448	794	51	12980	2.88487	0.961468	0.0698054	14.2133
INTERPRO	IPR001628:Zinc finger, nuclear hormone receptor-type	6	0.718563	0.0169214	FBGN0261239, FBGN0004865, FBGN0003862, FBGN0001078, FBGN0000448, FBGN0014859	724	22	10196	3.84078	1	0.268505	23.5573
INTERPRO	IPR001723:Steroid hormone receptor	5	0.598802	0.0229681	FBGN0261239, FBGN0004865, FBGN0001078, FBGN0000448, FBGN0014859	724	16	10196	4.4009	1	0.331617	30.632
INTERPRO	IPR008946:Nuclear hormone receptor, ligand-binding	5	0.598802	0.0283928	FBGN0261239, FBGN0004865, FBGN0001078, FBGN0000448, FBGN0014859	724	17	10196	4.14202	1	0.377518	36.4525
INTERPRO	IPR000536:Nuclear hormone receptor, ligand-binding, core	5	0.598802	0.0283928	FBGN0261239, FBGN0004865, FBGN0001078, FBGN0000448, FBGN0014859	724	17	10196	4.14202	1	0.377518	36.4525
INTERPRO	IPR000324:Vitamin D receptor	5	0.598802	0.0283928	FBGN0261239, FBGN0004865, FBGN0001078, FBGN0000448, FBGN0014859	724	17	10196	4.14202	1	0.377518	36.4525
INTERPRO	IPR013088:Zinc finger, NHR/GATA-type	6	0.718563	0.0334753	FBGN0261239, FBGN0004865, FBGN0032223, FBGN0001078, FBGN0000448, FBGN0014859	724	26	10196	3.24989	1	0.418407	41.488
UP_SEQ_FEATURE	zinc finger region:NR C4-type	5	0.598802	0.0346395	FBGN0261239, FBGN0004865, FBGN0001078, FBGN0000448, FBGN0014859	226	17	2975	3.87168	1	0.700088	42.0615
GOTERM_MF_FAT	GO:0003707~steroid hormone receptor activity	5	0.598802	0.0380322	FBGN0261239, FBGN0004865, FBGN0001078, FBGN0000448, FBGN0014859	548	19	7918	3.80234	1	0.416194	44.2373
SMART	SM00399:ZnF_C4	6	0.718563	0.0395724	FBGN0261239, FBGN0004865, FBGN0003862, FBGN0001078, FBGN0000448, FBGN0014859	428	22	4824	3.07392	0.999882	0.378749	40.2775
SMART	SM00430:HOLI	5	0.598802	0.0570433	FBGN0261239, FBGN0004865, FBGN0001078, FBGN0000448, FBGN0014859	428	17	4824	3.31501	0.999998	0.465544	52.7552
UP_SEQ_FEATURE	region of interest:Ligand-binding	3	0.359281	0.0697354	FBGN0261239, FBGN0001078, FBGN0000448	226	6	2975	6.58186	1	0.845981	67.3431
GOTERM_MF_FAT	GO:0004879~ligand-dependent nuclear receptor activity	5	0.598802	0.0700078	FBGN0261239, FBGN0004865, FBGN0001078, FBGN0000448, FBGN0014859	548	23	7918	3.14107	1	0.550456	66.4883
Annotation Cluster 66	Enrichment Score: 1.5215616199408246
Category	Term	Count	%	PValue	Genes	List Total	Pop Hits	Pop Total	Fold Enrichment	Bonferroni	Benjamini	FDR
GOTERM_BP_FAT	GO:0019933~cAMP-mediated signaling	5	0.598802	0.0191362	FBGN0024944, FBGN0259243, FBGN0000479, FBGN0250910, FBGN0003301	534	16	7937	4.64478	1	0.203757	28.0859
GOTERM_BP_FAT	GO:0019935~cyclic-nucleotide-mediated signaling	5	0.598802	0.0237279	FBGN0024944, FBGN0259243, FBGN0000479, FBGN0250910, FBGN0003301	534	17	7937	4.37156	1	0.236329	33.6194
GOTERM_BP_FAT	GO:0019932~second-messenger-mediated signaling	6	0.718563	0.0600066	FBGN0024944, FBGN0259243, FBGN0000479, FBGN0250910, FBGN0004366, FBGN0003301	534	32	7937	2.78687	1	0.424503	65.2134
Annotation Cluster 67	Enrichment Score: 1.4912527330908465
Category	Term	Count	%	PValue	Genes	List Total	Pop Hits	Pop Total	Fold Enrichment	Bonferroni	Benjamini	FDR
GOTERM_BP_FAT	GO:0007584~response to nutrient	5	0.598802	0.0117115	FBGN0004921, FBGN0016694, FBGN0003392, FBGN0003380, FBGN0061515	534	14	7937	5.30832	1	0.149913	18.2104
GOTERM_BP_FAT	GO:0031667~response to nutrient levels	6	0.718563	0.0232057	FBGN0004921, FBGN0016694, FBGN0003392, FBGN0003380, FBGN0061515, FBGN0024248	534	25	7937	3.56719	1	0.234181	33.0109
GOTERM_BP_FAT	GO:0009991~response to extracellular stimulus	6	0.718563	0.0232057	FBGN0004921, FBGN0016694, FBGN0003392, FBGN0003380, FBGN0061515, FBGN0024248	534	25	7937	3.56719	1	0.234181	33.0109
GOTERM_BP_FAT	GO:0007637~proboscis extension reflex	3	0.359281	0.0563499	FBGN0004921, FBGN0003392, FBGN0003380	534	6	7937	7.43165	1	0.407163	62.8307
GOTERM_BP_FAT	GO:0060004~reflex	3	0.359281	0.0563499	FBGN0004921, FBGN0003392, FBGN0003380	534	6	7937	7.43165	1	0.407163	62.8307
GOTERM_BP_FAT	GO:0051780~behavioral response to nutrient	3	0.359281	0.0563499	FBGN0004921, FBGN0003392, FBGN0003380	534	6	7937	7.43165	1	0.407163	62.8307
Annotation Cluster 68	Enrichment Score: 1.4483263915211269
Category	Term	Count	%	PValue	Genes	List Total	Pop Hits	Pop Total	Fold Enrichment	Bonferroni	Benjamini	FDR
GOTERM_CC_FAT	GO:0005818~aster	4	0.479042	0.00828397	FBGN0021776, FBGN0013733, FBGN0019968, FBGN0026620	381	6	4786	8.37445	0.918231	0.0730675	10.5255
GOTERM_CC_FAT	GO:0000235~astral microtubule	3	0.359281	0.0178726	FBGN0013733, FBGN0019968, FBGN0026620	381	3	4786	12.5617	0.99561	0.139969	21.4248
GOTERM_CC_FAT	GO:0005876~spindle microtubule	5	0.598802	0.0584332	FBGN0030268, FBGN0013733, FBGN0019968, FBGN0026620, FBGN0015600	381	19	4786	3.30571	1	0.319957	55.291
GOTERM_CC_FAT	GO:0005881~cytoplasmic microtubule	3	0.359281	0.0761459	FBGN0013733, FBGN0019968, FBGN0026620	381	6	4786	6.28084	1	0.385239	65.3164
GOTERM_CC_FAT	GO:0005819~spindle	10	1.1976	0.0870233	FBGN0021776, FBGN0030268, FBGN0032723, FBGN0051363, FBGN0032105, FBGN0013733, FBGN0019968, FBGN0000253, FBGN0026620, FBGN0015600	381	68	4786	1.84731	1	0.415702	70.3957
Annotation Cluster 69	Enrichment Score: 1.4393519282148384
Category	Term	Count	%	PValue	Genes	List Total	Pop Hits	Pop Total	Fold Enrichment	Bonferroni	Benjamini	FDR
SP_PIR_KEYWORDS	carboxy-lyase	3	0.359281	0.0205921	FBGN0004516, FBGN0005619, FBGN0000153	794	4	12980	12.2607	0.997111	0.108315	24.0632
SP_PIR_KEYWORDS	carbon-carbon lyase	3	0.359281	0.0329402	FBGN0004516, FBGN0005619, FBGN0000153	794	5	12980	9.80856	0.999918	0.162712	35.7974
SP_PIR_KEYWORDS	pyridoxal phosphate	5	0.598802	0.070879	FBGN0004516, FBGN0005619, FBGN0000153, FBGN0036927, FBGN0004507	794	26	12980	3.14377	1	0.279569	62.1899
Annotation Cluster 70	Enrichment Score: 1.4289696629168727
Category	Term	Count	%	PValue	Genes	List Total	Pop Hits	Pop Total	Fold Enrichment	Bonferroni	Benjamini	FDR
GOTERM_BP_FAT	GO:0044271~nitrogen compound biosynthetic process	27	3.23353	0.00708432	FBGN0032946, FBGN0011676, FBGN0010329, FBGN0003162, FBGN0259214, FBGN0002921, FBGN0037138, FBGN0041607, FBGN0037989, FBGN0003301, FBGN0261360, FBGN0038295, FBGN0016691, FBGN0000303, FBGN0015777, FBGN0038173, FBGN0003423, FBGN0052000, FBGN0038641, FBGN0023416, FBGN0000153, FBGN0005619, FBGN0005671, FBGN0005626, FBGN0051719, FBGN0001145, FBGN0036752	534	233	7937	1.72236	0.999998	0.105139	11.4245
GOTERM_BP_FAT	GO:0006164~purine nucleotide biosynthetic process	14	1.67665	0.0758257	FBGN0032946, FBGN0015777, FBGN0038173, FBGN0052000, FBGN0259214, FBGN0023416, FBGN0002921, FBGN0037989, FBGN0005671, FBGN0261360, FBGN0003301, FBGN0038295, FBGN0016691, FBGN0036752	534	125	7937	1.66469	1	0.489343	73.9602
GOTERM_BP_FAT	GO:0006163~purine nucleotide metabolic process	14	1.67665	0.0961561	FBGN0032946, FBGN0015777, FBGN0038173, FBGN0052000, FBGN0259214, FBGN0023416, FBGN0002921, FBGN0037989, FBGN0005671, FBGN0261360, FBGN0003301, FBGN0038295, FBGN0016691, FBGN0036752	534	130	7937	1.60066	1	0.561402	82.1846
Annotation Cluster 71	Enrichment Score: 1.4018924980645624
Category	Term	Count	%	PValue	Genes	List Total	Pop Hits	Pop Total	Fold Enrichment	Bonferroni	Benjamini	FDR
GOTERM_CC_FAT	GO:0005834~heterotrimeric G-protein complex	6	0.718563	0.0175711	FBGN0024941, FBGN0004921, FBGN0259927, FBGN0004623, FBGN0001122, FBGN0023510	381	20	4786	3.7685	0.995185	0.141403	21.1017
GOTERM_CC_FAT	GO:0019897~extrinsic to plasma membrane	8	0.958084	0.0209762	FBGN0024941, FBGN0004921, FBGN0259927, FBGN0000017, FBGN0004623, FBGN0017590, FBGN0001122, FBGN0023510	381	36	4786	2.79148	0.998307	0.158408	24.6805
INTERPRO	IPR015898:G-protein, gamma-like subunit	3	0.359281	0.0434835	FBGN0024941, FBGN0004921, FBGN0259927	724	5	10196	8.44972	1	0.496014	50.3304
SMART	SM00224:GGL	3	0.359281	0.0652891	FBGN0024941, FBGN0004921, FBGN0259927	428	5	4824	6.76262	1	0.48189	57.7665
SP_PIR_KEYWORDS	GTP binding	4	0.479042	0.0935071	FBGN0004921, FBGN0004623, FBGN0005586, FBGN0001122	794	18	12980	3.6328	1	0.321954	72.7136
Annotation Cluster 72	Enrichment Score: 1.4002867018675516
Category	Term	Count	%	PValue	Genes	List Total	Pop Hits	Pop Total	Fold Enrichment	Bonferroni	Benjamini	FDR
GOTERM_MF_FAT	GO:0015296~anion:cation symporter activity	8	0.958084	0.0120899	FBGN0038799, FBGN0035293, FBGN0031424, FBGN0037895, FBGN0259111, FBGN0029950, FBGN0026439, FBGN0024315	548	37	7918	3.12409	0.999784	0.190257	16.7418
INTERPRO	IPR001734:Sodium/solute symporter	5	0.598802	0.0182255	FBGN0038641, FBGN0035293, FBGN0037895, FBGN0052669, FBGN0029950	724	15	10196	4.69429	1	0.281611	25.138
INTERPRO	IPR019900:Sodium/solute symporter, subgroup	4	0.479042	0.0718746	FBGN0035293, FBGN0037895, FBGN0052669, FBGN0029950	724	14	10196	4.02368	1	0.649937	69.0889
GOTERM_MF_FAT	GO:0015373~monovalent anion:sodium symporter activity	3	0.359281	0.0793312	FBGN0035293, FBGN0037895, FBGN0029950	548	7	7918	6.19239	1	0.591919	71.2074
GOTERM_MF_FAT	GO:0008507~sodium:iodide symporter activity	3	0.359281	0.0793312	FBGN0035293, FBGN0037895, FBGN0029950	548	7	7918	6.19239	1	0.591919	71.2074
Annotation Cluster 73	Enrichment Score: 1.373881329672663
Category	Term	Count	%	PValue	Genes	List Total	Pop Hits	Pop Total	Fold Enrichment	Bonferroni	Benjamini	FDR
GOTERM_MF_FAT	GO:0030371~translation repressor activity	4	0.479042	0.0141254	FBGN0011666, FBGN0010300, FBGN0003165, FBGN0260400	548	8	7918	7.22445	0.999948	0.214004	19.2887
GOTERM_MF_FAT	GO:0045182~translation regulator activity	4	0.479042	0.0674388	FBGN0011666, FBGN0010300, FBGN0003165, FBGN0260400	548	14	7918	4.12826	1	0.548126	65.0665
GOTERM_MF_FAT	GO:0000900~translation repressor activity, nucleic acid binding	3	0.359281	0.0793312	FBGN0011666, FBGN0003165, FBGN0260400	548	7	7918	6.19239	1	0.591919	71.2074
Annotation Cluster 74	Enrichment Score: 1.355772682203545
Category	Term	Count	%	PValue	Genes	List Total	Pop Hits	Pop Total	Fold Enrichment	Bonferroni	Benjamini	FDR
GOTERM_BP_FAT	GO:0050905~neuromuscular process	5	0.598802	0.0151385	FBGN0011259, FBGN0005631, FBGN0002921, FBGN0004179, FBGN0259220	534	15	7937	4.95443	1	0.177908	22.9174
GOTERM_BP_FAT	GO:0048854~brain morphogenesis	4	0.479042	0.0629422	FBGN0011259, FBGN0005631, FBGN0004179, FBGN0259220	534	14	7937	4.24666	1	0.438811	67.0214
GOTERM_BP_FAT	GO:0031987~locomotion involved in locomotory behavior	4	0.479042	0.0629422	FBGN0011259, FBGN0005631, FBGN0004179, FBGN0259220	534	14	7937	4.24666	1	0.438811	67.0214
GOTERM_BP_FAT	GO:0001964~startle response	4	0.479042	0.0629422	FBGN0011259, FBGN0005631, FBGN0004179, FBGN0259220	534	14	7937	4.24666	1	0.438811	67.0214
Annotation Cluster 75	Enrichment Score: 1.3529481809524213
Category	Term	Count	%	PValue	Genes	List Total	Pop Hits	Pop Total	Fold Enrichment	Bonferroni	Benjamini	FDR
PIR_SUPERFAMILY	PIRSF037037:Kelch-like_protein_gigaxonin	3	0.359281	0.0306744	FBGN0034396, FBGN0032485, FBGN0030114	154	5	2596	10.1143	0.993769	0.719043	31.4346
INTERPRO	IPR015915:Kelch-type beta propeller	5	0.598802	0.0345147	FBGN0031981, FBGN0034396, FBGN0032485, FBGN0030114, FBGN0039528	724	18	10196	3.91191	1	0.423104	42.4706
INTERPRO	IPR006652:Kelch repeat type 1	5	0.598802	0.0345147	FBGN0031981, FBGN0034396, FBGN0032485, FBGN0030114, FBGN0039528	724	18	10196	3.91191	1	0.423104	42.4706
INTERPRO	IPR017096:Kelch-like protein, gigaxonin	3	0.359281	0.0434835	FBGN0034396, FBGN0032485, FBGN0030114	724	5	10196	8.44972	1	0.496014	50.3304
SMART	SM00612:Kelch	5	0.598802	0.0684131	FBGN0031981, FBGN0034396, FBGN0032485, FBGN0030114, FBGN0039528	428	18	4824	3.13084	1	0.483879	59.5335
SP_PIR_KEYWORDS	kelch repeat	4	0.479042	0.0701556	FBGN0031981, FBGN0034396, FBGN0032485, FBGN0030114	794	16	12980	4.0869	1	0.284713	61.7985
Annotation Cluster 76	Enrichment Score: 1.3456302296029161
Category	Term	Count	%	PValue	Genes	List Total	Pop Hits	Pop Total	Fold Enrichment	Bonferroni	Benjamini	FDR
GOTERM_BP_FAT	GO:0048569~post-embryonic organ development	31	3.71257	0.0158748	FBGN0004885, FBGN0004607, FBGN0000352, FBGN0001253, FBGN0010389, FBGN0250871, FBGN0028369, FBGN0003310, FBGN0011224, FBGN0015513, FBGN0011817, FBGN0000497, FBGN0039907, FBGN0000635, FBGN0033438, FBGN0260003, FBGN0016076, FBGN0033652, FBGN0003371, FBGN0031005, FBGN0016977, FBGN0024189, FBGN0011591, FBGN0013733, FBGN0011760, FBGN0004198, FBGN0003345, FBGN0001122, FBGN0005536, FBGN0053196, FBGN00005…	534	297	7937	1.55139	1	0.183501	23.8948
GOTERM_BP_FAT	GO:0007444~imaginal disc development	39	4.67066	0.0277637	FBGN0004885, FBGN0004607, FBGN0000352, FBGN0001253, FBGN0011676, FBGN0250871, FBGN0019650, FBGN0003310, FBGN0011224, FBGN0013343, FBGN0011817, FBGN0000497, FBGN0039907, FBGN0000635, FBGN0033438, FBGN0260003, FBGN0016076, FBGN0003371, FBGN0031005, FBGN0000382, FBGN0040532, FBGN0003053, FBGN0016977, FBGN0039283, FBGN0011236, FBGN0013733, FBGN0011591, FBGN0243486, FBGN0011764, FBGN0011760, FBGN00041…	534	412	7937	1.40696	1	0.255419	38.1495
GOTERM_BP_FAT	GO:0007476~imaginal disc-derived wing morphogenesis	23	2.75449	0.0354778	FBGN0000352, FBGN0004607, FBGN0004885, FBGN0016977, FBGN0250871, FBGN0003310, FBGN0011591, FBGN0013733, FBGN0011224, FBGN0011817, FBGN0000497, FBGN0039907, FBGN0011760, FBGN0004198, FBGN0260003, FBGN0003345, FBGN0016076, FBGN0001122, FBGN0005536, FBGN0053196, FBGN0003371, FBGN0000547, FBGN0031005	534	218	7937	1.56815	1	0.30657	46.0104
GOTERM_BP_FAT	GO:0048737~imaginal disc-derived appendage development	25	2.99401	0.0361034	FBGN0000352, FBGN0004607, FBGN0004885, FBGN0016977, FBGN0250871, FBGN0039283, FBGN0003310, FBGN0011591, FBGN0013733, FBGN0011224, FBGN0013343, FBGN0011817, FBGN0000497, FBGN0039907, FBGN0011760, FBGN0004198, FBGN0003345, FBGN0260003, FBGN0016076, FBGN0001122, FBGN0005536, FBGN0053196, FBGN0003371, FBGN0000547, FBGN0031005	534	243	7937	1.52915	1	0.309733	46.6048
GOTERM_BP_FAT	GO:0009791~post-embryonic development	40	4.79042	0.0369769	FBGN0004885, FBGN0004607, FBGN0000352, FBGN0001253, FBGN0010389, FBGN0003162, FBGN0250871, FBGN0028369, FBGN0003310, FBGN0011224, FBGN0015513, FBGN0001078, FBGN0011817, FBGN0000497, FBGN0035538, FBGN0039907, FBGN0000635, FBGN0260003, FBGN0033438, FBGN0027932, FBGN0004865, FBGN0004924, FBGN0016076, FBGN0033652, FBGN0005640, FBGN0003371, FBGN0031005, FBGN0016977, FBGN0024189, FBGN0013733, FBGN00115…	534	434	7937	1.36989	1	0.313244	47.4246
GOTERM_BP_FAT	GO:0035220~wing disc development	28	3.35329	0.037485	FBGN0000352, FBGN0004885, FBGN0004607, FBGN0250871, FBGN0003310, FBGN0011224, FBGN0011817, FBGN0000497, FBGN0039907, FBGN0260003, FBGN0016076, FBGN0003371, FBGN0031005, FBGN0040532, FBGN0003053, FBGN0016977, FBGN0011591, FBGN0013733, FBGN0011760, FBGN0004198, FBGN0003345, FBGN0004859, FBGN0001122, FBGN0041111, FBGN0005536, FBGN0053196, FBGN0000547, FBGN0039709	534	281	7937	1.48104	1	0.315471	47.8959
GOTERM_BP_FAT	GO:0007472~wing disc morphogenesis	23	2.75449	0.038701	FBGN0000352, FBGN0004607, FBGN0004885, FBGN0016977, FBGN0250871, FBGN0003310, FBGN0011591, FBGN0013733, FBGN0011224, FBGN0011817, FBGN0000497, FBGN0039907, FBGN0011760, FBGN0004198, FBGN0260003, FBGN0003345, FBGN0016076, FBGN0001122, FBGN0005536, FBGN0053196, FBGN0003371, FBGN0000547, FBGN0031005	534	220	7937	1.55389	1	0.322608	49.0078
GOTERM_BP_FAT	GO:0048736~appendage development	25	2.99401	0.0407973	FBGN0000352, FBGN0004607, FBGN0004885, FBGN0016977, FBGN0250871, FBGN0039283, FBGN0003310, FBGN0011591, FBGN0013733, FBGN0011224, FBGN0013343, FBGN0011817, FBGN0000497, FBGN0039907, FBGN0011760, FBGN0004198, FBGN0003345, FBGN0260003, FBGN0016076, FBGN0001122, FBGN0005536, FBGN0053196, FBGN0003371, FBGN0000547, FBGN0031005	534	246	7937	1.5105	1	0.331402	50.8724
GOTERM_BP_FAT	GO:0035114~imaginal disc-derived appendage morphogenesis	24	2.87425	0.0506679	FBGN0000352, FBGN0004607, FBGN0004885, FBGN0016977, FBGN0250871, FBGN0039283, FBGN0003310, FBGN0011591, FBGN0013733, FBGN0011224, FBGN0011817, FBGN0000497, FBGN0039907, FBGN0011760, FBGN0004198, FBGN0003345, FBGN0260003, FBGN0016076, FBGN0001122, FBGN0005536, FBGN0053196, FBGN0003371, FBGN0000547, FBGN0031005	534	239	7937	1.49255	1	0.379922	58.8214
GOTERM_BP_FAT	GO:0035120~post-embryonic appendage morphogenesis	23	2.75449	0.0559211	FBGN0000352, FBGN0004607, FBGN0004885, FBGN0016977, FBGN0250871, FBGN0003310, FBGN0011591, FBGN0013733, FBGN0011224, FBGN0011817, FBGN0000497, FBGN0039907, FBGN0011760, FBGN0004198, FBGN0260003, FBGN0003345, FBGN0016076, FBGN0001122, FBGN0005536, FBGN0053196, FBGN0003371, FBGN0000547, FBGN0031005	534	229	7937	1.49282	1	0.40772	62.5415
GOTERM_BP_FAT	GO:0035107~appendage morphogenesis	24	2.87425	0.0568274	FBGN0000352, FBGN0004607, FBGN0004885, FBGN0016977, FBGN0250871, FBGN0039283, FBGN0003310, FBGN0011591, FBGN0013733, FBGN0011224, FBGN0011817, FBGN0000497, FBGN0039907, FBGN0011760, FBGN0004198, FBGN0003345, FBGN0260003, FBGN0016076, FBGN0001122, FBGN0005536, FBGN0053196, FBGN0003371, FBGN0000547, FBGN0031005	534	242	7937	1.47405	1	0.40837	63.1504
GOTERM_BP_FAT	GO:0008587~imaginal disc-derived wing margin morphogenesis	8	0.958084	0.0734817	FBGN0039907, FBGN0004198, FBGN0250871, FBGN0011224, FBGN0013733, FBGN0011591, FBGN0053196, FBGN0031005	534	55	7937	2.16193	1	0.481303	72.81
GOTERM_BP_FAT	GO:0007560~imaginal disc morphogenesis	26	3.11377	0.099575	FBGN0004607, FBGN0004885, FBGN0000352, FBGN0001253, FBGN0250871, FBGN0003310, FBGN0011224, FBGN0011817, FBGN0000497, FBGN0039907, FBGN0000635, FBGN0260003, FBGN0033438, FBGN0016076, FBGN0003371, FBGN0031005, FBGN0016977, FBGN0013733, FBGN0011591, FBGN0003345, FBGN0004198, FBGN0011760, FBGN0001122, FBGN0005536, FBGN0053196, FBGN0000547	534	284	7937	1.36072	1	0.5716	83.3003
GOTERM_BP_FAT	GO:0048563~post-embryonic organ morphogenesis	26	3.11377	0.099575	FBGN0004607, FBGN0004885, FBGN0000352, FBGN0001253, FBGN0250871, FBGN0003310, FBGN0011224, FBGN0011817, FBGN0000497, FBGN0039907, FBGN0000635, FBGN0260003, FBGN0033438, FBGN0016076, FBGN0003371, FBGN0031005, FBGN0016977, FBGN0013733, FBGN0011591, FBGN0003345, FBGN0004198, FBGN0011760, FBGN0001122, FBGN0005536, FBGN0053196, FBGN0000547	534	284	7937	1.36072	1	0.5716	83.3003
Annotation Cluster 77	Enrichment Score: 1.2481408497456319
Category	Term	Count	%	PValue	Genes	List Total	Pop Hits	Pop Total	Fold Enrichment	Bonferroni	Benjamini	FDR
GOTERM_MF_FAT	GO:0004713~protein tyrosine kinase activity	10	1.1976	0.0280339	FBGN0085385, FBGN0022800, FBGN0033791, FBGN0010389, FBGN0000017, FBGN0016930, FBGN0025936, FBGN0261360, FBGN0259220, FBGN0085409	548	63	7918	2.29348	1	0.342862	34.8393
SP_PIR_KEYWORDS	tyrosine-protein kinase	6	0.718563	0.0726416	FBGN0022800, FBGN0010389, FBGN0000017, FBGN0016930, FBGN0025936, FBGN0259220	794	37	12980	2.65096	1	0.281881	63.1279
INTERPRO	IPR001245:Tyrosine protein kinase	7	0.838323	0.0884522	FBGN0085385, FBGN0022800, FBGN0033791, FBGN0010389, FBGN0000017, FBGN0025936, FBGN0261360	724	44	10196	2.24046	1	0.708249	76.7239
Annotation Cluster 78	Enrichment Score: 1.2127158933443842
Category	Term	Count	%	PValue	Genes	List Total	Pop Hits	Pop Total	Fold Enrichment	Bonferroni	Benjamini	FDR
GOTERM_BP_FAT	GO:0048729~tissue morphogenesis	25	2.99401	0.042458	FBGN0010389, FBGN0015513, FBGN0003041, FBGN0011817, FBGN0000497, FBGN0003392, FBGN0000299, FBGN0000633, FBGN0014001, FBGN0015609, FBGN0010238, FBGN0005640, FBGN0000382, FBGN0003053, FBGN0044323, FBGN0259212, FBGN0013733, FBGN0028573, FBGN0000017, FBGN0020299, FBGN0001122, FBGN0001311, FBGN0004919, FBGN0005536, FBGN0000547	534	247	7937	1.50438	1	0.338295	52.3038
GOTERM_BP_FAT	GO:0060429~epithelium development	23	2.75449	0.070063	FBGN0000382, FBGN0003053, FBGN0259212, FBGN0044323, FBGN0013733, FBGN0015513, FBGN0011817, FBGN0000497, FBGN0028573, FBGN0003392, FBGN0000017, FBGN0025631, FBGN0000299, FBGN0000633, FBGN0020299, FBGN0014001, FBGN0001122, FBGN0015609, FBGN0001311, FBGN0010238, FBGN0005536, FBGN0005640, FBGN0000547	534	235	7937	1.45471	1	0.466148	71.0464
GOTERM_BP_FAT	GO:0002009~morphogenesis of an epithelium	22	2.63473	0.0773399	FBGN0000382, FBGN0003053, FBGN0259212, FBGN0044323, FBGN0013733, FBGN0015513, FBGN0011817, FBGN0000497, FBGN0028573, FBGN0003392, FBGN0000017, FBGN0000299, FBGN0000633, FBGN0020299, FBGN0014001, FBGN0001122, FBGN0015609, FBGN0001311, FBGN0010238, FBGN0005536, FBGN0005640, FBGN0000547	534	225	7937	1.4533	1	0.494864	74.6787
Annotation Cluster 79	Enrichment Score: 1.207315206701846
Category	Term	Count	%	PValue	Genes	List Total	Pop Hits	Pop Total	Fold Enrichment	Bonferroni	Benjamini	FDR
SP_PIR_KEYWORDS	zinc-finger	28	3.35329	0.0456398	FBGN0004607, FBGN0026575, FBGN0030809, FBGN0001078, FBGN0014859, FBGN0000448, FBGN0261239, FBGN0260003, FBGN0010300, FBGN0004865, FBGN0015371, FBGN0085413, FBGN0003862, FBGN0003093, FBGN0030600, FBGN0003028, FBGN0004401, FBGN0037705, FBGN0011236, FBGN0259745, FBGN0003345, FBGN0039920, FBGN0004859, FBGN0039911, FBGN0037555, FBGN0031759, FBGN0004919, FBGN0250732	794	314	12980	1.45775	0.999998	0.212323	46.0984
SP_PIR_KEYWORDS	metal-binding	60	7.18563	0.0701993	FBGN0011676, FBGN0003162, FBGN0000346, FBGN0030809, FBGN0051721, FBGN0038295, FBGN0001078, FBGN0000448, FBGN0053208, FBGN0261239, FBGN0260003, FBGN0010300, FBGN0030339, FBGN0040271, FBGN0004865, FBGN0000479, FBGN0032223, FBGN0003093, FBGN0003028, FBGN0037705, FBGN0259481, FBGN0027291, FBGN0011236, FBGN0259745, FBGN0063485, FBGN0039920, FBGN0004859, FBGN0086758, FBGN0028658, FBGN0043362, FBGN00043…	794	796	12980	1.23223	1	0.28099	61.8223
SP_PIR_KEYWORDS	zinc	45	5.38922	0.074538	FBGN0004607, FBGN0004885, FBGN0026575, FBGN0003162, FBGN0030809, FBGN0051721, FBGN0001078, FBGN0014859, FBGN0000448, FBGN0053208, FBGN0031239, FBGN0261239, FBGN0260003, FBGN0033438, FBGN0010300, FBGN0004865, FBGN0015371, FBGN0032223, FBGN0085413, FBGN0003862, FBGN0003093, FBGN0030600, FBGN0003028, FBGN0051140, FBGN0004401, FBGN0037705, FBGN0025726, FBGN0050147, FBGN0259481, FBGN0011236, FBGN02597…	794	577	12980	1.27494	1	0.280933	64.1131
Annotation Cluster 80	Enrichment Score: 1.202281581201274
Category	Term	Count	%	PValue	Genes	List Total	Pop Hits	Pop Total	Fold Enrichment	Bonferroni	Benjamini	FDR
GOTERM_BP_FAT	GO:0046700~heterocycle catabolic process	6	0.718563	0.0110872	FBGN0034067, FBGN0003423, FBGN0010329, FBGN0000153, FBGN0038295, FBGN0085384	534	21	7937	4.24666	1	0.144444	17.3242
GOTERM_BP_FAT	GO:0009063~cellular amino acid catabolic process	6	0.718563	0.0669956	FBGN0034067, FBGN0003423, FBGN0010329, FBGN0004516, FBGN0001145, FBGN0085384	534	33	7937	2.70242	1	0.455334	69.3729
GOTERM_BP_FAT	GO:0016054~organic acid catabolic process	7	0.838323	0.0784846	FBGN0034067, FBGN0003423, FBGN0010329, FBGN0032775, FBGN0004516, FBGN0001145, FBGN0085384	534	45	7937	2.31207	1	0.498593	75.2095
GOTERM_BP_FAT	GO:0046395~carboxylic acid catabolic process	7	0.838323	0.0784846	FBGN0034067, FBGN0003423, FBGN0010329, FBGN0032775, FBGN0004516, FBGN0001145, FBGN0085384	534	45	7937	2.31207	1	0.498593	75.2095
GOTERM_BP_FAT	GO:0009310~amine catabolic process	6	0.718563	0.0905366	FBGN0034067, FBGN0003423, FBGN0010329, FBGN0004516, FBGN0001145, FBGN0085384	534	36	7937	2.47722	1	0.541792	80.1972
GOTERM_BP_FAT	GO:0009077~histidine family amino acid catabolic process	3	0.359281	0.0962464	FBGN0034067, FBGN0010329, FBGN0085384	534	8	7937	5.57374	1	0.560192	82.215
GOTERM_BP_FAT	GO:0006548~histidine catabolic process	3	0.359281	0.0962464	FBGN0034067, FBGN0010329, FBGN0085384	534	8	7937	5.57374	1	0.560192	82.215
Annotation Cluster 81	Enrichment Score: 1.161453408533579
Category	Term	Count	%	PValue	Genes	List Total	Pop Hits	Pop Total	Fold Enrichment	Bonferroni	Benjamini	FDR
GOTERM_BP_FAT	GO:0051056~regulation of small GTPase mediated signal transduction	12	1.43713	0.0495015	FBGN0029834, FBGN0027932, FBGN0085421, FBGN0051158, FBGN0030286, FBGN0025740, FBGN0024277, FBGN0003041, FBGN0052506, FBGN0085447, FBGN0039883, FBGN0031690	534	94	7937	1.89744	1	0.375775	57.9495
GOTERM_MF_FAT	GO:0005083~small GTPase regulator activity	13	1.55689	0.0683806	FBGN0024277, FBGN0052506, FBGN0003041, FBGN0039883, FBGN0029834, FBGN0030613, FBGN0085421, FBGN0051158, FBGN0030286, FBGN0026375, FBGN0085447, FBGN0053547, FBGN0031690	548	108	7918	1.73922	1	0.547447	65.5941
GOTERM_BP_FAT	GO:0046578~regulation of Ras protein signal transduction	10	1.1976	0.0815573	FBGN0029834, FBGN0027932, FBGN0051158, FBGN0025740, FBGN0024277, FBGN0003041, FBGN0052506, FBGN0085447, FBGN0039883, FBGN0031690	534	79	7937	1.88143	1	0.510966	76.5828
GOTERM_MF_FAT	GO:0005088~Ras guanyl-nucleotide exchange factor activity	6	0.718563	0.0818789	FBGN0085421, FBGN0030613, FBGN0030286, FBGN0024277, FBGN0003041, FBGN0085447	548	34	7918	2.54981	1	0.598315	72.3845
Annotation Cluster 82	Enrichment Score: 1.0938866565198726
Category	Term	Count	%	PValue	Genes	List Total	Pop Hits	Pop Total	Fold Enrichment	Bonferroni	Benjamini	FDR
INTERPRO	IPR018303:ATPase, P-type phosphorylation site	4	0.479042	0.0718746	FBGN0052000, FBGN0259214, FBGN0002921, FBGN0037989	724	14	10196	4.02368	1	0.649937	69.0889
INTERPRO	IPR008250:ATPase, P-type, ATPase-associated region	4	0.479042	0.0852869	FBGN0052000, FBGN0259214, FBGN0002921, FBGN0037989	724	15	10196	3.75543	1	0.699473	75.4186
INTERPRO	IPR001757:ATPase, P-type, K/Mg/Cd/Cu/Zn/Na/Ca/Na/H-transporter	4	0.479042	0.0852869	FBGN0052000, FBGN0259214, FBGN0002921, FBGN0037989	724	15	10196	3.75543	1	0.699473	75.4186
