# Supplementary material for: Seasonal cues induce phenotypic plasticity of Drosophila suzukii to enhance winter survival
Source: BMC Ecol. 2016 Mar 22;16:11. doi: 10.1186/s12898-016-0070-3 (PMC4802914; doi:10.1186/s12898-016-0070-3)
Supplement: Supplementary file 6 — 10.1186/s12898-016-0070-3 Functional Annotation Clustering of genes that are significantly down-regulated in the winter fly heads relative to summer heads as determined by DAVID. [file 12898_2016_70_MOESM6_ESM.xlsx]

## Sheet: DAVID-HEAD-down.txt
Table S5. Functional Annotation Clustering of genes that are significantly down-regulated in the winter fly heads relative to summer heads as determined by DAVID.
Annotation Cluster 1	Enrichment Score: 16.32535373066531
Category	Term	Count	%	PValue	Genes	List Total	Pop Hits	Pop Total	Fold Enrichment	Bonferroni	Benjamini	FDR
GOTERM_CC_FAT	GO:0022626~cytosolic ribosome	63	7	3.63509e-48	FBGN0032518, FBGN0029897, FBGN0032987, FBGN0037686, FBGN0086472, FBGN0017579, FBGN0024733, FBGN0000100, FBGN0011272, FBGN0004867, FBGN0039300, FBGN0036213, FBGN0003279, FBGN0034743, FBGN0002590, FBGN0037351, FBGN0038834, FBGN0010409, FBGN0039406, FBGN0010408, FBGN0003274, FBGN0014026, FBGN0002593, FBGN0040007, FBGN0029785, FBGN0002626, FBGN0086710, FBGN0028697, FBGN0064225, FBGN0010078, FBGN00055…	376	92	4786	8.71641	8.61516e-46	8.61516e-46	4.68264e-45
GOTERM_CC_FAT	GO:0044445~cytosolic part	64	7.11111	1.86234e-37	FBGN0032518, FBGN0029897, FBGN0032987, FBGN0037686, FBGN0086472, FBGN0017579, FBGN0024733, FBGN0000100, FBGN0011272, FBGN0004867, FBGN0039300, FBGN0036213, FBGN0003279, FBGN0034743, FBGN0002590, FBGN0037351, FBGN0038834, FBGN0010409, FBGN0039406, FBGN0010408, FBGN0003274, FBGN0014026, FBGN0002593, FBGN0040007, FBGN0029785, FBGN0002626, FBGN0086710, FBGN0028697, FBGN0064225, FBGN0010078, FBGN00055…	376	127	4786	6.41447	4.41376e-35	1.47125e-35	2.39903e-34
KEGG_PATHWAY	dme03010:Ribosome	63	7	1.23792e-34	FBGN0032518, FBGN0029897, FBGN0032987, FBGN0037686, FBGN0086472, FBGN0017579, FBGN0024733, FBGN0000100, FBGN0011272, FBGN0004867, FBGN0039300, FBGN0036213, FBGN0003279, FBGN0034743, FBGN0002590, FBGN0037351, FBGN0038834, FBGN0010409, FBGN0039406, FBGN0010408, FBGN0003274, FBGN0014026, FBGN0002593, FBGN0040007, FBGN0029785, FBGN0002626, FBGN0086710, FBGN0028697, FBGN0064225, FBGN0010078, FBGN00055…	298	88	2054	4.93449	1.13889e-32	1.13889e-32	1.35241e-31
GOTERM_CC_FAT	GO:0022625~cytosolic large ribosomal subunit	41	4.55556	3.12197e-33	FBGN0032518, FBGN0031980, FBGN0034968, FBGN0002579, FBGN0037899, FBGN0032987, FBGN0037686, FBGN0029897, FBGN0017579, FBGN0024733, FBGN0000100, FBGN0011272, FBGN0039857, FBGN0003279, FBGN0036213, FBGN0039406, FBGN0037351, FBGN0010409, FBGN0003274, FBGN0002593, FBGN0014026, FBGN0040007, FBGN0029785, FBGN0013325, FBGN0002626, FBGN0002607, FBGN0086710, FBGN0036825, FBGN0028697, FBGN0035422, FBGN00642…	376	55	4786	9.48868	7.39908e-31	1.84977e-31	4.02165e-30
SP_PIR_KEYWORDS	ribonucleoprotein	58	6.44444	1.24349e-32	FBGN0032518, FBGN0029897, FBGN0086472, FBGN0035947, FBGN0017579, FBGN0024733, FBGN0000100, FBGN0011272, FBGN0015393, FBGN0004867, FBGN0039300, FBGN0036213, FBGN0003279, FBGN0034743, FBGN0002590, FBGN0037351, FBGN0010409, FBGN0010408, FBGN0003274, FBGN0014026, FBGN0002593, FBGN0040007, FBGN0002626, FBGN0028697, FBGN0064225, FBGN0010078, FBGN0011824, FBGN0005593, FBGN0035753, FBGN0025286, FBGN00306…	873	131	12980	6.5829	3.45691e-30	3.45691e-30	1.64237e-29
SP_PIR_KEYWORDS	ribosomal protein	59	6.55556	1.29731e-28	FBGN0032518, FBGN0029897, FBGN0032987, FBGN0037686, FBGN0086472, FBGN0017579, FBGN0024733, FBGN0000100, FBGN0011272, FBGN0004867, FBGN0039300, FBGN0036213, FBGN0003279, FBGN0034743, FBGN0002590, FBGN0037351, FBGN0010409, FBGN0010408, FBGN0003274, FBGN0014026, FBGN0002593, FBGN0040007, FBGN0002626, FBGN0028697, FBGN0064225, FBGN0010078, FBGN0005593, FBGN0035753, FBGN0025286, FBGN0030616, FBGN00199…	873	157	12980	5.58744	3.60651e-26	1.80326e-26	1.71345e-25
GOTERM_CC_FAT	GO:0033279~ribosomal subunit	63	7	1.77178e-28	FBGN0032518, FBGN0029897, FBGN0032987, FBGN0037686, FBGN0086472, FBGN0017579, FBGN0024733, FBGN0000100, FBGN0011272, FBGN0004867, FBGN0039300, FBGN0036213, FBGN0003279, FBGN0034743, FBGN0002590, FBGN0037351, FBGN0038834, FBGN0010409, FBGN0039406, FBGN0010408, FBGN0003274, FBGN0014026, FBGN0002593, FBGN0040007, FBGN0029785, FBGN0002626, FBGN0086710, FBGN0028697, FBGN0064225, FBGN0010078, FBGN00055…	376	164	4786	4.88969	4.19912e-26	8.39824e-27	2.28237e-25
GOTERM_CC_FAT	GO:0005840~ribosome	64	7.11111	8.07475e-26	FBGN0032518, FBGN0029897, FBGN0032987, FBGN0037686, FBGN0086472, FBGN0017579, FBGN0024733, FBGN0000100, FBGN0011272, FBGN0004867, FBGN0039300, FBGN0036213, FBGN0003279, FBGN0034743, FBGN0002590, FBGN0037351, FBGN0038834, FBGN0010409, FBGN0039406, FBGN0010408, FBGN0003274, FBGN0014026, FBGN0002593, FBGN0040007, FBGN0029785, FBGN0002626, FBGN0086710, FBGN0028697, FBGN0064225, FBGN0010078, FBGN00055…	376	186	4786	4.37978	1.91372e-23	3.18953e-24	1.04017e-22
GOTERM_MF_FAT	GO:0003735~structural constituent of ribosome	64	7.11111	1.39104e-25	FBGN0032518, FBGN0029897, FBGN0032987, FBGN0037686, FBGN0086472, FBGN0017579, FBGN0024733, FBGN0000100, FBGN0011272, FBGN0004867, FBGN0039300, FBGN0036213, FBGN0003279, FBGN0034743, FBGN0002590, FBGN0037351, FBGN0038834, FBGN0010409, FBGN0039406, FBGN0010408, FBGN0003274, FBGN0014026, FBGN0002593, FBGN0040007, FBGN0029785, FBGN0002626, FBGN0086710, FBGN0028697, FBGN0064225, FBGN0010078, FBGN00055…	642	178	7918	4.43446	1.07249e-22	1.07249e-22	2.12489e-22
GOTERM_BP_FAT	GO:0000022~mitotic spindle elongation	39	4.33333	3.89418e-23	FBGN0032518, FBGN0031980, FBGN0034968, FBGN0032987, FBGN0029897, FBGN0017579, FBGN0024733, FBGN0003517, FBGN0011272, FBGN0034138, FBGN0039857, FBGN0036213, FBGN0000559, FBGN0034743, FBGN0010409, FBGN0038834, FBGN0002590, FBGN0010408, FBGN0004926, FBGN0014026, FBGN0029785, FBGN0013325, FBGN0002626, FBGN0002607, FBGN0086710, FBGN0036825, FBGN0011284, FBGN0037249, FBGN0035422, FBGN0010078, FBGN00102…	584	78	7937	6.79538	5.91137e-20	5.91137e-20	6.47966e-20
GOTERM_BP_FAT	GO:0051231~spindle elongation	39	4.33333	6.98308e-23	FBGN0032518, FBGN0031980, FBGN0034968, FBGN0032987, FBGN0029897, FBGN0017579, FBGN0024733, FBGN0003517, FBGN0011272, FBGN0034138, FBGN0039857, FBGN0036213, FBGN0000559, FBGN0034743, FBGN0010409, FBGN0038834, FBGN0002590, FBGN0010408, FBGN0004926, FBGN0014026, FBGN0029785, FBGN0013325, FBGN0002626, FBGN0002607, FBGN0086710, FBGN0036825, FBGN0011284, FBGN0037249, FBGN0035422, FBGN0010078, FBGN00102…	584	79	7937	6.70936	1.06003e-19	5.30016e-20	1.16194e-19
GOTERM_CC_FAT	GO:0015934~large ribosomal subunit	41	4.55556	3.05904e-19	FBGN0032518, FBGN0031980, FBGN0034968, FBGN0002579, FBGN0037899, FBGN0032987, FBGN0037686, FBGN0029897, FBGN0017579, FBGN0024733, FBGN0000100, FBGN0011272, FBGN0039857, FBGN0003279, FBGN0036213, FBGN0039406, FBGN0037351, FBGN0010409, FBGN0003274, FBGN0002593, FBGN0014026, FBGN0040007, FBGN0029785, FBGN0013325, FBGN0002626, FBGN0002607, FBGN0086710, FBGN0036825, FBGN0028697, FBGN0035422, FBGN00642…	376	102	4786	5.11645	7.24993e-17	1.0357e-17	3.94059e-16
GOTERM_BP_FAT	GO:0006412~translation	98	10.8889	6.32249e-19	FBGN0032518, FBGN0086472, FBGN0024733, FBGN0010803, FBGN0032198, FBGN0027094, FBGN0036213, FBGN0000559, FBGN0039406, FBGN0002590, FBGN0037351, FBGN0010409, FBGN0010408, FBGN0000556, FBGN0002593, FBGN0014026, FBGN0031497, FBGN0015834, FBGN0029785, FBGN0002626, FBGN0086710, FBGN0037249, FBGN0064225, FBGN0010078, FBGN0035753, FBGN0027090, FBGN0027081, FBGN0027080, FBGN0027619, FBGN0025286, FBGN00270…	584	520	7937	2.56133	9.59754e-16	2.39938e-16	1.05202e-15
GOTERM_CC_FAT	GO:0005829~cytosol	89	9.88889	1.85911e-18	FBGN0032518, FBGN0034258, FBGN0037686, FBGN0032987, FBGN0029897, FBGN0020655, FBGN0086472, FBGN0024733, FBGN0017579, FBGN0000100, FBGN0011272, FBGN0022023, FBGN0004867, FBGN0003279, FBGN0039300, FBGN0036213, FBGN0034743, FBGN0000559, FBGN0039406, FBGN0010409, FBGN0002590, FBGN0037351, FBGN0038834, FBGN0010408, FBGN0003274, FBGN0033079, FBGN0000556, FBGN0025582, FBGN0002593, FBGN0014026, FBGN00158…	376	437	4786	2.59235	4.4061e-16	5.50763e-17	2.39487e-15
GOTERM_CC_FAT	GO:0030529~ribonucleoprotein complex	81	9	5.02438e-18	FBGN0032518, FBGN0037686, FBGN0032987, FBGN0029897, FBGN0086472, FBGN0035947, FBGN0024733, FBGN0017579, FBGN0000100, FBGN0011272, FBGN0015393, FBGN0030063, FBGN0021795, FBGN0004867, FBGN0003279, FBGN0039300, FBGN0036213, FBGN0034743, FBGN0039406, FBGN0002590, FBGN0037351, FBGN0038834, FBGN0010409, FBGN0010408, FBGN0003274, FBGN0014026, FBGN0002593, FBGN0040007, FBGN0029785, FBGN0002626, FBGN00867…	376	379	4786	2.72039	1.19078e-15	1.32309e-16	6.47229e-15
GOTERM_CC_FAT	GO:0022627~cytosolic small ribosomal subunit	22	2.44444	2.8986e-14	FBGN0005533, FBGN0011284, FBGN0038277, FBGN0010265, FBGN0086472, FBGN0030136, FBGN0003517, FBGN0034138, FBGN0017545, FBGN0004867, FBGN0039300, FBGN0039757, FBGN0034743, FBGN0002590, FBGN0038834, FBGN0010408, FBGN0019936, FBGN0010412, FBGN0039713, FBGN0033912, FBGN0004403, FBGN0010198	376	38	4786	7.36926	6.86751e-12	6.86784e-13	3.73257e-11
GOTERM_BP_FAT	GO:0007052~mitotic spindle organization	43	4.77778	1.04725e-10	FBGN0032518, FBGN0031980, FBGN0034968, FBGN0032987, FBGN0029897, FBGN0017579, FBGN0024733, FBGN0003517, FBGN0011272, FBGN0034138, FBGN0039857, FBGN0011692, FBGN0036213, FBGN0000559, FBGN0034743, FBGN0010409, FBGN0038834, FBGN0002590, FBGN0010408, FBGN0004926, FBGN0014026, FBGN0029785, FBGN0013325, FBGN0002626, FBGN0002607, FBGN0086710, FBGN0036825, FBGN0011284, FBGN0037249, FBGN0035422, FBGN00100…	584	194	7937	3.01238	1.58972e-07	3.17944e-08	1.74255e-07
GOTERM_BP_FAT	GO:0007051~spindle organization	44	4.88889	3.871e-09	FBGN0032518, FBGN0031980, FBGN0034968, FBGN0032987, FBGN0029897, FBGN0024733, FBGN0017579, FBGN0003517, FBGN0011272, FBGN0034138, FBGN0039857, FBGN0011692, FBGN0036213, FBGN0000559, FBGN0034743, FBGN0010409, FBGN0038834, FBGN0002590, FBGN0010408, FBGN0004926, FBGN0014026, FBGN0029785, FBGN0013325, FBGN0002626, FBGN0002607, FBGN0086710, FBGN0036825, FBGN0011284, FBGN0037249, FBGN0035422, FBGN00100…	584	225	7937	2.65775	5.87616e-06	9.79362e-07	6.44109e-06
GOTERM_CC_FAT	GO:0015935~small ribosomal subunit	22	2.44444	1.54631e-08	FBGN0005533, FBGN0011284, FBGN0038277, FBGN0010265, FBGN0086472, FBGN0030136, FBGN0003517, FBGN0034138, FBGN0017545, FBGN0004867, FBGN0039300, FBGN0039757, FBGN0034743, FBGN0002590, FBGN0038834, FBGN0010408, FBGN0019936, FBGN0010412, FBGN0039713, FBGN0033912, FBGN0004403, FBGN0010198	376	67	4786	4.17958	3.66474e-06	3.33159e-07	1.99192e-05
GOTERM_MF_FAT	GO:0005198~structural molecule activity	70	7.77778	1.73306e-07	FBGN0032518, FBGN0029897, FBGN0032987, FBGN0037686, FBGN0086472, FBGN0024733, FBGN0017579, FBGN0000100, FBGN0011272, FBGN0004867, FBGN0087002, FBGN0039300, FBGN0036213, FBGN0003279, FBGN0034743, FBGN0039406, FBGN0002590, FBGN0037351, FBGN0038834, FBGN0010409, FBGN0010408, FBGN0003274, FBGN0014026, FBGN0002593, FBGN0040007, FBGN0029785, FBGN0002626, FBGN0086710, FBGN0028697, FBGN0064225, FBGN00100…	642	456	7918	1.89327	0.00013361	2.22696e-05	0.000264734
GOTERM_BP_FAT	GO:0000226~microtubule cytoskeleton organization	45	5	5.30456e-06	FBGN0032518, FBGN0031980, FBGN0034968, FBGN0032987, FBGN0029897, FBGN0000405, FBGN0024733, FBGN0017579, FBGN0003517, FBGN0011272, FBGN0034138, FBGN0039857, FBGN0011692, FBGN0036213, FBGN0000559, FBGN0034743, FBGN0010409, FBGN0038834, FBGN0002590, FBGN0010408, FBGN0004926, FBGN0014026, FBGN0029785, FBGN0013325, FBGN0002626, FBGN0002607, FBGN0086710, FBGN0036825, FBGN0011284, FBGN0037249, FBGN00354…	584	298	7937	2.05229	0.00802001	0.000804911	0.00882607
GOTERM_BP_FAT	GO:0000278~mitotic cell cycle	47	5.22222	0.000118037	FBGN0032518, FBGN0031980, FBGN0034968, FBGN0032987, FBGN0029897, FBGN0000405, FBGN0011205, FBGN0024733, FBGN0017579, FBGN0003517, FBGN0011272, FBGN0034138, FBGN0039857, FBGN0011692, FBGN0036213, FBGN0000559, FBGN0034743, FBGN0010409, FBGN0038834, FBGN0002590, FBGN0010408, FBGN0004926, FBGN0003731, FBGN0014026, FBGN0029785, FBGN0013325, FBGN0002626, FBGN0002607, FBGN0086710, FBGN0036825, FBGN00112…	584	358	7937	1.78426	0.164053	0.00938673	0.196224
GOTERM_BP_FAT	GO:0007017~microtubule-based process	46	5.11111	0.00326427	FBGN0032518, FBGN0031980, FBGN0034968, FBGN0032987, FBGN0029897, FBGN0000405, FBGN0024733, FBGN0017579, FBGN0003517, FBGN0011272, FBGN0034138, FBGN0039857, FBGN0011692, FBGN0036213, FBGN0000559, FBGN0034743, FBGN0010409, FBGN0038834, FBGN0002590, FBGN0010408, FBGN0004926, FBGN0014026, FBGN0029785, FBGN0013325, FBGN0002626, FBGN0002607, FBGN0086710, FBGN0036825, FBGN0011284, FBGN0037249, FBGN00352…	584	406	7937	1.53984	0.99301	0.114015	5.29507
GOTERM_BP_FAT	GO:0000279~M phase	52	5.77778	0.00398798	FBGN0032518, FBGN0029897, FBGN0032987, FBGN0000405, FBGN0017579, FBGN0024733, FBGN0011272, FBGN0036213, FBGN0000559, FBGN0034743, FBGN0002590, FBGN0038834, FBGN0010409, FBGN0010408, FBGN0014026, FBGN0029785, FBGN0002626, FBGN0086710, FBGN0037249, FBGN0000246, FBGN0010078, FBGN0005593, FBGN0035753, FBGN0011761, FBGN0015925, FBGN0025286, FBGN0039359, FBGN0015929, FBGN0031980, FBGN0034968, FBGN00112…	584	478	7937	1.47849	0.997679	0.12878	6.43277
GOTERM_BP_FAT	GO:0022403~cell cycle phase	53	5.88889	0.00515464	FBGN0032518, FBGN0029897, FBGN0032987, FBGN0000405, FBGN0017579, FBGN0024733, FBGN0011272, FBGN0036213, FBGN0000559, FBGN0034743, FBGN0002590, FBGN0038834, FBGN0010409, FBGN0010408, FBGN0014026, FBGN0029785, FBGN0002626, FBGN0086710, FBGN0037249, FBGN0000246, FBGN0010078, FBGN0005593, FBGN0035753, FBGN0011761, FBGN0015925, FBGN0025286, FBGN0039359, FBGN0015929, FBGN0031980, FBGN0034968, FBGN00112…	584	496	7937	1.45224	0.999608	0.15078	8.2398
GOTERM_CC_FAT	GO:0043232~intracellular non-membrane-bounded organelle	90	10	0.025832	FBGN0032518, FBGN0037686, FBGN0032987, FBGN0029897, FBGN0086472, FBGN0000405, FBGN0024733, FBGN0017579, FBGN0000100, FBGN0011272, FBGN0015393, FBGN0030063, FBGN0004867, FBGN0003279, FBGN0039300, FBGN0036213, FBGN0034743, FBGN0039406, FBGN0010409, FBGN0002590, FBGN0037351, FBGN0038834, FBGN0010408, FBGN0003274, FBGN0026196, FBGN0002593, FBGN0014026, FBGN0028473, FBGN0040007, FBGN0029785, FBGN00378…	376	943	4786	1.21483	0.997976	0.219723	28.6188
GOTERM_CC_FAT	GO:0043228~non-membrane-bounded organelle	90	10	0.025832	FBGN0032518, FBGN0037686, FBGN0032987, FBGN0029897, FBGN0086472, FBGN0000405, FBGN0024733, FBGN0017579, FBGN0000100, FBGN0011272, FBGN0015393, FBGN0030063, FBGN0004867, FBGN0003279, FBGN0039300, FBGN0036213, FBGN0034743, FBGN0039406, FBGN0010409, FBGN0002590, FBGN0037351, FBGN0038834, FBGN0010408, FBGN0003274, FBGN0026196, FBGN0002593, FBGN0014026, FBGN0028473, FBGN0040007, FBGN0029785, FBGN00378…	376	943	4786	1.21483	0.997976	0.219723	28.6188
GOTERM_BP_FAT	GO:0022402~cell cycle process	53	5.88889	0.0308787	FBGN0032518, FBGN0029897, FBGN0032987, FBGN0000405, FBGN0017579, FBGN0024733, FBGN0011272, FBGN0036213, FBGN0000559, FBGN0034743, FBGN0002590, FBGN0038834, FBGN0010409, FBGN0010408, FBGN0014026, FBGN0029785, FBGN0002626, FBGN0086710, FBGN0037249, FBGN0000246, FBGN0010078, FBGN0005593, FBGN0035753, FBGN0011761, FBGN0015925, FBGN0025286, FBGN0039359, FBGN0015929, FBGN0031980, FBGN0034968, FBGN00112…	584	547	7937	1.31684	1	0.456877	40.6608
GOTERM_BP_FAT	GO:0007010~cytoskeleton organization	46	5.11111	0.0326293	FBGN0032518, FBGN0031980, FBGN0034968, FBGN0029897, FBGN0032987, FBGN0000405, FBGN0024733, FBGN0017579, FBGN0003517, FBGN0011272, FBGN0034138, FBGN0039857, FBGN0011692, FBGN0036213, FBGN0000559, FBGN0034743, FBGN0010409, FBGN0038834, FBGN0002590, FBGN0010408, FBGN0004926, FBGN0014026, FBGN0029785, FBGN0013325, FBGN0002626, FBGN0002607, FBGN0086710, FBGN0036825, FBGN0011284, FBGN0037249, FBGN00354…	584	465	7937	1.34446	1	0.454862	42.4195
Annotation Cluster 2	Enrichment Score: 8.96308304048144
Category	Term	Count	%	PValue	Genes	List Total	Pop Hits	Pop Total	Fold Enrichment	Bonferroni	Benjamini	FDR
INTERPRO	IPR016040:NAD(P)-binding domain	40	4.44444	3.55138e-12	FBGN0033204, FBGN0086450, FBGN0029975, FBGN0029994, FBGN0002719, FBGN0027571, FBGN0029648, FBGN0035588, FBGN0032615, FBGN0011693, FBGN0030026, FBGN0020385, FBGN0030041, FBGN0039304, FBGN0040349, FBGN0032609, FBGN0031860, FBGN0038878, FBGN0001258, FBGN0000056, FBGN0034390, FBGN0051548, FBGN0030968, FBGN0051549, FBGN0036997, FBGN0030731, FBGN0010222, FBGN0014032, FBGN0032350, FBGN0004057, FBGN00046…	789	147	10196	3.51638	4.39661e-09	4.39661e-09	5.76368e-09
INTERPRO	IPR002198:Short-chain dehydrogenase/reductase SDR	22	2.44444	7.96715e-09	FBGN0033204, FBGN0029975, FBGN0029994, FBGN0000056, FBGN0051548, FBGN0051549, FBGN0030968, FBGN0027571, FBGN0029648, FBGN0035588, FBGN0032615, FBGN0030731, FBGN0014032, FBGN0011693, FBGN0030026, FBGN0030041, FBGN0039304, FBGN0040349, FBGN0038878, FBGN0030073, FBGN0039537, FBGN0031360	789	65	10196	4.37383	9.86328e-06	4.93165e-06	1.29302e-05
INTERPRO	IPR002347:Glucose/ribitol dehydrogenase	18	2	4.5609e-08	FBGN0033204, FBGN0029975, FBGN0029994, FBGN0051548, FBGN0051549, FBGN0030968, FBGN0029648, FBGN0035588, FBGN0032615, FBGN0030731, FBGN0014032, FBGN0030026, FBGN0039304, FBGN0040349, FBGN0038878, FBGN0030073, FBGN0031360, FBGN0039537	789	48	10196	4.84601	5.64624e-05	1.88212e-05	7.40207e-05
Annotation Cluster 3	Enrichment Score: 7.954221530395237
Category	Term	Count	%	PValue	Genes	List Total	Pop Hits	Pop Total	Fold Enrichment	Bonferroni	Benjamini	FDR
GOTERM_MF_FAT	GO:0048037~cofactor binding	48	5.33333	5.37308e-13	FBGN0020653, FBGN0036117, FBGN0010387, FBGN0031478, FBGN0037684, FBGN0025680, FBGN0002719, FBGN0030558, FBGN0037186, FBGN0037999, FBGN0022774, FBGN0034432, FBGN0031148, FBGN0023507, FBGN0033079, FBGN0038348, FBGN0037896, FBGN0030478, FBGN0034629, FBGN0036824, FBGN0039827, FBGN0001125, FBGN0036208, FBGN0000056, FBGN0034390, FBGN0038742, FBGN0025628, FBGN0039094, FBGN0030588, FBGN0010516, FBGN00358…	642	185	7918	3.2	4.14295e-10	2.07148e-10	8.20832e-10
GOTERM_MF_FAT	GO:0050662~coenzyme binding	32	3.55556	1.40764e-07	FBGN0020653, FBGN0010387, FBGN0031478, FBGN0025680, FBGN0002719, FBGN0037999, FBGN0034432, FBGN0033079, FBGN0023507, FBGN0038348, FBGN0037896, FBGN0036824, FBGN0034629, FBGN0039827, FBGN0000056, FBGN0038742, FBGN0034390, FBGN0025628, FBGN0030588, FBGN0010516, FBGN0035811, FBGN0035911, FBGN0036997, FBGN0031713, FBGN0032350, FBGN0004654, FBGN0032889, FBGN0033564, FBGN0030612, FBGN0035147, FBGN00235…	642	139	7918	2.83933	0.000108523	2.71319e-05	0.000215025
GOTERM_MF_FAT	GO:0050660~FAD binding	17	1.88889	1.81393e-05	FBGN0020653, FBGN0034629, FBGN0036824, FBGN0025680, FBGN0038742, FBGN0025628, FBGN0037999, FBGN0030588, FBGN0010516, FBGN0035811, FBGN0035911, FBGN0034432, FBGN0031713, FBGN0023507, FBGN0033079, FBGN0038348, FBGN0037896	642	61	7918	3.43716	0.0138882	0.00107523	0.0277052
Annotation Cluster 4	Enrichment Score: 5.200239619115513
Category	Term	Count	%	PValue	Genes	List Total	Pop Hits	Pop Total	Fold Enrichment	Bonferroni	Benjamini	FDR
GOTERM_BP_FAT	GO:0009309~amine biosynthetic process	18	2	1.43389e-08	FBGN0052068, FBGN0030482, FBGN0001125, FBGN0037723, FBGN0038516, FBGN0032076, FBGN0037146, FBGN0005278, FBGN0001208, FBGN0029823, FBGN0031148, FBGN0032350, FBGN0020385, FBGN0014427, FBGN0038795, FBGN0026565, FBGN0013307, FBGN0013308	584	47	7937	5.20497	2.17662e-05	3.10949e-06	2.3859e-05
GOTERM_BP_FAT	GO:0008652~cellular amino acid biosynthetic process	13	1.44444	3.58641e-07	FBGN0052068, FBGN0030482, FBGN0001125, FBGN0038516, FBGN0032076, FBGN0037146, FBGN0005278, FBGN0029823, FBGN0031148, FBGN0020385, FBGN0032350, FBGN0014427, FBGN0026565	584	29	7937	6.09241	0.000544269	6.0489e-05	0.000596753
GOTERM_BP_FAT	GO:0046394~carboxylic acid biosynthetic process	17	1.88889	1.03117e-05	FBGN0052068, FBGN0030482, FBGN0001125, FBGN0000406, FBGN0038516, FBGN0032076, FBGN0033246, FBGN0037146, FBGN0005278, FBGN0029823, FBGN0031148, FBGN0032350, FBGN0020385, FBGN0014427, FBGN0026565, FBGN0029969, FBGN0086687	584	64	7937	3.61004	0.0155314	0.00142202	0.0171567
GOTERM_BP_FAT	GO:0016053~organic acid biosynthetic process	17	1.88889	1.03117e-05	FBGN0052068, FBGN0030482, FBGN0001125, FBGN0000406, FBGN0038516, FBGN0032076, FBGN0033246, FBGN0037146, FBGN0005278, FBGN0029823, FBGN0031148, FBGN0032350, FBGN0020385, FBGN0014427, FBGN0026565, FBGN0029969, FBGN0086687	584	64	7937	3.61004	0.0155314	0.00142202	0.0171567
SP_PIR_KEYWORDS	amino-acid biosynthesis	6	0.666667	0.00013572	FBGN0052068, FBGN0030482, FBGN0014427, FBGN0020385, FBGN0038516, FBGN0026565	873	9	12980	9.91218	0.0370298	0.00269157	0.179108
GOTERM_BP_FAT	GO:0044271~nitrogen compound biosynthetic process	32	3.55556	0.000847376	FBGN0086450, FBGN0085520, FBGN0031148, FBGN0036337, FBGN0020385, FBGN0038795, FBGN0038467, FBGN0013307, FBGN0013308, FBGN0036752, FBGN0052068, FBGN0000052, FBGN0030482, FBGN0000053, FBGN0001125, FBGN0037723, FBGN0024841, FBGN0038516, FBGN0032076, FBGN0037146, FBGN0005278, FBGN0039241, FBGN0014032, FBGN0001208, FBGN0029823, FBGN0032350, FBGN0041194, FBGN0014427, FBGN0026565, FBGN0020764, FBGN00303…	584	233	7937	1.86654	0.723864	0.0406618	1.40067
Annotation Cluster 5	Enrichment Score: 5.172807946797771
Category	Term	Count	%	PValue	Genes	List Total	Pop Hits	Pop Total	Fold Enrichment	Bonferroni	Benjamini	FDR
GOTERM_MF_FAT	GO:0016769~transferase activity, transferring nitrogenous groups	12	1.33333	1.49611e-07	FBGN0014031, FBGN0036117, FBGN0030482, FBGN0014427, FBGN0032287, FBGN0001125, FBGN0036208, FBGN0030558, FBGN0037186, FBGN0020764, FBGN0030478, FBGN0022774	642	21	7918	7.04762	0.000115343	2.30697e-05	0.000228539
SP_PIR_KEYWORDS	Aminotransferase	9	1	3.82067e-07	FBGN0014031, FBGN0030482, FBGN0014427, FBGN0032287, FBGN0001125, FBGN0030558, FBGN0037186, FBGN0030478, FBGN0022774	873	13	12980	10.2934	0.000106209	1.77023e-05	0.000504622
GOTERM_MF_FAT	GO:0070279~vitamin B6 binding	15	1.66667	1.01024e-06	FBGN0036117, FBGN0037684, FBGN0001125, FBGN0036208, FBGN0030558, FBGN0037186, FBGN0039094, FBGN0022774, FBGN0014031, FBGN0029823, FBGN0031148, FBGN0014427, FBGN0000566, FBGN0020764, FBGN0030478	642	39	7918	4.74359	0.000778592	0.000111265	0.00154319
GOTERM_MF_FAT	GO:0030170~pyridoxal phosphate binding	15	1.66667	1.01024e-06	FBGN0036117, FBGN0037684, FBGN0001125, FBGN0036208, FBGN0030558, FBGN0037186, FBGN0039094, FBGN0022774, FBGN0014031, FBGN0029823, FBGN0031148, FBGN0014427, FBGN0000566, FBGN0020764, FBGN0030478	642	39	7918	4.74359	0.000778592	0.000111265	0.00154319
GOTERM_MF_FAT	GO:0019842~vitamin binding	24	2.66667	2.77322e-06	FBGN0036117, FBGN0037684, FBGN0039827, FBGN0001125, FBGN0036208, FBGN0030558, FBGN0027580, FBGN0037186, FBGN0039094, FBGN0033246, FBGN0022774, FBGN0014031, FBGN0087002, FBGN0029823, FBGN0031148, FBGN0014427, FBGN0000566, FBGN0038795, FBGN0039877, FBGN0032785, FBGN0051016, FBGN0031913, FBGN0020764, FBGN0030478	642	99	7918	2.9899	0.00213587	0.000267234	0.00423617
INTERPRO	IPR015421:Pyridoxal phosphate-dependent transferase, major region, subdomain 1	13	1.44444	3.24298e-06	FBGN0036117, FBGN0001125, FBGN0036208, FBGN0030558, FBGN0037186, FBGN0039094, FBGN0022774, FBGN0014031, FBGN0029823, FBGN0014427, FBGN0000566, FBGN0020764, FBGN0030478	789	33	10196	5.09076	0.00400676	0.0010032	0.00526303
KEGG_PATHWAY	dme00260:Glycine, serine and threonine metabolism	14	1.55556	9.53657e-06	FBGN0037684, FBGN0032287, FBGN0031428, FBGN0036208, FBGN0037186, FBGN0039094, FBGN0029823, FBGN0031148, FBGN0014427, FBGN0032350, FBGN0000566, FBGN0034276, FBGN0020764, FBGN0031860	298	25	2054	3.85987	0.000876984	0.000438588	0.010418
GOTERM_MF_FAT	GO:0008483~transaminase activity	9	1	1.26603e-05	FBGN0014031, FBGN0030482, FBGN0014427, FBGN0032287, FBGN0001125, FBGN0030558, FBGN0037186, FBGN0030478, FBGN0022774	642	16	7918	6.9375	0.0097137	0.000975642	0.0193376
SP_PIR_KEYWORDS	pyridoxal phosphate	10	1.11111	2.94835e-05	FBGN0029823, FBGN0030482, FBGN0014427, FBGN0001125, FBGN0036208, FBGN0030558, FBGN0037186, FBGN0013307, FBGN0022774, FBGN0013308	873	26	12980	5.71857	0.00816303	0.000819317	0.038934
INTERPRO	IPR004839:Aminotransferase, class I and II	6	0.666667	0.000493932	FBGN0036117, FBGN0001125, FBGN0036208, FBGN0030558, FBGN0020764, FBGN0030478	789	10	10196	7.75361	0.457539	0.065702	0.798614
INTERPRO	IPR015422:Pyridoxal phosphate-dependent transferase, major region, subdomain 2	6	0.666667	0.00136192	FBGN0014031, FBGN0036117, FBGN0014427, FBGN0000566, FBGN0039094, FBGN0030478	789	12	10196	6.46134	0.814963	0.121715	2.18753
Annotation Cluster 6	Enrichment Score: 4.289586975370719
Category	Term	Count	%	PValue	Genes	List Total	Pop Hits	Pop Total	Fold Enrichment	Bonferroni	Benjamini	FDR
GOTERM_MF_FAT	GO:0030414~peptidase inhibitor activity	21	2.33333	6.83716e-06	FBGN0030105, FBGN0085483, FBGN0004629, FBGN0024293, FBGN0038243, FBGN0050197, FBGN0038299, FBGN0031563, FBGN0041182, FBGN0034443, FBGN0041180, FBGN0033113, FBGN0031560, FBGN0041183, FBGN0031561, FBGN0002930, FBGN0051778, FBGN0051777, FBGN0033710, FBGN0028983, FBGN0063923	642	83	7918	3.12048	0.00525759	0.000585547	0.0104436
GOTERM_MF_FAT	GO:0004857~enzyme inhibitor activity	24	2.66667	1.31096e-05	FBGN0030105, FBGN0010387, FBGN0031478, FBGN0085483, FBGN0004629, FBGN0024293, FBGN0038243, FBGN0038299, FBGN0050197, FBGN0031563, FBGN0086706, FBGN0041182, FBGN0034443, FBGN0041180, FBGN0033113, FBGN0031560, FBGN0041183, FBGN0031561, FBGN0002930, FBGN0051778, FBGN0051777, FBGN0033710, FBGN0028983, FBGN0063923	642	108	7918	2.74074	0.0100567	0.00091845	0.0200238
GOTERM_MF_FAT	GO:0004866~endopeptidase inhibitor activity	20	2.22222	1.44829e-05	FBGN0030105, FBGN0004629, FBGN0024293, FBGN0085483, FBGN0038243, FBGN0038299, FBGN0031563, FBGN0041182, FBGN0034443, FBGN0041180, FBGN0033113, FBGN0031560, FBGN0041183, FBGN0031561, FBGN0002930, FBGN0051778, FBGN0051777, FBGN0033710, FBGN0028983, FBGN0063923	642	80	7918	3.08333	0.0111043	0.000930099	0.0221211
GOTERM_MF_FAT	GO:0004867~serine-type endopeptidase inhibitor activity	13	1.44444	0.00534972	FBGN0033113, FBGN0085483, FBGN0024293, FBGN0031560, FBGN0031561, FBGN0038299, FBGN0031563, FBGN0002930, FBGN0051778, FBGN0051777, FBGN0033710, FBGN0028983, FBGN0063923	642	65	7918	2.46667	0.984009	0.14202	7.86722
Annotation Cluster 7	Enrichment Score: 3.804737921694396
Category	Term	Count	%	PValue	Genes	List Total	Pop Hits	Pop Total	Fold Enrichment	Bonferroni	Benjamini	FDR
SP_PIR_KEYWORDS	FAD	12	1.33333	1.97363e-06	FBGN0034432, FBGN0020653, FBGN0036211, FBGN0031713, FBGN0036824, FBGN0025680, FBGN0036157, FBGN0038742, FBGN0037896, FBGN0037999, FBGN0035811, FBGN0035911	873	30	12980	5.94731	0.000548519	6.85813e-05	0.00260669
INTERPRO	IPR006089:Acyl-CoA dehydrogenase, conserved site	6	0.666667	1.53038e-05	FBGN0034432, FBGN0036824, FBGN0038742, FBGN0037999, FBGN0035811, FBGN0035911	789	6	10196	12.9227	0.018768	0.00378209	0.0248343
SP_PIR_KEYWORDS	Flavoprotein	13	1.44444	1.72201e-05	FBGN0034432, FBGN0020653, FBGN0036211, FBGN0031713, FBGN0036824, FBGN0025680, FBGN0036157, FBGN0038742, FBGN0037896, FBGN0037999, FBGN0030588, FBGN0035811, FBGN0035911	873	43	12980	4.49506	0.00477578	0.000531772	0.0227414
GOTERM_MF_FAT	GO:0050660~FAD binding	17	1.88889	1.81393e-05	FBGN0020653, FBGN0034629, FBGN0036824, FBGN0025680, FBGN0038742, FBGN0025628, FBGN0037999, FBGN0030588, FBGN0010516, FBGN0035811, FBGN0035911, FBGN0034432, FBGN0031713, FBGN0023507, FBGN0033079, FBGN0038348, FBGN0037896	642	61	7918	3.43716	0.0138882	0.00107523	0.0277052
INTERPRO	IPR006092:Acyl-CoA dehydrogenase, N-terminal	6	0.666667	5.01404e-05	FBGN0034432, FBGN0036824, FBGN0038742, FBGN0037999, FBGN0035811, FBGN0035911	789	7	10196	11.0766	0.0601879	0.0102926	0.0813437
KEGG_PATHWAY	dme00071:Fatty acid metabolism	15	1.66667	0.000340482	FBGN0051075, FBGN0012036, FBGN0034629, FBGN0036824, FBGN0000056, FBGN0038742, FBGN0036857, FBGN0011768, FBGN0032160, FBGN0037999, FBGN0035811, FBGN0034432, FBGN0011693, FBGN0031703, FBGN0029969	298	37	2054	2.7943	0.030844	0.005208	0.371343
INTERPRO	IPR013764:Acyl-CoA oxidase/dehydrogenase, type1/2, C-terminal	7	0.777778	0.000365848	FBGN0034432, FBGN0036824, FBGN0034629, FBGN0038742, FBGN0037999, FBGN0035811, FBGN0035911	789	14	10196	6.46134	0.364284	0.055052	0.592099
INTERPRO	IPR013786:Acyl-CoA dehydrogenase/oxidase, N-terminal	7	0.777778	0.000365848	FBGN0034432, FBGN0036824, FBGN0034629, FBGN0038742, FBGN0037999, FBGN0035811, FBGN0035911	789	14	10196	6.46134	0.364284	0.055052	0.592099
INTERPRO	IPR006091:Acyl-CoA oxidase/dehydrogenase, central region	7	0.777778	0.000365848	FBGN0034432, FBGN0036824, FBGN0034629, FBGN0038742, FBGN0037999, FBGN0035811, FBGN0035911	789	14	10196	6.46134	0.364284	0.055052	0.592099
INTERPRO	IPR006090:Acyl-CoA oxidase/dehydrogenase, type 1	6	0.666667	0.000493932	FBGN0034432, FBGN0036824, FBGN0038742, FBGN0037999, FBGN0035811, FBGN0035911	789	10	10196	7.75361	0.457539	0.065702	0.798614
GOTERM_MF_FAT	GO:0003995~acyl-CoA dehydrogenase activity	7	0.777778	0.000728818	FBGN0034432, FBGN0036824, FBGN0034629, FBGN0038742, FBGN0037999, FBGN0035811, FBGN0035911	642	15	7918	5.75556	0.430003	0.0325254	1.10754
PIR_SUPERFAMILY	PIRSF000182:acyl-CoA dehydrogenase	3	0.333333	0.0776162	FBGN0038742, FBGN0035811, FBGN0035911	323	4	2596	6.02786	1	0.999915	66.8477
Annotation Cluster 8	Enrichment Score: 3.628786118111989
Category	Term	Count	%	PValue	Genes	List Total	Pop Hits	Pop Total	Fold Enrichment	Bonferroni	Benjamini	FDR
GOTERM_CC_FAT	GO:0005852~eukaryotic translation initiation factor 3 complex	9	1	9.70315e-06	FBGN0034654, FBGN0037249, FBGN0027619, FBGN0034258, FBGN0025582, FBGN0037270, FBGN0015834, FBGN0022023, FBGN0086706	376	16	4786	7.15991	0.00229702	0.000176881	0.0124987
SP_PIR_KEYWORDS	Initiation factor	11	1.22222	6.96378e-05	FBGN0033902, FBGN0034654, FBGN0037249, FBGN0027619, FBGN0037135, FBGN0004926, FBGN0034258, FBGN0025582, FBGN0037270, FBGN0015834, FBGN0022023	873	35	12980	4.67288	0.0191738	0.00161203	0.0919367
GOTERM_MF_FAT	GO:0008135~translation factor activity, nucleic acid binding	18	2	0.00028545	FBGN0037249, FBGN0034967, FBGN0037135, FBGN0034258, FBGN0022023, FBGN0032198, FBGN0033902, FBGN0034654, FBGN0000559, FBGN0027619, FBGN0004926, FBGN0028737, FBGN0000556, FBGN0025582, FBGN0037270, FBGN0015834, FBGN0035423, FBGN0029176	642	83	7918	2.6747	0.197572	0.0136629	0.435154
GOTERM_BP_FAT	GO:0006413~translational initiation	12	1.33333	0.00186741	FBGN0034654, FBGN0037249, FBGN0034967, FBGN0027619, FBGN0004926, FBGN0034258, FBGN0025582, FBGN0037270, FBGN0015834, FBGN0035423, FBGN0022023, FBGN0086706	584	55	7937	2.96526	0.941421	0.0701698	3.06228
GOTERM_MF_FAT	GO:0003743~translation initiation factor activity	13	1.44444	0.00199316	FBGN0033902, FBGN0034654, FBGN0037249, FBGN0034967, FBGN0027619, FBGN0037135, FBGN0034258, FBGN0004926, FBGN0025582, FBGN0037270, FBGN0015834, FBGN0035423, FBGN0022023	642	58	7918	2.76437	0.785245	0.0675324	3.00173
Annotation Cluster 9	Enrichment Score: 3.1835653831888315
Category	Term	Count	%	PValue	Genes	List Total	Pop Hits	Pop Total	Fold Enrichment	Bonferroni	Benjamini	FDR
GOTERM_BP_FAT	GO:0008652~cellular amino acid biosynthetic process	13	1.44444	3.58641e-07	FBGN0052068, FBGN0030482, FBGN0001125, FBGN0038516, FBGN0032076, FBGN0037146, FBGN0005278, FBGN0029823, FBGN0031148, FBGN0020385, FBGN0032350, FBGN0014427, FBGN0026565	584	29	7937	6.09241	0.000544269	6.0489e-05	0.000596753
GOTERM_BP_FAT	GO:0009084~glutamine family amino acid biosynthetic process	5	0.555556	0.0120651	FBGN0001125, FBGN0038516, FBGN0032076, FBGN0026565, FBGN0037146	584	13	7937	5.22721	1	0.260713	18.2886
GOTERM_BP_FAT	GO:0009064~glutamine family amino acid metabolic process	6	0.666667	0.0650298	FBGN0000052, FBGN0001125, FBGN0038516, FBGN0032076, FBGN0026565, FBGN0037146	584	30	7937	2.71815	1	0.66239	67.3341
Annotation Cluster 10	Enrichment Score: 3.0355501942993595
Category	Term	Count	%	PValue	Genes	List Total	Pop Hits	Pop Total	Fold Enrichment	Bonferroni	Benjamini	FDR
GOTERM_CC_FAT	GO:0030867~rough endoplasmic reticulum membrane	8	0.888889	9.6253e-06	FBGN0010391, FBGN0021795, FBGN0086357, FBGN0031049, FBGN0035771, FBGN0011509, FBGN0025700, FBGN0028327	376	12	4786	8.48582	0.00227861	0.000190083	0.0123984
GOTERM_CC_FAT	GO:0005791~rough endoplasmic reticulum	8	0.888889	3.63071e-05	FBGN0010391, FBGN0021795, FBGN0086357, FBGN0031049, FBGN0035771, FBGN0011509, FBGN0025700, FBGN0028327	376	14	4786	7.27356	0.00856803	0.00061445	0.0467599
GOTERM_MF_FAT	GO:0043021~ribonucleoprotein binding	8	0.888889	4.56943e-05	FBGN0010391, FBGN0034654, FBGN0034967, FBGN0037135, FBGN0035771, FBGN0003517, FBGN0011509, FBGN0086706	642	14	7918	7.04762	0.0346177	0.00251334	0.0697778
GOTERM_CC_FAT	GO:0005785~signal recognition particle receptor complex	4	0.444444	0.00179856	FBGN0010391, FBGN0035771, FBGN0011509, FBGN0028327	376	4	4786	12.7287	0.347302	0.0211062	2.29226
GOTERM_MF_FAT	GO:0005047~signal recognition particle binding	3	0.333333	0.0185763	FBGN0010391, FBGN0035771, FBGN0011509	642	3	7918	12.3333	0.999999	0.354733	24.9062
GOTERM_CC_FAT	GO:0005784~translocon complex	4	0.444444	0.0198484	FBGN0021795, FBGN0086357, FBGN0031049, FBGN0025700	376	8	4786	6.36436	0.99136	0.186641	22.7601
GOTERM_CC_FAT	GO:0044432~endoplasmic reticulum part	15	1.66667	0.0532441	FBGN0010391, FBGN0005585, FBGN0011509, FBGN0004003, FBGN0025700, FBGN0021795, FBGN0086357, FBGN0019925, FBGN0034277, FBGN0031049, FBGN0051016, FBGN0035771, FBGN0028327, FBGN0002936, FBGN0014002	376	112	4786	1.70474	0.999998	0.381382	50.5799
Annotation Cluster 11	Enrichment Score: 2.9726953050760505
Category	Term	Count	%	PValue	Genes	List Total	Pop Hits	Pop Total	Fold Enrichment	Bonferroni	Benjamini	FDR
GOTERM_MF_FAT	GO:0009055~electron carrier activity	41	4.55556	7.35633e-08	FBGN0020653, FBGN0038236, FBGN0086450, FBGN0000406, FBGN0033395, FBGN0030575, FBGN0053503, FBGN0037999, FBGN0010019, FBGN0086706, FBGN0036211, FBGN0034432, FBGN0033775, FBGN0038795, FBGN0029662, FBGN0033753, FBGN0038348, FBGN0031126, FBGN0039697, FBGN0033981, FBGN0010383, FBGN0031693, FBGN0036750, FBGN0036824, FBGN0034629, FBGN0038742, FBGN0041337, FBGN0025628, FBGN0037606, FBGN0010516, FBGN00358…	642	202	7918	2.5033	5.67157e-05	1.89056e-05	0.000112372
SP_PIR_KEYWORDS	Monooxygenase	22	2.44444	1.6614e-06	FBGN0038236, FBGN0033367, FBGN0033395, FBGN0041337, FBGN0053503, FBGN0010019, FBGN0036806, FBGN0031713, FBGN0033775, FBGN0019948, FBGN0001208, FBGN0033065, FBGN0033079, FBGN0033753, FBGN0031126, FBGN0033981, FBGN0015040, FBGN0010383, FBGN0031693, FBGN0014469, FBGN0013773, FBGN0038194	873	98	12980	3.33777	0.000461762	6.5979e-05	0.0021943
SP_PIR_KEYWORDS	heme	21	2.33333	4.39352e-05	FBGN0038236, FBGN0000406, FBGN0033395, FBGN0041337, FBGN0053503, FBGN0010019, FBGN0036806, FBGN0033775, FBGN0087002, FBGN0033065, FBGN0033753, FBGN0003965, FBGN0031126, FBGN0033981, FBGN0015040, FBGN0010383, FBGN0027657, FBGN0031693, FBGN0014469, FBGN0013773, FBGN0038194	873	111	12980	2.81292	0.01214	0.00110977	0.0580129
INTERPRO	IPR002401:Cytochrome P450, E-class, group I	17	1.88889	0.000216688	FBGN0038236, FBGN0033395, FBGN0041337, FBGN0053503, FBGN0010019, FBGN0036806, FBGN0033775, FBGN0033065, FBGN0033753, FBGN0031126, FBGN0033981, FBGN0015040, FBGN0010383, FBGN0031693, FBGN0038194, FBGN0013773, FBGN0014469	789	77	10196	2.85306	0.235313	0.0376018	0.351092
SP_PIR_KEYWORDS	iron	26	2.88889	0.000323219	FBGN0038236, FBGN0000406, FBGN0033395, FBGN0053503, FBGN0010019, FBGN0033775, FBGN0087002, FBGN0033753, FBGN0038348, FBGN0031126, FBGN0033981, FBGN0086687, FBGN0010383, FBGN0031693, FBGN0041337, FBGN0025628, FBGN0035529, FBGN0036806, FBGN0001208, FBGN0033065, FBGN0003965, FBGN0040211, FBGN0015040, FBGN0014469, FBGN0038194, FBGN0013773	873	177	12980	2.18404	0.0859495	0.00527249	0.426058
GOTERM_CC_FAT	GO:0005624~membrane fraction	20	2.22222	0.000474748	FBGN0038236, FBGN0034405, FBGN0034406, FBGN0003660, FBGN0033395, FBGN0041337, FBGN0010019, FBGN0033775, FBGN0033065, FBGN0033079, FBGN0031126, FBGN0033981, FBGN0015040, FBGN0010383, FBGN0031693, FBGN0014469, FBGN0013773, FBGN0038194, FBGN0040323, FBGN0002936	376	106	4786	2.40165	0.10644	0.00747472	0.609837
INTERPRO	IPR017972:Cytochrome P450, conserved site	18	2	0.000525909	FBGN0038236, FBGN0058160, FBGN0033395, FBGN0041337, FBGN0053503, FBGN0010019, FBGN0036806, FBGN0033775, FBGN0033065, FBGN0033753, FBGN0031126, FBGN0033981, FBGN0015040, FBGN0010383, FBGN0031693, FBGN0014469, FBGN0038194, FBGN0013773	789	91	10196	2.55614	0.478604	0.0630493	0.850108
INTERPRO	IPR017973:Cytochrome P450, C-terminal region	17	1.88889	0.000696829	FBGN0038236, FBGN0033395, FBGN0041337, FBGN0053503, FBGN0010019, FBGN0036806, FBGN0033775, FBGN0033065, FBGN0033753, FBGN0031126, FBGN0033981, FBGN0015040, FBGN0010383, FBGN0031693, FBGN0038194, FBGN0013773, FBGN0014469	789	85	10196	2.58454	0.578095	0.0754538	1.12493
GOTERM_CC_FAT	GO:0005626~insoluble fraction	20	2.22222	0.000765594	FBGN0038236, FBGN0034405, FBGN0034406, FBGN0003660, FBGN0033395, FBGN0041337, FBGN0010019, FBGN0033775, FBGN0033065, FBGN0033079, FBGN0031126, FBGN0033981, FBGN0015040, FBGN0010383, FBGN0031693, FBGN0014469, FBGN0013773, FBGN0038194, FBGN0040323, FBGN0002936	376	110	4786	2.31431	0.165994	0.0106206	0.981747
INTERPRO	IPR001128:Cytochrome P450	17	1.88889	0.00079613	FBGN0038236, FBGN0033395, FBGN0041337, FBGN0053503, FBGN0010019, FBGN0036806, FBGN0033775, FBGN0033065, FBGN0033753, FBGN0031126, FBGN0033981, FBGN0015040, FBGN0010383, FBGN0031693, FBGN0038194, FBGN0013773, FBGN0014469	789	86	10196	2.55448	0.626935	0.0788817	1.28427
UP_SEQ_FEATURE	metal ion-binding site:Iron (heme axial ligand)	19	2.11111	0.00106777	FBGN0038236, FBGN0000406, FBGN0033395, FBGN0041337, FBGN0053503, FBGN0010019, FBGN0036806, FBGN0033775, FBGN0033065, FBGN0033753, FBGN0003965, FBGN0031126, FBGN0033981, FBGN0015040, FBGN0010383, FBGN0031693, FBGN0014469, FBGN0013773, FBGN0038194	257	96	2975	2.29106	0.435961	0.435961	1.54149
GOTERM_CC_FAT	GO:0000267~cell fraction	20	2.22222	0.0010742	FBGN0038236, FBGN0034405, FBGN0034406, FBGN0003660, FBGN0033395, FBGN0041337, FBGN0010019, FBGN0033775, FBGN0033065, FBGN0033079, FBGN0031126, FBGN0033981, FBGN0015040, FBGN0010383, FBGN0031693, FBGN0014469, FBGN0013773, FBGN0038194, FBGN0040323, FBGN0002936	376	113	4786	2.25287	0.224869	0.0140516	1.37497
GOTERM_CC_FAT	GO:0005792~microsome	17	1.88889	0.00127035	FBGN0038236, FBGN0034405, FBGN0034406, FBGN0033395, FBGN0041337, FBGN0010019, FBGN0033775, FBGN0033065, FBGN0033079, FBGN0031126, FBGN0033981, FBGN0015040, FBGN0010383, FBGN0031693, FBGN0014469, FBGN0038194, FBGN0013773	376	89	4786	2.43133	0.260117	0.0157309	1.62414
GOTERM_CC_FAT	GO:0042598~vesicular fraction	17	1.88889	0.00127035	FBGN0038236, FBGN0034405, FBGN0034406, FBGN0033395, FBGN0041337, FBGN0010019, FBGN0033775, FBGN0033065, FBGN0033079, FBGN0031126, FBGN0033981, FBGN0015040, FBGN0010383, FBGN0031693, FBGN0014469, FBGN0038194, FBGN0013773	376	89	4786	2.43133	0.260117	0.0157309	1.62414
SP_PIR_KEYWORDS	endoplasmic reticulum	21	2.33333	0.00152058	FBGN0038236, FBGN0010391, FBGN0033395, FBGN0005585, FBGN0041337, FBGN0010019, FBGN0250820, FBGN0004003, FBGN0033775, FBGN0033065, FBGN0019925, FBGN0031049, FBGN0031126, FBGN0033981, FBGN0015040, FBGN0010383, FBGN0031693, FBGN0014469, FBGN0013773, FBGN0014002, FBGN0038194	873	144	12980	2.16829	0.344949	0.018225	1.9898
SP_PIR_KEYWORDS	microsome	14	1.55556	0.00194302	FBGN0038236, FBGN0033775, FBGN0033065, FBGN0031126, FBGN0033395, FBGN0041337, FBGN0033981, FBGN0015040, FBGN0010383, FBGN0010019, FBGN0031693, FBGN0013773, FBGN0014469, FBGN0038194	873	78	12980	2.66866	0.417651	0.0222767	2.53607
GOTERM_CC_FAT	GO:0005783~endoplasmic reticulum	36	4	0.00420154	FBGN0010391, FBGN0038236, FBGN0033395, FBGN0005585, FBGN0011509, FBGN0010019, FBGN0004003, FBGN0021795, FBGN0033775, FBGN0086357, FBGN0031312, FBGN0019925, FBGN0031049, FBGN0034277, FBGN0031126, FBGN0051016, FBGN0033981, FBGN0010383, FBGN0031693, FBGN0040340, FBGN0002936, FBGN0014002, FBGN0033663, FBGN0011016, FBGN0041337, FBGN0036919, FBGN0250820, FBGN0025700, FBGN0033065, FBGN0031260, FBGN00357…	376	284	4786	1.6135	0.631333	0.0464059	5.27926
GOTERM_MF_FAT	GO:0046906~tetrapyrrole binding	21	2.33333	0.00871685	FBGN0038236, FBGN0000406, FBGN0033395, FBGN0041337, FBGN0053503, FBGN0010019, FBGN0036806, FBGN0033775, FBGN0087002, FBGN0033065, FBGN0033753, FBGN0003965, FBGN0031126, FBGN0033981, FBGN0015040, FBGN0010383, FBGN0027657, FBGN0031693, FBGN0014469, FBGN0013773, FBGN0038194	642	140	7918	1.85	0.998829	0.20766	12.5181
GOTERM_MF_FAT	GO:0020037~heme binding	21	2.33333	0.00871685	FBGN0038236, FBGN0000406, FBGN0033395, FBGN0041337, FBGN0053503, FBGN0010019, FBGN0036806, FBGN0033775, FBGN0087002, FBGN0033065, FBGN0033753, FBGN0003965, FBGN0031126, FBGN0033981, FBGN0015040, FBGN0010383, FBGN0027657, FBGN0031693, FBGN0014469, FBGN0013773, FBGN0038194	642	140	7918	1.85	0.998829	0.20766	12.5181
COG_ONTOLOGY	Secondary metabolites biosynthesis, transport, and catabolism	18	2	0.00887162	FBGN0038236, FBGN0033395, FBGN0041337, FBGN0053503, FBGN0010019, FBGN0036806, FBGN0033775, FBGN0038858, FBGN0033065, FBGN0033753, FBGN0031126, FBGN0033981, FBGN0015040, FBGN0010383, FBGN0031693, FBGN0014469, FBGN0038194, FBGN0013773	129	91	1237	1.89675	0.220821	0.117289	7.1837
GOTERM_MF_FAT	GO:0005506~iron ion binding	31	3.44444	0.0298318	FBGN0038236, FBGN0000406, FBGN0034364, FBGN0033395, FBGN0053503, FBGN0010019, FBGN0033775, FBGN0087002, FBGN0038795, FBGN0033753, FBGN0038348, FBGN0031126, FBGN0051016, FBGN0033981, FBGN0086687, FBGN0010383, FBGN0031693, FBGN0041337, FBGN0025628, FBGN0036262, FBGN0035529, FBGN0036806, FBGN0001208, FBGN0033065, FBGN0003965, FBGN0040211, FBGN0015040, FBGN0027657, FBGN0013773, FBGN0014469, FBGN00381…	642	260	7918	1.47051	1	0.477234	37.0376
KEGG_PATHWAY	dme00903:Limonene and pinene degradation	20	2.22222	0.0336896	FBGN0038236, FBGN0051075, FBGN0012036, FBGN0026619, FBGN0033395, FBGN0036857, FBGN0041337, FBGN0030968, FBGN0053337, FBGN0010019, FBGN0033775, FBGN0033065, FBGN0033753, FBGN0031126, FBGN0033981, FBGN0015040, FBGN0031693, FBGN0014469, FBGN0013773, FBGN0031360	298	86	2054	1.60293	0.95727	0.215358	31.2295
PIR_SUPERFAMILY	PIRSF000051:cytochrome P450 CYP3A5	9	1	0.0787444	FBGN0038236, FBGN0033775, FBGN0033065, FBGN0031126, FBGN0041337, FBGN0033981, FBGN0015040, FBGN0038194, FBGN0013773	323	37	2596	1.95498	1	0.999204	67.3976
GOTERM_CC_FAT	GO:0019898~extrinsic to membrane	18	2	0.0924978	FBGN0038236, FBGN0010391, FBGN0035089, FBGN0033395, FBGN0041337, FBGN0010019, FBGN0004784, FBGN0033775, FBGN0033065, FBGN0031126, FBGN0033981, FBGN0015040, FBGN0031693, FBGN0040069, FBGN0005614, FBGN0014469, FBGN0013773, FBGN0038194	376	154	4786	1.48777	1	0.523855	71.358
Annotation Cluster 12	Enrichment Score: 2.8014947823146406
Category	Term	Count	%	PValue	Genes	List Total	Pop Hits	Pop Total	Fold Enrichment	Bonferroni	Benjamini	FDR
GOTERM_BP_FAT	GO:0006952~defense response	29	3.22222	5.49072e-05	FBGN0035806, FBGN0035091, FBGN0052268, FBGN0027930, FBGN0035090, FBGN0044812, FBGN0034638, FBGN0029167, FBGN0038838, FBGN0052282, FBGN0041182, FBGN0041180, FBGN0032773, FBGN0041183, FBGN0260455, FBGN0014000, FBGN0040321, FBGN0041579, FBGN0002930, FBGN0031701, FBGN0040322, FBGN0040323, FBGN0034407, FBGN0041581, FBGN0261362, FBGN0039102, FBGN0043841, FBGN0035290, FBGN0024222	584	173	7937	2.27822	0.0799722	0.00519592	0.0913227
GOTERM_BP_FAT	GO:0006955~immune response	26	2.88889	0.000564495	FBGN0035806, FBGN0027930, FBGN0044812, FBGN0038838, FBGN0029167, FBGN0041182, FBGN0041180, FBGN0016794, FBGN0032773, FBGN0041183, FBGN0260455, FBGN0014000, FBGN0040321, FBGN0041579, FBGN0002930, FBGN0034539, FBGN0031701, FBGN0040322, FBGN0040323, FBGN0034407, FBGN0036184, FBGN0041581, FBGN0261362, FBGN0039102, FBGN0043841, FBGN0024222	584	169	7937	2.09089	0.575628	0.0301485	0.935147
GOTERM_BP_FAT	GO:0045087~innate immune response	17	1.88889	0.000968558	FBGN0035806, FBGN0041581, FBGN0261362, FBGN0039102, FBGN0027930, FBGN0044812, FBGN0029167, FBGN0038838, FBGN0032773, FBGN0260455, FBGN0014000, FBGN0040321, FBGN0041579, FBGN0031701, FBGN0040322, FBGN0040323, FBGN0024222	584	92	7937	2.51133	0.7703	0.0411572	1.59947
SP_PIR_KEYWORDS	innate immunity	11	1.22222	0.00246179	FBGN0038838, FBGN0035806, FBGN0260455, FBGN0041581, FBGN0040321, FBGN0041579, FBGN0031701, FBGN0040322, FBGN0044812, FBGN0024222, FBGN0040323	873	53	12980	3.08587	0.496021	0.0270367	3.20306
SP_PIR_KEYWORDS	immune response	11	1.22222	0.00327068	FBGN0038838, FBGN0035806, FBGN0260455, FBGN0041581, FBGN0040321, FBGN0041579, FBGN0031701, FBGN0040322, FBGN0044812, FBGN0024222, FBGN0040323	873	55	12980	2.97365	0.597773	0.0320031	4.23463
GOTERM_BP_FAT	GO:0042742~defense response to bacterium	10	1.11111	0.0642284	FBGN0041182, FBGN0034407, FBGN0041180, FBGN0035806, FBGN0041183, FBGN0041581, FBGN0041579, FBGN0039102, FBGN0024222, FBGN0040323	584	69	7937	1.96967	1	0.665572	66.8651
Annotation Cluster 13	Enrichment Score: 2.7469497700943597
Category	Term	Count	%	PValue	Genes	List Total	Pop Hits	Pop Total	Fold Enrichment	Bonferroni	Benjamini	FDR
GOTERM_CC_FAT	GO:0030867~rough endoplasmic reticulum membrane	8	0.888889	9.6253e-06	FBGN0010391, FBGN0021795, FBGN0086357, FBGN0031049, FBGN0035771, FBGN0011509, FBGN0025700, FBGN0028327	376	12	4786	8.48582	0.00227861	0.000190083	0.0123984
GOTERM_BP_FAT	GO:0006613~cotranslational protein targeting to membrane	9	1	1.82559e-05	FBGN0010391, FBGN0038810, FBGN0010747, FBGN0086357, FBGN0031049, FBGN0035947, FBGN0011509, FBGN0040340, FBGN0025700	584	18	7937	6.79538	0.0273322	0.00230672	0.0303722
GOTERM_BP_FAT	GO:0007040~lysosome organization	11	1.22222	3.3053e-05	FBGN0021872, FBGN0027081, FBGN0027080, FBGN0010747, FBGN0086357, FBGN0051414, FBGN0031049, FBGN0035947, FBGN0031497, FBGN0010803, FBGN0011509	584	30	7937	4.98328	0.0489373	0.0038522	0.0549838
GOTERM_CC_FAT	GO:0005791~rough endoplasmic reticulum	8	0.888889	3.63071e-05	FBGN0010391, FBGN0021795, FBGN0086357, FBGN0031049, FBGN0035771, FBGN0011509, FBGN0025700, FBGN0028327	376	14	4786	7.27356	0.00856803	0.00061445	0.0467599
GOTERM_BP_FAT	GO:0007033~vacuole organization	11	1.22222	6.20455e-05	FBGN0021872, FBGN0027081, FBGN0027080, FBGN0010747, FBGN0086357, FBGN0051414, FBGN0031049, FBGN0035947, FBGN0031497, FBGN0010803, FBGN0011509	584	32	7937	4.67182	0.0898884	0.00552515	0.10319
GOTERM_BP_FAT	GO:0045047~protein targeting to ER	8	0.888889	0.000112864	FBGN0010391, FBGN0038810, FBGN0010747, FBGN0086357, FBGN0031049, FBGN0035947, FBGN0011509, FBGN0040340	584	17	7937	6.39565	0.157462	0.00947353	0.187632
GOTERM_BP_FAT	GO:0006614~SRP-dependent cotranslational protein targeting to membrane	8	0.888889	0.000112864	FBGN0010391, FBGN0038810, FBGN0010747, FBGN0086357, FBGN0031049, FBGN0035947, FBGN0011509, FBGN0040340	584	17	7937	6.39565	0.157462	0.00947353	0.187632
GOTERM_CC_FAT	GO:0005786~signal recognition particle, endoplasmic reticulum targeting	6	0.666667	0.000520904	FBGN0021795, FBGN0038810, FBGN0010747, FBGN0011016, FBGN0035947, FBGN0025700	376	10	4786	7.63723	0.116166	0.00768819	0.668943
GOTERM_CC_FAT	GO:0048500~signal recognition particle	6	0.666667	0.000520904	FBGN0021795, FBGN0038810, FBGN0010747, FBGN0011016, FBGN0035947, FBGN0025700	376	10	4786	7.63723	0.116166	0.00768819	0.668943
GOTERM_BP_FAT	GO:0010506~regulation of autophagy	6	0.666667	0.000668785	FBGN0021872, FBGN0010747, FBGN0086357, FBGN0031049, FBGN0035947, FBGN0011509	584	11	7937	7.41314	0.637799	0.0332853	1.10701
GOTERM_BP_FAT	GO:0006612~protein targeting to membrane	9	1	0.00086851	FBGN0010391, FBGN0038810, FBGN0010747, FBGN0086357, FBGN0031049, FBGN0035947, FBGN0011509, FBGN0040340, FBGN0025700	584	29	7937	4.21782	0.73259	0.0391806	1.43537
GOTERM_BP_FAT	GO:0031329~regulation of cellular catabolic process	6	0.666667	0.00240745	FBGN0021872, FBGN0010747, FBGN0086357, FBGN0031049, FBGN0035947, FBGN0011509	584	14	7937	5.82461	0.97424	0.0874141	3.93131
GOTERM_BP_FAT	GO:0010507~negative regulation of autophagy	5	0.555556	0.00423026	FBGN0010747, FBGN0086357, FBGN0031049, FBGN0035947, FBGN0011509	584	10	7937	6.79538	0.998396	0.133249	6.81078
GOTERM_BP_FAT	GO:0031330~negative regulation of cellular catabolic process	5	0.555556	0.00885928	FBGN0010747, FBGN0086357, FBGN0031049, FBGN0035947, FBGN0011509	584	12	7937	5.66281	0.999999	0.221319	13.7629
GOTERM_BP_FAT	GO:0009895~negative regulation of catabolic process	5	0.555556	0.0120651	FBGN0010747, FBGN0086357, FBGN0031049, FBGN0035947, FBGN0011509	584	13	7937	5.22721	1	0.260713	18.2886
GOTERM_BP_FAT	GO:0009894~regulation of catabolic process	6	0.666667	0.0129101	FBGN0021872, FBGN0010747, FBGN0086357, FBGN0031049, FBGN0035947, FBGN0011509	584	20	7937	4.07723	1	0.268821	19.4437
GOTERM_BP_FAT	GO:0030968~endoplasmic reticulum unfolded protein response	3	0.333333	0.0153717	FBGN0021872, FBGN0086357, FBGN0011509	584	3	7937	13.5908	1	0.299733	22.722
GOTERM_BP_FAT	GO:0034620~cellular response to unfolded protein	3	0.333333	0.0153717	FBGN0021872, FBGN0086357, FBGN0011509	584	3	7937	13.5908	1	0.299733	22.722
GOTERM_BP_FAT	GO:0006605~protein targeting	15	1.66667	0.0279736	FBGN0010391, FBGN0036173, FBGN0026252, FBGN0025680, FBGN0035947, FBGN0011509, FBGN0004003, FBGN0025700, FBGN0038810, FBGN0010747, FBGN0053139, FBGN0086357, FBGN0031049, FBGN0086679, FBGN0040340	584	109	7937	1.87029	1	0.436877	37.6307
GOTERM_BP_FAT	GO:0033365~protein localization in organelle	13	1.44444	0.0335239	FBGN0010391, FBGN0038810, FBGN0010747, FBGN0036173, FBGN0053139, FBGN0026252, FBGN0086357, FBGN0025680, FBGN0031049, FBGN0035947, FBGN0011509, FBGN0040340, FBGN0004003	584	91	7937	1.94154	1	0.460014	43.2991
GOTERM_MF_FAT	GO:0005048~signal sequence binding	4	0.444444	0.0412078	FBGN0021795, FBGN0010747, FBGN0011016, FBGN0028327	642	10	7918	4.93333	1	0.564782	47.4187
GOTERM_BP_FAT	GO:0034976~response to endoplasmic reticulum stress	3	0.333333	0.0464039	FBGN0021872, FBGN0086357, FBGN0011509	584	5	7937	8.15445	1	0.551309	54.6437
GOTERM_MF_FAT	GO:0008312~7S RNA binding	3	0.333333	0.0788687	FBGN0038810, FBGN0010747, FBGN0035947	642	6	7918	6.16667	1	0.740151	71.4904
KEGG_PATHWAY	dme03060:Protein export	4	0.444444	0.0959453	FBGN0010391, FBGN0038810, FBGN0010747, FBGN0035947	298	8	2054	3.44631	0.999907	0.331996	66.7773
Annotation Cluster 14	Enrichment Score: 2.7340778617261403
Category	Term	Count	%	PValue	Genes	List Total	Pop Hits	Pop Total	Fold Enrichment	Bonferroni	Benjamini	FDR
GOTERM_BP_FAT	GO:0043039~tRNA aminoacylation	12	1.33333	0.000464884	FBGN0027094, FBGN0027081, FBGN0027080, FBGN0002069, FBGN0030007, FBGN0027084, FBGN0027087, FBGN0053123, FBGN0031497, FBGN0010803, FBGN0027079, FBGN0027090	584	47	7937	3.46998	0.506315	0.0267832	0.770731
GOTERM_BP_FAT	GO:0006418~tRNA aminoacylation for protein translation	12	1.33333	0.000464884	FBGN0027094, FBGN0027081, FBGN0027080, FBGN0002069, FBGN0030007, FBGN0027084, FBGN0027087, FBGN0053123, FBGN0031497, FBGN0010803, FBGN0027079, FBGN0027090	584	47	7937	3.46998	0.506315	0.0267832	0.770731
SP_PIR_KEYWORDS	ligase	27	3	0.000522774	FBGN0012034, FBGN0033246, FBGN0010803, FBGN0033225, FBGN0046114, FBGN0031703, FBGN0002069, FBGN0020385, FBGN0030007, FBGN0039877, FBGN0053123, FBGN0031497, FBGN0085453, FBGN0015374, FBGN0027079, FBGN0027780, FBGN0000052, FBGN0000053, FBGN0034850, FBGN0027580, FBGN0027090, FBGN0038035, FBGN0027080, FBGN0027084, FBGN0027087, FBGN0026565, FBGN0027348	873	193	12980	2.08002	0.135297	0.00804355	0.688267
GOTERM_BP_FAT	GO:0043038~amino acid activation	12	1.33333	0.00056388	FBGN0027094, FBGN0027081, FBGN0027080, FBGN0002069, FBGN0030007, FBGN0027084, FBGN0027087, FBGN0053123, FBGN0031497, FBGN0010803, FBGN0027079, FBGN0027090	584	48	7937	3.39769	0.575232	0.031214	0.934134
SP_PIR_KEYWORDS	Aminoacyl-tRNA synthetase	9	1	0.000622363	FBGN0027080, FBGN0002069, FBGN0030007, FBGN0027084, FBGN0027087, FBGN0053123, FBGN0010803, FBGN0027079, FBGN0027090	873	30	12980	4.46048	0.158922	0.00906763	0.818885
GOTERM_MF_FAT	GO:0004812~aminoacyl-tRNA ligase activity	12	1.33333	0.00126831	FBGN0027094, FBGN0027081, FBGN0027080, FBGN0002069, FBGN0030007, FBGN0027084, FBGN0027087, FBGN0053123, FBGN0031497, FBGN0010803, FBGN0027079, FBGN0027090	642	48	7918	3.08333	0.624121	0.0477468	1.91997
GOTERM_MF_FAT	GO:0016875~ligase activity, forming carbon-oxygen bonds	12	1.33333	0.00126831	FBGN0027094, FBGN0027081, FBGN0027080, FBGN0002069, FBGN0030007, FBGN0027084, FBGN0027087, FBGN0053123, FBGN0031497, FBGN0010803, FBGN0027079, FBGN0027090	642	48	7918	3.08333	0.624121	0.0477468	1.91997
GOTERM_MF_FAT	GO:0016876~ligase activity, forming aminoacyl-tRNA and related compounds	12	1.33333	0.00126831	FBGN0027094, FBGN0027081, FBGN0027080, FBGN0002069, FBGN0030007, FBGN0027084, FBGN0027087, FBGN0053123, FBGN0031497, FBGN0010803, FBGN0027079, FBGN0027090	642	48	7918	3.08333	0.624121	0.0477468	1.91997
INTERPRO	IPR006195:Aminoacyl-tRNA synthetase, class II, conserved region	6	0.666667	0.00302196	FBGN0027081, FBGN0002069, FBGN0030007, FBGN0027084, FBGN0027087, FBGN0031497	789	14	10196	5.53829	0.976408	0.234811	4.79321
GOTERM_BP_FAT	GO:0034660~ncRNA metabolic process	19	2.11111	0.00827327	FBGN0011824, FBGN0010803, FBGN0027090, FBGN0030063, FBGN0027081, FBGN0027094, FBGN0032138, FBGN0027080, FBGN0002069, FBGN0030007, FBGN0027084, FBGN0027087, FBGN0026196, FBGN0033741, FBGN0053123, FBGN0031497, FBGN0039627, FBGN0027079, FBGN0003062	584	133	7937	1.94154	0.999997	0.211754	12.9105
KEGG_PATHWAY	dme00970:Aminoacyl-tRNA biosynthesis	12	1.33333	0.0184349	FBGN0027094, FBGN0027081, FBGN0027080, FBGN0002069, FBGN0030007, FBGN0027084, FBGN0027087, FBGN0053123, FBGN0031497, FBGN0010803, FBGN0027079, FBGN0027090	298	39	2054	2.12081	0.819467	0.144117	18.3949
GOTERM_BP_FAT	GO:0006399~tRNA metabolic process	13	1.44444	0.0416436	FBGN0027094, FBGN0027081, FBGN0027080, FBGN0002069, FBGN0030007, FBGN0027084, FBGN0027087, FBGN0053123, FBGN0031497, FBGN0010803, FBGN0027079, FBGN0003062, FBGN0027090	584	94	7937	1.87957	1	0.515914	50.7255
Annotation Cluster 15	Enrichment Score: 2.7064861841386656
Category	Term	Count	%	PValue	Genes	List Total	Pop Hits	Pop Total	Fold Enrichment	Bonferroni	Benjamini	FDR
GOTERM_BP_FAT	GO:0006414~translational elongation	8	0.888889	0.000256807	FBGN0032198, FBGN0000559, FBGN0003274, FBGN0028737, FBGN0000556, FBGN0002593, FBGN0000100, FBGN0029176	584	19	7937	5.72242	0.322864	0.0175659	0.426453
SP_PIR_KEYWORDS	elongation factor	6	0.666667	0.000719433	FBGN0032198, FBGN0034967, FBGN0000559, FBGN0028737, FBGN0000556, FBGN0029176	873	12	12980	7.43414	0.18133	0.00995384	0.946046
GOTERM_CC_FAT	GO:0005853~eukaryotic translation elongation factor 1 complex	4	0.444444	0.00423515	FBGN0032198, FBGN0028737, FBGN0000556, FBGN0029176	376	5	4786	10.183	0.634271	0.0446915	5.32044
GOTERM_MF_FAT	GO:0003746~translation elongation factor activity	6	0.666667	0.0190805	FBGN0032198, FBGN0034967, FBGN0000559, FBGN0028737, FBGN0000556, FBGN0029176	642	20	7918	3.7	1	0.353938	25.4934
Annotation Cluster 16	Enrichment Score: 2.6416868036546473
Category	Term	Count	%	PValue	Genes	List Total	Pop Hits	Pop Total	Fold Enrichment	Bonferroni	Benjamini	FDR
GOTERM_MF_FAT	GO:0033293~monocarboxylic acid binding	8	0.888889	0.000131871	FBGN0010387, FBGN0087002, FBGN0031478, FBGN0039877, FBGN0027580, FBGN0033246, FBGN0037913, FBGN0023537	642	16	7918	6.16667	0.0966809	0.00675571	0.201251
GOTERM_MF_FAT	GO:0031406~carboxylic acid binding	13	1.44444	0.00534972	FBGN0010387, FBGN0037684, FBGN0031478, FBGN0027580, FBGN0033246, FBGN0001208, FBGN0087002, FBGN0039877, FBGN0038795, FBGN0051016, FBGN0030612, FBGN0037913, FBGN0023537	642	65	7918	2.46667	0.984009	0.14202	7.86722
GOTERM_MF_FAT	GO:0005504~fatty acid binding	5	0.555556	0.0168445	FBGN0010387, FBGN0087002, FBGN0031478, FBGN0037913, FBGN0023537	642	13	7918	4.74359	0.999998	0.335888	22.8564
Annotation Cluster 17	Enrichment Score: 2.486641160593111
Category	Term	Count	%	PValue	Genes	List Total	Pop Hits	Pop Total	Fold Enrichment	Bonferroni	Benjamini	FDR
KEGG_PATHWAY	dme00670:One carbon pool by folate	8	0.888889	0.000242044	FBGN0010222, FBGN0029823, FBGN0000053, FBGN0032945, FBGN0032287, FBGN0020385, FBGN0036157, FBGN0039241	298	11	2054	5.01281	0.0220246	0.00444424	0.264111
GOTERM_MF_FAT	GO:0016645~oxidoreductase activity, acting on the CH-NH group of donors	8	0.888889	0.000936403	FBGN0010222, FBGN0032945, FBGN0020385, FBGN0034276, FBGN0033820, FBGN0036157, FBGN0038516, FBGN0033465	642	21	7918	4.69841	0.514368	0.0393336	1.42089
GOTERM_MF_FAT	GO:0016646~oxidoreductase activity, acting on the CH-NH group of donors, NAD or NADP as acceptor	6	0.666667	0.0036959	FBGN0010222, FBGN0032945, FBGN0020385, FBGN0033820, FBGN0036157, FBGN0038516	642	14	7918	5.28571	0.942434	0.112149	5.49917
GOTERM_MF_FAT	GO:0004486~methylenetetrahydrofolate dehydrogenase activity	3	0.333333	0.0185763	FBGN0010222, FBGN0020385, FBGN0033820	642	3	7918	12.3333	0.999999	0.354733	24.9062
GOTERM_BP_FAT	GO:0006760~folic acid and derivative metabolic process	4	0.444444	0.0237005	FBGN0010222, FBGN0032945, FBGN0020385, FBGN0085453	584	9	7937	6.04033	1	0.392726	32.9082
Annotation Cluster 18	Enrichment Score: 2.414941077352906
Category	Term	Count	%	PValue	Genes	List Total	Pop Hits	Pop Total	Fold Enrichment	Bonferroni	Benjamini	FDR
SP_PIR_KEYWORDS	Secreted	30	3.33333	0.000196205	FBGN0033367, FBGN0035806, FBGN0001114, FBGN0064237, FBGN0016122, FBGN0044812, FBGN0038838, FBGN0087002, FBGN0019948, FBGN0027095, FBGN0260455, FBGN0041579, FBGN0000359, FBGN0040321, FBGN0037896, FBGN0026415, FBGN0013763, FBGN0000356, FBGN0031701, FBGN0040322, FBGN0000500, FBGN0020506, FBGN0041581, FBGN0034475, FBGN0000592, FBGN0010225, FBGN0039685, FBGN0020415, FBGN0002565, FBGN0023178	873	212	12980	2.104	0.0530893	0.00363009	0.258833
SP_PIR_KEYWORDS	signal	43	4.77778	0.00755015	FBGN0043535, FBGN0035806, FBGN0005585, FBGN0001114, FBGN0064237, FBGN0024236, FBGN0016122, FBGN0044812, FBGN0004003, FBGN0038838, FBGN0041182, FBGN0087002, FBGN0019948, FBGN0041183, FBGN0027095, FBGN0260455, FBGN0003731, FBGN0041579, FBGN0000359, FBGN0040321, FBGN0037896, FBGN0026415, FBGN0013763, FBGN0031701, FBGN0000356, FBGN0040069, FBGN0040322, FBGN0002936, FBGN0040323, FBGN0014002, FBGN00350…	873	425	12980	1.50432	0.878386	0.0657066	9.52519
GOTERM_CC_FAT	GO:0005576~extracellular region	52	5.77778	0.0384158	FBGN0030999, FBGN0033367, FBGN0035806, FBGN0038838, FBGN0087002, FBGN0027095, FBGN0033170, FBGN0041579, FBGN0040321, FBGN0026415, FBGN0040322, FBGN0033710, FBGN0040323, FBGN0020506, FBGN0000592, FBGN0011722, FBGN0020415, FBGN0040687, FBGN0030013, FBGN0002565, FBGN0023178, FBGN0001114, FBGN0064237, FBGN0016122, FBGN0044812, FBGN0029167, FBGN0029720, FBGN0041182, FBGN0052282, FBGN0019948, FBGN00411…	376	512	4786	1.29276	0.999907	0.300282	39.6265
Annotation Cluster 19	Enrichment Score: 2.3749805124896315
Category	Term	Count	%	PValue	Genes	List Total	Pop Hits	Pop Total	Fold Enrichment	Bonferroni	Benjamini	FDR
GOTERM_BP_FAT	GO:0019318~hexose metabolic process	18	2	0.00011982	FBGN0023477, FBGN0036300, FBGN0032253, FBGN0039827, FBGN0043783, FBGN0027580, FBGN0034390, FBGN0001187, FBGN0027611, FBGN0035679, FBGN0050410, FBGN0003067, FBGN0003076, FBGN0004057, FBGN0004654, FBGN0035147, FBGN0031451, FBGN0001258	584	85	7937	2.87804	0.166313	0.00905364	0.199186
GOTERM_BP_FAT	GO:0005996~monosaccharide metabolic process	19	2.11111	0.00020783	FBGN0023477, FBGN0036300, FBGN0032253, FBGN0039827, FBGN0043783, FBGN0027580, FBGN0034390, FBGN0001187, FBGN0025640, FBGN0027611, FBGN0035679, FBGN0050410, FBGN0003067, FBGN0003076, FBGN0004057, FBGN0004654, FBGN0035147, FBGN0031451, FBGN0001258	584	97	7937	2.66211	0.27059	0.0149124	0.345254
GOTERM_BP_FAT	GO:0016052~carbohydrate catabolic process	16	1.77778	0.00091879	FBGN0023477, FBGN0039827, FBGN0035806, FBGN0034390, FBGN0001187, FBGN0064237, FBGN0036262, FBGN0050410, FBGN0020415, FBGN0004057, FBGN0004654, FBGN0026415, FBGN0013763, FBGN0031451, FBGN0001258, FBGN0040323	584	83	7937	2.6199	0.752257	0.0402094	1.51787
GOTERM_BP_FAT	GO:0006098~pentose-phosphate shunt	5	0.555556	0.00158813	FBGN0023477, FBGN0050410, FBGN0004057, FBGN0004654, FBGN0034390	584	8	7937	8.49422	0.910427	0.0631276	2.60999
GOTERM_BP_FAT	GO:0006739~NADP metabolic process	5	0.555556	0.00158813	FBGN0023477, FBGN0050410, FBGN0004057, FBGN0004654, FBGN0034390	584	8	7937	8.49422	0.910427	0.0631276	2.60999
GOTERM_BP_FAT	GO:0046164~alcohol catabolic process	11	1.22222	0.00345956	FBGN0023477, FBGN0050410, FBGN0039827, FBGN0000056, FBGN0004057, FBGN0004654, FBGN0001187, FBGN0034390, FBGN0036262, FBGN0031451, FBGN0001258	584	51	7937	2.93134	0.994808	0.117728	5.60335
GOTERM_BP_FAT	GO:0006006~glucose metabolic process	12	1.33333	0.00437145	FBGN0023477, FBGN0050410, FBGN0003067, FBGN0003076, FBGN0039827, FBGN0004057, FBGN0004654, FBGN0001187, FBGN0034390, FBGN0027580, FBGN0031451, FBGN0001258	584	61	7937	2.67359	0.998707	0.131943	7.03039
GOTERM_BP_FAT	GO:0043603~cellular amide metabolic process	6	0.666667	0.00618849	FBGN0023477, FBGN0050410, FBGN0004057, FBGN0004654, FBGN0034390, FBGN0026565	584	17	7937	4.79674	0.999919	0.174951	9.81367
GOTERM_BP_FAT	GO:0006769~nicotinamide metabolic process	5	0.555556	0.00885928	FBGN0023477, FBGN0050410, FBGN0004057, FBGN0004654, FBGN0034390	584	12	7937	5.66281	0.999999	0.221319	13.7629
GOTERM_BP_FAT	GO:0009820~alkaloid metabolic process	5	0.555556	0.00885928	FBGN0023477, FBGN0050410, FBGN0004057, FBGN0004654, FBGN0034390	584	12	7937	5.66281	0.999999	0.221319	13.7629
GOTERM_BP_FAT	GO:0046496~nicotinamide nucleotide metabolic process	5	0.555556	0.00885928	FBGN0023477, FBGN0050410, FBGN0004057, FBGN0004654, FBGN0034390	584	12	7937	5.66281	0.999999	0.221319	13.7629
GOTERM_BP_FAT	GO:0044275~cellular carbohydrate catabolic process	10	1.11111	0.0110063	FBGN0023477, FBGN0050410, FBGN0039827, FBGN0004057, FBGN0004654, FBGN0001187, FBGN0034390, FBGN0036262, FBGN0031451, FBGN0001258	584	51	7937	2.66485	1	0.255275	16.8191
KEGG_PATHWAY	dme00030:Pentose phosphate pathway	9	1	0.0118196	FBGN0023477, FBGN0050410, FBGN0003076, FBGN0004057, FBGN0004654, FBGN0034390, FBGN0032820, FBGN0025640, FBGN0037607	298	23	2054	2.69711	0.665087	0.127799	12.1814
GOTERM_BP_FAT	GO:0019320~hexose catabolic process	9	1	0.0118222	FBGN0023477, FBGN0050410, FBGN0039827, FBGN0004057, FBGN0004654, FBGN0001187, FBGN0034390, FBGN0031451, FBGN0001258	584	43	7937	2.84458	1	0.263601	17.9536
GOTERM_BP_FAT	GO:0006007~glucose catabolic process	9	1	0.0118222	FBGN0023477, FBGN0050410, FBGN0039827, FBGN0004057, FBGN0004654, FBGN0001187, FBGN0034390, FBGN0031451, FBGN0001258	584	43	7937	2.84458	1	0.263601	17.9536
GOTERM_BP_FAT	GO:0019362~pyridine nucleotide metabolic process	5	0.555556	0.0120651	FBGN0023477, FBGN0050410, FBGN0004057, FBGN0004654, FBGN0034390	584	13	7937	5.22721	1	0.260713	18.2886
GOTERM_BP_FAT	GO:0046365~monosaccharide catabolic process	9	1	0.0135486	FBGN0023477, FBGN0050410, FBGN0039827, FBGN0004057, FBGN0004654, FBGN0001187, FBGN0034390, FBGN0031451, FBGN0001258	584	44	7937	2.77993	1	0.276426	20.3064
GOTERM_BP_FAT	GO:0006733~oxidoreduction coenzyme metabolic process	6	0.666667	0.0159452	FBGN0031713, FBGN0023477, FBGN0050410, FBGN0004057, FBGN0004654, FBGN0034390	584	21	7937	3.88307	1	0.297859	23.4675
Annotation Cluster 20	Enrichment Score: 2.3370165862268415
Category	Term	Count	%	PValue	Genes	List Total	Pop Hits	Pop Total	Fold Enrichment	Bonferroni	Benjamini	FDR
SMART	SM00131:KU	7	0.777778	0.00144475	FBGN0031560, FBGN0031561, FBGN0031563, FBGN0034392, FBGN0051778, FBGN0051777, FBGN0033710	242	26	4824	5.36682	0.183241	0.183241	1.69142
GOTERM_MF_FAT	GO:0004867~serine-type endopeptidase inhibitor activity	13	1.44444	0.00534972	FBGN0033113, FBGN0085483, FBGN0024293, FBGN0031560, FBGN0031561, FBGN0038299, FBGN0031563, FBGN0002930, FBGN0051778, FBGN0051777, FBGN0033710, FBGN0028983, FBGN0063923	642	65	7918	2.46667	0.984009	0.14202	7.86722
INTERPRO	IPR002223:Proteinase inhibitor I2, Kunitz metazoa	7	0.777778	0.0126133	FBGN0031560, FBGN0031561, FBGN0031563, FBGN0034392, FBGN0051778, FBGN0051777, FBGN0033710	789	26	10196	3.47918	1	0.466652	18.6173
Annotation Cluster 21	Enrichment Score: 2.2832046532581605
Category	Term	Count	%	PValue	Genes	List Total	Pop Hits	Pop Total	Fold Enrichment	Bonferroni	Benjamini	FDR
GOTERM_BP_FAT	GO:0009069~serine family amino acid metabolic process	7	0.777778	0.000647581	FBGN0029823, FBGN0031148, FBGN0014427, FBGN0032350, FBGN0032287, FBGN0034276, FBGN0034364	584	16	7937	5.94595	0.625943	0.0333401	1.07209
GOTERM_BP_FAT	GO:0006563~L-serine metabolic process	4	0.444444	0.00352436	FBGN0029823, FBGN0031148, FBGN0014427, FBGN0032350	584	5	7937	10.8726	0.995296	0.117183	5.70543
GOTERM_BP_FAT	GO:0009070~serine family amino acid biosynthetic process	4	0.444444	0.0110319	FBGN0029823, FBGN0031148, FBGN0014427, FBGN0032350	584	7	7937	7.76614	1	0.251988	16.8549
GOTERM_BP_FAT	GO:0006564~L-serine biosynthetic process	3	0.333333	0.0292521	FBGN0029823, FBGN0014427, FBGN0032350	584	4	7937	10.1931	1	0.447327	38.9817
Annotation Cluster 22	Enrichment Score: 2.256364816651519
Category	Term	Count	%	PValue	Genes	List Total	Pop Hits	Pop Total	Fold Enrichment	Bonferroni	Benjamini	FDR
KEGG_PATHWAY	dme00270:Cysteine and methionine metabolism	11	1.22222	0.000166164	FBGN0052068, FBGN0031148, FBGN0014455, FBGN0000566, FBGN0001125, FBGN0037723, FBGN0030558, FBGN0034364, FBGN0034215, FBGN0005278, FBGN0001258	298	20	2054	3.79094	0.0151721	0.0038148	0.181382
GOTERM_BP_FAT	GO:0000096~sulfur amino acid metabolic process	7	0.777778	0.000275799	FBGN0052068, FBGN0031148, FBGN0020385, FBGN0000566, FBGN0036157, FBGN0034364, FBGN0005278	584	14	7937	6.79538	0.342112	0.0180405	0.457923
GOTERM_BP_FAT	GO:0000097~sulfur amino acid biosynthetic process	4	0.444444	0.00666518	FBGN0052068, FBGN0031148, FBGN0020385, FBGN0005278	584	6	7937	9.0605	0.999961	0.180492	10.5308
GOTERM_BP_FAT	GO:0006790~sulfur metabolic process	8	0.888889	0.0165464	FBGN0046114, FBGN0052068, FBGN0031148, FBGN0020385, FBGN0000566, FBGN0036157, FBGN0034364, FBGN0005278	584	37	7937	2.93854	1	0.303594	24.2419
GOTERM_BP_FAT	GO:0009066~aspartate family amino acid metabolic process	4	0.444444	0.0648426	FBGN0052068, FBGN0020385, FBGN0001125, FBGN0036157	584	13	7937	4.18177	1	0.665217	67.2251
GOTERM_BP_FAT	GO:0006555~methionine metabolic process	3	0.333333	0.0883699	FBGN0052068, FBGN0020385, FBGN0036157	584	7	7937	5.82461	1	0.747648	78.5509
Annotation Cluster 23	Enrichment Score: 2.0699231187103373
Category	Term	Count	%	PValue	Genes	List Total	Pop Hits	Pop Total	Fold Enrichment	Bonferroni	Benjamini	FDR
GOTERM_BP_FAT	GO:0016042~lipid catabolic process	12	1.33333	0.000309961	FBGN0029720, FBGN0034405, FBGN0034406, FBGN0034629, FBGN0030607, FBGN0036053, FBGN0030013, FBGN0033170, FBGN0010053, FBGN0035811, FBGN0050503, FBGN0034997	584	45	7937	3.6242	0.375369	0.0194171	0.514507
GOTERM_MF_FAT	GO:0004623~phospholipase A2 activity	6	0.666667	0.0025435	FBGN0029720, FBGN0036184, FBGN0036053, FBGN0030013, FBGN0033170, FBGN0050503	642	13	7918	5.69231	0.859639	0.0818286	3.81559
INTERPRO	IPR008774:Phospholipase A2, metazoa	4	0.444444	0.00408499	FBGN0029720, FBGN0030013, FBGN0033170, FBGN0050503	789	5	10196	10.3381	0.993702	0.271468	6.42742
INTERPRO	IPR016090:Phospholipase A2	4	0.444444	0.0077019	FBGN0029720, FBGN0030013, FBGN0033170, FBGN0050503	789	6	10196	8.61512	0.99993	0.380345	11.7927
GOTERM_MF_FAT	GO:0004620~phospholipase activity	10	1.11111	0.0135523	FBGN0029720, FBGN0036184, FBGN0044328, FBGN0036053, FBGN0030013, FBGN0036837, FBGN0033170, FBGN0038398, FBGN0050503, FBGN0034997	642	48	7918	2.56944	0.999973	0.295787	18.8145
INTERPRO	IPR013090:Phospholipase A2, active site	4	0.444444	0.0271419	FBGN0029720, FBGN0030013, FBGN0033170, FBGN0050503	789	9	10196	5.74342	1	0.67875	36.019
GOTERM_MF_FAT	GO:0004091~carboxylesterase activity	15	1.66667	0.049182	FBGN0015571, FBGN0036184, FBGN0015577, FBGN0027584, FBGN0038398, FBGN0020545, FBGN0032057, FBGN0000592, FBGN0029720, FBGN0029831, FBGN0036053, FBGN0030013, FBGN0015568, FBGN0033170, FBGN0050503	642	107	7918	1.72897	1	0.612632	53.7166
KEGG_PATHWAY	dme00591:Linoleic acid metabolism	5	0.555556	0.0614651	FBGN0029720, FBGN0029975, FBGN0036053, FBGN0030013, FBGN0033170	298	11	2054	3.13301	0.99708	0.253084	49.9936
Annotation Cluster 24	Enrichment Score: 2.034326955643541
Category	Term	Count	%	PValue	Genes	List Total	Pop Hits	Pop Total	Fold Enrichment	Bonferroni	Benjamini	FDR
GOTERM_BP_FAT	GO:0042254~ribosome biogenesis	16	1.77778	4.43228e-05	FBGN0037135, FBGN0037899, FBGN0011824, FBGN0000100, FBGN0030063, FBGN0015393, FBGN0032138, FBGN0020909, FBGN0026196, FBGN0033741, FBGN0014026, FBGN0036686, FBGN0038746, FBGN0028473, FBGN0039627, FBGN0003062	584	64	7937	3.39769	0.0650698	0.00447552	0.0737246
GOTERM_BP_FAT	GO:0022613~ribonucleoprotein complex biogenesis	18	2	0.000424779	FBGN0037135, FBGN0037899, FBGN0011824, FBGN0000100, FBGN0024285, FBGN0030063, FBGN0015393, FBGN0032138, FBGN0020909, FBGN0004926, FBGN0026196, FBGN0033741, FBGN0014026, FBGN0036686, FBGN0038746, FBGN0028473, FBGN0039627, FBGN0003062	584	94	7937	2.60248	0.475312	0.0254681	0.704461
GOTERM_BP_FAT	GO:0006364~rRNA processing	7	0.777778	0.0696718	FBGN0032138, FBGN0030063, FBGN0026196, FBGN0011824, FBGN0033741, FBGN0039627, FBGN0003062	584	40	7937	2.37838	1	0.677022	69.9304
GOTERM_CC_FAT	GO:0005732~small nucleolar ribonucleoprotein complex	3	0.333333	0.0743662	FBGN0030063, FBGN0011824, FBGN0003062	376	6	4786	6.36436	1	0.480086	63.0446
GOTERM_BP_FAT	GO:0016072~rRNA metabolic process	7	0.777778	0.0768036	FBGN0032138, FBGN0030063, FBGN0026196, FBGN0011824, FBGN0033741, FBGN0039627, FBGN0003062	584	41	7937	2.32037	1	0.706341	73.5444
SP_PIR_KEYWORDS	rrna processing	5	0.555556	0.0830681	FBGN0032138, FBGN0030063, FBGN0011824, FBGN0039627, FBGN0003062	873	25	12980	2.97365	1	0.436742	68.1904
Annotation Cluster 25	Enrichment Score: 1.9607399057888988
Category	Term	Count	%	PValue	Genes	List Total	Pop Hits	Pop Total	Fold Enrichment	Bonferroni	Benjamini	FDR
SP_PIR_KEYWORDS	Redox-active center	7	0.777778	0.000267153	FBGN0011761, FBGN0020653, FBGN0025678, FBGN0033663, FBGN0040309, FBGN0040070, FBGN0014002	873	15	12980	6.93853	0.0715868	0.00463164	0.352274
GOTERM_BP_FAT	GO:0045454~cell redox homeostasis	12	1.33333	0.00136005	FBGN0011761, FBGN0020653, FBGN0025678, FBGN0036745, FBGN0033663, FBGN0029662, FBGN0025628, FBGN0040309, FBGN0034472, FBGN0040070, FBGN0035631, FBGN0014002	584	53	7937	3.07715	0.873303	0.055772	2.23912
INTERPRO	IPR006662:Thioredoxin-like subdomain	6	0.666667	0.00136192	FBGN0011761, FBGN0025678, FBGN0033663, FBGN0040070, FBGN0035631, FBGN0014002	789	12	10196	6.46134	0.814963	0.121715	2.18753
INTERPRO	IPR017937:Thioredoxin, conserved site	6	0.666667	0.00579105	FBGN0011761, FBGN0025678, FBGN0033663, FBGN0040070, FBGN0035631, FBGN0014002	789	16	10196	4.84601	0.999246	0.344889	8.99524
GOTERM_MF_FAT	GO:0015036~disulfide oxidoreductase activity	7	0.777778	0.00666118	FBGN0011761, FBGN0020653, FBGN0036745, FBGN0029662, FBGN0034472, FBGN0040070, FBGN0035631	642	22	7918	3.92424	0.994218	0.168092	9.7055
INTERPRO	IPR017936:Thioredoxin-like	8	0.888889	0.00817119	FBGN0011761, FBGN0025678, FBGN0033663, FBGN0040309, FBGN0034472, FBGN0040070, FBGN0035631, FBGN0014002	789	31	10196	3.33489	0.999961	0.383496	12.4673
INTERPRO	IPR013766:Thioredoxin domain	7	0.777778	0.00841452	FBGN0011761, FBGN0025678, FBGN0033663, FBGN0034472, FBGN0040070, FBGN0035631, FBGN0014002	789	24	10196	3.76912	0.999971	0.378433	12.8152
UP_SEQ_FEATURE	site:Contributes to redox potential value	3	0.333333	0.020874	FBGN0011761, FBGN0040070, FBGN0014002	257	3	2975	11.5759	0.999988	0.976924	26.4161
INTERPRO	IPR012335:Thioredoxin fold	12	1.33333	0.0259846	FBGN0011761, FBGN0025678, FBGN0033663, FBGN0029662, FBGN0040396, FBGN0040309, FBGN0034472, FBGN0029176, FBGN0004003, FBGN0040070, FBGN0035631, FBGN0014002	789	74	10196	2.09557	1	0.675003	34.7725
INTERPRO	IPR015467:Thioredoxin, core	4	0.444444	0.0271419	FBGN0011761, FBGN0034472, FBGN0040070, FBGN0035631	789	9	10196	5.74342	1	0.67875	36.019
GOTERM_BP_FAT	GO:0042592~homeostatic process	20	2.22222	0.0297071	FBGN0020653, FBGN0010387, FBGN0031478, FBGN0002901, FBGN0036745, FBGN0033663, FBGN0025628, FBGN0011205, FBGN0034472, FBGN0011761, FBGN0025678, FBGN0039930, FBGN0022027, FBGN0029662, FBGN0027095, FBGN0003731, FBGN0040309, FBGN0040070, FBGN0014002, FBGN0035631	584	163	7937	1.66758	1	0.448177	39.4558
GOTERM_BP_FAT	GO:0019725~cellular homeostasis	15	1.66667	0.0320961	FBGN0020653, FBGN0010387, FBGN0031478, FBGN0036745, FBGN0033663, FBGN0025628, FBGN0034472, FBGN0011761, FBGN0025678, FBGN0029662, FBGN0027095, FBGN0040309, FBGN0040070, FBGN0014002, FBGN0035631	584	111	7937	1.83659	1	0.453332	41.8891
INTERPRO	IPR005788:Disulphide isomerase	3	0.333333	0.0509805	FBGN0025678, FBGN0033663, FBGN0014002	789	5	10196	7.75361	1	0.842895	57.2251
UP_SEQ_FEATURE	domain:Thioredoxin	3	0.333333	0.0619618	FBGN0011761, FBGN0040309, FBGN0040070	257	5	2975	6.94553	1	0.998948	60.5493
GOTERM_MF_FAT	GO:0016667~oxidoreductase activity, acting on sulfur group of donors	7	0.777778	0.0666831	FBGN0011761, FBGN0020653, FBGN0036745, FBGN0029662, FBGN0034472, FBGN0040070, FBGN0035631	642	36	7918	2.39815	1	0.709855	65.152
Annotation Cluster 26	Enrichment Score: 1.944519176303551
Category	Term	Count	%	PValue	Genes	List Total	Pop Hits	Pop Total	Fold Enrichment	Bonferroni	Benjamini	FDR
SMART	SM00186:FBG	5	0.555556	0.00408814	FBGN0030880, FBGN0050281, FBGN0036929, FBGN0031804, FBGN0033312	242	14	4824	7.11924	0.436458	0.249306	4.71854
INTERPRO	IPR014716:Fibrinogen, alpha/beta/gamma chain, C-terminal globular, subdomain 1	5	0.555556	0.0189434	FBGN0030880, FBGN0050281, FBGN0036929, FBGN0031804, FBGN0033312	789	14	10196	4.61525	1	0.570702	26.6839
INTERPRO	IPR002181:Fibrinogen, alpha/beta/gamma chain, C-terminal globular	5	0.555556	0.0189434	FBGN0030880, FBGN0050281, FBGN0036929, FBGN0031804, FBGN0033312	789	14	10196	4.61525	1	0.570702	26.6839
Annotation Cluster 27	Enrichment Score: 1.9422810349554265
Category	Term	Count	%	PValue	Genes	List Total	Pop Hits	Pop Total	Fold Enrichment	Bonferroni	Benjamini	FDR
GOTERM_MF_FAT	GO:0033293~monocarboxylic acid binding	8	0.888889	0.000131871	FBGN0010387, FBGN0087002, FBGN0031478, FBGN0039877, FBGN0027580, FBGN0033246, FBGN0037913, FBGN0023537	642	16	7918	6.16667	0.0966809	0.00675571	0.201251
INTERPRO	IPR013817:Pre-ATP-grasp fold	4	0.444444	0.00408499	FBGN0000053, FBGN0039877, FBGN0027580, FBGN0033246	789	5	10196	10.3381	0.993702	0.271468	6.42742
INTERPRO	IPR000089:Biotin/lipoyl attachment	4	0.444444	0.0077019	FBGN0039877, FBGN0027580, FBGN0030612, FBGN0033246	789	6	10196	8.61512	0.99993	0.380345	11.7927
INTERPRO	IPR011761:ATP-grasp fold	4	0.444444	0.0077019	FBGN0000053, FBGN0039877, FBGN0027580, FBGN0033246	789	6	10196	8.61512	0.99993	0.380345	11.7927
SP_PIR_KEYWORDS	biotin	3	0.333333	0.0129206	FBGN0039877, FBGN0027580, FBGN0033246	873	3	12980	14.8683	0.973092	0.106831	15.7822
INTERPRO	IPR011764:Biotin carboxylation region	3	0.333333	0.016978	FBGN0039877, FBGN0027580, FBGN0033246	789	3	10196	12.9227	1	0.557518	24.2634
INTERPRO	IPR005482:Biotin carboxylase, C-terminal	3	0.333333	0.016978	FBGN0039877, FBGN0027580, FBGN0033246	789	3	10196	12.9227	1	0.557518	24.2634
INTERPRO	IPR001882:Biotin-binding site	3	0.333333	0.016978	FBGN0039877, FBGN0027580, FBGN0033246	789	3	10196	12.9227	1	0.557518	24.2634
GOTERM_MF_FAT	GO:0009374~biotin binding	3	0.333333	0.0185763	FBGN0039877, FBGN0027580, FBGN0033246	642	3	7918	12.3333	0.999999	0.354733	24.9062
INTERPRO	IPR005481:Carbamoyl phosphate synthase, large subunit, N-terminal	3	0.333333	0.0322223	FBGN0039877, FBGN0027580, FBGN0033246	789	4	10196	9.69202	1	0.72964	41.2312
GOTERM_MF_FAT	GO:0016885~ligase activity, forming carbon-carbon bonds	3	0.333333	0.0555024	FBGN0039877, FBGN0027580, FBGN0033246	642	5	7918	7.4	1	0.649443	58.1997
INTERPRO	IPR013816:ATP-grasp fold, subdomain 2	4	0.444444	0.0734037	FBGN0000053, FBGN0039877, FBGN0027580, FBGN0033246	789	13	10196	3.97621	1	0.899941	70.9829
Annotation Cluster 28	Enrichment Score: 1.8554438235727162
Category	Term	Count	%	PValue	Genes	List Total	Pop Hits	Pop Total	Fold Enrichment	Bonferroni	Benjamini	FDR
INTERPRO	IPR016162:Aldehyde dehydrogenase, N-terminal	6	0.666667	0.00136192	FBGN0051075, FBGN0012036, FBGN0032945, FBGN0036857, FBGN0037146, FBGN0023537	789	12	10196	6.46134	0.814963	0.121715	2.18753
KEGG_PATHWAY	dme00640:Propanoate metabolism	10	1.11111	0.0043379	FBGN0012034, FBGN0051075, FBGN0012036, FBGN0036857, FBGN0029969, FBGN0033246, FBGN0037999, FBGN0035811, FBGN0001258, FBGN0023537	298	24	2054	2.87192	0.329649	0.0555347	4.63837
INTERPRO	IPR015590:Aldehyde dehydrogenase	5	0.555556	0.00752286	FBGN0051075, FBGN0012036, FBGN0032945, FBGN0036857, FBGN0023537	789	11	10196	5.87395	0.999913	0.388614	11.5341
GOTERM_MF_FAT	GO:0004029~aldehyde dehydrogenase (NAD) activity	3	0.333333	0.0185763	FBGN0051075, FBGN0012036, FBGN0036857	642	3	7918	12.3333	0.999999	0.354733	24.9062
GOTERM_MF_FAT	GO:0016620~oxidoreductase activity, acting on the aldehyde or oxo group of donors, NAD or NADP as acceptor	5	0.555556	0.0433346	FBGN0051075, FBGN0012036, FBGN0036857, FBGN0037146, FBGN0023537	642	17	7918	3.62745	1	0.574254	49.1724
KEGG_PATHWAY	dme00410:beta-Alanine metabolism	7	0.777778	0.0452188	FBGN0051075, FBGN0086450, FBGN0012036, FBGN0037723, FBGN0036857, FBGN0037999, FBGN0035811	298	19	2054	2.53939	0.985837	0.233615	39.6811
INTERPRO	IPR016160:Aldehyde dehydrogenase, conserved site	5	0.555556	0.0635286	FBGN0051075, FBGN0012036, FBGN0032945, FBGN0036857, FBGN0023537	789	20	10196	3.23067	1	0.882152	65.5354
Annotation Cluster 29	Enrichment Score: 1.7790892620885495
Category	Term	Count	%	PValue	Genes	List Total	Pop Hits	Pop Total	Fold Enrichment	Bonferroni	Benjamini	FDR
SP_PIR_KEYWORDS	fatty acid metabolism	4	0.444444	0.0051816	FBGN0038984, FBGN0035811, FBGN0027348, FBGN0027780	873	6	12980	9.91218	0.764072	0.0470006	6.63141
GOTERM_BP_FAT	GO:0006631~fatty acid metabolic process	10	1.11111	0.0140758	FBGN0034629, FBGN0000406, FBGN0038984, FBGN0029969, FBGN0086687, FBGN0033246, FBGN0035811, FBGN0027348, FBGN0030737, FBGN0027780	584	53	7937	2.56429	1	0.281837	21.0121
SP_PIR_KEYWORDS	lipid metabolism	4	0.444444	0.0630662	FBGN0038984, FBGN0035811, FBGN0027348, FBGN0027780	873	14	12980	4.24808	1	0.371456	57.7001
Annotation Cluster 30	Enrichment Score: 1.7349575543650926
Category	Term	Count	%	PValue	Genes	List Total	Pop Hits	Pop Total	Fold Enrichment	Bonferroni	Benjamini	FDR
GOTERM_BP_FAT	GO:0006732~coenzyme metabolic process	16	1.77778	0.00170354	FBGN0023477, FBGN0032945, FBGN0034390, FBGN0011205, FBGN0046114, FBGN0031713, FBGN0010222, FBGN0050410, FBGN0020385, FBGN0039737, FBGN0004057, FBGN0004654, FBGN0030305, FBGN0030612, FBGN0085453, FBGN0001248	584	88	7937	2.47105	0.924844	0.0658424	2.79714
GOTERM_BP_FAT	GO:0051186~cofactor metabolic process	17	1.88889	0.00435169	FBGN0023477, FBGN0032945, FBGN0034390, FBGN0011205, FBGN0046114, FBGN0031713, FBGN0010222, FBGN0050410, FBGN0020385, FBGN0039737, FBGN0004057, FBGN0004654, FBGN0030305, FBGN0020764, FBGN0030612, FBGN0085453, FBGN0001248	584	106	7937	2.17965	0.998667	0.134042	6.99967
GOTERM_BP_FAT	GO:0006760~folic acid and derivative metabolic process	4	0.444444	0.0237005	FBGN0010222, FBGN0032945, FBGN0020385, FBGN0085453	584	9	7937	6.04033	1	0.392726	32.9082
GOTERM_BP_FAT	GO:0009108~coenzyme biosynthetic process	8	0.888889	0.0354824	FBGN0046114, FBGN0031713, FBGN0010222, FBGN0020385, FBGN0030305, FBGN0011205, FBGN0030612, FBGN0085453	584	43	7937	2.52851	1	0.475437	45.181
GOTERM_BP_FAT	GO:0051188~cofactor biosynthetic process	9	1	0.0706592	FBGN0046114, FBGN0031713, FBGN0010222, FBGN0020385, FBGN0030305, FBGN0020764, FBGN0011205, FBGN0030612, FBGN0085453	584	60	7937	2.03861	1	0.678607	70.4571
GOTERM_BP_FAT	GO:0009396~folic acid and derivative biosynthetic process	3	0.333333	0.0883699	FBGN0010222, FBGN0020385, FBGN0085453	584	7	7937	5.82461	1	0.747648	78.5509
Annotation Cluster 31	Enrichment Score: 1.719745224347641
Category	Term	Count	%	PValue	Genes	List Total	Pop Hits	Pop Total	Fold Enrichment	Bonferroni	Benjamini	FDR
GOTERM_BP_FAT	GO:0006955~immune response	26	2.88889	0.000564495	FBGN0035806, FBGN0027930, FBGN0044812, FBGN0038838, FBGN0029167, FBGN0041182, FBGN0041180, FBGN0016794, FBGN0032773, FBGN0041183, FBGN0260455, FBGN0014000, FBGN0040321, FBGN0041579, FBGN0002930, FBGN0034539, FBGN0031701, FBGN0040322, FBGN0040323, FBGN0034407, FBGN0036184, FBGN0041581, FBGN0261362, FBGN0039102, FBGN0043841, FBGN0024222	584	169	7937	2.09089	0.575628	0.0301485	0.935147
GOTERM_BP_FAT	GO:0019731~antibacterial humoral response	7	0.777778	0.0119731	FBGN0041182, FBGN0034407, FBGN0041180, FBGN0041183, FBGN0041581, FBGN0041579, FBGN0024222	584	27	7937	3.52353	1	0.262691	18.1619
GOTERM_CC_FAT	GO:0005615~extracellular space	13	1.44444	0.0247642	FBGN0038838, FBGN0041182, FBGN0034407, FBGN0041180, FBGN0032136, FBGN0041183, FBGN0002565, FBGN0041581, FBGN0041579, FBGN0031701, FBGN0016122, FBGN0044812, FBGN0036752	376	82	4786	2.01797	0.997376	0.219348	27.6043
GOTERM_BP_FAT	GO:0009617~response to bacterium	12	1.33333	0.0311948	FBGN0034647, FBGN0041182, FBGN0035089, FBGN0034407, FBGN0041180, FBGN0035806, FBGN0041183, FBGN0041581, FBGN0041579, FBGN0039102, FBGN0024222, FBGN0040323	584	80	7937	2.03861	1	0.456085	40.9821
GOTERM_BP_FAT	GO:0006959~humoral immune response	12	1.33333	0.0394877	FBGN0029167, FBGN0041182, FBGN0034407, FBGN0041180, FBGN0016794, FBGN0032773, FBGN0041183, FBGN0041581, FBGN0002930, FBGN0041579, FBGN0034539, FBGN0024222	584	83	7937	1.96493	1	0.500914	48.8483
GOTERM_BP_FAT	GO:0042742~defense response to bacterium	10	1.11111	0.0642284	FBGN0041182, FBGN0034407, FBGN0041180, FBGN0035806, FBGN0041183, FBGN0041581, FBGN0041579, FBGN0039102, FBGN0024222, FBGN0040323	584	69	7937	1.96967	1	0.665572	66.8651
GOTERM_BP_FAT	GO:0019730~antimicrobial humoral response	10	1.11111	0.0691545	FBGN0041182, FBGN0034407, FBGN0041180, FBGN0016794, FBGN0041183, FBGN0041581, FBGN0002930, FBGN0041579, FBGN0034539, FBGN0024222	584	70	7937	1.94154	1	0.677984	69.651
Annotation Cluster 32	Enrichment Score: 1.7145039806595164
Category	Term	Count	%	PValue	Genes	List Total	Pop Hits	Pop Total	Fold Enrichment	Bonferroni	Benjamini	FDR
GOTERM_BP_FAT	GO:0006575~cellular amino acid derivative metabolic process	12	1.33333	0.00437145	FBGN0046114, FBGN0019948, FBGN0001208, FBGN0034967, FBGN0038795, FBGN0037723, FBGN0003965, FBGN0051016, FBGN0005278, FBGN0013307, FBGN0013308, FBGN0032482	584	61	7937	2.67359	0.998707	0.131943	7.03039
GOTERM_BP_FAT	GO:0042398~cellular amino acid derivative biosynthetic process	7	0.777778	0.00811734	FBGN0046114, FBGN0001208, FBGN0038795, FBGN0037723, FBGN0005278, FBGN0013307, FBGN0013308	584	25	7937	3.80541	0.999996	0.211743	12.6824
GOTERM_BP_FAT	GO:0006576~biogenic amine metabolic process	8	0.888889	0.0122687	FBGN0019948, FBGN0001208, FBGN0038795, FBGN0037723, FBGN0003965, FBGN0013307, FBGN0013308, FBGN0032482	584	35	7937	3.10646	1	0.260842	18.5683
GOTERM_BP_FAT	GO:0042401~biogenic amine biosynthetic process	5	0.555556	0.0385695	FBGN0001208, FBGN0038795, FBGN0037723, FBGN0013307, FBGN0013308	584	18	7937	3.77521	1	0.496561	48.0285
GOTERM_BP_FAT	GO:0006596~polyamine biosynthetic process	3	0.333333	0.0464039	FBGN0037723, FBGN0013307, FBGN0013308	584	5	7937	8.15445	1	0.551309	54.6437
GOTERM_BP_FAT	GO:0006595~polyamine metabolic process	3	0.333333	0.0662733	FBGN0037723, FBGN0013307, FBGN0013308	584	6	7937	6.79538	1	0.665695	68.0496
Annotation Cluster 33	Enrichment Score: 1.6909783073138271
Category	Term	Count	%	PValue	Genes	List Total	Pop Hits	Pop Total	Fold Enrichment	Bonferroni	Benjamini	FDR
INTERPRO	IPR000718:Peptidase M13, neprilysin	8	0.888889	0.00361551	FBGN0032613, FBGN0030425, FBGN0037727, FBGN0027578, FBGN0039024, FBGN0039022, FBGN0031678, FBGN0259716	789	27	10196	3.82894	0.988713	0.258397	5.70894
INTERPRO	IPR018497:Peptidase M13, neprilysin, C-terminal	7	0.777778	0.0103639	FBGN0030425, FBGN0037727, FBGN0027578, FBGN0039024, FBGN0039022, FBGN0259716, FBGN0037230	789	25	10196	3.61835	0.999997	0.429224	15.5556
INTERPRO	IPR008753:Peptidase M13	5	0.555556	0.0539999	FBGN0030425, FBGN0037727, FBGN0027578, FBGN0039024, FBGN0039022	789	19	10196	3.40071	1	0.851774	59.3811
GOTERM_MF_FAT	GO:0008237~metallopeptidase activity	20	2.22222	0.0851142	FBGN0032613, FBGN0030425, FBGN0025117, FBGN0037727, FBGN0027578, FBGN0038897, FBGN0035076, FBGN0031678, FBGN0259716, FBGN0029804, FBGN0016122, FBGN0039052, FBGN0039024, FBGN0033241, FBGN0039073, FBGN0039022, FBGN0028950, FBGN0035780, FBGN0039656, FBGN0037230	642	168	7918	1.46825	1	0.73941	74.3045
Annotation Cluster 34	Enrichment Score: 1.6868346992101693
Category	Term	Count	%	PValue	Genes	List Total	Pop Hits	Pop Total	Fold Enrichment	Bonferroni	Benjamini	FDR
GOTERM_BP_FAT	GO:0045088~regulation of innate immune response	6	0.666667	0.00240745	FBGN0034647, FBGN0001990, FBGN0040321, FBGN0040322, FBGN0024222, FBGN0040323	584	14	7937	5.82461	0.97424	0.0874141	3.93131
INTERPRO	IPR000757:Glycoside hydrolase, family 16	3	0.333333	0.016978	FBGN0040321, FBGN0040322, FBGN0040323	789	3	10196	12.9227	1	0.557518	24.2634
GOTERM_MF_FAT	GO:0008367~bacterial binding	3	0.333333	0.0555024	FBGN0040321, FBGN0040322, FBGN0040323	642	5	7918	7.4	1	0.649443	58.1997
GOTERM_MF_FAT	GO:0008329~pattern recognition receptor activity	3	0.333333	0.0788687	FBGN0040321, FBGN0040322, FBGN0040323	642	6	7918	6.16667	1	0.740151	71.4904
Annotation Cluster 35	Enrichment Score: 1.6309957610363137
Category	Term	Count	%	PValue	Genes	List Total	Pop Hits	Pop Total	Fold Enrichment	Bonferroni	Benjamini	FDR
GOTERM_BP_FAT	GO:0046040~IMP metabolic process	4	0.444444	0.0110319	FBGN0000052, FBGN0000053, FBGN0041194, FBGN0039241	584	7	7937	7.76614	1	0.251988	16.8549
GOTERM_BP_FAT	GO:0006188~IMP biosynthetic process	4	0.444444	0.0110319	FBGN0000052, FBGN0000053, FBGN0041194, FBGN0039241	584	7	7937	7.76614	1	0.251988	16.8549
GOTERM_BP_FAT	GO:0009156~ribonucleoside monophosphate biosynthetic process	6	0.666667	0.0159452	FBGN0000052, FBGN0086450, FBGN0000053, FBGN0041194, FBGN0039241, FBGN0036752	584	21	7937	3.88307	1	0.297859	23.4675
GOTERM_BP_FAT	GO:0009161~ribonucleoside monophosphate metabolic process	6	0.666667	0.0159452	FBGN0000052, FBGN0086450, FBGN0000053, FBGN0041194, FBGN0039241, FBGN0036752	584	21	7937	3.88307	1	0.297859	23.4675
GOTERM_BP_FAT	GO:0009167~purine ribonucleoside monophosphate metabolic process	5	0.555556	0.0317896	FBGN0000052, FBGN0000053, FBGN0041194, FBGN0039241, FBGN0036752	584	17	7937	3.99728	1	0.458279	41.5821
GOTERM_BP_FAT	GO:0009168~purine ribonucleoside monophosphate biosynthetic process	5	0.555556	0.0317896	FBGN0000052, FBGN0000053, FBGN0041194, FBGN0039241, FBGN0036752	584	17	7937	3.99728	1	0.458279	41.5821
GOTERM_BP_FAT	GO:0009126~purine nucleoside monophosphate metabolic process	5	0.555556	0.0317896	FBGN0000052, FBGN0000053, FBGN0041194, FBGN0039241, FBGN0036752	584	17	7937	3.99728	1	0.458279	41.5821
GOTERM_BP_FAT	GO:0009127~purine nucleoside monophosphate biosynthetic process	5	0.555556	0.0317896	FBGN0000052, FBGN0000053, FBGN0041194, FBGN0039241, FBGN0036752	584	17	7937	3.99728	1	0.458279	41.5821
GOTERM_BP_FAT	GO:0006189~'de novo' IMP biosynthetic process	3	0.333333	0.0662733	FBGN0000052, FBGN0000053, FBGN0041194	584	6	7937	6.79538	1	0.665695	68.0496
Annotation Cluster 36	Enrichment Score: 1.6013368962695231
Category	Term	Count	%	PValue	Genes	List Total	Pop Hits	Pop Total	Fold Enrichment	Bonferroni	Benjamini	FDR
GOTERM_BP_FAT	GO:0009072~aromatic amino acid family metabolic process	6	0.666667	0.0102908	FBGN0001208, FBGN0038105, FBGN0003965, FBGN0030558, FBGN0040211, FBGN0036992	584	19	7937	4.29182	1	0.244518	15.8121
GOTERM_BP_FAT	GO:0046395~carboxylic acid catabolic process	9	1	0.0154521	FBGN0014031, FBGN0001208, FBGN0034629, FBGN0032287, FBGN0034276, FBGN0003965, FBGN0040211, FBGN0035811, FBGN0035911	584	45	7937	2.71815	1	0.2973	22.8269
GOTERM_BP_FAT	GO:0016054~organic acid catabolic process	9	1	0.0154521	FBGN0014031, FBGN0001208, FBGN0034629, FBGN0032287, FBGN0034276, FBGN0003965, FBGN0040211, FBGN0035811, FBGN0035911	584	45	7937	2.71815	1	0.2973	22.8269
GOTERM_BP_FAT	GO:0019439~aromatic compound catabolic process	4	0.444444	0.0166981	FBGN0001208, FBGN0032945, FBGN0003965, FBGN0040211	584	8	7937	6.79538	1	0.302341	24.4361
GOTERM_BP_FAT	GO:0009074~aromatic amino acid family catabolic process	3	0.333333	0.0662733	FBGN0001208, FBGN0003965, FBGN0040211	584	6	7937	6.79538	1	0.665695	68.0496
GOTERM_BP_FAT	GO:0009063~cellular amino acid catabolic process	6	0.666667	0.0906881	FBGN0001208, FBGN0032287, FBGN0034276, FBGN0003965, FBGN0040211, FBGN0035911	584	33	7937	2.47105	1	0.753671	79.4406
Annotation Cluster 37	Enrichment Score: 1.593793991167355
Category	Term	Count	%	PValue	Genes	List Total	Pop Hits	Pop Total	Fold Enrichment	Bonferroni	Benjamini	FDR
GOTERM_MF_FAT	GO:0004869~cysteine-type endopeptidase inhibitor activity	4	0.444444	0.0144313	FBGN0030105, FBGN0034443, FBGN0004629, FBGN0038243	642	7	7918	7.04762	0.999986	0.303394	19.9126
SMART	SM00043:CY	3	0.333333	0.0224858	FBGN0030105, FBGN0004629, FBGN0038243	242	5	4824	11.9603	0.958578	0.297965	23.5351
INTERPRO	IPR000010:Proteinase inhibitor I25, cystatin	3	0.333333	0.0509805	FBGN0030105, FBGN0004629, FBGN0038243	789	5	10196	7.75361	1	0.842895	57.2251
Annotation Cluster 38	Enrichment Score: 1.5027247597317326
Category	Term	Count	%	PValue	Genes	List Total	Pop Hits	Pop Total	Fold Enrichment	Bonferroni	Benjamini	FDR
INTERPRO	IPR013128:Peptidase C1A, papain	5	0.555556	0.0106033	FBGN0034443, FBGN0250848, FBGN0034229, FBGN0037396, FBGN0030521	789	12	10196	5.38445	0.999998	0.422978	15.8866
SMART	SM00645:Pept_C1	4	0.444444	0.0150737	FBGN0250848, FBGN0034229, FBGN0037396, FBGN0030521	242	11	4824	7.24869	0.880733	0.298404	16.4069
INTERPRO	IPR013201:Proteinase inhibitor I29, cathepsin propeptide	4	0.444444	0.0474905	FBGN0034443, FBGN0250848, FBGN0034229, FBGN0037396	789	11	10196	4.69916	1	0.838832	54.5994
INTERPRO	IPR000668:Peptidase C1A, papain C-terminal	4	0.444444	0.0474905	FBGN0250848, FBGN0034229, FBGN0037396, FBGN0030521	789	11	10196	4.69916	1	0.838832	54.5994
INTERPRO	IPR000169:Peptidase, cysteine peptidase active site	5	0.555556	0.085016	FBGN0030731, FBGN0250848, FBGN0034229, FBGN0037396, FBGN0030521	789	22	10196	2.93697	1	0.927119	76.3536
Annotation Cluster 39	Enrichment Score: 1.4870448332060877
Category	Term	Count	%	PValue	Genes	List Total	Pop Hits	Pop Total	Fold Enrichment	Bonferroni	Benjamini	FDR
GOTERM_MF_FAT	GO:0016801~hydrolase activity, acting on ether bonds	4	0.444444	0.0144313	FBGN0034405, FBGN0014455, FBGN0034406, FBGN0010053	642	7	7918	7.04762	0.999986	0.303394	19.9126
INTERPRO	IPR010497:Epoxide hydrolase, N-terminal	3	0.333333	0.016978	FBGN0034405, FBGN0034406, FBGN0010053	789	3	10196	12.9227	1	0.557518	24.2634
INTERPRO	IPR016292:Epoxide hydrolase	3	0.333333	0.016978	FBGN0034405, FBGN0034406, FBGN0010053	789	3	10196	12.9227	1	0.557518	24.2634
GOTERM_MF_FAT	GO:0004301~epoxide hydrolase activity	3	0.333333	0.0185763	FBGN0034405, FBGN0034406, FBGN0010053	642	3	7918	12.3333	0.999999	0.354733	24.9062
GOTERM_BP_FAT	GO:0009636~response to toxin	6	0.666667	0.0277767	FBGN0038236, FBGN0034405, FBGN0034406, FBGN0010053, FBGN0020545, FBGN0031693	584	24	7937	3.39769	1	0.438902	37.4201
GOTERM_BP_FAT	GO:0046247~terpene catabolic process	3	0.333333	0.0292521	FBGN0034405, FBGN0034406, FBGN0010053	584	4	7937	10.1931	1	0.447327	38.9817
GOTERM_BP_FAT	GO:0006719~juvenile hormone catabolic process	3	0.333333	0.0292521	FBGN0034405, FBGN0034406, FBGN0010053	584	4	7937	10.1931	1	0.447327	38.9817
GOTERM_BP_FAT	GO:0051763~sesquiterpene catabolic process	3	0.333333	0.0292521	FBGN0034405, FBGN0034406, FBGN0010053	584	4	7937	10.1931	1	0.447327	38.9817
GOTERM_BP_FAT	GO:0008300~isoprenoid catabolic process	3	0.333333	0.0292521	FBGN0034405, FBGN0034406, FBGN0010053	584	4	7937	10.1931	1	0.447327	38.9817
GOTERM_BP_FAT	GO:0016107~sesquiterpenoid catabolic process	3	0.333333	0.0292521	FBGN0034405, FBGN0034406, FBGN0010053	584	4	7937	10.1931	1	0.447327	38.9817
GOTERM_BP_FAT	GO:0042447~hormone catabolic process	3	0.333333	0.0292521	FBGN0034405, FBGN0034406, FBGN0010053	584	4	7937	10.1931	1	0.447327	38.9817
GOTERM_BP_FAT	GO:0016115~terpenoid catabolic process	3	0.333333	0.0292521	FBGN0034405, FBGN0034406, FBGN0010053	584	4	7937	10.1931	1	0.447327	38.9817
GOTERM_BP_FAT	GO:0006721~terpenoid metabolic process	4	0.444444	0.0320449	FBGN0034405, FBGN0034406, FBGN0010053, FBGN0037896	584	10	7937	5.4363	1	0.456854	41.8379
INTERPRO	IPR000639:Epoxide hydrolase-like	3	0.333333	0.0322223	FBGN0034405, FBGN0034406, FBGN0010053	789	4	10196	9.69202	1	0.72964	41.2312
GOTERM_MF_FAT	GO:0016803~ether hydrolase activity	3	0.333333	0.0351673	FBGN0034405, FBGN0034406, FBGN0010053	642	4	7918	9.25	1	0.51634	42.1243
GOTERM_BP_FAT	GO:0044242~cellular lipid catabolic process	6	0.666667	0.0381151	FBGN0034405, FBGN0034406, FBGN0034629, FBGN0010053, FBGN0035811, FBGN0034997	584	26	7937	3.13633	1	0.496379	47.6183
PIR_SUPERFAMILY	PIRSF001112:Epoxide_hydrolase	3	0.333333	0.0422444	FBGN0034405, FBGN0034406, FBGN0010053	323	3	2596	8.03715	1	0.999453	44.5575
GOTERM_BP_FAT	GO:0006714~sesquiterpenoid metabolic process	3	0.333333	0.0662733	FBGN0034405, FBGN0034406, FBGN0010053	584	6	7937	6.79538	1	0.665695	68.0496
GOTERM_BP_FAT	GO:0006716~juvenile hormone metabolic process	3	0.333333	0.0662733	FBGN0034405, FBGN0034406, FBGN0010053	584	6	7937	6.79538	1	0.665695	68.0496
GOTERM_BP_FAT	GO:0051761~sesquiterpene metabolic process	3	0.333333	0.0662733	FBGN0034405, FBGN0034406, FBGN0010053	584	6	7937	6.79538	1	0.665695	68.0496
GOTERM_BP_FAT	GO:0042214~terpene metabolic process	3	0.333333	0.0883699	FBGN0034405, FBGN0034406, FBGN0010053	584	7	7937	5.82461	1	0.747648	78.5509
Annotation Cluster 40	Enrichment Score: 1.4813187938096226
Category	Term	Count	%	PValue	Genes	List Total	Pop Hits	Pop Total	Fold Enrichment	Bonferroni	Benjamini	FDR
INTERPRO	IPR018253:Heat shock protein DnaJ, conserved site	7	0.777778	0.00841452	FBGN0036173, FBGN0035771, FBGN0030990, FBGN0031256, FBGN0052641, FBGN0030658, FBGN0002174	789	24	10196	3.76912	0.999971	0.378433	12.8152
SMART	SM00271:DnaJ	7	0.777778	0.0150927	FBGN0036173, FBGN0035771, FBGN0030990, FBGN0031256, FBGN0052641, FBGN0030658, FBGN0002174	242	41	4824	3.40335	0.881055	0.262254	16.4259
SP_PIR_KEYWORDS	Chaperone	9	1	0.0390101	FBGN0036173, FBGN0005585, FBGN0035771, FBGN0036334, FBGN0031256, FBGN0052641, FBGN0030658, FBGN0004003, FBGN0002174	873	58	12980	2.30715	0.999984	0.258421	40.8773
INTERPRO	IPR003095:Heat shock protein DnaJ	5	0.555556	0.085016	FBGN0035771, FBGN0030990, FBGN0031256, FBGN0052641, FBGN0002174	789	22	10196	2.93697	1	0.927119	76.3536
INTERPRO	IPR001623:Heat shock protein DnaJ, N-terminal	7	0.777778	0.0930959	FBGN0036173, FBGN0035771, FBGN0030990, FBGN0031256, FBGN0052641, FBGN0030658, FBGN0002174	789	41	10196	2.20631	1	0.932007	79.5239
Annotation Cluster 41	Enrichment Score: 1.4792650212043819
Category	Term	Count	%	PValue	Genes	List Total	Pop Hits	Pop Total	Fold Enrichment	Bonferroni	Benjamini	FDR
SP_PIR_KEYWORDS	nad	9	1	0.013777	FBGN0036211, FBGN0010222, FBGN0014455, FBGN0000056, FBGN0034390, FBGN0011768, FBGN0035147, FBGN0001258, FBGN0023537	873	48	12980	2.7878	0.978861	0.110297	16.7422
UP_SEQ_FEATURE	nucleotide phosphate-binding region:NAD	5	0.555556	0.0342111	FBGN0000056, FBGN0034390, FBGN0035147, FBGN0001258, FBGN0023537	257	15	2975	3.85863	1	0.990576	39.7205
UP_SEQ_FEATURE	binding site:NAD	4	0.444444	0.0774253	FBGN0000056, FBGN0034390, FBGN0001258, FBGN0023537	257	12	2975	3.85863	1	0.99791	69.0199
Annotation Cluster 42	Enrichment Score: 1.4704015484118762
Category	Term	Count	%	PValue	Genes	List Total	Pop Hits	Pop Total	Fold Enrichment	Bonferroni	Benjamini	FDR
SMART	SM00638:LPD_N	3	0.333333	0.0139486	FBGN0087002, FBGN0032136, FBGN0032904	242	4	4824	14.9504	0.860061	0.325181	15.2732
INTERPRO	IPR001747:Lipid transport protein, N-terminal	3	0.333333	0.0322223	FBGN0087002, FBGN0032136, FBGN0032904	789	4	10196	9.69202	1	0.72964	41.2312
INTERPRO	IPR011030:Vitellinogen, superhelical	3	0.333333	0.0322223	FBGN0087002, FBGN0032136, FBGN0032904	789	4	10196	9.69202	1	0.72964	41.2312
GOTERM_BP_FAT	GO:0010876~lipid localization	6	0.666667	0.0906881	FBGN0087002, FBGN0032136, FBGN0000057, FBGN0032904, FBGN0039114, FBGN0086676	584	33	7937	2.47105	1	0.753671	79.4406
Annotation Cluster 43	Enrichment Score: 1.4226195028586819
Category	Term	Count	%	PValue	Genes	List Total	Pop Hits	Pop Total	Fold Enrichment	Bonferroni	Benjamini	FDR
UP_SEQ_FEATURE	domain:PCI	5	0.555556	0.0205394	FBGN0033902, FBGN0037249, FBGN0036184, FBGN0034258, FBGN0025582	257	13	2975	4.45226	0.999985	0.996158	26.0497
SMART	SM00088:PINT	4	0.444444	0.0297719	FBGN0033902, FBGN0036184, FBGN0034258, FBGN0025582	242	14	4824	5.6954	0.985467	0.345011	29.9957
INTERPRO	IPR000717:Proteasome component region PCI	4	0.444444	0.0882566	FBGN0033902, FBGN0036184, FBGN0034258, FBGN0025582	789	14	10196	3.6922	1	0.925705	77.6768
Annotation Cluster 44	Enrichment Score: 1.386612646295195
Category	Term	Count	%	PValue	Genes	List Total	Pop Hits	Pop Total	Fold Enrichment	Bonferroni	Benjamini	FDR
INTERPRO	IPR015520:Imaginal disc growth factor	4	0.444444	0.0077019	FBGN0020415, FBGN0064237, FBGN0026415, FBGN0013763	789	6	10196	8.61512	0.99993	0.380345	11.7927
SMART	SM00636:Glyco_18	4	0.444444	0.04984	FBGN0020415, FBGN0064237, FBGN0026415, FBGN0013763	242	17	4824	4.69033	0.999221	0.423382	45.2954
GOTERM_BP_FAT	GO:0006026~aminoglycan catabolic process	6	0.666667	0.0816251	FBGN0035806, FBGN0020415, FBGN0064237, FBGN0026415, FBGN0013763, FBGN0040323	584	32	7937	2.54827	1	0.721899	75.7519
GOTERM_BP_FAT	GO:0000272~polysaccharide catabolic process	6	0.666667	0.0906881	FBGN0035806, FBGN0020415, FBGN0064237, FBGN0026415, FBGN0013763, FBGN0040323	584	33	7937	2.47105	1	0.753671	79.4406
Annotation Cluster 45	Enrichment Score: 1.3634382516200152
Category	Term	Count	%	PValue	Genes	List Total	Pop Hits	Pop Total	Fold Enrichment	Bonferroni	Benjamini	FDR
GOTERM_BP_FAT	GO:0019731~antibacterial humoral response	7	0.777778	0.0119731	FBGN0041182, FBGN0034407, FBGN0041180, FBGN0041183, FBGN0041581, FBGN0041579, FBGN0024222	584	27	7937	3.52353	1	0.262691	18.1619
INTERPRO	IPR019565:Alpha-2-macroglobulin, thiol-ester bond-forming	3	0.333333	0.0322223	FBGN0041182, FBGN0041180, FBGN0041183	789	4	10196	9.69202	1	0.72964	41.2312
INTERPRO	IPR019742:Alpha-2-macroglobulin, conserved site	3	0.333333	0.0322223	FBGN0041182, FBGN0041180, FBGN0041183	789	4	10196	9.69202	1	0.72964	41.2312
INTERPRO	IPR002890:Alpha-2-macroglobulin, N-terminal	3	0.333333	0.0509805	FBGN0041182, FBGN0041180, FBGN0041183	789	5	10196	7.75361	1	0.842895	57.2251
INTERPRO	IPR011625:Alpha-2-macroglobulin, N-terminal 2	3	0.333333	0.0509805	FBGN0041182, FBGN0041180, FBGN0041183	789	5	10196	7.75361	1	0.842895	57.2251
INTERPRO	IPR009048:Alpha-macroglobulin, receptor-binding	3	0.333333	0.0726198	FBGN0041182, FBGN0041180, FBGN0041183	789	6	10196	6.46134	1	0.903032	70.5819
INTERPRO	IPR001599:Alpha-2-macroglobulin	3	0.333333	0.0726198	FBGN0041182, FBGN0041180, FBGN0041183	789	6	10196	6.46134	1	0.903032	70.5819
INTERPRO	IPR011626:A-macroglobulin complement component	3	0.333333	0.0726198	FBGN0041182, FBGN0041180, FBGN0041183	789	6	10196	6.46134	1	0.903032	70.5819
Annotation Cluster 46	Enrichment Score: 1.352374722245278
Category	Term	Count	%	PValue	Genes	List Total	Pop Hits	Pop Total	Fold Enrichment	Bonferroni	Benjamini	FDR
SMART	SM00587:CHK	8	0.888889	0.0112966	FBGN0051380, FBGN0025620, FBGN0039313, FBGN0030060, FBGN0053301, FBGN0031320, FBGN0039308, FBGN0037935	242	50	4824	3.18942	0.79618	0.411497	12.5451
INTERPRO	IPR015897:CHK kinase-like	8	0.888889	0.0880977	FBGN0051380, FBGN0025620, FBGN0039313, FBGN0030060, FBGN0053301, FBGN0031320, FBGN0039308, FBGN0037935	789	50	10196	2.06763	1	0.929712	77.6136
INTERPRO	IPR004119:Protein of unknown function DUF227	8	0.888889	0.0880977	FBGN0051380, FBGN0025620, FBGN0039313, FBGN0030060, FBGN0053301, FBGN0031320, FBGN0039308, FBGN0037935	789	50	10196	2.06763	1	0.929712	77.6136
Annotation Cluster 47	Enrichment Score: 1.1992272846326304
Category	Term	Count	%	PValue	Genes	List Total	Pop Hits	Pop Total	Fold Enrichment	Bonferroni	Benjamini	FDR
GOTERM_BP_FAT	GO:0035071~salivary gland cell autophagic cell death	10	1.11111	0.0595307	FBGN0034967, FBGN0026404, FBGN0039685, FBGN0037270, FBGN0004432, FBGN0029093, FBGN0029176, FBGN0034539, FBGN0035091, FBGN0030521	584	68	7937	1.99864	1	0.640786	63.9859
GOTERM_BP_FAT	GO:0035070~salivary gland histolysis	10	1.11111	0.0595307	FBGN0034967, FBGN0026404, FBGN0039685, FBGN0037270, FBGN0004432, FBGN0029093, FBGN0029176, FBGN0034539, FBGN0035091, FBGN0030521	584	68	7937	1.99864	1	0.640786	63.9859
GOTERM_BP_FAT	GO:0048102~autophagic cell death	10	1.11111	0.0595307	FBGN0034967, FBGN0026404, FBGN0039685, FBGN0037270, FBGN0004432, FBGN0029093, FBGN0029176, FBGN0034539, FBGN0035091, FBGN0030521	584	68	7937	1.99864	1	0.640786	63.9859
GOTERM_BP_FAT	GO:0007559~histolysis	10	1.11111	0.0691545	FBGN0034967, FBGN0026404, FBGN0039685, FBGN0037270, FBGN0004432, FBGN0029093, FBGN0029176, FBGN0034539, FBGN0035091, FBGN0030521	584	70	7937	1.94154	1	0.677984	69.651
GOTERM_BP_FAT	GO:0016271~tissue death	10	1.11111	0.0691545	FBGN0034967, FBGN0026404, FBGN0039685, FBGN0037270, FBGN0004432, FBGN0029093, FBGN0029176, FBGN0034539, FBGN0035091, FBGN0030521	584	70	7937	1.94154	1	0.677984	69.651
