# Supplementary material for: Seasonal cues induce phenotypic plasticity of Drosophila suzukii to enhance winter survival
Source: BMC Ecol. 2016 Mar 22;16:11. doi: 10.1186/s12898-016-0070-3 (PMC4802914; doi:10.1186/s12898-016-0070-3)
Supplement: Supplementary file 7 — 10.1186/s12898-016-0070-3 Table of differentially expressed genes in bodies of winter morphs of D. suzukii relative to those of summer morphs. Fold change represents the ratio of expression levels of winter to summer morphs. [file 12898_2016_70_MOESM7_ESM.xlsx]

## Sheet: TableS3.csv
Table S6: Table of differentially expressed genes in bodies of winter morphs of D. suzukii relative to that of summer morphs.
D. suzukii Gene ID	D. melanogaster Ortholog	Gene Symbol	Molecular Function	Biological Process	log2(fold_change)	q_value
DS10_00000204	FBgn0259965	Sfp35C	unknown	multicellular organism reproduction	infinity	0.017078
DS10_00000205	FBgn0259965	Sfp35C	unknown	multicellular organism reproduction	infinity	0.022924
DS10_00000305	FBgn0264988	CG44139	unknown	unknown	infinity	0.0140494
DS10_00000321	FBgn0051681	CG31681	serine-type endopeptidase activity	proteolysis	infinity	0.000549415
DS10_00000687	FBgn0262358	CG43056	unknown	unknown	infinity	0.0474033
DS10_00000688	FBgn0085207	CG34178	unknown	unknown	infinity	0.0187818
DS10_00000749	FBgn0031343	CG18131	unknown	unknown	infinity	0.0187818
DS10_00000943	FBgn0032577	CG13244	unknown	unknown	infinity	0.0355328
DS10_00001302	FBgn0259959	Sfp26Ac	unknown	multicellular organism reproduction	infinity	0.0108841
DS10_00001307	FBgn0262999	CG43307	unknown	unknown	infinity	0.0143641
DS10_00001355	FBgn0051226	CG31226	unknown	unknown	infinity	0.0187818
DS10_00001461					infinity	0.0448604
DS10_00001551	FBgn0032090	CG9582	transmembrane transporter activity	mitochondrial transport	infinity	0.0166321
DS10_00001687	FBgn0261992	CG42810	unknown	unknown	infinity	0.0448604
DS10_00001693	FBgn0028943	CG15638	unknown	unknown	infinity	0.0187818
DS10_00001733	FBgn0028544	CG16884	unknown	wing disc development	infinity	0.000549415
DS10_00001747	FBgn0028896	CG17329	ubiquitin-protein transferase activity; zinc ion binding	protein ubiquitination	infinity	0.0258815
DS10_00002011					infinity	0.022924
DS10_00002347	FBgn0034510	CG13426	P-P-bond-hydrolysis-driven protein transmembrane transporter activity; protein transporter activity	SRP-dependent cotranslational protein targeting to membrane, translocation	infinity	0.0276005
DS10_00003481	FBgn0050395	CG30395	unknown	multicellular organism reproduction	infinity	0.000549415
DS10_00003486	FBgn0085233	CG34204	unknown	unknown	infinity	0.0258815
DS10_00003506	FBgn0034681	CG9308	transporter activity	vesicle organization; transport; Golgi vesicle transport	infinity	0.0195393
DS10_00003625	FBgn0011694	PebII	unknown	multicellular organism reproduction; negative regulation of female receptivity, post-mating; post-mating behavior	infinity	0.022924
DS10_00003863	FBgn0052036	CG32036	chitin binding	chitin metabolic process	infinity	0.00507152
DS10_00003982	FBgn0036717	CG13731	unknown	unknown	infinity	0.00434026
DS10_00003993	FBgn0036705	CG13723	unknown	unknown	infinity	0.0474033
DS10_00004444	FBgn0035281	Cpr62Bc	structural constituent of chitin-based cuticle; structural constituent of chitin-based larval cuticle	chitin-based cuticle development	infinity	0.000549415
DS10_00004791	FBgn0031000	Muc18B	extracellular matrix structural constituent; chitin binding	chitin metabolic process	infinity	0.00171912
DS10_00004895	FBgn0053557	CG33557	protein dimerization activity; sequence-specific DNA binding transcription factor activity	regulation of transcription, DNA-templated	infinity	0.0486757
DS10_00004966	FBgn0030097	CG12115	unknown	unknown	infinity	0.000549415
DS10_00005286					infinity	0.0276005
DS10_00005318	FBgn0004034	y	isomerase activity	developmental pigmentation; melanin biosynthetic process from tyrosine; male mating behavior; regulation of adult chitin-containing cuticle pigmentation; melanin biosynthetic process; cuticle pigmentation; male courtship behavior, veined wing extension	infinity	0.000549415
DS10_00005849	FBgn0033355	CG13748	serine-type endopeptidase inhibitor activity	unknown	infinity	0.0430681
DS10_00005956	FBgn0030009	CG15336	nucleic acid binding; metal ion binding	unknown	infinity	0.000549415
DS10_00006263					infinity	0.0354313
DS10_00006622	FBgn0053136	CG33136	unknown	unknown	infinity	0.0166321
DS10_00006734	FBgn0033278	CG14759	unknown	unknown	infinity	0.017078
DS10_00006891	FBgn0259241	CG42339	polysaccharide binding; scavenger receptor activity	immune response	infinity	0.0459424
DS10_00006925	FBgn0030283	CG15198	unknown	unknown	infinity	0.017078
DS10_00007515	FBgn0069938	CG41106	unknown	positive regulation of protein dephosphorylation	infinity	0.0355328
DS10_00007581	FBgn0000500	Dsk	neuropeptide hormone activity; neuropeptide receptor binding	positive regulation of cytosolic calcium ion concentration; neuropeptide signaling pathway; larval locomotory behavior; neuromuscular junction development; adult feeding behavior; multicellular organismal response to stress; adult locomotory behavior; regulation of smooth muscle contraction	infinity	0.0354313
DS10_00008089	FBgn0031273	CG2839	unknown	unknown	infinity	0.000549415
DS10_00008725	FBgn0038315	CG14866	carbohydrate binding	unknown	infinity	0.00297781
DS10_00009042	FBgn0003257	r-l	orotate phosphoribosyltransferase activity; orotidine-5'-phosphate decarboxylase activity	'de novo' pyrimidine nucleobase biosynthetic process; 'de novo' UMP biosynthetic process	infinity	0.0197154
DS10_00009178	FBgn0029170	TwdlT	structural constituent of chitin-based cuticle	chitin-based cuticle development; body morphogenesis	infinity	0.00354796
DS10_00009301	FBgn0051128	CG31128	unknown	unknown	infinity	0.0276005
DS10_00010262	FBgn0038981	CG5346	oxidoreductase activity, acting on paired donors, with incorporation or reduction of molecular oxygen, 2-oxoglutarate as one donor, and incorporation of one atom each of oxygen into both donors	oxidation-reduction process	infinity	0.00354796
DS10_00010718	FBgn0036605	CG13041	unknown	unknown	infinity	0.0443046
DS10_00011007	FBgn0051515	CG31515	serine-type endopeptidase inhibitor activity	multicellular organism reproduction	infinity	0.000549415
DS10_00012013	FBgn0038819	Cpr92F	structural constituent of chitin-based larval cuticle; structural constituent of chitin-based cuticle	chitin-based cuticle development	infinity	0.000549415
DS10_00012538	FBgn0038632	CG14301	chitin binding	chitin metabolic process	infinity	0.00206393
DS10_00012656	FBgn0046875	Obp83g	odorant binding	sensory perception of chemical stimulus	infinity	0.00136555
DS10_00013353	FBgn0047338	CG32148	unknown	unknown	infinity	0.0258815
DS10_00013434	FBgn0034946	CG3065	metal ion binding; sequence-specific DNA binding	unknown	infinity	0.0140494
DS10_00012599	FBgn0042201	Nplp3	neuropeptide hormone activity	neuropeptide signaling pathway	7.5742	0.000549415
DS10_00010741	FBgn0025716	Bap55	transcription coactivator activity	regulation of transcription from RNA polymerase II promoter; dendrite morphogenesis; positive regulation of transcription, DNA-templated; DNA repair; muscle organ development; dendrite guidance; positive regulation of gene silencing by miRNA; mitotic cytokinesis; chromatin remodeling; mitotic nuclear division	7.3114	0.000549415
DS10_00007159	FBgn0036985	zye	structural constituent of chitin-based cuticle	regulation of embryonic cell shape; apical constriction; cell-matrix adhesion; actin filament organization	7.01845	0.0335178
DS10_00010522	FBgn0005633	fln	structural molecule activity conferring elasticity; structural constituent of muscle	sarcomere organization; striated muscle myosin thick filament assembly; oscillatory muscle contraction; skeletal muscle myosin thick filament assembly; adult somatic muscle development	6.72557	0.000549415
DS10_00000393	FBgn0028984	Spn88Ea	serine-type endopeptidase inhibitor activity	regulation of proteolysis; imaginal disc-derived wing expansion; negative regulation of Toll signaling pathway; negative regulation of proteolysis; negative regulation of endopeptidase activity	6.26335	0.0108841
DS10_00003900	FBgn0036044	Zasp67	unknown	myofibril assembly	6.00866	0.000549415
DS10_00010487	FBgn0001311	kkv	chitin synthase activity	tube morphogenesis; morphogenesis of an epithelium; regulation of tube length, open tracheal system; Malpighian tubule development; response to wounding; regulation of anatomical structure size; organ morphogenesis; response to stimulus; renal tubule morphogenesis; morphogenesis of embryonic epithelium; response to stress	5.86512	0.0355328
DS10_00002926	FBgn0052833	CG32833	unknown	multicellular organism reproduction	5.77556	0.022924
DS10_00010970	FBgn0036881	Cpr76Bd	structural constituent of chitin-based cuticle; structural constituent of chitin-based larval cuticle	chitin-based cuticle development	5.68972	0.000979666
DS10_00009435	FBgn0002773	Mlc2	calcium ion binding; microfilament motor activity	flight; muscle system process; myofibril assembly	5.67888	0.000549415
DS10_00013076	FBgn0261341	verm	chitin deacetylase activity; chitin binding; low-density lipoprotein receptor activity	visual behavior; carbohydrate metabolic process; open tracheal system development; regulation of tube length, open tracheal system; dorsal trunk growth, open tracheal system; chitin metabolic process; trachea morphogenesis	5.64677	0.000549415
DS10_00002664	FBgn0033600	Cpr47Ec	structural constituent of chitin-based cuticle; structural constituent of chitin-based larval cuticle	chitin-based cuticle development	5.59811	0.000549415
DS10_00002615	FBgn0033728	Cpr49Ae	structural constituent of chitin-based cuticle; structural constituent of chitin-based larval cuticle	chitin-based cuticle development	5.47186	0.000549415
DS10_00000432	FBgn0027600	obst-B	chitin binding; structural constituent of peritrophic membrane	chitin metabolic process	5.36793	0.000979666
DS10_00000669	FBgn0264342	CG43798	unknown	unknown	5.32611	0.0107329
DS10_00010769	FBgn0025716	Bap55	transcription coactivator activity	regulation of transcription from RNA polymerase II promoter; dendrite morphogenesis; positive regulation of transcription, DNA-templated; DNA repair; muscle organ development; dendrite guidance; positive regulation of gene silencing by miRNA; mitotic cytokinesis; chromatin remodeling; mitotic nuclear division	5.3141	0.000549415
DS10_00000390	FBgn0034195	Spn53F	unknown	multicellular organism reproduction	5.16203	0.0114099
DS10_00000690	FBgn0262357	CG43055	unknown	unknown	5.15525	0.0142212
DS10_00011761	FBgn0026077	Gasp	chitin binding; structural constituent of peritrophic membrane	chitin metabolic process	5.05935	0.00237447
DS10_00004272	FBgn0259239	CG42337	unknown	unknown	5.00208	0.00171912
DS10_00005472	FBgn0034485	CG11099	unknown	unknown	4.98096	0.000549415
DS10_00000508	FBgn0264695	Mhc	protein homodimerization activity; structural constituent of muscle; microfilament motor activity; ATP binding; ATPase activity, coupled; actin-dependent ATPase activity	muscle organ development; flight; regulation of biological quality; macromolecular complex assembly; reproductive process; muscle contraction; regulation of biological process; muscle system process; multicellular organism reproduction; regulation of protein stability; skeletal muscle myosin thick filament assembly	4.95327	0.000549415
DS10_00007093	FBgn0039915	Gat	neurotransmitter:sodium symporter activity; gamma-aminobutyric acid:sodium symporter activity	gamma-aminobutyric acid import; neurotransmitter transport; cellular response to mechanical stimulus	4.94831	0.00458293
DS10_00001502	FBgn0002938	ninaC	phosphatidylinositol binding; ATPase activity, coupled; protein kinase activity; protein serine/threonine kinase activity; ATP binding; receptor signaling protein serine/threonine kinase activity; motor activity; calmodulin binding	localization; cellular protein localization; cellular component organization or biogenesis; deactivation of rhodopsin mediated signaling; phosphorus metabolic process; phototransduction, UV; single-organism localization; regulation of response to external stimulus; protein phosphorylation; single-multicellular organism process	4.93931	0.00434026
DS10_00004445	FBgn0035280	Cpr62Bb	structural constituent of chitin-based larval cuticle; structural constituent of chitin-based cuticle	chitin-based cuticle development	4.93259	0.0397614
DS10_00001835	FBgn0265264	CG17097	triglyceride lipase activity; lipase activity	lipid metabolic process; multicellular organism reproduction	4.86723	0.0140494
DS10_00009930	FBgn0002772	Mlc1	microfilament motor activity; calcium ion binding	mesoderm development; muscle contraction	4.86333	0.000549415
DS10_00008521	FBgn0039728	CG7896	unknown	unknown	4.8557	0.0465276
DS10_00004288	FBgn0035776	CG8564	zinc ion binding; metallocarboxypeptidase activity	neurogenesis; proteolysis	4.75346	0.0474033
DS10_00005082	FBgn0030852	corolla	protein phosphatase 1 binding	meiotic DNA double-strand break processing involved in reciprocal meiotic recombination; centromere clustering; synaptonemal complex assembly; female meiotic division	4.70677	0.00237447
DS10_00006029	FBgn0022770	Peritrophin-A	chitin binding; structural constituent of peritrophic membrane	chitin metabolic process; multicellular organism reproduction	4.53801	0.00507152
DS10_00008511	FBgn0039719	CG15515	structural constituent of chitin-based larval cuticle; structural constituent of cuticle	chitin-based cuticle development	4.53135	0.0365325
DS10_00001300					4.50787	0.0204153
DS10_00011638	FBgn0260653	serp	chitin binding; chitin deacetylase activity	chitin metabolic process; open tracheal system development; regulation of tube length, open tracheal system; carbohydrate metabolic process	4.49874	0.000549415
DS10_00001922	FBgn0000287	salr	sequence-specific DNA binding transcription factor activity; metal ion binding; nucleic acid binding	sensory organ development; regulation of transcription, DNA-templated; neurogenesis; antennal joint development; male gonad development; male genitalia development; sensory perception of sound; imaginal disc-derived wing vein morphogenesis	4.4986	0.0312366
DS10_00000689	FBgn0030050	CG12111	carbohydrate binding	unknown	4.42993	0.0147215
DS10_00004002	FBgn0010424	TpnC73F	calcium ion binding	unknown	4.42748	0.000549415
DS10_00005360	FBgn0004028	wupA	actin binding; tropomyosin binding	heart development; cardiac muscle tissue development; myofibril assembly; skeletal muscle tissue development; sarcomere organization; nuclear division; muscle cell cellular homeostasis; muscle organ development; nervous system development; heart contraction	4.39497	0.000549415
DS10_00003073	FBgn0034253	CG10936	unknown	unknown	4.34669	0.000549415
DS10_00009771	FBgn0003499	sr	nucleic acid binding; metal ion binding	muscle organ development; epithelial cell migration, open tracheal system; determination of muscle attachment site; phagocytosis; central nervous system development; somatic muscle development; regulation of transcription, DNA-templated; ectoderm development; germ-band shortening; pigment metabolic process	4.3205	0.0304468
DS10_00000858	FBgn0032857	CG10947	unknown	unknown	4.30923	0.00409666
DS10_00009965	FBgn0004117	Tm2	actin binding	heart development	4.30765	0.000549415
DS10_00012948	FBgn0025716	Bap55	transcription coactivator activity	regulation of transcription from RNA polymerase II promoter; dendrite morphogenesis; positive regulation of transcription, DNA-templated; DNA repair; muscle organ development; dendrite guidance; positive regulation of gene silencing by miRNA; mitotic cytokinesis; chromatin remodeling; mitotic nuclear division	4.28719	0.000549415
DS10_00010481	FBgn0013348	TpnC41C	calcium ion binding	unknown	4.25939	0.000549415
DS10_00008075	FBgn0260766	CG42564	unknown	multicellular organism reproduction; defense response to Gram-negative bacterium	4.2366	0.0456827
DS10_00007492	FBgn0030562	CG9400	unknown	unknown	4.23301	0.000549415
DS10_00011193					4.19162	0.0230587
DS10_00006893	FBgn0030258	CG1552	unknown	unknown	4.18316	0.000979666
DS10_00010172	FBgn0035544	CG15021	unknown	unknown	4.18126	0.038577
DS10_00005595	FBgn0010482	l(2)01289	protein disulfide isomerase activity	cell redox homeostasis	4.158	0.000549415
DS10_00006828	FBgn0029848	Btd	hydrolase activity, acting on carbon-nitrogen (but not peptide) bonds, in linear amides	response to heat; histone biotinylation; nitrogen compound metabolic process; peptidyl-lysine biotinylation	4.13077	0.00507152
DS10_00005553	FBgn0022160	Gpo-1	calcium ion binding; glycerol-3-phosphate dehydrogenase activity	glycerol-3-phosphate metabolic process; glycerol metabolic process; neurogenesis; flight behavior; glycerophosphate shuttle	4.12481	0.000549415
DS10_00007299	FBgn0250871	pot	unknown	chitin-based cuticle attachment to epithelium; chitin-based embryonic cuticle biosynthetic process; synaptic target recognition; apposition of dorsal and ventral imaginal disc-derived wing surfaces	4.12298	0.000549415
DS10_00003772	FBgn0003149	Prm	motor activity; structural constituent of muscle	mesoderm development; myofibril assembly	4.10814	0.000549415
DS10_00001885	FBgn0023415	Acp32CD	hormone activity	multicellular organism reproduction; negative regulation of female receptivity, post-mating	4.10731	0.0187818
DS10_00008390	FBgn0052628	NnaD	zinc ion binding; metallocarboxypeptidase activity; purine nucleotide binding	neural retina development; mitochondrion organization; larval development; proteolysis	4.10618	0.000549415
DS10_00009638	FBgn0038130	CG8630	stearoyl-CoA 9-desaturase activity	lipid metabolic process; oxidation-reduction process	4.1053	0.0447669
DS10_00009966	FBgn0003721	Tm1	actin binding; actin filament binding	pole plasm oskar mRNA localization; pole plasm assembly; oogenesis; muscle contraction; regulation of lamellipodium assembly; dendrite morphogenesis	4.0949	0.000549415
DS10_00013311	FBgn0043005	prt	vesicular hydrogen:amino acid antiporter activity	olfactory learning; male mating behavior; transmembrane transport	4.0933	0.0205614
DS10_00004593	FBgn0035144	Kah	metal ion binding; nucleic acid binding	negative regulation of transcription from RNA polymerase II promoter	4.08627	0.000549415
DS10_00003389	FBgn0040092	lectin-46Cb	carbohydrate binding; galactose binding	multicellular organism reproduction; protein localization; sperm competition; regulation of female receptivity, post-mating	4.06029	0.00409666
DS10_00000671	FBgn0053196	dp	extracellular matrix structural constituent; 4 iron, 4 sulfur cluster binding; calcium ion binding	chitin-based embryonic cuticle biosynthetic process; open tracheal system development; chitin-based cuticle attachment to epithelium; lateral inhibition; apposition of dorsal and ventral imaginal disc-derived wing surfaces	4.05696	0.000549415
DS10_00006856	FBgn0004169	up	calcium ion binding; tropomyosin binding	myofibril assembly; mitochondrion organization; regulation of muscle contraction; cellular calcium ion homeostasis; muscle organ morphogenesis; skeletal muscle thin filament assembly; sarcomere organization; muscle cell cellular homeostasis; mesoderm development	4.05262	0.000549415
DS10_00010379					4.04973	0.000549415
DS10_00007120	FBgn0042696	NfI	sequence-specific DNA binding transcription factor activity	regulation of transcription, DNA-templated; DNA replication	4.03037	0.000549415
DS10_00003763	FBgn0000121	Arr2	opsin binding; protein binding	metarhodopsin inactivation; photoreceptor cell maintenance; adaptation of rhodopsin mediated signaling; sensory perception of sound; phototransduction; deactivation of rhodopsin mediated signaling	3.98444	0.000549415
DS10_00011751	FBgn0002940	ninaE	G-protein coupled receptor activity; G-protein coupled photoreceptor activity; protein binding	behavior; cell differentiation; cellular developmental process; anatomical structure morphogenesis; sensory perception; response to light intensity; negative regulation of biological process; response to temperature stimulus; organ development; eye development; response to stimulus; cell morphogenesis involved in differentiation; negative regulation of compound eye retinal cell programmed cell de…	3.9832	0.000549415
DS10_00007369	FBgn0039838	CG3669	carbonate dehydratase activity; zinc ion binding	one-carbon metabolic process	3.95667	0.00533807
DS10_00012720	FBgn0033027	TpnC4	calcium ion binding	unknown	3.94264	0.000549415
DS10_00011026					3.92284	0.000549415
DS10_00007569	FBgn0035490	CG1136	structural constituent of cuticle	unknown	3.91388	0.006451
DS10_00009565	FBgn0027341	Gfat1	carbohydrate binding; glutamine-fructose-6-phosphate transaminase (isomerizing) activity	carbohydrate metabolic process; carbohydrate derivative biosynthetic process	3.91179	0.000549415
DS10_00007751	FBgn0053208	Mical	zinc ion binding; actin binding; NADPH:sulfur oxidoreductase activity	actin filament organization; dendrite morphogenesis; axon guidance; NADPH oxidation; larval somatic muscle development; neuron remodeling; sarcomere organization; synapse assembly involved in innervation; sulfur oxidation; actin filament depolymerization	3.90471	0.0433048
DS10_00001469	FBgn0031879	uif	Notch binding; calcium ion binding	regulation of tube architecture, open tracheal system; negative regulation of Notch signaling pathway; muscle cell cellular homeostasis	3.89532	0.000549415
DS10_00001564	FBgn0028433	Ggamma30A	signal transducer activity; protein heterodimerization activity	cellular response to carbon dioxide; G-protein coupled receptor signaling pathway; phototransduction	3.86585	0.006451
DS10_00006249	FBgn0030613	Rab3-GEF	Rab guanyl-nucleotide exchange factor activity	regulation of extrinsic apoptotic signaling pathway via death domain receptors; vesicle-mediated transport; activation of MAPK activity; regulation of Rab protein signal transduction; regulation of cell cycle; neurotransmitter secretion	3.86018	0.00797585
DS10_00005032					3.85834	0.0275046
DS10_00000255	FBgn0031690	CG7742	GTPase activator activity	regulation of GTPase activity	3.84501	0.006451
DS10_00000577	FBgn0010263	Rbp9	mRNA binding; nucleotide binding; RNA binding; mRNA 3'-UTR binding	germ cell proliferation; germarium-derived egg chamber formation; oogenesis; establishment of blood-brain barrier	3.83331	0.000549415
DS10_00006624					3.83108	0.0253214
DS10_00007056	FBgn0250819	CG33521	zinc ion binding	unknown	3.819	0.000549415
DS10_00007835	FBgn0261565	Lmpt	sequence-specific DNA binding transcription factor activity; zinc ion binding	defense response to fungus	3.81371	0.000549415
DS10_00001387	FBgn0040519	CG15219	unknown	unknown	3.81345	0.0276005
DS10_00001437	FBgn0031869	CG18304	unknown	regulation of autophagy	3.80338	0.000549415
DS10_00001349	FBgn0032946	nrv3	sodium:potassium-exchanging ATPase activity	sensory perception of sound; sodium ion transport; response to auditory stimulus; potassium ion transport	3.80311	0.000549415
DS10_00004874	FBgn0263220	Hk	voltage-gated potassium channel activity; potassium channel regulator activity	protein oligomerization; circadian sleep/wake cycle, sleep; potassium ion transport; flight behavior	3.79919	0.00600319
DS10_00007086	FBgn0005666	bt	ATP binding; structural constituent of muscle; protein kinase activity; protein serine/threonine kinase activity; myosin light chain kinase activity; structural constituent of cytoskeleton	muscle thin filament assembly; protein phosphorylation; sarcomere organization; mesoderm development	3.79425	0.000549415
DS10_00006834	FBgn0029837	Tsp5D	unknown	unknown	3.78633	0.000979666
DS10_00001717	FBgn0000153	b	glutamate decarboxylase activity; pyridoxal phosphate binding; aspartate 1-decarboxylase activity	beta-alanine biosynthetic process; visual behavior; developmental pigmentation; carboxylic acid metabolic process; uracil catabolic process	3.77701	0.000549415
DS10_00009027	FBgn0038028	CG10035	unknown	unknown	3.76373	0.0342835
DS10_00002314	FBgn0053519	Unc-89	ATP binding; Rho guanyl-nucleotide exchange factor activity	regulation of Rho protein signal transduction; adult somatic muscle development; sarcomere organization	3.74524	0.000549415
DS10_00002927	FBgn0052834	CG32834	serine-type peptidase activity	proteolysis	3.73879	0.000549415
DS10_00007612	FBgn0037238	CG1090	calcium, potassium:sodium antiporter activity	sodium ion transport; calcium ion transport; transmembrane transport	3.71527	0.00755405
DS10_00002056	FBgn0033047	CG7882	glucose transmembrane transporter activity	transmembrane transport	3.70836	0.000549415
DS10_00007097	FBgn0039911	CG1909	protein anchor; acetylcholine receptor binding; zinc ion binding	synaptic transmission, cholinergic	3.69917	0.0103603
DS10_00005350	FBgn0030887	CG6867	unknown	synaptic target inhibition; motor neuron axon guidance	3.69776	0.00797585
DS10_00006747	FBgn0033289	CG2121	unknown	skeletal muscle contraction	3.69443	0.00136555
DS10_00012047	FBgn0262562	CG43102	Rho guanyl-nucleotide exchange factor activity	positive regulation of Rho protein signal transduction	3.68221	0.00579562
DS10_00000955	FBgn0001991	Ca-alpha1D	voltage-gated calcium channel activity	muscle contraction; calcium ion transmembrane transport; calcium ion transport; epithelial fluid transport	3.68076	0.000549415
DS10_00012739	FBgn0051146	Nlg1	neurexin family protein binding; receptor activity	synapse assembly; neuromuscular junction development; synaptic growth at neuromuscular junction	3.67875	0.0073531
DS10_00000071	FBgn0000497	ds	cell adhesion molecule binding; signal transducer activity; cadherin binding; calcium ion binding; receptor activity	cell adhesion; imaginal disc development; cell-cell adhesion via plasma-membrane adhesion molecules; biological adhesion; cell-cell adhesion; regulation of establishment of planar polarity; establishment or maintenance of bipolar cell polarity; protein modification process; regulation of biological process; regulation of biological quality; epidermis development; cell proliferation; cellular prot…	3.65633	0.00692081
DS10_00003334	FBgn0010114	hig	unknown	synaptic target recognition; cell adhesion	3.6436	0.000549415
DS10_00006722	FBgn0032055	CG13091	fatty-acyl-CoA reductase (alcohol-forming) activity	unknown	3.64026	0.000549415
DS10_00000394					3.63344	0.00507152
DS10_00000060	FBgn0031264	CG11835	sequence-specific DNA binding transcription factor activity	regulation of transcription, DNA-templated	3.61937	0.000549415
DS10_00013250	FBgn0041711	yellow-e	isomerase activity	melanin biosynthetic process; cuticle pigmentation	3.6119	0.0110616
DS10_00006986	FBgn0029950	CG9657	sodium:iodide symporter activity	transmembrane transport	3.60266	0.00755405
DS10_00000179	FBgn0013300	ProtA	DNA binding	sperm chromatin condensation; spermatid development; spermatogenesis, exchange of chromosomal proteins	3.59003	0.033814
DS10_00004880	FBgn0033020	COX4L	cytochrome-c oxidase activity	mitochondrial electron transport, cytochrome c to oxygen	3.58852	0.0328438
DS10_00003248	FBgn0004580	Cbp53E	calcium ion binding	cellular calcium ion homeostasis	3.57913	0.000549415
DS10_00001147	FBgn0261358	CG42635	unknown	unknown	3.5725	0.0437903
DS10_00001467	FBgn0031850	Tsp	calcium ion binding; heparin binding	cell adhesion mediated by integrin; muscle organ development; muscle attachment	3.56788	0.000549415
DS10_00012159	FBgn0037463	djl	unknown	unknown	3.56121	0.0334223
DS10_00004071	FBgn0036437	CG5048	unknown	unknown	3.56089	0.0386965
DS10_00006593					3.55992	0.000549415
DS10_00010400	FBgn0051374	sals	actin filament binding	regulation of sarcomere organization; positive regulation of actin filament polymerization	3.55308	0.0105505
DS10_00006802	FBgn0011286	RyR	ryanodine-sensitive calcium-release channel activity	cellular calcium ion homeostasis; calcium ion transport; response to anesthetic; heart contraction; muscle contraction; calcium ion transmembrane transport; regulation of hemocyte proliferation	3.55176	0.000549415
DS10_00006498	FBgn0031089	CG9572	unknown	unknown	3.536	0.000549415
DS10_00005220	FBgn0264598	PsGEF	Rho guanyl-nucleotide exchange factor activity; calcium-dependent phospholipid binding	mushroom body development; positive regulation of ruffle assembly; regulation of Rho protein signal transduction; regulation of actin filament polymerization; positive regulation of Rac protein signal transduction	3.53467	0.00711742
DS10_00013398	FBgn0261565	Lmpt	sequence-specific DNA binding transcription factor activity; zinc ion binding	defense response to fungus	3.53311	0.000549415
DS10_00012740	FBgn0031808	CG9507	metalloendopeptidase activity	proteolysis	3.53133	0.00899296
DS10_00004110	FBgn0036479	CG13458	unknown	unknown	3.5266	0.0105505
DS10_00008171	FBgn0033061	CG14590	histone deacetylase binding	negative regulation of gene expression	3.52613	0.000549415
DS10_00001531	FBgn0041181	Tep3	endopeptidase inhibitor activity	defense response to Gram-positive bacterium; phagocytosis; defense response to other organism	3.51289	0.000549415
DS10_00002640	FBgn0033574	Spn47C	unknown	multicellular organism reproduction	3.51188	0.00840291
DS10_00008739	FBgn0003429	slo	voltage-gated potassium channel activity; calcium-activated potassium channel activity; protein binding; large conductance calcium-activated potassium channel activity	potassium ion transport; response to drug; negative regulation of neuromuscular synaptic transmission; regulation of synaptic growth at neuromuscular junction; circadian behavior; circadian rhythm; male courtship behavior, veined wing generated song production; potassium ion transmembrane transport	3.51045	0.000549415
DS10_00000328					3.49902	0.000549415
DS10_00005547					3.49697	0.000549415
DS10_00003554					3.48462	0.006451
DS10_00003027	FBgn0020521	pio	unknown	apposition of dorsal and ventral imaginal disc-derived wing surfaces; chitin-based cuticle attachment to epithelium; open tracheal system development; chitin-based embryonic cuticle biosynthetic process	3.48404	0.000549415
DS10_00003156	FBgn0034075	Asph	peptide-aspartate beta-dioxygenase activity	peptidyl-amino acid modification	3.48384	0.000549415
DS10_00005046	FBgn0261955	kdn	citrate (Si)-synthase activity	carbohydrate metabolic process; tricarboxylic acid cycle; cellular carbohydrate metabolic process	3.48261	0.000549415
DS10_00000438	FBgn0083945	CG34109	unknown	neurogenesis	3.47789	0.000549415
DS10_00003441	FBgn0034844	CG9861	unknown	unknown	3.47644	0.0351781
DS10_00004112	FBgn0036287	CG10663	serine-type endopeptidase activity	proteolysis	3.47419	0.0271846
DS10_00001816	FBgn0051719	RluA-1	RNA binding; diaminohydroxyphosphoribosylaminopyrimidine deaminase activity; pseudouridine synthase activity	riboflavin biosynthetic process; pseudouridine synthesis	3.46961	0.000549415
DS10_00009121	FBgn0052082	CG32082	signal transducer activity; phospholipid binding	membrane organization; plasma membrane organization	3.46568	0.000549415
DS10_00005180	FBgn0000667	Actn	calcium ion binding; protein binding; actin binding; actin filament binding	sarcomere organization; cytoskeletal anchoring at plasma membrane; actin cytoskeleton reorganization; actin filament bundle assembly; flight behavior; actin crosslink formation	3.4624	0.000549415
DS10_00006743	FBgn0033286	CG2127	unknown	unknown	3.46184	0.0337197
DS10_00001051	FBgn0053511	CG33511	transferase activity, transferring phosphorus-containing groups	unknown	3.45592	0.0097811
DS10_00010104	FBgn0038654	CG14298	serine-type endopeptidase inhibitor activity; peptidase inhibitor activity	unknown	3.45505	0.000549415
DS10_00011385	FBgn0039313	CG11892	transferase activity, transferring phosphorus-containing groups	unknown	3.4513	0.000549415
DS10_00002032	FBgn0034460	CG18367	unknown	unknown	3.44708	0.0154911
DS10_00009123	FBgn0038126	CG8483	unknown	unknown	3.44504	0.0112194
DS10_00005241					3.44418	0.000549415
DS10_00002557	FBgn0033958	CG12858	unknown	transmembrane transport	3.44351	0.0110616
DS10_00002723	FBgn0025716	Bap55	transcription coactivator activity	regulation of transcription from RNA polymerase II promoter; dendrite morphogenesis; positive regulation of transcription, DNA-templated; DNA repair; muscle organ development; dendrite guidance; positive regulation of gene silencing by miRNA; mitotic cytokinesis; chromatin remodeling; mitotic nuclear division	3.44017	0.000549415
DS10_00005777	FBgn0003975	vg	protein binding; RNA polymerase II distal enhancer sequence-specific DNA binding transcription factor activity; protein C-terminus binding	regulation of cellular process; haltere disc development; regulation of cell cycle; positive regulation of macromolecule metabolic process; sensory organ development; positive regulation of nucleic acid-templated transcription; skeletal muscle organ development; regulation of mitotic cell cycle; regulation of cell proliferation; cell-cell signaling; eye development; somatic muscle development; wi…	3.43478	0.00899296
DS10_00001150	FBgn0000120	Arr1	opsin binding	photoreceptor cell maintenance; deactivation of rhodopsin mediated signaling; phototransduction; metarhodopsin inactivation; endocytosis	3.42837	0.000549415
DS10_00006550	FBgn0033863	CG13337	unknown	unknown	3.42731	0.0345042
DS10_00004480	FBgn0013342	nSyb	SNARE binding; protein binding; SNAP receptor activity	vesicle-mediated transport; vesicle fusion; synaptic vesicle docking; neurotransmitter secretion	3.42249	0.000549415
DS10_00011390	FBgn0039332	alrm	unknown	unknown	3.42219	0.000979666
DS10_00007687	FBgn0265262	Vha68-1	ATP binding; proton-transporting ATPase activity, rotational mechanism	cellular response to hypoxia; regulation of Notch signaling pathway; ATP hydrolysis coupled proton transport; proton transport; vacuolar acidification; ATP metabolic process	3.41616	0.000549415
DS10_00009288	FBgn0053340	CG33340	unknown	unknown	3.4052	0.00600319
DS10_00000957	FBgn0261999	CG42817	unknown	unknown	3.40112	0.000549415
DS10_00001072					3.39574	0.0443046
DS10_00007136					3.3841	0.000549415
DS10_00006592	FBgn0052843	Dh31-R	diuretic hormone receptor activity; calcitonin receptor activity; neuropeptide receptor activity	G-protein coupled receptor signaling pathway	3.38349	0.0112194
DS10_00002764	FBgn0034540	Lrt	protein binding	Roundabout signaling pathway involved in muscle cell chemotaxis toward tendon cell; negative regulation of muscle cell chemotaxis toward tendon cell	3.38293	0.0115809
DS10_00005087	FBgn0030859	CG12990	transferase activity, transferring acyl groups other than amino-acyl groups	unknown	3.38248	0.000549415
DS10_00000588	FBgn0031473	CG3104	unknown	unknown	3.37537	0.0112194
DS10_00001532	FBgn0031937	CG13795	neurotransmitter transporter activity; neurotransmitter:sodium symporter activity	neurotransmitter transport	3.36985	0.000549415
DS10_00006543	FBgn0261041	stj	voltage-gated calcium channel activity	neuromuscular junction development; sensory perception of pain; synaptic vesicle endocytosis; neuromuscular synaptic transmission; synaptic vesicle fusion to presynaptic membrane; negative regulation of synaptic growth at neuromuscular junction	3.3693	0.0097811
DS10_00012073	FBgn0001128	Gpdh	NAD binding; protein homodimerization activity; glycerol-3-phosphate dehydrogenase [NAD+] activity	triglyceride metabolic process; glycerophosphate shuttle; glycerol-3-phosphate catabolic process; flight behavior; glycerol-3-phosphate metabolic process; carbohydrate metabolic process; oxidation-reduction process	3.36822	0.000549415
DS10_00010005					3.36612	0.000549415
DS10_00000679	FBgn0040705	ND-B8	NADH dehydrogenase activity	mitochondrial electron transport, NADH to ubiquinone	3.36469	0.00297781
DS10_00013137	FBgn0038598	CG7131	unknown	unknown	3.36394	0.0471529
DS10_00004457	FBgn0039630	CG11843	serine-type endopeptidase activity	proteolysis	3.35727	0.0443046
DS10_00003752	FBgn0262508	CG43078	unknown	unknown	3.35438	0.000549415
DS10_00007601	FBgn0041605	cpx	syntaxin binding; neurotransmitter transporter activity	neuromuscular synaptic transmission; synaptic growth at neuromuscular junction; synaptic vesicle exocytosis; regulation of synaptic transmission; regulation of neurotransmitter secretion	3.35291	0.000549415
DS10_00001523	FBgn0031926	CG6739	unknown	unknown	3.35138	0.0128667
DS10_00000660	FBgn0031629	Clect27	carbohydrate binding	unknown	3.34828	0.000549415
DS10_00009950	FBgn0039054	Cow	calcium ion binding; Wnt-protein binding	regulation of Wnt signaling pathway; extracellular transport; establishment of protein localization to extracellular region	3.34669	0.000549415
DS10_00010141	FBgn0039511	CG3330	unknown	unknown	3.33543	0.0443046
DS10_00004186	FBgn0004513	Mdr65	ATP binding; efflux transmembrane transporter activity; xenobiotic-transporting ATPase activity; ATPase activity, coupled to transmembrane movement of substances; drug transmembrane transporter activity	transmembrane transport; establishment of glial blood-brain barrier; response to methotrexate; xenobiotic transport	3.33487	0.00206393
DS10_00000103	FBgn0010473	tutl	protein binding involved in cell-cell adhesion	behavior; locomotion; axon guidance; regulation of nervous system development; eye morphogenesis; regulation of cell projection organization; signaling; photoreceptor cell development; regulation of cell differentiation; mechanosensory behavior; regulation of cell morphogenesis	3.33265	0.000549415
DS10_00004095	FBgn0036461	Zip71B	metal ion transmembrane transporter activity	metal ion transport; transmembrane transport	3.33043	0.000549415
DS10_00004358					3.32811	0.00171912
DS10_00009186	FBgn0039483	CG14259	unknown	unknown	3.32766	0.0227978
DS10_00007574	FBgn0004516	Gad1	glutamate decarboxylase activity; pyridoxal phosphate binding	neuromuscular junction development; gamma-aminobutyric acid biosynthetic process; neurotransmitter biosynthetic process; olfactory learning; glutamate catabolic process; response to mechanical stimulus; larval locomotory behavior; synapse assembly; neurotransmitter receptor metabolic process	3.32626	0.0112194
DS10_00000743	FBgn0002543	robo2	protein homodimerization activity; receptor activity; axon guidance receptor activity	tube development; developmental process involved in reproduction; gland development; organ formation; positive regulation of cellular process; cell migration; reproductive process; regulation of multicellular organismal process; regulation of cell adhesion; regulation of localization; cell recognition	3.32533	0.00916969
DS10_00012421	FBgn0036742	CG7497	protein serine/threonine kinase activity; G-protein coupled receptor activity	actin filament organization; protein phosphorylation; G-protein coupled receptor signaling pathway; regulation of cell shape	3.32248	0.0103603
DS10_00002212					3.32207	0.01319
DS10_00003904					3.31816	0.000549415
DS10_00010912	FBgn0037101	CG7634	unknown	unknown	3.31204	0.0373098
DS10_00003219	FBgn0259795	loopin-1	aminopeptidase activity; metalloexopeptidase activity; manganese ion binding	proteolysis	3.30456	0.000549415
DS10_00008597	FBgn0264907	CG44098	secondary active organic cation transmembrane transporter activity	transmembrane transport; organic cation transport	3.30305	0.00840291
DS10_00011660	FBgn0038175	Ubc87F	ubiquitin-protein transferase activity	protein polyubiquitination	3.29206	0.0115809
DS10_00002571	FBgn0033970	CG10205	unknown	unknown	3.29133	0.0114099
DS10_00009694	FBgn0038630	CG14305	ATP binding; protein serine/threonine kinase activity; protein kinase activity	protein phosphorylation; regulation of signal transduction	3.29029	0.0397614
DS10_00010723					3.28867	0.014888
DS10_00004532	FBgn0035197	CG9130	unknown	unknown	3.27887	0.0475211
DS10_00000599	FBgn0004242	Syt1	protein homodimerization activity; calcium ion binding; phosphatidylserine binding; protein binding; calcium-dependent phospholipid binding; SNARE binding	regulation of signaling; positive regulation of vesicle fusion; single-organism behavior; regulation of cell communication; regulation of synaptic transmission; regulation of reproductive process; exocytosis; regulation of pole plasm oskar mRNA localization; regulation of vesicle fusion; regulation of synapse structure or activity; locomotory behavior	3.27612	0.000549415
DS10_00007979	FBgn0083228	Frq2	calcium ion binding	vesicle-mediated transport; regulation of neurotransmitter secretion; neuromuscular junction development; synaptic transmission; neurotransmitter secretion	3.26836	0.000549415
DS10_00002089	FBgn0034725	CG6044	unknown	unknown	3.26463	0.0143641
DS10_00006004	FBgn0052686	CG32686	unknown	unknown	3.26421	0.0483113
DS10_00009155	FBgn0010015	CanA1	hydrolase activity; protein serine/threonine phosphatase activity; calcium-dependent protein serine/threonine phosphatase activity	regulation of innate immune response; response to nitric oxide; vesicle-mediated transport; medium-term memory; neurotransmitter secretion; protein dephosphorylation; sleep	3.26387	0.000549415
DS10_00002405	FBgn0033679	CG8888	oxidoreductase activity, acting on CH-OH group of donors	metabolic process	3.26129	0.000549415
DS10_00004419	FBgn0086906	sls	myosin light chain kinase activity; protein binding; actin binding; structural constituent of muscle	muscle attachment; mesoderm development; sister chromatid cohesion; muscle organ development; sarcomere organization; regulation of hemocyte proliferation; myoblast fusion; skeletal muscle tissue development; locomotion; mitotic chromosome condensation	3.25626	0.000549415
DS10_00012790	FBgn0052082	CG32082	signal transducer activity; phospholipid binding	membrane organization; plasma membrane organization	3.2539	0.000549415
DS10_00003381	FBgn0259678	sqa	ATP binding; protein kinase activity; protein serine/threonine kinase activity; myosin light chain kinase activity	protein phosphorylation; actin filament organization; positive regulation of TOR signaling; protein autophosphorylation; autophagy; regulation of cell shape	3.25386	0.000549415
DS10_00006830	FBgn0264386	Ca-alpha1T	calcium channel activity; low voltage-gated calcium channel activity	calcium ion transmembrane transport; calcium ion import	3.25236	0.00136555
DS10_00003283	FBgn0034151	CG15617	unknown	unknown	3.24197	0.000549415
DS10_00006744	FBgn0033287	CG8701	unknown	unknown	3.23465	0.047521
DS10_00011251	FBgn0039226	Ude	RNA binding; DNA binding	DNA catabolic process; pupation	3.23329	0.000549415
DS10_00011271	FBgn0262562	CG43102	Rho guanyl-nucleotide exchange factor activity	positive regulation of Rho protein signal transduction	3.2308	0.00780593
DS10_00001830	FBgn0032269	w-cup	unknown	male meiosis	3.23058	0.0449969
DS10_00005297	FBgn0000108	Appl	transition metal ion binding; heparin binding; protein binding	single-organism behavior; cognition; single-organism process; learning or memory; response to stimulus; nervous system development; single-organism cellular process; cellular process; response to wounding; regulation of cellular process	3.22693	0.0105505
DS10_00000136	FBgn0263846	CG43707	unknown	unknown	3.22417	0.0130292
DS10_00001702	FBgn0028848	CG7311	glycerol-3-phosphate dehydrogenase activity	oxidation-reduction process; glycerol-3-phosphate metabolic process	3.22201	0.0386965
DS10_00004209	FBgn0005626	ple	tyrosine 3-monooxygenase activity; iron ion binding	single-organism metabolic process; ammonium ion metabolic process; response to abiotic stimulus; single-organism behavior; taxis; oxidation-reduction process; molting cycle, chitin-based cuticle; male mating behavior; locomotory behavior; regulation of dopamine metabolic process	3.20597	0.000549415
DS10_00007575	FBgn0035495	CG14989	unknown	unknown	3.20503	0.013702
DS10_00004560	FBgn0035176	CG13905	unknown	unknown	3.20336	0.000549415
DS10_00008371	FBgn0040089	meso18E	unknown	mesoderm development	3.19942	0.000549415
DS10_00003361	FBgn0259246	brp	calcium channel activity	neuromuscular synaptic transmission; neurotransmitter secretion; synaptic transmission; cytoskeletal matrix organization at active zone; short-term memory; regulation of synaptic plasticity; anesthesia-resistant memory; adult locomotory behavior; maintenance of presynaptic active zone structure	3.19926	0.000549415
DS10_00013047	FBgn0022800	Cad96Ca	ATP binding; transmembrane receptor protein tyrosine kinase activity; protein tyrosine kinase activity; calcium ion binding; protein kinase activity	calcium-dependent cell-cell adhesion via plasma membrane cell adhesion molecules; Golgi organization; negative regulation of cell size; homophilic cell adhesion via plasma membrane adhesion molecules; wound healing; protein phosphorylation; positive regulation of wound healing	3.19887	0.0181466
DS10_00002345	FBgn0086604	CG12484	unknown	lateral inhibition	3.19748	0.0108841
DS10_00000381	FBgn0262598	mtsh	unknown	mitochondrion organization; regulation of mitochondrial fusion; male meiosis cytokinesis; spermatogenesis; astral spindle assembly involved in male meiosis	3.1953	0.00533807
DS10_00007276	FBgn0035798	frac	calcium ion binding	axon target recognition	3.195	0.000549415
DS10_00006490	FBgn0001250	if	cell adhesion molecule binding; extracellular matrix binding; receptor activity; extracellular matrix protein binding; protein heterodimerization activity	cell adhesion; tube development; axon development; salivary gland development; regulation of cellular component biogenesis; maintenance of protein location; regulation of anatomical structure morphogenesis; response to stimulus; skeletal muscle organ development; heterophilic cell-cell adhesion via plasma membrane cell adhesion molecules; regulation of cell shape; columnar/cuboidal epithelial cel…	3.19092	0.000549415
DS10_00001132	FBgn0032651	Oli	sequence-specific DNA binding transcription factor activity; protein dimerization activity	motor neuron axon guidance; regulation of transcription, DNA-templated	3.19056	0.000549415
DS10_00001457	FBgn0031857	CG11321	zinc ion binding; ubiquitin-protein transferase activity	protein polyubiquitination	3.18926	0.000549415
DS10_00002599	FBgn0061197	CG13164	unknown	unknown	3.18739	0.0082172
DS10_00011571	FBgn0039667	CG2010	ubiquitin-protein transferase activity	SCF-dependent proteasomal ubiquitin-dependent protein catabolic process	3.18406	0.000549415
DS10_00006010	FBgn0030191	CG15306	microtubule binding	positive regulation of JAK-STAT cascade	3.1831	0.00409666
DS10_00000597	FBgn0031461	daw	transforming growth factor beta receptor binding; growth factor activity	regulation of insulin secretion; activin receptor signaling pathway; determination of adult lifespan; positive regulation of activin receptor signaling pathway; growth; negative regulation of autophagy; transforming growth factor beta receptor signaling pathway; axon guidance	3.17889	0.000549415
DS10_00001590	FBgn0032129	jp	unknown	unknown	3.17821	0.000549415
DS10_00010577	FBgn0051345	CG31345	calcium ion binding	detection of calcium ion; phagocytosis	3.17191	0.0161908
DS10_00003820	FBgn0263456	nwk	SH3/SH2 adaptor activity; protein binding; phospholipid binding	receptor recycling; regulation of BMP signaling pathway; neuromuscular synaptic transmission; regulation of synaptic growth at neuromuscular junction; negative regulation of synaptic growth at neuromuscular junction; regulation of actin filament polymerization; regulation of Wnt signaling pathway	3.17177	0.000549415
DS10_00008636	FBgn0250842	CG17575	unknown	multicellular organism reproduction; sperm competition; regulation of female receptivity, post-mating; protein localization	3.16883	0.0418895
DS10_00010177	FBgn0035538	DopEcR	dopamine neurotransmitter receptor activity, coupled via Gs; G-protein coupled amine receptor activity; ecdysone binding	response to ecdysone; cellular response to starvation; G-protein coupled receptor signaling pathway; response to sucrose; positive regulation of MAPK cascade; habituation; positive regulation of adenylate cyclase activity involved in G-protein coupled receptor signaling pathway; cellular response to sucrose stimulus; response to starvation; associative learning	3.16683	0.00326972
DS10_00006460	FBgn0259680	Pkcdelta	protein serine/threonine kinase activity; protein kinase C activity; diacylglycerol binding; ATP binding	intracellular signal transduction; protein phosphorylation	3.16255	0.000549415
DS10_00007836					3.15996	0.000549415
DS10_00680001					3.15777	0.00354796
DS10_00003759	FBgn0035917	Zasp66	protein phosphatase 1 binding; muscle alpha-actinin binding	myofibril assembly; mesoderm development	3.15601	0.000549415
DS10_00006799	FBgn0027585	CG8740	unknown	unknown	3.14984	0.000549415
DS10_00007652	FBgn0052459	CG32459	unknown	unknown	3.14624	0.04463
DS10_00008543	FBgn0051324	CG31324	unknown	unknown	3.14411	0.0121303
DS10_00000941	FBgn0035154	CG3344	serine-type carboxypeptidase activity	proteolysis	3.14282	0.00237447
DS10_00006395	FBgn0052755	CG32755	serine-type endopeptidase activity	proteolysis	3.13884	0.006451
DS10_00010700	FBgn0038652	CG7720	sodium:iodide symporter activity	transmembrane transport	3.1379	0.000549415
DS10_00005326	FBgn0040371	CG12470	unknown	unknown	3.13329	0.0487463
DS10_00008225	FBgn0264255	para	voltage-gated sodium channel activity; calcium ion binding; sodium channel activity	response to drug; response to mechanical stimulus; mechanosensory behavior; response to hypoxia; response to pyrethroid; transmembrane transport; synaptic transmission; sodium ion transport; male courtship behavior, veined wing generated song production; response to DDT	3.13035	0.0143641
DS10_00004507	FBgn0004635	rho	serine-type endopeptidase activity	organic substance metabolic process; signal transduction; negative regulation of biological process; epithelial structure maintenance; proteolysis; salivary gland boundary specification; single-organism metabolic process; head development; digestive tract morphogenesis; biological adhesion; negative regulation of macromolecule metabolic process; single organism reproductive process; branched duct…	3.12622	0.0202856
DS10_00005845	FBgn0033358	CG8216	unknown	unknown	3.12416	0.0201721
DS10_00008513	FBgn0003861	trp	calmodulin binding; store-operated calcium channel activity; protein heterodimerization activity; light-activated ion channel activity; protein binding; intracellular ligand-gated calcium channel activity; calcium channel activity; identical protein binding; protein homodimerization activity	localization; response to chemical; detection of light stimulus involved in sensory perception; olfactory behavior; macromolecule localization; detection of light stimulus involved in visual perception; cellular response to stress; detection of stimulus involved in sensory perception; regulation of homeostatic process; cellular response to decreased oxygen levels	3.12149	0.0198571
DS10_00007639	FBgn0262509	nrm	unknown	cell adhesion; synaptic target recognition	3.12148	0.000549415
DS10_00002754					3.12062	0.0135394
DS10_00000780	FBgn0051663	CG31663	unknown	unknown	3.12061	0.00136555
DS10_00007790					3.11983	0.000549415
DS10_00008695	FBgn0028699	Rh50	ammonium transmembrane transporter activity	ammonium transport	3.11357	0.0172116
DS10_00000075	FBgn0026438	Eaat2	glutamate:sodium symporter activity; taurine:sodium symporter activity; sodium:dicarboxylate symporter activity; L-aspartate transmembrane transporter activity	dicarboxylic acid transport; taurine transport	3.11344	0.00171912
DS10_00010788	FBgn0038693	unc79	unknown	response to anesthetic; locomotor rhythm	3.11234	0.00237447
DS10_00003668	FBgn0052121	CG32121	metal ion binding	unknown	3.11069	0.00999468
DS10_00010029	FBgn0037801	CG3999	glycine dehydrogenase (decarboxylating) activity; pyridoxal phosphate binding	oxidation-reduction process; glycine catabolic process	3.10755	0.00206393
DS10_00002975	FBgn0034860	CG9812	unknown	unknown	3.10643	0.000979666
DS10_00003823	FBgn0035968	Slc45-1	sucrose transmembrane transporter activity; sucrose:proton symporter activity	sucrose transport	3.10434	0.00297781
DS10_00008977	FBgn0051140	CG31140	diacylglycerol kinase activity; diacylglycerol binding	protein kinase C-activating G-protein coupled receptor signaling pathway; intracellular signal transduction; lateral inhibition; phosphorylation	3.10344	0.0123306
DS10_00004531	FBgn0035198	CG9133	unknown	unknown	3.10094	0.00206393
DS10_00008425	FBgn0038715	CG7333	secondary active organic cation transmembrane transporter activity	transmembrane transport	3.09223	0.000549415
DS10_00007933	FBgn0025702	srpk79D	ATP binding; protein kinase activity; protein serine/threonine kinase activity	defense response to bacterium; cytoskeletal matrix organization at active zone; synaptic transmission; protein phosphorylation	3.09076	0.000549415
DS10_00003757	FBgn0035914	CG6282	oxidoreductase activity, acting on the CH-CH group of donors	lipid metabolic process	3.08771	0.000549415
DS10_00012456	FBgn0264754	btsz	Rab GTPase binding; transporter activity	transport; embryo development; tube formation; protein transport; organ development; positive regulation of developmental growth; cellular component organization or biogenesis; morphogenesis of an epithelium; morphogenesis of embryonic epithelium; establishment of protein localization; cell-cell junction assembly; actin filament organization; positive regulation of biological process; cortical cy…	3.08641	0.00206393
DS10_00008578	FBgn0037989	ATP8B	magnesium ion binding; ATP binding; phospholipid-translocating ATPase activity; ATPase activity, coupled to transmembrane movement of ions, phosphorylative mechanism	phospholipid translocation; detection of chemical stimulus involved in sensory perception of smell; regulation of protein localization	3.08472	0.000549415
DS10_00003775	FBgn0261259	Fhos	actin binding	positive regulation of substrate adhesion-dependent cell spreading; positive regulation of stress fiber assembly; muscle cell cellular homeostasis; muscle system process; imaginal disc-derived wing morphogenesis; salivary gland histolysis; positive regulation of cell migration; wound healing, spreading of cells; trachea morphogenesis; developmental programmed cell death	3.08365	0.000549415
DS10_00002358	FBgn0028622	qsm	unknown	locomotor rhythm; cell morphogenesis	3.08242	0.000549415
DS10_00003434	FBgn0034840	CG3124	unknown	unknown	3.07934	0.00916969
DS10_00007821	FBgn0036687	CG6652	unknown	phagocytosis	3.07785	0.0143641
DS10_00000101	FBgn0028481	CG4341	unknown	unknown	3.07255	0.0156728
DS10_00009315					3.07236	0.000549415
DS10_00006062	FBgn0003996	w	transmembrane signaling receptor activity; ATPase activity, coupled to transmembrane movement of substances; eye pigment precursor transporter activity; ATP binding	cGMP transport; gravitaxis; male courtship behavior; eye pigment metabolic process; memory; compound eye pigmentation; eye pigment precursor transport; ommochrome biosynthetic process; eye pigment biosynthetic process; cellular biogenic amine biosynthetic process	3.06909	0.000549415
DS10_00012776					3.06574	0.000549415
DS10_00007402					3.06425	0.000549415
DS10_00001696	FBgn0028513	CG9254	sodium:phosphate symporter activity	transmembrane transport	3.06243	0.0490784
DS10_00008191	FBgn0029814	CG15765	carbohydrate binding	nervous system development	3.0609	0.0172116
DS10_00006737	FBgn0050376	CG30376	unknown	unknown	3.06059	0.0443046
DS10_00005510	FBgn0263980	CG43729	diacylglycerol binding	positive regulation of cell size; lateral inhibition; intracellular signal transduction	3.05966	0.000549415
DS10_00011911	FBgn0264908	pHCl	chloride channel activity; extracellular-glycine-gated chloride channel activity	ion transport; neurogenesis	3.05872	0.00409666
DS10_00004780	FBgn0086778	nAChRalpha7	acetylcholine-activated cation-selective channel activity	visual behavior; synaptic transmission, cholinergic; synaptic transmission; cation transport; regulation of excitatory postsynaptic membrane potential; jump response	3.05832	0.0135394
DS10_00005097	FBgn0033312	CG8642	unknown	unknown	3.05422	0.0210306
DS10_00006142	FBgn0085427	CG34398	unknown	unknown	3.05232	0.000549415
DS10_00004368					3.05055	0.0337197
DS10_00003216	FBgn0034132	S-Lap8	manganese ion binding; metalloexopeptidase activity; aminopeptidase activity	proteolysis	3.04911	0.00797585
DS10_00013267	FBgn0261262	CG42613	unknown	unknown	3.04647	0.01319
DS10_00000100	FBgn0046113	GluRIIC	kainate selective glutamate receptor activity; extracellular-glutamate-gated ion channel activity; ionotropic glutamate receptor activity; glutamate receptor activity	establishment of protein localization; neuromuscular synaptic transmission; synaptic transmission; synaptic transmission, glutamatergic; ion transport	3.04644	0.0198571
DS10_00000339	FBgn0039872	salt	sodium:iodide symporter activity	transmembrane transport	3.04482	0.0173749
DS10_00003295	FBgn0040505	Alk	ATP binding; transmembrane receptor protein tyrosine kinase activity; protein tyrosine kinase activity; receptor signaling protein tyrosine kinase activity	digestive system development; tissue development; signal transduction; phosphorus metabolic process; regulation of olfactory learning; regulation of protein phosphorylation; compound eye photoreceptor development; regulation of growth; regulation of cellular component size; regulation of neuromuscular synaptic transmission; regulation of neurological system process; photoreceptor cell differentia…	3.04274	0.00484945
DS10_00004023	FBgn0001216	Hsc70-1	unfolded protein binding; ATPase activity	response to heat; protein folding	3.04259	0.000549415
DS10_00012113	FBgn0035293	CG5687	sodium:iodide symporter activity	transmembrane transport	3.04128	0.000549415
DS10_00007316	FBgn0030745	CG4239	cation channel activity	monovalent inorganic cation transport	3.04091	0.000549415
DS10_00000257					3.04041	0.000549415
DS10_00001280	FBgn0032775	CG17544	flavin adenine dinucleotide binding; acyl-CoA dehydrogenase activity; acyl-CoA oxidase activity; pristanoyl-CoA oxidase activity	fatty acid beta-oxidation	3.03617	0.0178281
DS10_00001184	FBgn0032685	CG10211	peroxidase activity; heme binding	oxidation-reduction process; response to oxidative stress	3.03441	0.0192189
DS10_00007798					3.03355	0.0218804
DS10_00003485	FBgn0034660	lox2	protein-lysine 6-oxidase activity; scavenger receptor activity; copper ion binding	oxidation-reduction process; cellular protein modification process; cell adhesion	3.03318	0.00326972
DS10_00002215	FBgn0085426	Rgk3	GTP binding	negative regulation of voltage-gated calcium channel activity; small GTPase mediated signal transduction	3.03264	0.00326972
DS10_00006545	FBgn0033868	S-Lap7	aminopeptidase activity; manganese ion binding; metalloexopeptidase activity	multicellular organism reproduction; proteolysis	3.03261	0.00382759
DS10_00000715	FBgn0031306	CG4577	unknown	unknown	3.0324	0.000549415
DS10_00004976	FBgn0024366	CG11409	unknown	unknown	3.02405	0.0172116
DS10_00009161	FBgn0015541	sda	zinc ion binding; aminopeptidase activity; metallopeptidase activity	regulation of membrane potential; proteolysis; response to mechanical stimulus; regulation of response to DNA damage stimulus; mechanosensory behavior	3.02394	0.000979666
DS10_00006122	FBgn0029690	CG6414	carboxylic ester hydrolase activity	unknown	3.02098	0.0156728
DS10_00012186	FBgn0013972	Gycalpha99B	heme binding; guanylate cyclase activity	intracellular signal transduction; positive phototaxis; cGMP biosynthetic process; rhodopsin mediated signaling pathway	3.02071	0.0199894
DS10_00009428	FBgn0051025	Ppi1	protein phosphatase 1 binding	unknown	3.0182	0.00136555
DS10_00005214	FBgn0261451	trol	unknown	motor neuron axon guidance; maintenance of epithelial cell apical/basal polarity; positive regulation of semaphorin-plexin signaling pathway; asymmetric neuroblast division; defasciculation of motor neuron axon; response to anesthetic	3.00587	0.000549415
DS10_00007752	FBgn0053208	Mical	zinc ion binding; actin binding; NADPH:sulfur oxidoreductase activity	actin filament organization; dendrite morphogenesis; axon guidance; NADPH oxidation; larval somatic muscle development; neuron remodeling; sarcomere organization; synapse assembly involved in innervation; sulfur oxidation; actin filament depolymerization	3.00023	0.0138831
DS10_00004769	FBgn0027291	l(1)G0156	NAD binding; isocitrate dehydrogenase (NAD+) activity; magnesium ion binding	tricarboxylic acid cycle	2.9987	0.000549415
DS10_00002075	FBgn0034716	Oatp58Dc	organic anion transmembrane transporter activity; sodium-independent organic anion transmembrane transporter activity	organic anion transport; response to methotrexate	2.99582	0.000549415
DS10_00000643	FBgn0031645	CG3036	sodium:phosphate symporter activity	phosphate ion transport; transmembrane transport	2.99026	0.000549415
DS10_00009360	FBgn0038840	CG5621	extracellular-glutamate-gated ion channel activity; kainate selective glutamate receptor activity	regulation of synaptic activity; ion transport	2.98998	0.000549415
DS10_00005486	FBgn0263006	Ca-P60A	protein binding; ATP binding; calcium-transporting ATPase activity; metal ion binding	positive regulation of biological process; cellular calcium ion homeostasis; blood circulation; intestinal stem cell homeostasis; cellular catabolic process; single-organism behavior; synaptic transmission; positive regulation of ion transport; calcium ion transport; cellular homeostasis; adult locomotory behavior; cell communication; transport; regulation of transmembrane transporter activity; l…	2.98976	0.000549415
DS10_00009554	FBgn0039789	CG9717	high-affinity sulfate transmembrane transporter activity	sulfate transport; transmembrane transport	2.98958	0.000979666
DS10_00009434	FBgn0051028	CG31028	metal ion binding	oxidation-reduction process; superoxide metabolic process	2.98572	0.0204153
DS10_00002822	FBgn0033524	Cyp49a1	oxidoreductase activity, acting on paired donors, with incorporation or reduction of molecular oxygen; iron ion binding; heme binding; electron carrier activity	oxidation-reduction process	2.9845	0.0226432
DS10_00006617	FBgn0053138	AGBE	hydrolase activity, hydrolyzing O-glycosyl compounds; 1,4-alpha-glucan branching enzyme activity; cation binding	glycogen biosynthetic process; determination of adult lifespan	2.98263	0.000549415
DS10_00012139	FBgn0039821	CG15556	G-protein coupled receptor activity	G-protein coupled receptor signaling pathway	2.98021	0.00297781
DS10_00002361	FBgn0050147	Hil	zinc ion binding	unknown	2.98003	0.00458293
DS10_00004892	FBgn0263132	Cht6	chitinase activity; chitin binding	chitin catabolic process; carbohydrate metabolic process	2.97493	0.000549415
DS10_00000864	FBgn0028872	CG18095	unknown	unknown	2.9721	0.00354796
DS10_00002115					2.9696	0.022488
DS10_00001923	FBgn0261648	salm	sequence-specific DNA binding transcription factor activity; metal ion binding; nucleic acid binding	muscle structure development; regulation of mRNA splicing, via spliceosome; segmentation; male gonad development; genitalia development; movement of cell or subcellular component; instar larval or pupal morphogenesis; negative regulation of cell fate specification; imaginal disc-derived wing morphogenesis; sensory perception of mechanical stimulus	2.96499	0.0161908
DS10_00010510	FBgn0264490	Eip93F	sequence-specific DNA binding transcription factor activity; DNA binding	positive regulation of nucleic acid-templated transcription; response to hypoxia; induction of programmed cell death by ecdysone; phagocytosis, engulfment; cellular metabolic process; membrane organization; larval midgut cell programmed cell death; response to stress; catabolic process; cellular response to chemical stimulus	2.9625	0.0142212
DS10_00007124	FBgn0039897	CG1674	unknown	unknown	2.95866	0.000549415
DS10_00011006	FBgn0263316	Mrp4	ATPase activity, coupled to transmembrane movement of substances; organic anion transmembrane transporter activity; ATP binding	drug transmembrane transport; response to anoxia; response to hypoxia; wing disc dorsal/ventral pattern formation	2.95832	0.0221944
DS10_00004811	FBgn0030976	CG7378	protein tyrosine/serine/threonine phosphatase activity; protein tyrosine phosphatase activity	protein dephosphorylation	2.95395	0.000549415
DS10_00013129					2.95179	0.000549415
DS10_00004481	FBgn0035245	GC	gamma-glutamyl carboxylase activity	peptidyl-glutamic acid carboxylation; protein carboxylation	2.95086	0.014888
DS10_00000520					2.94493	0.000549415
DS10_00005877	FBgn0030706	CG8909	low-density lipoprotein receptor activity; calcium ion binding	unknown	2.93735	0.00434026
DS10_00003620	FBgn0004919	gol	ubiquitin protein ligase activity; zinc ion binding	protein ubiquitination	2.93295	0.014888
DS10_00002861	FBgn0050015	CG30015	unknown	unknown	2.92591	0.000549415
DS10_00005890	FBgn0014391	sun	G-protein coupled receptor binding; proton-transporting ATPase activity, rotational mechanism; proton-transporting ATP synthase activity, rotational mechanism; hydrogen-exporting ATPase activity, phosphorylative mechanism	positive regulation of G-protein coupled receptor protein signaling pathway; ATP synthesis coupled proton transport; determination of adult lifespan; lateral inhibition; response to oxidative stress; proton transport	2.92423	0.000549415
DS10_00007347	FBgn0028397	Tob	unknown	negative regulation of cell proliferation	2.92373	0.00556649
DS10_00001052	FBgn0032913	CG9259	transferase activity, transferring phosphorus-containing groups	unknown	2.92341	0.000549415
DS10_00002887	FBgn0034173	CG9010	NAD binding; NADP binding; glyceraldehyde-3-phosphate dehydrogenase (NAD+) (phosphorylating) activity	glucose metabolic process; oxidation-reduction process	2.92101	0.000549415
DS10_00000024	FBgn0031240	CG3345	unknown	unknown	2.91708	0.0175295
DS10_00004681					2.91543	0.000549415
DS10_00009024	FBgn0053098	CG33098	calcium ion binding	unknown	2.91187	0.00579562
DS10_00010343	FBgn0036875	CG9449	acid phosphatase activity	phagocytosis	2.91116	0.000549415
DS10_00002492	FBgn0005613	Sox15	sequence-specific DNA binding transcription factor activity	negative regulation of transcription from RNA polymerase II promoter; wing disc development; negative regulation of apoptotic process; chaeta development; negative regulation of transcription, DNA-templated; negative regulation of cell proliferation; regulation of transcription, DNA-templated	2.91076	0.0234019
DS10_00004098	FBgn0036463	Reck	serine-type endopeptidase inhibitor activity	unknown	2.90886	0.0230587
DS10_00005760					2.90784	0.00326972
DS10_00003220	FBgn0034135	Syn2	cytoskeletal protein binding; structural constituent of muscle	eye development; rhabdomere development; regulation of synaptic growth at neuromuscular junction	2.90592	0.0230587
DS10_00003617	FBgn0035092	Nplp1	receptor agonist activity; neuropeptide hormone activity	positive regulation of cGMP-mediated signaling; neuropeptide signaling pathway	2.90329	0.000549415
DS10_00009006	FBgn0030961	CG7058	unknown	unknown	2.90121	0.026005
DS10_00005412	FBgn0029723	Proc-R	proctolin receptor activity; G-protein coupled receptor activity; G-protein coupled peptide receptor activity; neuropeptide receptor activity	G-protein coupled receptor signaling pathway; neuropeptide signaling pathway	2.8981	0.00409666
DS10_00006883	FBgn0030247	CG15208	unknown	sperm competition	2.89662	0.00297781
DS10_00003553					2.89583	0.0166321
DS10_00011692	FBgn0039081	Irk2	G-protein activated inward rectifier potassium channel activity; inward rectifier potassium channel activity	regulation of membrane potential; wing disc development; neuron projection morphogenesis; potassium ion transport; negative regulation of decapentaplegic signaling pathway	2.89174	0.000549415
DS10_00011087	FBgn0036560	CG5895	phosphoric diester hydrolase activity	lipid metabolic process	2.89139	0.0202856
DS10_00011110	FBgn0264699	CG43968	unknown	unknown	2.88617	0.0214587
DS10_00005512					2.88495	0.000549415
DS10_00009929	FBgn0051057	tau	microtubule binding	microtubule-based process; lateral inhibition	2.88479	0.00171912
DS10_00002784	FBgn0003071	Pfk	ATP binding; 6-phosphofructokinase activity	myoblast fusion; glycolytic process; fructose 6-phosphate metabolic process; somatic muscle development	2.88301	0.000549415
DS10_00001775	FBgn0032218	CG5381	unknown	unknown	2.87722	0.000549415
DS10_00010173	FBgn0000038	nAChRbeta1	acetylcholine-activated cation-selective channel activity	synaptic transmission, cholinergic; ion transport	2.87234	0.00326972
DS10_00013378	FBgn0085384	CG34355	unknown	unknown	2.87108	0.00458293
DS10_00007797	FBgn0035817	CG7409	unfolded protein binding	protein folding	2.86889	0.000549415
DS10_00009925	FBgn0039530	Tusp	unknown	intracellular signal transduction	2.86815	0.0253214
DS10_00007081	FBgn0025726	unc-13	calmodulin binding; diacylglycerol binding	neurotransmitter secretion; synaptic transmission; synaptic vesicle priming; synaptic vesicle exocytosis; intracellular signal transduction	2.86617	0.000549415
DS10_00000704	FBgn0031294	IA-2	protein tyrosine phosphatase activity; zinc ion binding; transmembrane receptor protein tyrosine phosphatase activity	regulation of secretion; digestive tract development; protein dephosphorylation	2.86475	0.000549415
DS10_00002184	FBgn0020372	TM4SF	unknown	unknown	2.86136	0.000549415
DS10_00012406	FBgn0038938	CG7084	secondary active organic cation transmembrane transporter activity	neurogenesis; transmembrane transport	2.85824	0.00458293
DS10_00004795	FBgn0030997	CG7990	unknown	unknown	2.85675	0.00600319
DS10_00009605	FBgn0037705	mura	zinc ion binding; ubiquitin-protein transferase activity	long-term memory; learning or memory; protein ubiquitination; olfactory learning; regulation of response to DNA damage stimulus; behavioral response to ethanol	2.85515	0.000549415
DS10_00002069					2.8538	0.00434026
DS10_00006726	FBgn0033274	CG14757	copper ion binding	copper ion homeostasis; mitochondrial electron transport, succinate to ubiquinone; protein-FAD linkage	2.85319	0.000549415
DS10_00007102	FBgn0004607	zfh2	DNA binding; metal ion binding; RNA polymerase II regulatory region sequence-specific DNA binding	nervous system development; imaginal disc-derived wing morphogenesis; wing disc development; central nervous system development; regulation of transcription, DNA-templated	2.85202	0.00409666
DS10_00005471	FBgn0034484	CG11044	ubiquitin-protein transferase activity	SCF-dependent proteasomal ubiquitin-dependent protein catabolic process	2.85101	0.000979666
DS10_00009868	FBgn0039594	CG9990	transporter activity; ATP binding; ATPase activity, coupled to transmembrane movement of substances	transport	2.84715	0.000549415
DS10_00002780	FBgn0033484	CG2269	unknown	unknown	2.84512	0.000549415
DS10_00004946	FBgn0052703	Erk7	MAP kinase activity; ATP binding; protein serine/threonine kinase activity	negative regulation of protein secretion; negative regulation of cell size; Golgi organization; lipid particle organization; protein phosphorylation; cellular response to amino acid starvation	2.84349	0.015032
DS10_00003105	FBgn0259211	grh	sequence-specific DNA binding transcription factor activity; DNA binding; protein homodimerization activity; sequence-specific DNA binding	cellular component organization or biogenesis; regulation of developmental process; photoreceptor cell development; regulation of response to stress; positive regulation of macromolecule metabolic process; stem cell fate commitment; compound eye photoreceptor fate commitment; generation of neurons; eye morphogenesis; membrane organization	2.83875	0.000549415
DS10_00001567	FBgn0026439	Eaat1	glutamate:sodium symporter activity; sodium:dicarboxylate symporter activity; L-glutamate transmembrane transporter activity; L-aspartate transmembrane transporter activity	aspartate transport; L-glutamate transport; synaptic transmission; determination of adult lifespan; regulation of excitatory postsynaptic membrane potential involved in skeletal muscle contraction; larval locomotory behavior; dicarboxylic acid transport	2.83847	0.000549415
DS10_00004198	FBgn0263973	jv	unknown	parallel actin filament bundle assembly; chaeta morphogenesis	2.83511	0.000549415
DS10_00001507	FBgn0031908	CG5177	trehalose-phosphatase activity	trehalose biosynthetic process	2.83245	0.000549415
DS10_00008956	FBgn0039151	CG13607	unknown	unknown	2.82619	0.000549415
DS10_00002550	FBgn0033953	CG12861	unknown	unknown	2.82592	0.00877789
DS10_00008086	FBgn0037447	Neurochondrin	unknown	muscle system process	2.82421	0.000549415
DS10_00007459	FBgn0010389	htl	ATP binding; protein tyrosine kinase activity; fibroblast growth factor-activated receptor activity	gliogenesis; gland development; striated muscle cell development; nephrocyte differentiation; regulation of anatomical structure morphogenesis; regulation of cell proliferation; response to bacterium; macromolecule modification; cellular response to organic substance; positive regulation of immune system process	2.82403	0.00533807
DS10_00011203	FBgn0038652	CG7720	sodium:iodide symporter activity	transmembrane transport	2.82067	0.000549415
DS10_00011603	FBgn0051272	CG31272	transporter activity; lipase activity	transmembrane transport; transport; lipid metabolic process	2.81995	0.000549415
DS10_00001859	FBgn0262599	CG43129	unknown	unknown	2.81908	0.00136555
DS10_00000058	FBgn0260933	rempA	unknown	intraciliary retrograde transport; cilium assembly; nonmotile primary cilium assembly; sensory perception of sound	2.81593	0.0201721
DS10_00013528	FBgn0035755	CG14830	unknown	unknown	2.81509	0.0241866
DS10_00004697	FBgn0040350	CG3690	unknown	lateral inhibition; transmembrane transport	2.81496	0.000549415
DS10_00010743	FBgn0038337	CG6125	high-affinity sulfate transmembrane transporter activity; transporter activity	sulfate transport; transmembrane transport	2.81453	0.000549415
DS10_00001962	FBgn0264815	Pde1c	calcium- and calmodulin-regulated 3',5'-cyclic-GMP phosphodiesterase activity; 3',5'-cyclic-nucleotide phosphodiesterase activity; serine-type endopeptidase inhibitor activity; 3',5'-cyclic-AMP phosphodiesterase activity; 3',5'-cyclic-GMP phosphodiesterase activity; calmodulin binding; calmodulin-dependent cyclic-nucleotide phosphodiesterase activity	cAMP metabolic process; multicellular organism reproduction; male mating behavior; signal transduction; cyclic nucleotide metabolic process; regulation of proteolysis; cGMP metabolic process	2.80929	0.00711742
DS10_00003296	FBgn0034145	CG5065	long-chain-fatty-acyl-CoA reductase activity; fatty-acyl-CoA reductase (alcohol-forming) activity	wax biosynthetic process; ether lipid biosynthetic process	2.79871	0.000549415
DS10_00011381	FBgn0039308	CG11889	transferase activity, transferring phosphorus-containing groups	unknown	2.79654	0.000549415
DS10_00008120	FBgn0085447	sif	Rho guanyl-nucleotide exchange factor activity; receptor signaling protein activity; guanyl-nucleotide exchange factor activity; Rac guanyl-nucleotide exchange factor activity	positive regulation of filopodium assembly; regulation of synapse structure or activity; regulation of axonogenesis; actin cytoskeleton organization; regulation of GTPase activity; synaptic transmission	2.79436	0.00434026
DS10_00003677	FBgn0086708	stv	chaperone binding; serine-type endopeptidase activity	protein lipidation; proteolysis; lateral inhibition	2.79276	0.000549415
DS10_00001037	FBgn0004507	GlyP	protein homodimerization activity; pyridoxal phosphate binding; glycogen phosphorylase activity	defense response to Gram-negative bacterium; flight; glycogen catabolic process; determination of adult lifespan; positive regulation of glycogen catabolic process; negative regulation of innate immune response	2.78859	0.000979666
DS10_00011384					2.78828	0.000979666
DS10_00003817	FBgn0011206	bol	mRNA binding; nucleotide binding	meiotic G2/MI transition; positive regulation of meiotic nuclear division; regulation of translation; spermatocyte division; spermatogenesis; male meiosis; imaginal disc-derived wing morphogenesis; lateral inhibition	2.78613	0.00136555
DS10_00010096	FBgn0003515	st	ATP binding; ATPase activity, coupled to transmembrane movement of substances; eye pigment precursor transporter activity	eye pigment precursor transport; ommochrome biosynthetic process; eye pigment biosynthetic process; transport	2.78436	0.0254773
DS10_00003536	FBgn0010226	GstS1	glutathione transferase activity; glutathione peroxidase activity	glutathione metabolic process; response to oxidative stress	2.78243	0.000549415
DS10_00002503	FBgn0033919	CG8547	unknown	unknown	2.78008	0.000549415
DS10_00008387	FBgn0030510	CG12177	unknown	unknown	2.77501	0.000549415
DS10_00004601	FBgn0262139	trh	sequence-specific DNA binding RNA polymerase II transcription factor activity; sequence-specific DNA binding; RNA polymerase II core promoter proximal region sequence-specific DNA binding transcription factor activity involved in positive regulation of transcription; protein heterodimerization activity; sequence-specific DNA binding transcription factor activity; signal transducer activity	organ development; renal system development; response to stimulus; positive regulation of RNA metabolic process; cellular component morphogenesis; lateral inhibition; tube morphogenesis; organ morphogenesis; cellular component organization; embryo development; positive regulation of macromolecule biosynthetic process	2.77432	0.0187818
DS10_00002801	FBgn0033504	CAP	vinculin binding	sensory perception of sound; sensory perception of mechanical stimulus; muscle attachment	2.77023	0.000549415
DS10_00009338	FBgn0002306	sas	receptor activity	axon guidance; instar larval development	2.76447	0.00507152
DS10_00003811	FBgn0000116	Argk	arginine kinase activity	phosphorylation	2.76374	0.000549415
DS10_00001213	FBgn0260228	CG42502	unknown	unknown	2.76313	0.000549415
DS10_00005813	FBgn0265356	tn	zinc ion binding; ubiquitin-protein transferase activity	myofibril assembly; muscle fiber development; protein ubiquitination; striated muscle contraction; muscle cell cellular homeostasis	2.76179	0.000549415
DS10_00006892	FBgn0030257	CG11160	histone deacetylase binding	negative regulation of gene expression	2.75899	0.00171912
DS10_00012035	FBgn0261928	CG42795	GTPase activator activity	regulation of GTPase activity	2.75671	0.000549415
DS10_00007546	FBgn0026592	Fie	unknown	unknown	2.75512	0.00237447
DS10_00008116	FBgn0035625	Blimp-1	RNA polymerase II core promoter proximal region sequence-specific DNA binding transcription factor activity involved in negative regulation of transcription; metal ion binding; nucleic acid binding	negative regulation of transcription from RNA polymerase II promoter; cellular response to ecdysone; regulation of tube architecture, open tracheal system; cellular developmental process	2.75505	0.000549415
DS10_00005212	FBgn0040377	Vha36-3	ATPase activity, coupled to transmembrane movement of substances; proton-transporting ATPase activity, rotational mechanism	proton transport; ATP hydrolysis coupled proton transport	2.75299	0.000549415
DS10_00004216	FBgn0086680	vvl	sequence-specific DNA binding transcription factor activity; DNA binding; RNA polymerase II distal enhancer sequence-specific DNA binding; RNA polymerase II transcription regulatory region sequence-specific DNA binding transcription factor activity involved in positive regulation of transcription; RNA polymerase II core promoter proximal region sequence-specific DNA binding transcription factor a…	brain segmentation; positive regulation of antimicrobial peptide biosynthetic process; regulation of dendrite morphogenesis; motor neuron axon guidance; dendrite morphogenesis; epithelial cell fate determination, open tracheal system; brain development; peripheral nervous system development; regulation of transcription, DNA-templated; positive regulation of transcription from RNA polymerase II pr…	2.75277	0.00206393
DS10_00000891	FBgn0005771	noc	protein binding; metal ion binding; nucleic acid binding	epithelium development; regulation of metabolic process; anatomical structure development; regulation of gene expression; organ development; respiratory system development; multi-organism behavior; photoreceptor cell fate commitment; cell proliferation; developmental process; behavior; sensory organ morphogenesis	2.75271	0.000549415
DS10_00003616	FBgn0004055	uzip	unknown	axonogenesis; axonal fasciculation; axon guidance	2.75248	0.000549415
DS10_00000589	FBgn0033271	CG8708	glycoprotein-N-acetylgalactosamine 3-beta-galactosyltransferase activity; beta-1,3-galactosyltransferase activity	protein glycosylation; O-glycan processing	2.74836	0.0329295
DS10_00002738	FBgn0050296	RIC-3	unfolded protein binding	chaperone-mediated protein folding; protein maturation by protein folding	2.74719	0.000549415
DS10_00004896	FBgn0052694	CG32694	unknown	unknown	2.74631	0.000549415
DS10_00008535	FBgn0000064	Ald	fructose-bisphosphate aldolase activity	glycolytic process; mitotic G2 DNA damage checkpoint; mesoderm development	2.74436	0.00237447
DS10_00010452	FBgn0023179	amon	peptidase activity; serine-type endopeptidase activity	carbohydrate homeostasis; peptide hormone processing; protein processing; larval wandering behavior; proteolysis; hatching behavior; instar larval or pupal development	2.74349	0.00622775
DS10_00009239	FBgn0041707	7B2	peptidase activator activity	positive regulation of peptidase activity; peptide hormone processing; positive regulation of proteolysis; neuropeptide signaling pathway	2.74231	0.0303177
DS10_00001317	FBgn0039594	CG9990	transporter activity; ATP binding; ATPase activity, coupled to transmembrane movement of substances	transport	2.74087	0.000549415
DS10_00010842	FBgn0039257	tnc	extracellular matrix structural constituent; integrin binding	wing disc morphogenesis; imaginal disc-derived male genitalia morphogenesis; imaginal disc-derived wing morphogenesis; embryonic hindgut morphogenesis; epithelial tube morphogenesis; regulation of tube diameter	2.73638	0.00600319
DS10_00005928	FBgn0003463	sog	collagen binding; growth factor activity	organ morphogenesis; negative regulation of cellular response to transforming growth factor beta stimulus; regulation of BMP signaling pathway; negative regulation of cellular process; oocyte development; urogenital system development; post-embryonic development; amnioserosa formation; gland development; maternal specification of dorsal/ventral axis, oocyte, soma encoded; imaginal disc-derived wi…	2.73557	0.00755405
DS10_00013254	FBgn0020493	Dad	protein binding; sequence-specific DNA binding transcription factor activity; transforming growth factor beta receptor, inhibitory cytoplasmic mediator activity	regulation of cellular component biogenesis; nervous system development; larval development; regulation of phosphorylation; cellular response to chemical stimulus; eye-antennal disc development; regulation of nitrogen compound metabolic process; regulation of phosphate metabolic process; negative regulation of cellular response to transforming growth factor beta stimulus; pattern specification pr…	2.73494	0.0277489
DS10_00002292	FBgn0014863	Mlp84B	zinc ion binding; structural constituent of muscle	sarcomere organization; regulation of establishment of planar polarity; muscle tissue development; skeletal muscle tissue development; cell differentiation	2.73439	0.000549415
DS10_00003946	FBgn0052064	S-Lap4	aminopeptidase activity; metalloexopeptidase activity; manganese ion binding	proteolysis	2.73338	0.0223507
DS10_00005018	FBgn0029896	CG3168	transmembrane transporter activity	transmembrane transport	2.72731	0.000549415
DS10_00007513	FBgn0263830	CG40486	oxidoreductase activity; oxidoreductase activity, acting on the CH-OH group of donors, NAD or NADP as acceptor	metabolic process	2.72711	0.00136555
DS10_00010025	FBgn0004575	Syn	catalytic activity; ATP binding	synapse organization; learning; multi-organism reproductive behavior; cellular component organization or biogenesis; olfactory learning; synaptic transmission; response to stress; optomotor response; response to temperature stimulus; neurological system process; cellular component biogenesis; adult behavior; reproduction; response to abiotic stimulus; single-organism behavior	2.72641	0.0296999
DS10_00006656	FBgn0033760	CG8785	amino acid transmembrane transporter activity	amino acid transmembrane transport	2.72608	0.000549415
DS10_00001112	FBgn0011274	Dif	sequence-specific DNA binding transcription factor activity; protein binding; DNA binding; sequence-specific DNA binding; RNA polymerase II core promoter proximal region sequence-specific DNA binding transcription factor activity involved in positive regulation of transcription	cellular response to stimulus; defense response to fungus; positive regulation of antifungal peptide biosynthetic process; cell surface receptor signaling pathway; innate immune response; regulation of hemocyte proliferation; regulation of macromolecule biosynthetic process; hemopoiesis; cellular response to stress; production of molecular mediator of immune response	2.72171	0.00622775
DS10_00003969	FBgn0036106	CG6409	unknown	GPI anchor biosynthetic process	2.72153	0.000549415
DS10_00002130	FBgn0005631	robo1	heparin binding; protein binding; receptor activity	axon midline choice point recognition; motor neuron axon guidance; signaling; localization of cell; muscle cell cellular homeostasis; embryo development; regulation of epithelial cell migration; behavior; exocrine system development; positive regulation of cell-cell adhesion; locomotion involved in locomotory behavior; cellular homeostasis; central nervous system development	2.72068	0.0277489
DS10_00003782	FBgn0052024	CG32024	chitin binding	chitin metabolic process	2.719	0.00600319
DS10_00006596	FBgn0002789	Mp20	calcium ion binding; actin binding	cell adhesion; myoblast fusion; regulation of cell shape; regulation of myoblast fusion	2.71586	0.000549415
DS10_00006370	FBgn0027556	CG4928	unknown	unknown	2.71413	0.000549415
DS10_00000730	FBgn0031322	CG5001	unfolded protein binding	response to heat; protein folding	2.71119	0.000549415
DS10_00000435	FBgn0032178	Spn31A	unknown	unknown	2.70907	0.000549415
DS10_00003728	FBgn0035880	CG17352	unknown	unknown	2.70662	0.0232304
DS10_00000779	FBgn0051665	wry	calcium ion binding; Notch binding	Notch signaling pathway; heart process	2.70569	0.00326972
DS10_00002439	FBgn0033652	ths	fibroblast growth factor receptor binding	glial cell development; heart development; hindgut morphogenesis; larval somatic muscle development; mesoderm development; myoblast migration; fibroblast growth factor receptor signaling pathway; glial cell differentiation; larval visceral muscle development	2.70509	0.0269469
DS10_00005686	FBgn0033192	Corin	serine-type endopeptidase activity; scavenger receptor activity	proteolysis	2.70461	0.0300696
DS10_00010782	FBgn0259736	CG42390	unknown	unknown	2.70421	0.000549415
DS10_00006243	FBgn0263994	CG43737	unknown	unknown	2.70315	0.0262707
DS10_00004960	FBgn0030102	CG12119	histone deacetylase binding	negative regulation of gene expression	2.69801	0.000549415
DS10_00010241	FBgn0038957	CG7059	phosphoglycerate mutase activity	glycolytic process	2.6977	0.0248614
DS10_00003532	FBgn0050460	CG30460	unknown	unknown	2.69689	0.000549415
DS10_00004956	FBgn0086367	t	beta-alanyl-dopamine hydrolase activity; beta-alanyl-histamine hydrolase activity; hydrolase activity	histamine biosynthetic process; visual perception; cuticle pigmentation; flight behavior; histamine metabolic process; dopamine biosynthetic process	2.69279	0.000549415
DS10_00006607	FBgn0033809	CG4630	carnitine transmembrane transporter activity	transmembrane transport	2.68754	0.000549415
DS10_00012405	FBgn0038938	CG7084	secondary active organic cation transmembrane transporter activity	neurogenesis; transmembrane transport	2.68714	0.000549415
DS10_00006047	FBgn0024995	CG2680	phosphatase activity	unknown	2.68124	0.000549415
DS10_00009394	FBgn0038826	Syp	nucleotide binding; mRNA binding	mRNA splicing, via spliceosome; dorsal appendage formation; neurogenesis; oocyte dorsal/ventral axis specification; regulation of oskar mRNA translation	2.67411	0.000549415
DS10_00007234	FBgn0035755	CG14830	unknown	unknown	2.67235	0.0340255
DS10_00000535	FBgn0031520	CG8837	transmembrane transporter activity	transmembrane transport	2.67082	0.000549415
DS10_00002925	FBgn0034807	CG9897	unknown	unknown	2.67013	0.000549415
DS10_00007800	FBgn0023076	Clk	DNA binding; sequence-specific DNA binding transcription factor activity; signal transducer activity; protein binding; protein heterodimerization activity; transcription factor binding; RNA polymerase II regulatory region sequence-specific DNA binding	circadian behavior; behavior; rhythmic process; regulation of multicellular organismal process; response to endogenous stimulus; response to temperature stimulus; cellular response to stimulus; response to external stimulus; regulation of response to stimulus; circadian regulation of gene expression	2.66664	0.00780593
DS10_00004207	FBgn0035710	SP1173	unknown	unknown	2.66178	0.000549415
DS10_00005685	FBgn0034221	CG10764	serine-type endopeptidase activity	proteolysis; negative regulation of hemocyte proliferation	2.6598	0.0026821
DS10_00002383	FBgn0027596	Kank	microtubule plus-end binding	neuron projection morphogenesis	2.65767	0.000549415
DS10_00000167	FBgn0028870	CG4691	unknown	unknown	2.65732	0.015032
DS10_00004401	FBgn0264002	MsR2	neuropeptide receptor activity; G-protein coupled receptor activity; myosuppressin receptor activity	larval locomotory behavior; neuropeptide signaling pathway; G-protein coupled receptor signaling pathway; behavioral defense response; adult locomotory behavior; adenylate cyclase-inhibiting G-protein coupled receptor signaling pathway; negative regulation of muscle contraction	2.65458	0.0324899
DS10_00001362	FBgn0051619	nolo	zinc ion binding; metalloendopeptidase activity	proteolysis	2.65222	0.0095709
DS10_00005783	FBgn0053147	Hs3st-A	[heparan sulfate]-glucosamine 3-sulfotransferase 1 activity	unknown	2.64938	0.0293042
DS10_00002551	FBgn0033954	CG12860	unknown	unknown	2.6491	0.0176754
DS10_00001654					2.64544	0.000549415
DS10_00013381	FBgn0031081	Nep3	metallopeptidase activity; metalloendopeptidase activity	proteolysis	2.64288	0.00600319
DS10_00006746	FBgn0261588	pdm3	DNA binding; sequence-specific DNA binding transcription factor activity	axonogenesis; sensory perception of smell; axon guidance; axon target recognition; regulation of transcription, DNA-templated	2.64044	0.032344
DS10_00006162	FBgn0045038	Proc	neuropeptide hormone activity; proctolin receptor binding	positive regulation of heart rate; neuropeptide signaling pathway	2.63952	0.0311104
DS10_00000037	FBgn0031251	CG4213	unknown	unknown	2.63487	0.000549415
DS10_00000495	FBgn0040102	lectin-24Db	fucose binding; carbohydrate binding; mannose binding; galactose binding	unknown	2.63251	0.000549415
DS10_00012947	FBgn0041711	yellow-e	isomerase activity	melanin biosynthetic process; cuticle pigmentation	2.6313	0.0283993
DS10_00011545	FBgn0052091	CG32091	ATPase activity, coupled to transmembrane movement of substances; ATP binding; transporter activity	transport	2.63004	0.0271846
DS10_00001500	FBgn0031902	Wnt6	receptor binding; G-protein coupled receptor binding	canonical Wnt signaling pathway; anterior/posterior pattern specification; negative regulation of transcription from RNA polymerase II promoter; positive regulation of transcription, DNA-templated; Wnt signaling pathway; regulation of imaginal disc-derived wing size; axis specification	2.62718	0.00755405
DS10_00007215	FBgn0053556	form3	actin binding	open tracheal system development; cellular component organization; branch fusion, open tracheal system	2.62665	0.00171912
DS10_00007000	FBgn0004198	ct	DNA binding; sequence-specific DNA binding transcription factor activity; transcription regulatory region sequence-specific DNA binding	columnar/cuboidal epithelial cell development; sensory organ boundary specification; cell cycle; response to external stimulus; sensory perception of mechanical stimulus; central nervous system development; formation of a compartment boundary; regulation of signal transduction; negative regulation of transcription, DNA-templated; columnar/cuboidal epithelial cell differentiation	2.62647	0.0026821
DS10_00008941	FBgn0036752	Adgf-A	growth factor activity; adenosine deaminase activity	cellular response to sucrose starvation; adenosine catabolic process; larval lymph gland hemopoiesis; inosine biosynthetic process; regulation of carbohydrate metabolic process; hemocyte differentiation; cell proliferation; hypoxanthine salvage	2.6247	0.034388
DS10_00004203	FBgn0035708	CG8398	unknown	unknown	2.62465	0.00622775
DS10_00000657	FBgn0031632	CG15628	N-acetyltransferase activity	unknown	2.62184	0.00916969
DS10_00000303	FBgn0000490	dpp	collagen binding; morphogen activity; protein binding; heparin binding; growth factor activity; protein homodimerization activity; protein heterodimerization activity; transforming growth factor beta receptor binding	regulation of organ growth; regulation of growth; hemocyte differentiation; post-embryonic hemopoiesis; wing disc proximal/distal pattern formation; cardioblast differentiation; branching morphogenesis of an epithelial tube; imaginal disc growth; mesoderm development; regulation of muscle organ development; developmental pigmentation; negative regulation of salivary gland boundary specification; …	2.62149	0.00711742
DS10_00012885	FBgn0037275	CG14655	metal ion binding; nucleic acid binding	unknown	2.62086	0.0073531
DS10_00010545	FBgn0039044	p53	ubiquitin conjugating enzyme binding; core promoter binding; transcription regulatory region sequence-specific DNA binding; transcription factor binding; ubiquitin protein ligase binding; TFIIH-class transcription factor binding; protein binding; sequence-specific DNA binding transcription factor activity; DNA binding	response to radiation; developmental process involved in reproduction; response to starvation; response to ionizing radiation; positive regulation of protein metabolic process; positive regulation of cellular catabolic process; response to wounding; cellular component organization; positive regulation of nucleic acid-templated transcription; regulation of transcription from RNA polymerase II prom…	2.61565	0.0256126
DS10_00012487					2.61425	0.000979666
DS10_00012087	FBgn0036553	CG17027	inositol monophosphate 1-phosphatase activity	phosphatidylinositol phosphorylation; dephosphorylation	2.61421	0.000549415
DS10_00004361	FBgn0263392	Tet	zinc ion binding; DNA binding	unknown	2.61306	0.000549415
DS10_00004274	FBgn0041607	AsnS	asparagine synthase (glutamine-hydrolyzing) activity; aspartate-ammonia ligase activity	asparagine biosynthetic process	2.60986	0.000549415
DS10_00013014	FBgn0039358	CG5028	NAD binding; isocitrate dehydrogenase (NAD+) activity; magnesium ion binding	tricarboxylic acid cycle	2.6084	0.000549415
DS10_00000392					2.60774	0.000549415
DS10_00003785	FBgn0263930	dally	heparan sulfate proteoglycan binding; protein binding	transmembrane receptor protein serine/threonine kinase signaling pathway; regulation of growth; regulation of semaphorin-plexin signaling pathway; formation of anatomical boundary; developmental process involved in reproduction; organelle fission; regulation of transmembrane receptor protein serine/threonine kinase signaling pathway; cellular response to stimulus; multicellular organism reproduct…	2.60736	0.000549415
DS10_00010976	FBgn0005564	Shal	voltage-gated potassium channel activity; A-type (transient outward) potassium channel activity	transmembrane transport; potassium ion transport; protein homooligomerization; synaptic transmission	2.60431	0.0304468
DS10_00009924	FBgn0039529	CG5612	unknown	unknown	2.60212	0.000549415
DS10_00005719	FBgn0028496	CG30116	peptidase activator activity involved in apoptotic process	unknown	2.60086	0.00237447
DS10_00006163	FBgn0031959	spz3	Toll binding	Toll signaling pathway	2.60052	0.0289268
DS10_00007450	FBgn0063649	CG6006	carnitine transmembrane transporter activity	transmembrane transport	2.5944	0.00206393
DS10_00004792	FBgn0030999	Mur18B	chitin binding; extracellular matrix structural constituent	chitin metabolic process	2.59394	0.000549415
DS10_00004240	FBgn0261258	rgn	carbohydrate binding	tissue regeneration	2.59348	0.033814
DS10_00002939	FBgn0262728	Pal2	peptidylamidoglycolate lyase activity	cellular metabolic process	2.59048	0.00556649
DS10_00001833	FBgn0051721	Trim9	ubiquitin-protein transferase activity; zinc ion binding	axon midline choice point recognition; proteasome-mediated ubiquitin-dependent protein catabolic process; axon guidance; neurogenesis; axonogenesis; netrin-activated signaling pathway	2.58972	0.0327693
DS10_00001113	FBgn0011274	Dif	sequence-specific DNA binding transcription factor activity; protein binding; DNA binding; sequence-specific DNA binding; RNA polymerase II core promoter proximal region sequence-specific DNA binding transcription factor activity involved in positive regulation of transcription	cellular response to stimulus; defense response to fungus; positive regulation of antifungal peptide biosynthetic process; cell surface receptor signaling pathway; innate immune response; regulation of hemocyte proliferation; regulation of macromolecule biosynthetic process; hemopoiesis; cellular response to stress; production of molecular mediator of immune response	2.58964	0.000549415
DS10_00006971	FBgn0024250	brk	enhancer sequence-specific DNA binding; sequence-specific DNA binding; sequence-specific DNA binding transcription factor activity; RNA polymerase II distal enhancer sequence-specific DNA binding	negative regulation of response to stimulus; formation of anatomical boundary; cellular response to chemical stimulus; regulation of BMP signaling pathway; negative regulation of cellular macromolecule biosynthetic process; negative regulation of signaling; regulation of transcription, DNA-templated; response to transforming growth factor beta; regulation of transmembrane receptor protein serine/…	2.58914	0.00136555
DS10_00009893	FBgn0036862	Gbs-76A	protein phosphatase type 1 regulator activity; protein phosphatase 1 binding	unknown	2.58851	0.000549415
DS10_00005871	FBgn0259110	mmd	metalloendopeptidase activity; zinc ion binding	membrane protein ectodomain proteolysis	2.58649	0.00354796
DS10_00001162	FBgn0032673	Ptp36E	protein tyrosine phosphatase activity; transmembrane receptor protein tyrosine phosphatase activity	protein dephosphorylation	2.58608	0.00237447
DS10_00010009	FBgn0020299	stumps	unknown	organ development; epithelial tube morphogenesis; biological regulation; morphogenesis of a branching structure; circulatory system development; response to growth factor; tracheal outgrowth, open tracheal system; response to chemical; cardiovascular system development; mesoderm development	2.58607	0.0321863
DS10_00013511	FBgn0039620	wat	fatty-acyl-CoA reductase (alcohol-forming) activity; long-chain-fatty-acyl-CoA reductase activity	liquid clearance, open tracheal system; lumen formation, open tracheal system	2.58402	0.000979666
DS10_00013503	FBgn0046874	Pif1B	protein binding	unknown	2.58256	0.000549415
DS10_00006244	FBgn0030617	CG9095	carbohydrate binding	unknown	2.58042	0.034388
DS10_00009514	FBgn0261015	Pif1A	sequence-specific DNA binding; sequence-specific DNA binding transcription factor activity	regulation of transcription, DNA-templated	2.57893	0.000549415
DS10_00001182	FBgn0032683	kon	protein binding	neurogenesis; sarcomere organization; positive regulation of filopodium assembly; muscle organ development; muscle attachment; epithelium development; myofibril assembly; germarium-derived egg chamber formation	2.57863	0.0126959
DS10_00006897	FBgn0003366	sev	ATP binding; protein binding; transmembrane receptor protein tyrosine kinase activity; protein tyrosine kinase activity; boss receptor activity	positive regulation of neurogenesis; positive regulation of cell development; establishment of planar polarity; pattern specification process; segmentation; regulation of nucleobase-containing compound metabolic process; cellular response to stimulus; embryo development; tissue development; regulation of cellular metabolic process	2.57665	0.000549415
DS10_00001787	FBgn0032230	lft	unknown	imaginal disc-derived wing morphogenesis	2.57363	0.00797585
DS10_00012019	FBgn0051140	CG31140	diacylglycerol kinase activity; diacylglycerol binding	protein kinase C-activating G-protein coupled receptor signaling pathway; intracellular signal transduction; lateral inhibition; phosphorylation	2.57247	0.0359096
DS10_00010447	FBgn0040608	CG14246	unknown	unknown	2.56946	0.00237447
DS10_00007244	FBgn0035767	CG8596	unknown	transmembrane transport	2.56846	0.00171912
DS10_00003845	FBgn0035985	Cpr67B	structural constituent of chitin-based cuticle; structural constituent of chitin-based larval cuticle	chitin-based cuticle development	2.56633	0.000549415
DS10_00012644	FBgn0053970	CG33970	ATP binding; transporter activity; ATPase activity, coupled to transmembrane movement of substances	transport	2.56478	0.000549415
DS10_00008616	FBgn0051374	sals	actin filament binding	regulation of sarcomere organization; positive regulation of actin filament polymerization	2.56417	0.000549415
DS10_00012173	FBgn0038679	CG6040	unknown	unknown	2.56266	0.00171912
DS10_00013374	FBgn0038422	CG14880	chitin binding	chitin metabolic process	2.56108	0.0026821
DS10_00001941	FBgn0051706	CG31706	unknown	unknown	2.559	0.0309725
DS10_00002038	FBgn0003435	sm	nucleic acid binding; nucleotide binding; mRNA binding	determination of adult lifespan; axon guidance; adult feeding behavior	2.5542	0.000549415
DS10_00004793	FBgn0030998	CG14195	unknown	unknown	2.55318	0.0066858
DS10_00001025	FBgn0032797	CG10186	peptidase inhibitor activity	unknown	2.5487	0.000549415
DS10_00000253	FBgn0031692	TpnC25D	calcium ion binding	unknown	2.54667	0.000549415
DS10_00011270	FBgn0262562	CG43102	Rho guanyl-nucleotide exchange factor activity	positive regulation of Rho protein signal transduction	2.54341	0.0332788
DS10_00001729	FBgn0012037	Ance	peptidyl-dipeptidase activity; zinc ion binding; metallopeptidase activity	metamorphosis; response to symbiotic bacterium; spermatid nucleus differentiation; proteolysis; sperm individualization	2.54134	0.000549415
DS10_00000806	FBgn0051676	CG31676	unknown	unknown	2.53839	0.00237447
DS10_00007123	FBgn0053481	dpr7	unknown	sensory perception of chemical stimulus	2.53322	0.0318619
DS10_00006565	FBgn0260964	Vmat	monoamine transmembrane transporter activity; drug transmembrane transporter activity; synaptic vesicle amine transmembrane transporter activity	drug transport; neurotransmitter transport; dopamine transport; histamine transport; transmembrane transport; monoamine transport; synaptic vesicle amine transport	2.5327	0.000549415
DS10_00001812	FBgn0032252	loh	zinc ion binding; metalloendopeptidase activity	larval heart development; positive regulation of extracellular matrix assembly	2.53175	0.0380144
DS10_00003873	FBgn0261555	CG42673	unknown	unknown	2.53098	0.00206393
DS10_00010320	FBgn0038420	CG10311	unknown	unknown	2.53029	0.00354796
DS10_00006768	FBgn0033302	Cyp6a14	electron carrier activity	unknown	2.52652	0.000979666
DS10_00012237	FBgn0264754	btsz	Rab GTPase binding; transporter activity	transport; embryo development; tube formation; protein transport; organ development; positive regulation of developmental growth; cellular component organization or biogenesis; morphogenesis of an epithelium; morphogenesis of embryonic epithelium; establishment of protein localization; cell-cell junction assembly; actin filament organization; positive regulation of biological process; cortical cy…	2.52501	0.000549415
DS10_00005836	FBgn0034137	CG4945	ATP binding; receptor signaling protein serine/threonine kinase activity; protein kinase activity	protein phosphorylation; mesoderm development	2.52446	0.000549415
DS10_00000716	FBgn0031307	MFS3	high-affinity inorganic phosphate:sodium symporter activity	transmembrane transport	2.52432	0.00840291
DS10_00004085	FBgn0036454	CG17839	unknown	unknown	2.52428	0.000549415
DS10_00005732	FBgn0063499	GstE10	glutathione transferase activity	glutathione metabolic process	2.5231	0.00797585
DS10_00004011	FBgn0036381	CG8745	alanine-glyoxylate transaminase activity; pyridoxal phosphate binding; ornithine-oxo-acid transaminase activity	response to nicotine; arginine catabolic process to glutamate	2.51919	0.000549415
DS10_00006801	FBgn0024189	sns	protein binding	biological adhesion; cell adhesion; cell-cell adhesion via plasma-membrane adhesion molecules; cell-cell adhesion; single-multicellular organism process; renal system process; larval development; heterophilic cell-cell adhesion via plasma membrane cell adhesion molecules; renal filtration cell differentiation; sensory organ morphogenesis; multi-organism reproductive process	2.51786	0.0281277
DS10_00012154	FBgn0036116	CG7888	amino acid transmembrane transporter activity	amino acid transmembrane transport	2.51641	0.000549415
DS10_00001367	FBgn0003866	tsh	sequence-specific DNA binding transcription factor activity; RNA polymerase II core promoter proximal region sequence-specific DNA binding transcription factor activity involved in negative regulation of transcription; metal ion binding	leg disc development; regulation of developmental process; salivary gland development; compound eye development; embryo development; negative regulation of salivary gland boundary specification; negative regulation of biosynthetic process; regulation of salivary gland boundary specification; specification of segmental identity, abdomen; regulation of multicellular organismal development; specific…	2.5136	0.00780593
DS10_00012504					2.51209	0.0110616
DS10_00005005	FBgn0261549	rdgA	diacylglycerol binding; diacylglycerol kinase activity	signal transduction; regulation of cell communication; protein complex subunit organization; retina homeostasis; multicellular organismal process; sensory perception of smell; phototransduction, visible light; cellular component organization; multicellular organismal homeostasis; regulation of signal transduction; response to temperature stimulus	2.50929	0.00171912
DS10_00001557	FBgn0052982	CG32982	unknown	unknown	2.50872	0.000979666
DS10_00009212	FBgn0023023	CRMP	dihydropyrimidinase activity	centrosome localization; positive regulation of Notch signaling pathway; Ras protein signal transduction; memory; 'de novo' pyrimidine nucleobase biosynthetic process	2.50813	0.0340255
DS10_00009551	FBgn0082582	tmod	actin binding; tropomyosin binding	pointed-end actin filament capping; imaginal disc-derived wing morphogenesis; cytoskeleton organization	2.5071	0.000549415
DS10_00012094	FBgn0011739	wts	ATP binding; protein serine/threonine kinase activity; protein binding	negative regulation of developmental process; mitotic cell cycle process; regulation of nitrogen compound metabolic process; hippo signaling; morphogenesis of a branching structure; cell migration; organelle fission; cell cycle phase transition; death; regulation of imaginal disc growth; primary metabolic process; compound eye photoreceptor cell differentiation; negative regulation of development…	2.50692	0.000549415
DS10_00005185	FBgn0025625	Sik2	ATP binding; protein kinase activity; protein serine/threonine kinase activity	response to starvation; protein phosphorylation	2.50671	0.000549415
DS10_00009090	FBgn0037135	CG7414	unknown	unknown	2.50573	0.00136555
DS10_00008028	FBgn0030941	wgn	protein binding; tumor necrosis factor-activated receptor activity	negative regulation of neuromuscular synaptic transmission; photoreceptor cell axon guidance; cell surface receptor signaling pathway; apoptotic process; neuron cellular homeostasis	2.50547	0.0115809
DS10_00002135					2.50357	0.000549415
DS10_00011857	FBgn0036289	CG10657	retinal binding; transporter activity	lateral inhibition; transport	2.50353	0.00326972
DS10_00002209	FBgn0265191	Glycogenin	glycogenin glucosyltransferase activity	glycogen biosynthetic process	2.50318	0.000549415
DS10_00006359	FBgn0030796	CG4829	protein-glutamine gamma-glutamyltransferase activity; gamma-glutamyltransferase activity	glutathione metabolic process; neuron projection morphogenesis	2.5024	0.000979666
DS10_00008043	FBgn0053301	CG33301	transferase activity, transferring phosphorus-containing groups	unknown	2.49791	0.000549415
DS10_00001629	FBgn0264953	Piezo	mechanically-gated ion channel activity	cellular response to mechanical stimulus; mechanosensory behavior	2.49624	0.000549415
DS10_00007071	FBgn0010217	ATPsynbeta	ATP binding; proton-transporting ATP synthase activity, rotational mechanism; hydrogen-exporting ATPase activity, phosphorylative mechanism	proton transport; ATP synthesis coupled proton transport; ATP hydrolysis coupled proton transport; lateral inhibition	2.49338	0.0105505
DS10_00009904	FBgn0037956	CG6959	unknown	unknown	2.4905	0.0451044
DS10_00010122	FBgn0039620	wat	fatty-acyl-CoA reductase (alcohol-forming) activity; long-chain-fatty-acyl-CoA reductase activity	liquid clearance, open tracheal system; lumen formation, open tracheal system	2.48676	0.000549415
DS10_00001331	FBgn0004620	GluRIIA	kainate selective glutamate receptor activity; glutamate receptor activity; ionotropic glutamate receptor activity; extracellular-glutamate-gated ion channel activity	regulation of synaptic activity; neuromuscular synaptic transmission; synaptic transmission; regulation of neurotransmitter secretion; synaptic transmission, glutamatergic; synapse maturation; ion transport	2.48627	0.0389479
DS10_00006176	FBgn0031975	Tg	protein-glutamine gamma-glutamyltransferase activity	innate immune response; hemolymph coagulation; peptide cross-linking	2.48425	0.000549415
DS10_00002491	FBgn0050069	CG30069	unknown	unknown	2.48223	0.000549415
DS10_00011046	FBgn0038752	CG4462	secondary active organic cation transmembrane transporter activity	transmembrane transport	2.47591	0.0121303
DS10_00001212	FBgn0040992	CG10570	unknown	lateral inhibition	2.47546	0.000549415
DS10_00003517	FBgn0034693	CG11073	unknown	unknown	2.4754	0.000549415
DS10_00008812	FBgn0036821	CG3961	long-chain fatty acid-CoA ligase activity	long-chain fatty acid metabolic process	2.4735	0.000549415
DS10_00002596	FBgn0261611	CG42700	unknown	unknown	2.47119	0.0095709
DS10_00011706	FBgn0264754	btsz	Rab GTPase binding; transporter activity	transport; embryo development; tube formation; protein transport; organ development; positive regulation of developmental growth; cellular component organization or biogenesis; morphogenesis of an epithelium; morphogenesis of embryonic epithelium; establishment of protein localization; cell-cell junction assembly; actin filament organization; positive regulation of biological process; cortical cy…	2.46985	0.000549415
DS10_00011120	FBgn0038919	CG17843	flavin-linked sulfhydryl oxidase activity; oxidoreductase activity	multicellular organism reproduction; oxidation-reduction process; cell redox homeostasis	2.46829	0.0119468
DS10_00010003	FBgn0038294	Mf	unknown	wing disc development; skeletal muscle myosin thick filament assembly; chaeta development	2.46717	0.000549415
DS10_00006782	FBgn0003892	ptc	lipoprotein particle receptor activity; hedgehog receptor activity; protein binding; transmembrane signaling receptor activity	regulation of response to stimulus; sensory organ morphogenesis; regulation of nucleocytoplasmic transport; gonad development; regulation of cell death; movement of cell or subcellular component; regulation of biological quality; cell communication; protein metabolic process; regulation of cell motility	2.46711	0.0101788
DS10_00002064	FBgn0034438	CG9416	unknown	unknown	2.46409	0.000549415
DS10_00011817	FBgn0260005	wtrw	cation channel activity; calcium channel activity	ion transmembrane transport; response to humidity; sensory perception of sound; calcium ion transport; cation transport	2.46306	0.000549415
DS10_00009126	FBgn0034479	CG8654	secondary active organic cation transmembrane transporter activity	transmembrane transport	2.45906	0.00354796
DS10_00000506	FBgn0032601	yellow-b	isomerase activity	cuticle pigmentation; melanin biosynthetic process	2.45547	0.013702
DS10_00002015	FBgn0262475	bru-2	RNA binding; nucleotide binding; mRNA binding	negative regulation of translation	2.45451	0.0108841
DS10_00011613	FBgn0037818	CG6465	aminoacylase activity; metallopeptidase activity	proteolysis; cellular amino acid metabolic process	2.45219	0.0401121
DS10_00009613	FBgn0037714	CG9396	pyruvate transmembrane transporter activity	mitochondrial pyruvate transport	2.45156	0.000549415
DS10_00002697	FBgn0050026	CG30026	unknown	unknown	2.45013	0.000549415
DS10_00007491	FBgn0002917	na	cation channel activity; ion channel activity; voltage-gated calcium channel activity	behavior; circadian rhythm; single-organism transport; localization; rhythmic process; multicellular organismal process; circadian behavior; establishment of localization; ion transport; rhythmic behavior; response to stimulus; adult locomotory behavior; sensory perception of touch; intraspecies interaction between organisms; regulation of circadian rhythm	2.44988	0.0380144
DS10_00007101	FBgn0026869	Thd1	pyrimidine-specific mismatch base pair DNA N-glycosylase activity; double-stranded DNA binding	cellular response to DNA damage stimulus; nucleotide-excision repair; mismatch repair	2.4488	0.000549415
DS10_00009191	FBgn0039486	CG6074	zinc ion binding; carbonate dehydratase activity	one-carbon metabolic process	2.44503	0.0309725
DS10_00002556	FBgn0020269	mspo	unknown	regulation of myoblast fusion	2.44409	0.0431795
DS10_00011781	FBgn0261859	CG42788	unknown	signal transduction	2.44288	0.000549415
DS10_00002943	FBgn0034886	Pde8	signal transducer activity; 3',5'-cyclic-AMP phosphodiesterase activity	cAMP metabolic process; phosphorelay signal transduction system; mesoderm development	2.44266	0.000549415
DS10_00006167	FBgn0085450	Snoo	SMAD binding	dendrite morphogenesis; negative regulation of decapentaplegic signaling pathway; neuron development; negative regulation of transforming growth factor beta receptor signaling pathway; negative regulation of transcription from RNA polymerase II promoter	2.43972	0.00171912
DS10_00013390	FBgn0053265	Muc68E	extracellular matrix structural constituent; chitin binding	chitin metabolic process	2.4365	0.0441345
DS10_00000441	FBgn0028675	Sur	ATP binding; sulfonylurea receptor activity; ATPase activity, coupled to transmembrane movement of substances	transmembrane transport; response to hypoxia; heart development	2.43277	0.0489627
DS10_00001333	FBgn0026255	clumsy	extracellular-glutamate-gated ion channel activity; kainate selective glutamate receptor activity	ion transport; regulation of synaptic activity	2.43161	0.00297781
DS10_00011586	FBgn0005659	Ets98B	sequence-specific DNA binding; sequence-specific DNA binding transcription factor activity; DNA binding	germ cell migration; regulation of transcription, DNA-templated	2.42852	0.00937937
DS10_00010175	FBgn0035542	DOR	steroid hormone receptor binding; ligand-dependent nuclear receptor transcription coactivator activity	regulation of autophagy; ecdysone receptor-mediated signaling pathway; negative regulation of cell proliferation; positive regulation of transcription from RNA polymerase II promoter	2.42493	0.000549415
DS10_00013389	FBgn0039297	CG11852	unknown	unknown	2.42007	0.00136555
DS10_00000247	FBgn0016076	vri	protein heterodimerization activity; RNA polymerase II core promoter proximal region sequence-specific DNA binding transcription factor activity involved in negative regulation of transcription; protein homodimerization activity; sequence-specific DNA binding	rhythmic behavior; rhythmic process; anatomical structure development; tube morphogenesis; single-organism behavior; positive regulation of blood circulation; sensory organ development; respiratory system development; regulation of transcription, DNA-templated; RNA biosynthetic process	2.4128	0.000549415
DS10_00005780	FBgn0034381	List	potassium:amino acid symporter activity; neurotransmitter transporter activity; cation:amino acid symporter activity; neurotransmitter:sodium symporter activity	response to lithium ion; neurotransmitter transport; amino acid transmembrane import	2.41087	0.0154911
DS10_00010105	FBgn0038656	CG14294	unknown	unknown	2.4106	0.000549415
DS10_00001546	FBgn0032086	CG17906	unknown	unknown	2.40723	0.0461682
DS10_00006238	FBgn0261703	gce	transcription factor binding; sequence-specific DNA binding transcription factor activity; signal transducer activity; protein heterodimerization activity	signal transduction; negative regulation of programmed cell death; regulation of transcription, DNA-templated; positive regulation of transcription from RNA polymerase II promoter	2.40702	0.000549415
DS10_00006168					2.40682	0.037445
DS10_00001156	FBgn0032666	CG5758	unknown	synaptic target recognition	2.40398	0.000549415
DS10_00004831					2.40389	0.000549415
DS10_00006330	FBgn0085388	IP3K2	calmodulin binding; calcium-dependent protein binding; inositol-1,4,5-trisphosphate 3-kinase activity	salivary gland cell autophagic cell death; inositol phosphate biosynthetic process	2.39904	0.000549415
DS10_00006910	FBgn0030271	CG15202	unknown	unknown	2.39856	0.0105505
DS10_00008477	FBgn0039688	Kul	zinc ion binding; metalloendopeptidase activity	membrane protein ectodomain proteolysis; regulation of Notch signaling pathway	2.39658	0.00434026
DS10_00004390	FBgn0035343	CG16762	unknown	unknown	2.39645	0.000979666
DS10_00012929	FBgn0036501	CG7272	unknown	unknown	2.3956	0.000549415
DS10_00009723	FBgn0037835	CG14687	myosin light chain binding	unknown	2.39536	0.00136555
DS10_00011258	FBgn0004885	tok	receptor activity; calcium ion binding; zinc ion binding; metalloendopeptidase activity	proteolysis; imaginal disc-derived wing vein morphogenesis; motor neuron axon guidance; receptor-mediated endocytosis; negative regulation of gene expression; axon guidance; defasciculation of motor neuron axon; protein processing	2.39517	0.0467819
DS10_00009542	FBgn0039774	CDase	ceramidase activity	synaptic vesicle fusion to presynaptic membrane; synaptic transmission; photoreceptor cell maintenance; sphingolipid metabolic process; synaptic vesicle exocytosis; ceramide catabolic process; hatching behavior	2.39429	0.0026821
DS10_00007287	FBgn0003301	rut	calcium- and calmodulin-responsive adenylate cyclase activity; adenylate cyclase activity	nucleoside phosphate biosynthetic process; response to stress; single organism signaling; determination of adult lifespan; response to heat; regulation of signal transduction; cell part morphogenesis; neuromuscular synaptic transmission; courtship behavior; signaling; learning	2.39054	0.000549415
DS10_00008424	FBgn0259164	CG42269	secondary active organic cation transmembrane transporter activity	transmembrane transport	2.38771	0.000549415
DS10_00002572	FBgn0016684	NaPi-T	high-affinity inorganic phosphate:sodium symporter activity	phosphate ion transmembrane transport	2.38686	0.000549415
DS10_00005377	FBgn0001145	Gs2	glutamate-ammonia ligase activity	glutamine biosynthetic process; synapse assembly; neurotransmitter receptor metabolic process; glutamate catabolic process	2.38281	0.000549415
DS10_00001511	FBgn0031912	CG5261	dihydrolipoyllysine-residue acetyltransferase activity	acetyl-CoA biosynthetic process from pyruvate	2.3801	0.000549415
DS10_00012207	FBgn0037547	CG7910	fatty acid amide hydrolase activity; carbon-nitrogen ligase activity, with glutamine as amido-N-donor	regulation of cell cycle	2.37954	0.000549415
DS10_00002506					2.37721	0.000549415
DS10_00009519	FBgn0037627	CG13318	unknown	unknown	2.3758	0.0125046
DS10_00004185					2.37366	0.00326972
DS10_00007570	FBgn0042179	CG18869	transferase activity, transferring hexosyl groups	metabolic process	2.37359	0.0377849
DS10_00004155	FBgn0259164	CG42269	secondary active organic cation transmembrane transporter activity	transmembrane transport	2.37043	0.00434026
DS10_00003221	FBgn0034136	DAT	dopamine:sodium symporter activity; dopamine transmembrane transporter activity; cocaine binding	circadian sleep/wake cycle; dopamine transport; neurotransmitter transport; sleep	2.37015	0.0395662
DS10_00005301	FBgn0260400	elav	mRNA binding; nucleotide binding; RNA binding; poly(U) RNA binding	nervous system development; RNA metabolic process; negative regulation of mRNA 3'-end processing; central nervous system development	2.36794	0.0384702
DS10_00006294	FBgn0030332	CG9360	oxidoreductase activity, acting on CH-OH group of donors	metabolic process	2.36643	0.000549415
DS10_00009901	FBgn0051116	ClC-a	chloride channel activity; voltage-gated chloride channel activity	chloride transport; transmembrane transport	2.36229	0.000549415
DS10_00005782	FBgn0034382	CG18609	fatty acid elongase activity	fatty acid elongation	2.35979	0.000549415
DS10_00003840	FBgn0035982	CG4461	unknown	response to heat	2.35756	0.000549415
DS10_00005565	FBgn0033888	CG18568	unknown	unknown	2.35652	0.0440391
DS10_00012811	FBgn0038348	AOX2	oxidoreductase activity, acting on CH-OH group of donors; flavin adenine dinucleotide binding; iron ion binding; aldehyde oxidase activity; electron carrier activity; 2 iron, 2 sulfur cluster binding	cellular aldehyde metabolic process; oxidation-reduction process	2.355	0.0128667
DS10_00013139	FBgn0087012	5-HT2A	G-protein coupled amine receptor activity; Gq/11-coupled serotonin receptor activity; serotonin receptor activity	serotonin receptor signaling pathway; positive regulation of feeding behavior; germ-band extension	2.35277	0.048443
DS10_00004077	FBgn0259175	ome	dipeptidyl-peptidase activity; serine-type peptidase activity	proteolysis	2.35149	0.000549415
DS10_00010607	FBgn0262539	CG43093	unknown	unknown	2.34985	0.000549415
DS10_00007344	FBgn0042650	disco-r	sequence-specific DNA binding transcription factor activity; metal ion binding	regulation of transcription, DNA-templated	2.34615	0.0487463
DS10_00001612	FBgn0015035	Cyp4e3	iron ion binding; heme binding; electron carrier activity; oxidoreductase activity, acting on paired donors, with incorporation or reduction of molecular oxygen	oxidation-reduction process	2.34245	0.0422698
DS10_00006113	FBgn0000542	ec	protein phosphatase 1 binding	positive regulation of compound eye retinal cell programmed cell death; ubiquitin-dependent protein catabolic process; retinal cell programmed cell death; compound eye retinal cell programmed cell death; ommatidial rotation	2.33994	0.00507152
DS10_00000274	FBgn0000299	Cg25C	extracellular matrix structural constituent	dorsal closure; cardiac muscle cell development; oviduct morphogenesis	2.33925	0.000549415
DS10_00007096	FBgn0028996	onecut	RNA polymerase II core promoter proximal region sequence-specific DNA binding transcription factor activity involved in positive regulation of transcription; DNA binding	regulation of transcription, DNA-templated; positive regulation of transcription from RNA polymerase II promoter; transcription, DNA-templated	2.33379	0.0115809
DS10_00010209	FBgn0051462	CG45263	unknown	unknown	2.33361	0.0477712
DS10_00003898	FBgn0259163	CG42268	unknown	imaginal disc-derived wing morphogenesis	2.33358	0.000549415
DS10_00009604	FBgn0000244	by	actin binding	apposition of dorsal and ventral imaginal disc-derived wing surfaces; imaginal disc-derived wing morphogenesis; cytoskeletal anchoring at plasma membrane	2.33225	0.000549415
DS10_00002086	FBgn0025878	wrapper	unknown	glial cell apoptotic process; axon ensheathment; axon development	2.33136	0.0485594
DS10_00002141	FBgn0011211	blw	hydrogen-exporting ATPase activity, phosphorylative mechanism; proton-transporting ATPase activity, rotational mechanism; proton-transporting ATP synthase activity, rotational mechanism; ATP binding	electron transport chain; phagocytosis; spermatid development; regulation of choline O-acetyltransferase activity; growth; lipid storage; ATP synthesis coupled proton transport; ATP hydrolysis coupled proton transport; proton transport	2.32996	0.0326356
DS10_00004322	FBgn0001320	kni	sequence-specific DNA binding; zinc ion binding; protein binding; sequence-specific DNA binding transcription factor activity; ligand-activated sequence-specific DNA binding RNA polymerase II transcription factor activity; repressing transcription factor binding; RNA polymerase II core promoter proximal region sequence-specific DNA binding transcription factor activity involved in negative regula…	negative regulation of nucleobase-containing compound metabolic process; negative regulation of RNA biosynthetic process; system development; regulation of mitotic nuclear division; nervous system development; tissue development; embryonic axis specification; anterior/posterior pattern specification; branched duct epithelial cell fate determination, open tracheal system; epidermis development; ce…	2.32965	0.0445074
DS10_00013225	FBgn0036665	CG13024	unknown	unknown	2.32865	0.0407666
DS10_00005176					2.32815	0.0426625
DS10_00003816	FBgn0040827	CG13315	unknown	unknown	2.32752	0.000549415
DS10_00003779	FBgn0085456	CG34427	chitin binding	chitin metabolic process	2.32576	0.0312366
DS10_00005626					2.32555	0.000549415
DS10_00011016	FBgn0039081	Irk2	G-protein activated inward rectifier potassium channel activity; inward rectifier potassium channel activity	regulation of membrane potential; wing disc development; neuron projection morphogenesis; potassium ion transport; negative regulation of decapentaplegic signaling pathway	2.32501	0.00556649
DS10_00001466	FBgn0025595	AkhR	adipokinetic hormone binding; neuropeptide receptor activity; G-protein coupled receptor activity; adipokinetic hormone receptor activity	lipid catabolic process; carbohydrate homeostasis; lipid homeostasis; G-protein coupled receptor signaling pathway; triglyceride homeostasis	2.32398	0.000549415
DS10_00011350	FBgn0038237	Pde6	3',5'-cyclic-nucleotide phosphodiesterase activity; 3',5'-cyclic-GMP phosphodiesterase activity	cGMP metabolic process; negative regulation of nucleobase-containing compound transport; signal transduction	2.32376	0.00533807
DS10_00013259	FBgn0260004	Snmp1	scavenger receptor activity	detection of chemical stimulus involved in sensory perception of smell; cell surface receptor signaling pathway; defense response; cell adhesion; lipid homeostasis; response to pheromone; pupariation	2.32316	0.0458366
DS10_00011476	FBgn0036742	CG7497	protein serine/threonine kinase activity; G-protein coupled receptor activity	actin filament organization; protein phosphorylation; G-protein coupled receptor signaling pathway; regulation of cell shape	2.32163	0.046408
DS10_00007511	FBgn0044872	FucTC	alpha-(1->3)-fucosyltransferase activity; fucosyltransferase activity	protein glycosylation	2.32111	0.0156728
DS10_00010115	FBgn0038662	Mpc1	pyruvate transmembrane transporter activity	pyruvate metabolic process; mitochondrial pyruvate transport	2.32098	0.00171912
DS10_00001259	FBgn0000422	Ddc	aromatic-L-amino-acid decarboxylase activity; pyridoxal phosphate binding	single-organism developmental process; response to stimulus; multicellular organismal development; growth; response to external stimulus; epithelium development; reproductive behavior; response to wounding; biological regulation; response to temperature stimulus	2.31952	0.000549415
DS10_00003047	FBgn0035049	Mmp1	zinc ion binding; calcium ion binding; metalloendopeptidase activity	cellular component organization or biogenesis; wound healing; larval development; regulation of tube size; neuron development; basement membrane disassembly; connective tissue development; cell adhesion; epithelium development; macromolecule metabolic process; tissue regeneration	2.3191	0.00136555
DS10_00007084	FBgn0039938	Sox102F	sequence-specific DNA binding transcription factor activity	positive regulation of heart contraction; regulation of transcription, DNA-templated	2.31837	0.000549415
DS10_00007841	FBgn0014388	sty	unknown	regulation of transcription from RNA polymerase II promoter; negative regulation of cellular response to growth factor stimulus; regulation of small GTPase mediated signal transduction; regulation of compound eye photoreceptor development; epidermal growth factor receptor signaling pathway; gamete generation; blastoderm segmentation; negative regulation of multicellular organismal process; regula…	2.31698	0.00622775
DS10_00011745	FBgn0038750	CG4465	secondary active organic cation transmembrane transporter activity	transmembrane transport	2.3168	0.0459424
DS10_00002087	FBgn0034723	CG13506	unknown	unknown	2.31336	0.000549415
DS10_00004691	FBgn0029768	SPR	G-protein coupled peptide receptor activity	regulation of post-mating oviposition; negative regulation of female receptivity, post-mating; G-protein coupled receptor signaling pathway	2.31282	0.000549415
DS10_00009481	FBgn0039647	CG14509	unknown	olfactory behavior	2.31193	0.0158685
DS10_00009362	FBgn0038842	hdly	unknown	negative regulation of female receptivity, post-mating	2.31151	0.00136555
DS10_00006623	FBgn0023214	edl	protein binding; RNA polymerase II transcription factor binding transcription factor activity involved in negative regulation of transcription; sequence-specific DNA binding	regulation of transcription, DNA-templated; embryonic pattern specification; nuclear export; negative regulation of transcription, DNA-templated; sensory organ development; regulation of Ras protein signal transduction; photoreceptor cell development; regulation of phosphorylation; regulation of epidermal growth factor receptor signaling pathway	2.31107	0.0436514
DS10_00003247	FBgn0050462	ste24c	metalloendopeptidase activity	CAAX-box protein processing; spermatogenesis; proteolysis	2.30763	0.0422698
DS10_00005052	FBgn0029863	CG3823	transporter activity; vitamin E binding	transport	2.3047	0.000549415
DS10_00005624					2.30456	0.000549415
DS10_00008542	FBgn0039415	CG6142	oxidoreductase activity, acting on CH-OH group of donors; flavin adenine dinucleotide binding	oxidation-reduction process	2.30453	0.0429283
DS10_00012870	FBgn0037818	CG6465	aminoacylase activity; metallopeptidase activity	proteolysis; cellular amino acid metabolic process	2.30339	0.0026821
DS10_00006307	FBgn0011754	PhKgamma	calmodulin binding; protein serine/threonine kinase activity; ATP binding; phosphorylase kinase activity	protein phosphorylation; glucose catabolic process; embryonic morphogenesis; glycogen biosynthetic process	2.30214	0.000549415
DS10_00008874	FBgn0259748	CG42397	chitin binding	chitin metabolic process	2.29961	0.000549415
DS10_00003071	FBgn0265182	CG44247	unknown	unknown	2.29886	0.0158685
DS10_00003242	FBgn0034180	Ehbp1	calcium ion binding; actin binding	sensory organ precursor cell division; positive regulation of Notch signaling pathway	2.29849	0.000549415
DS10_00000886	FBgn0004858	elB	protein binding; nucleic acid binding; metal ion binding	imaginal disc-derived appendage development; open tracheal system development; eye-antennal disc development; negative regulation of gene expression; Notch signaling pathway; compound eye photoreceptor fate commitment; cell proliferation; wing disc development	2.29533	0.00600319
DS10_00002608	FBgn0033720	CG13160	unknown	unknown	2.29475	0.000549415
DS10_00000527	FBgn0031530	pgant2	polypeptide N-acetylgalactosaminyltransferase activity	oligosaccharide biosynthetic process	2.29402	0.0130292
DS10_00005035	FBgn0085446	CG34417	structural constituent of cytoskeleton; actin binding	mesoderm development	2.29389	0.000549415
DS10_00004541	FBgn0004429	LysP	lysozyme activity	antimicrobial humoral response	2.29332	0.000549415
DS10_00006474	FBgn0039873	Smvt	sodium-dependent multivitamin transmembrane transporter activity	transmembrane transport	2.28765	0.000549415
DS10_00003000	FBgn0035007	CG3492	unfolded protein binding; peptidyl-prolyl cis-trans isomerase activity	protein folding; protein peptidyl-prolyl isomerization	2.28559	0.0389479
DS10_00007628	FBgn0051522	CG31522	fatty acid elongase activity	fatty acid biosynthetic process; very long-chain fatty acid metabolic process; fatty acid elongation	2.28436	0.000549415
DS10_00005826	FBgn0034420	CG10737	diacylglycerol binding	intracellular signal transduction	2.28421	0.000549415
DS10_00013228	FBgn0037548	CG7900	fatty acid amide hydrolase activity; carbon-nitrogen ligase activity, with glutamine as amido-N-donor	unknown	2.28243	0.000549415
DS10_00007583	FBgn0037215	beta-Man	beta-mannosidase activity	mannan catabolic process	2.28225	0.000549415
DS10_00006246	FBgn0260006	drd	transferase activity, transferring acyl groups other than amino-acyl groups	defecation; oogenesis; chitin-based cuticle development; digestive system process; digestion; response to salt stress	2.28097	0.000549415
DS10_00004789	FBgn0031002	CG14196	secondary active monocarboxylate transmembrane transporter activity	transmembrane transport	2.28041	0.000549415
DS10_00003765	FBgn0001168	h	protein binding; transcription factor binding; DNA binding; E-box binding; protein dimerization activity; RNA polymerase II core promoter proximal region sequence-specific DNA binding transcription factor activity involved in negative regulation of transcription; RNA polymerase II core promoter proximal region sequence-specific DNA binding	cellular component organization or biogenesis; response to stimulus; generation of neurons; chaeta morphogenesis; compound eye photoreceptor fate commitment; membrane organization; head development; response to oxygen levels; salivary gland development; response to decreased oxygen levels; eye morphogenesis	2.2796	0.000549415
DS10_00002893	FBgn0033214	CG1941	transferase activity, transferring acyl groups other than amino-acyl groups	unknown	2.27756	0.000549415
DS10_00009419	FBgn0260463	Unc-115b	actin binding; zinc ion binding	cytoskeleton organization	2.27731	0.0026821
DS10_00003388	FBgn0033446	CG1648	unknown	unknown	2.27555	0.000549415
DS10_00001067	FBgn0010100	Acon	4 iron, 4 sulfur cluster binding; aconitate hydratase activity	tricarboxylic acid cycle	2.27229	0.000549415
DS10_00004377	FBgn0011828	Pxn	heme binding; peroxidase activity	phagocytosis; response to oxidative stress; oxidation-reduction process; extracellular matrix organization	2.27196	0.000549415
DS10_00000653	FBgn0031636	CG12194	unknown	transmembrane transport	2.27134	0.00600319
DS10_00004618	FBgn0035103	Vdup1	unknown	negative regulation of gene expression; signal transduction	2.2676	0.000549415
DS10_00006958	FBgn0029762	NAAT1	cation:amino acid symporter activity; L-amino acid transmembrane transporter activity; D-amino acid transmembrane transporter activity; neurotransmitter transporter activity; neurotransmitter:sodium symporter activity; potassium:amino acid symporter activity; neutral amino acid transmembrane transporter activity	neutral amino acid transport; L-amino acid transport; neurotransmitter transport; amino acid transmembrane import; sodium ion transport; D-amino acid transport	2.2653	0.000549415
DS10_00006529	FBgn0013733	shot	actin binding; calcium ion binding; microtubule binding; cytoskeletal protein binding; protein binding	microtubule-based process; organelle organization; dendrite development; negative regulation of microtubule depolymerization; branch fusion, open tracheal system; negative regulation of cell cycle; wing disc morphogenesis; head development; post-embryonic organ morphogenesis; cell cycle process; positive regulation of cellular component biogenesis; regulation of microtubule polymerization or depo…	2.26215	0.000549415
DS10_00004389	FBgn0035344	Cyp4d20	oxidoreductase activity, acting on paired donors, with incorporation or reduction of molecular oxygen; heme binding; electron carrier activity; iron ion binding	oxidation-reduction process	2.25985	0.00692081
DS10_00005589	FBgn0033093	CG3270	oxidoreductase activity	oxidation-reduction process	2.25966	0.000549415
DS10_00004338	FBgn0036997	CG5955	UDP-glucose 4-epimerase activity; coenzyme binding	unknown	2.25931	0.015337
DS10_00003657					2.25429	0.017078
DS10_00011130	FBgn0038909	CG6569	unknown	unknown	2.25349	0.0473449
DS10_00013380	FBgn0036787	CG4306	gamma-glutamylcyclotransferase activity	glutathione biosynthetic process; hemolymph coagulation	2.25217	0.00711742
DS10_00000967	FBgn0032850	Kua	fatty acid alpha-hydroxylase activity	unknown	2.25106	0.0126959
DS10_00004432	FBgn0035293	CG5687	sodium:iodide symporter activity	transmembrane transport	2.25015	0.000549415
DS10_00001158	FBgn0041184	Socs36E	unknown	appendage development; tube development; JAK-STAT cascade; notum development; behavior; memory; signal transduction; reproductive process; cell dedifferentiation; intracellular signal transduction; epithelial tube morphogenesis; system process; multicellular organism reproduction; dedifferentiation; eye pigmentation	2.24938	0.00556649
DS10_00003304	FBgn0025709	CG8083	nucleoside binding; nucleoside:sodium symporter activity	transport	2.24792	0.0095709
DS10_00003020	FBgn0035023	ITP	hormone activity; neuropeptide hormone activity	circadian rhythm; locomotor rhythm; lateral inhibition; neuropeptide signaling pathway; circadian sleep/wake cycle	2.24378	0.000549415
DS10_00012996	FBgn0000527	e	beta-alanyl-dopamine synthase activity	circadian rhythm; single-organism developmental process; rhythmic process; regulation of biosynthetic process; peptide biosynthetic process; regulation of chitin-based cuticle tanning; multicellular organismal process; negative regulation of cellular biosynthetic process; cuticle pigmentation; developmental maturation; regulation of cuticle pigmentation	2.24343	0.0143641
DS10_00007501	FBgn0030574	CG9413	amino acid transmembrane transporter activity	amino acid transmembrane transport	2.24237	0.000549415
DS10_00002387	FBgn0033978	Cyp6a23	heme binding; electron carrier activity; iron ion binding; oxidoreductase activity, acting on paired donors, with incorporation or reduction of molecular oxygen	oxidation-reduction process	2.24206	0.000549415
DS10_00003609	FBgn0050424	CG30424	unknown	unknown	2.24177	0.00297781
DS10_00010077	FBgn0051641	stai	tubulin binding; microtubule binding	nervous system development; microtubule-based process; border follicle cell migration; germ cell migration; regulation of microtubule polymerization or depolymerization; synaptic growth at neuromuscular junction; axon cargo transport	2.23908	0.0467819
DS10_00008207	FBgn0029830	Grip	receptor binding; protein binding	protein import into nucleus, translocation; synapse organization; determination of muscle attachment site; muscle attachment; muscle organ morphogenesis	2.2389	0.00171912
DS10_00003780	FBgn0052023	CG32023	unknown	unknown	2.23789	0.00409666
DS10_00004208	FBgn0035711	CG8519	GTP binding; GTPase activity	small GTPase mediated signal transduction	2.2365	0.00237447
DS10_00001314	FBgn0031737	obst-E	structural constituent of peritrophic membrane; chitin binding	chitin metabolic process	2.23639	0.000979666
DS10_00005810	FBgn0034408	sano	unknown	regulation of tube length, open tracheal system; establishment of ommatidial planar polarity	2.23552	0.000549415
DS10_00008595	FBgn0027570	Nep2	metallopeptidase activity; metalloendopeptidase activity; endopeptidase activity	proteolysis	2.23004	0.0204153
DS10_00007362	FBgn0039830	ATPsynC	hydrogen-exporting ATPase activity, phosphorylative mechanism	ATP hydrolysis coupled proton transport; ATP synthesis coupled proton transport; proton transport	2.22951	0.000549415
DS10_00009831	FBgn0037292	CG2022	unknown	unknown	2.22859	0.00136555
DS10_00000046	FBgn0004583	ex	protein binding	regulation of imaginal disc growth; establishment of localization in cell; tube development; cell cycle arrest; negative regulation of cellular biosynthetic process; sexual reproduction; positive regulation of phosphorus metabolic process; regulation of mitotic cell cycle; vesicle-mediated transport; regulation of intracellular signal transduction; regulation of cell differentiation; cell develop…	2.2284	0.000549415
DS10_00002653	FBgn0050021	metro	guanylate kinase activity	neuron projection morphogenesis; regulation of synaptic growth at neuromuscular junction	2.22133	0.000549415
DS10_00009845	FBgn0043841	vir-1	unknown	defense response to virus	2.22094	0.0214587
DS10_00005716	FBgn0003067	Pepck	GTP binding; phosphoenolpyruvate carboxykinase (GTP) activity	gluconeogenesis	2.2203	0.000549415
DS10_00006874	FBgn0030237	CG15209	unknown	unknown	2.21562	0.000549415
DS10_00002935	FBgn0034797	nahoda	unknown	unknown	2.21329	0.000549415
DS10_00007572	FBgn0024179	wit	receptor signaling protein serine/threonine kinase activity; protein kinase activity; transforming growth factor beta receptor activity, type II; ATP binding; transmembrane receptor protein serine/threonine kinase activity	transmembrane receptor protein serine/threonine kinase signaling pathway; positive regulation of synaptic growth at neuromuscular junction; lateral inhibition; protein phosphorylation; regulation of synaptic growth at neuromuscular junction; neuromuscular junction development; neuromuscular synaptic transmission; dendrite morphogenesis; signal transduction	2.21318	0.0479757
DS10_00008722					2.20973	0.000549415
DS10_00004131	FBgn0036266	CG5626	adenylate kinase activity	unknown	2.206	0.000549415
DS10_00000275	FBgn0000299	Cg25C	extracellular matrix structural constituent	dorsal closure; cardiac muscle cell development; oviduct morphogenesis	2.20117	0.000549415
DS10_00001609	FBgn0032139	CG13116	unknown	unknown	2.20006	0.0169432
DS10_00003383	FBgn0005614	trpl	protein heterodimerization activity; light-activated ion channel activity; protein binding; calmodulin binding; cation channel activity; store-operated calcium channel activity; identical protein binding; calcium channel activity	sensory perception of sound; body fluid secretion; calcium ion transport; phototransduction, visible light; cation transport; cellular response to anoxia; calcium ion transmembrane transport; response to light stimulus; calcium-mediated signaling	2.19985	0.0353048
DS10_00007829	FBgn0010352	Nc73EF	thiamine pyrophosphate binding; oxoglutarate dehydrogenase (succinyl-transferring) activity	tricarboxylic acid cycle	2.19853	0.000549415
DS10_00002079	FBgn0034718	wdp	unknown	synaptic target recognition; trachea development	2.19621	0.000549415
DS10_00005243	FBgn0023550	CG18031	fatty-acyl-CoA reductase (alcohol-forming) activity	unknown	2.19533	0.00136555
DS10_00000211	FBgn0045842	yuri	unknown	gravitaxis; sperm individualization; ciliary basal body organization	2.1945	0.000549415
DS10_00005195	FBgn0037515	Sp7	serine-type endopeptidase activity; serine-type peptidase activity; serine-type carboxypeptidase activity	defense response; proteolysis; positive regulation of melanization defense response; melanization defense response	2.19305	0.0173749
DS10_00008767					2.19206	0.000549415
DS10_00007143	FBgn0004859	ci	sequence-specific DNA binding transcription factor activity; protein binding; RNA polymerase II distal enhancer sequence-specific DNA binding; RNA polymerase II distal enhancer sequence-specific DNA binding transcription factor activity involved in positive regulation of transcription; protein homodimerization activity; RNA polymerase II core promoter proximal region sequence-specific DNA binding…	negative regulation of transcription, DNA-templated; immune response; positive regulation of macromolecule metabolic process; dendrite morphogenesis; cardiovascular system development; regulation of epithelial cell differentiation; epidermis development; cellular response to stimulus; cell part morphogenesis; negative regulation of metabolic process; mucosal immune response	2.18746	0.000549415
DS10_00000156	FBgn0031561	CG16712	serine-type endopeptidase inhibitor activity	unknown	2.18676	0.00861433
DS10_00002696	FBgn0033633	CG7759	histone deacetylase binding	negative regulation of gene expression	2.18469	0.00409666
DS10_00007312	FBgn0030747	CG4301	magnesium ion binding; ATP binding; phospholipid-translocating ATPase activity	phospholipid translocation	2.18363	0.00755405
DS10_00008827	FBgn0036834	CG6836	transporter activity	transport	2.18328	0.0452898
DS10_00004218					2.18206	0.0243169
DS10_00012248	FBgn0020299	stumps	unknown	organ development; epithelial tube morphogenesis; biological regulation; morphogenesis of a branching structure; circulatory system development; response to growth factor; tracheal outgrowth, open tracheal system; response to chemical; cardiovascular system development; mesoderm development	2.18186	0.0488318
DS10_00005088	FBgn0263258	chas	unknown	imaginal disc-derived wing morphogenesis; establishment of body hair or bristle planar orientation	2.17961	0.000549415
DS10_00004640	FBgn0035124	ttm2	protein serine/threonine phosphatase activity; ribonucleoprotein complex binding; protein tyrosine phosphatase activity	protein dephosphorylation; mitochondrion organization; protein transport; mitochondrial membrane organization	2.17856	0.00171912
DS10_00010185	FBgn0037563	CG11672	unknown	unknown	2.17701	0.000549415
DS10_00003778	FBgn0035929	CG13311	structural molecule activity	unknown	2.17487	0.0210306
DS10_00006872	FBgn0025111	Ant2	ATP:ADP antiporter activity; transmembrane transporter activity	transmembrane transport; ADP transport; mitochondrial transport; ATP transport	2.17225	0.0128667
DS10_00002877					2.17015	0.0145468
DS10_00005769	FBgn0004512	Mdr49	drug transmembrane transporter activity; ATPase activity, coupled to transmembrane movement of substances; ATPase activity, coupled; ATP binding	germ cell migration; response to hypoxia; transmembrane transport; response to methotrexate; drug transmembrane transport; drug transport	2.16767	0.000549415
DS10_00005372	FBgn0030304	Cyp4g15	oxidoreductase activity, acting on paired donors, with incorporation or reduction of molecular oxygen; iron ion binding; heme binding; electron carrier activity	steroid biosynthetic process; oxidation-reduction process	2.16601	0.00354796
DS10_00005413	FBgn0028325	l(1)G0334	pyruvate dehydrogenase (acetyl-transferring) activity	glycolytic process; pyruvate metabolic process; oxidation-reduction process	2.16579	0.000549415
DS10_00010024	FBgn0025879	Timp	metalloendopeptidase inhibitor activity	tracheal pit formation in open tracheal system; tracheal outgrowth, open tracheal system; basement membrane organization; phototaxis; imaginal disc-derived wing expansion; wing disc morphogenesis; cell adhesion; delamination	2.1654	0.00206393
DS10_00006048	FBgn0024997	CG2681	ubiquitin-protein transferase activity; zinc ion binding	ubiquitin-dependent protein catabolic process; protein ubiquitination; multicellular organismal development	2.16387	0.0243169
DS10_00010311	FBgn0037683	CG18473	aryldialkylphosphatase activity; zinc ion binding; hydrolase activity	catabolic process	2.16178	0.00297781
DS10_00001050	FBgn0032911	tadr	amino acid transmembrane transporter activity	amino acid transmembrane transport	2.15947	0.00711742
DS10_00006696	FBgn0033250	CG14762	unknown	neuron projection morphogenesis	2.15931	0.00326972
DS10_00007597	FBgn0037687	CG8132	nitrilase activity	nitrogen compound metabolic process	2.15922	0.000549415
DS10_00000741	FBgn0053126	NLaz	lipid binding; pigment binding	carbohydrate homeostasis; response to oxidative stress; multicellular organism reproduction; triglyceride homeostasis; determination of adult lifespan	2.15649	0.000549415
DS10_00002451	FBgn0050035	Tret1-1	glucose transmembrane transporter activity	trehalose transport; transmembrane transport; carbohydrate transport	2.15307	0.000549415
DS10_00010771	FBgn0029091	CS-2	chitin synthase activity	unknown	2.14814	0.0245658
DS10_00005773	FBgn0033782	sug	metal ion binding; nucleic acid binding	cellular response to nutrient; negative regulation of transcription from RNA polymerase II promoter; insulin-like growth factor receptor signaling pathway; response to starvation; negative regulation of transcription, DNA-templated; positive regulation of transcription, DNA-templated	2.14729	0.000549415
DS10_00006254	FBgn0053177	CG33177	glutathione transferase activity	unknown	2.14235	0.00171912
DS10_00009023	FBgn0038033	CG10097	fatty-acyl-CoA reductase (alcohol-forming) activity	unknown	2.14191	0.000549415
DS10_00004067	FBgn0036433	CG9628	unknown	unknown	2.13872	0.00458293
DS10_00012971	FBgn0026061	Mipp1	phosphoprotein phosphatase activity; acid phosphatase activity	unknown	2.13664	0.000549415
DS10_00002059	FBgn0012051	CalpA	calcium ion binding; calcium-dependent cysteine-type endopeptidase activity	protein autoprocessing; determination of adult lifespan; phagocytosis; proteolysis; dorsal/ventral pattern formation; actin cytoskeleton organization; BMP signaling pathway involved in spinal cord dorsal/ventral patterning; defense response to fungus; cuticle development	2.13365	0.000549415
DS10_00010508	FBgn0019960	Mitofilin	unknown	neurogenesis; mitochondrion morphogenesis	2.13197	0.000549415
DS10_00012012	FBgn0038818	Nep4	endopeptidase activity; metalloendopeptidase activity	proteolysis	2.13143	0.0107329
DS10_00010312	FBgn0037684	CG8129	amino acid binding; L-threonine ammonia-lyase activity	metabolic process	2.13126	0.00354796
DS10_00005030	FBgn0029881	pigs	cytoskeletal adaptor activity	ovarian follicle cell development; ovarian follicle cell stalk formation; cell cycle arrest; negative regulation of Notch signaling pathway	2.13114	0.000549415
DS10_00000672	FBgn0011603	ine	neurotransmitter:sodium symporter activity; osmosensor activity; photoreceptor activity	response to water deprivation; regulation of response to osmotic stress; neurotransmitter transport; transmission of nerve impulse; multicellular organismal water homeostasis; perineurial glial growth	2.12891	0.000549415
DS10_00002381	FBgn0033983	CG10253	FAD binding; alkylglycerone-phosphate synthase activity; UDP-N-acetylmuramate dehydrogenase activity	lipid biosynthetic process; ether lipid biosynthetic process; oxidation-reduction process	2.12733	0.00206393
DS10_00002401	FBgn0026176	SkpB	ubiquitin-protein transferase activity	protein ubiquitination involved in ubiquitin-dependent protein catabolic process	2.12471	0.00409666
DS10_00013304	FBgn0036157	CG7560	methylenetetrahydrofolate reductase (NAD(P)H) activity	oxidation-reduction process; methionine metabolic process	2.12418	0.0256126
DS10_00003030	FBgn0035032	ATPsynF	hydrogen-exporting ATPase activity, phosphorylative mechanism	proton transport; lateral inhibition	2.12143	0.000549415
DS10_00004900	FBgn0030163	CG1791	unknown	unknown	2.12051	0.000549415
DS10_00012827	FBgn0038850	CG17279	unknown	unknown	2.11918	0.00136555
DS10_00003335	FBgn0015037	Cyp4p1	iron ion binding; heme binding; electron carrier activity; oxidoreductase activity, acting on paired donors, with incorporation or reduction of molecular oxygen	oxidation-reduction process	2.11463	0.000549415
DS10_00008085	FBgn0037447	Neurochondrin	unknown	muscle system process	2.11229	0.00136555
DS10_00001628	FBgn0031995	CG8475	phosphorylase kinase regulator activity; catalytic activity; calmodulin binding	glycogen metabolic process	2.10991	0.000549415
DS10_00001215	FBgn0032713	CG17323	glucuronosyltransferase activity	inter-male aggressive behavior; metabolic process	2.10979	0.000549415
DS10_00005586	FBgn0259977	Tdc1	tyrosine decarboxylase activity; pyridoxal phosphate binding; aromatic-L-amino-acid decarboxylase activity	behavioral response to ethanol; cellular amino acid metabolic process	2.10956	0.0386965
DS10_00009004	FBgn0001090	bnb	unknown	multicellular organismal development; gliogenesis	2.10797	0.000979666
DS10_00004280	FBgn0020294	ko	unknown	motor neuron axon guidance	2.10782	0.000549415
DS10_00008531	FBgn0037292	CG2022	unknown	unknown	2.09838	0.00237447
DS10_00003088	FBgn0034267	CG4984	unknown	unknown	2.09615	0.000549415
DS10_00002350	FBgn0050154	CG30154	unknown	unknown	2.09519	0.00692081
DS10_00004447	FBgn0027790	GV1	DNA binding	unknown	2.09463	0.00171912
DS10_00008440	FBgn0032433	Oatp33Ea	organic anion transmembrane transporter activity; transporter activity	organic anion transport; transport	2.09018	0.0117738
DS10_00002777	FBgn0033483	egr	tumor necrosis factor receptor superfamily binding; tumor necrosis factor receptor binding; protein binding	defense response; immune response; stress-activated MAPK cascade; apoptotic signaling pathway; melanin metabolic process; single-organism developmental process; negative regulation of cellular process; anatomical structure homeostasis; engulfment of apoptotic cell; regulation of biological quality; regulation of cell communication; defense response to Gram-negative bacterium; cell fate commitment	2.08935	0.00206393
DS10_00005122	FBgn0259108	futsch	protein binding; microtubule binding	cytoskeleton organization; microtubule-based process; negative regulation of neuron apoptotic process; system process; axon cargo transport; organ development; regulation of developmental process; regulation of programmed cell death; neurological system process; neurofilament cytoskeleton organization; regulation of developmental growth; neuromuscular junction development; single-organism intrace…	2.0887	0.000549415
DS10_00007208	FBgn0260660	Mp	carbohydrate binding; structural molecule activity	cell adhesion; motor neuron axon guidance; basement membrane organization; skeletal muscle atrophy; cardiac muscle atrophy; positive regulation of integrin-mediated signaling pathway; mitochondrion organization	2.08852	0.00458293
DS10_00007954	FBgn0020907	Scp2	GTPase activity; calcium ion binding	unknown	2.08827	0.00171912
DS10_00003324	FBgn0033387	CG8008	unknown	transmembrane transport	2.08561	0.0095709
DS10_00002386	FBgn0033980	Cyp6a20	oxidoreductase activity, acting on paired donors, with incorporation or reduction of molecular oxygen; iron ion binding; electron carrier activity; heme binding	aggressive behavior; defense response to Gram-negative bacterium; oxidation-reduction process	2.085	0.0143641
DS10_00007186	FBgn0015766	Msr-110	unknown	unknown	2.08453	0.000549415
DS10_00005248	FBgn0023541	Cyp4d14	oxidoreductase activity, acting on paired donors, with incorporation or reduction of molecular oxygen; iron ion binding; heme binding; electron carrier activity	oxidation-reduction process	2.08381	0.0254773
DS10_00006871	FBgn0030234	CG15211	unknown	unknown	2.08068	0.006451
DS10_00007355	FBgn0051004	mesh	unknown	smooth septate junction assembly; cell-matrix adhesion	2.07976	0.000549415
DS10_00005784	FBgn0034387	Cyp12b2	oxidoreductase activity, acting on paired donors, with incorporation or reduction of molecular oxygen; heme binding; electron carrier activity; iron ion binding	oxidation-reduction process	2.0742	0.0240073
DS10_00006584	FBgn0053470	CG33470	unknown	unknown	2.07326	0.000549415
DS10_00009932	FBgn0040001	FASN3	hydrolase activity, acting on ester bonds; fatty acid synthase activity; zinc ion binding; oxidoreductase activity	fatty acid biosynthetic process; oxidation-reduction process	2.06899	0.000549415
DS10_00002211	FBgn0034606	ASPP	protein tyrosine kinase activator activity	positive regulation of protein tyrosine kinase activity	2.06682	0.013702
DS10_00006770	FBgn0033304	Cyp6a13	iron ion binding; heme binding; electron carrier activity; oxidoreductase activity, acting on paired donors, with incorporation or reduction of molecular oxygen	defense response to bacterium; oxidation-reduction process	2.06628	0.00237447
DS10_00005602	FBgn0014028	SdhB	electron carrier activity; ubiquinone binding; 2 iron, 2 sulfur cluster binding; succinate dehydrogenase (ubiquinone) activity; 4 iron, 4 sulfur cluster binding; 3 iron, 4 sulfur cluster binding	mitochondrial electron transport, succinate to ubiquinone; tricarboxylic acid cycle	2.06528	0.000549415
DS10_00005664	FBgn0050502	fa2h	iron ion binding; fatty acid alpha-hydroxylase activity; heme binding; fatty acid in-chain hydroxylase activity	fatty acid biosynthetic process; oxidation-reduction process	2.0613	0.0493245
DS10_00006646	FBgn0033769	CG8768	coenzyme binding; catalytic activity	unknown	2.06051	0.000549415
DS10_00010526	FBgn0004852	Ac76E	adenylate cyclase activity	intracellular signal transduction; response to starvation; negative regulation of multicellular organism growth; cAMP biosynthetic process; instar larval or pupal development	2.05696	0.00206393
DS10_00010828	FBgn0085378	Unc-13-4B	unknown	neurotransmitter secretion; synaptic vesicle priming	2.05643	0.0142212
DS10_00011769	FBgn0053110	CG33110	fatty acid elongase activity	fatty acid elongation	2.04951	0.0253214
DS10_00000537	FBgn0031518	CG3277	ATP binding; protein tyrosine kinase activity	protein phosphorylation	2.04873	0.000549415
DS10_00012061	FBgn0037643	skap	succinate-CoA ligase (ADP-forming) activity; ATP binding; metal ion binding	regulation of centrosome duplication; mitotic spindle organization; tricarboxylic acid cycle	2.04853	0.000549415
DS10_00007222	FBgn0023001	melt	phosphatidylinositol-5-phosphate binding; phosphatidylinositol binding	sequestering of triglyceride; regulation of response to DNA damage stimulus; insulin receptor signaling pathway; ectoderm development; R8 cell fate specification; peripheral nervous system development; cell fate specification	2.04711	0.00556649
DS10_00008930	FBgn0036762	CG7430	dihydrolipoyl dehydrogenase activity; flavin adenine dinucleotide binding	cell redox homeostasis; tricarboxylic acid cycle; glycine catabolic process; lipoamide metabolic process	2.04564	0.000549415
DS10_00012890	FBgn0014863	Mlp84B	zinc ion binding; structural constituent of muscle	sarcomere organization; regulation of establishment of planar polarity; muscle tissue development; skeletal muscle tissue development; cell differentiation	2.04457	0.000549415
DS10_00000722	FBgn0031313	CG5080	unknown	unknown	2.0442	0.000549415
DS10_00000008	FBgn0051974	CG31974	transferase activity, transferring phosphorus-containing groups	unknown	2.04336	0.000549415
DS10_00007803	FBgn0016694	Pdp1	sequence-specific DNA binding transcription factor activity; protein homodimerization activity; RNA polymerase II core promoter proximal region sequence-specific DNA binding transcription factor activity involved in positive regulation of transcription; sequence-specific DNA binding	circadian rhythm; positive regulation of transcription, DNA-templated; regulation of lipid metabolic process; response to nutrient; DNA endoreduplication; mitotic nuclear division; growth	2.04116	0.000549415
DS10_00004165					2.03757	0.000549415
DS10_00006539	FBgn0033872	CG6329	unknown	unknown	2.03702	0.0268168
DS10_00000079	FBgn0000442	Pkg21D	protein serine/threonine kinase activity; ATP binding; cGMP-dependent protein kinase activity; cyclic nucleotide binding	larval somatic muscle development; protein phosphorylation	2.0352	0.00136555
DS10_00001984	FBgn0032402	CG14945	glycosylphosphatidylinositol diacylglycerol-lyase activity; phosphoric diester hydrolase activity	glycerophospholipid metabolic process	2.03383	0.00171912
DS10_00010470	FBgn0031187	Usp2	proteasome binding; Lys48-specific deubiquitinase activity; ubiquitin-specific protease activity; protein binding	positive regulation of proteasomal protein catabolic process; ubiquitin-dependent protein catabolic process; negative regulation of antimicrobial peptide production; negative regulation of innate immune response; protein K48-linked deubiquitination; protein deubiquitination; negative regulation of defense response to bacterium	2.03337	0.000549415
DS10_00009438	FBgn0039756	CG9743	oxidoreductase activity, acting on paired donors, with oxidation of a pair of donors resulting in the reduction of molecular oxygen to two molecules of water; stearoyl-CoA 9-desaturase activity	lipid metabolic process; oxidation-reduction process	2.03224	0.000549415
DS10_00007373	FBgn0039844	CG1607	amino acid transmembrane transporter activity	amino acid transmembrane transport	2.03207	0.00136555
DS10_00009879	FBgn0016797	fz2	PDZ domain binding; Wnt-activated receptor activity; transmembrane signaling receptor activity; Wnt-protein binding	regulation of biological process; cell surface receptor signaling pathway; signaling; regulation of developmental process; chaeta development; post-embryonic organ morphogenesis; vesicle-mediated transport; gonad development; wing disc morphogenesis; synapse organization; salivary gland morphogenesis; motor neuron axon guidance; cell growth; development of primary sexual characteristics	2.03122	0.0108841
DS10_00001137	FBgn0015609	CadN	cadherin binding; beta-catenin binding; protein binding; protein homodimerization activity; receptor activity; calcium ion binding; cell adhesion molecule binding	biological adhesion; cell adhesion; regulation of axon extension involved in axon guidance; cell recognition; calcium-dependent cell-cell adhesion via plasma membrane cell adhesion molecules; axon target recognition; establishment of tissue polarity; axon extension involved in axon guidance; homophilic cell adhesion via plasma membrane adhesion molecules; cell-cell adhesion; cell-cell adhesion vi…	2.02759	0.0237152
DS10_00002495	FBgn0033913	CG8468	secondary active monocarboxylate transmembrane transporter activity	transmembrane transport	2.02555	0.000979666
DS10_00005288	FBgn0029932	CG4607	substrate-specific transmembrane transporter activity	transmembrane transport	2.02468	0.000549415
DS10_00001517	FBgn0260486	Ziz	Rho guanyl-nucleotide exchange factor activity	regulation of Rho protein signal transduction	2.02442	0.000549415
DS10_00006919	FBgn0026268	antdh	carbonyl reductase (NADPH) activity; oxidoreductase activity	oxidation-reduction process; metabolic process; sensory perception of smell	2.0236	0.000549415
DS10_00001632	FBgn0263256	CG43394	unknown	unknown	2.02336	0.000549415
DS10_00007080	FBgn0025726	unc-13	calmodulin binding; diacylglycerol binding	neurotransmitter secretion; synaptic transmission; synaptic vesicle priming; synaptic vesicle exocytosis; intracellular signal transduction	2.01905	0.015337
DS10_00004535	FBgn0035192	CG9194	potassium channel activity; open rectifier potassium channel activity	potassium ion transmembrane transport; lateral inhibition	2.01782	0.0296017
DS10_00004781	FBgn0259834	out	monocarboxylic acid transmembrane transporter activity	transmembrane transport; ectopic germ cell programmed cell death; programmed cell death; germ cell development	2.01594	0.000549415
DS10_00001160	FBgn0032668	CG17681	N-acetyltransferase activity	unknown	2.01124	0.000549415
DS10_00011777	FBgn0038293	GlyS	glycogen (starch) synthase activity	positive regulation of glycogen catabolic process; cellular response to chloroquine; glycogen biosynthetic process; positive regulation of autophagic vacuole size	2.0101	0.000549415
DS10_00010286	FBgn0033054	CG14591	unknown	unknown	2.00705	0.0121303
DS10_00003646	FBgn0035600	Cyt-c1	heme binding; electron transporter, transferring electrons within CoQH2-cytochrome c reductase complex activity	mitochondrial electron transport, ubiquinol to cytochrome c; oxidative phosphorylation	2.00588	0.000549415
DS10_00012587	FBgn0038033	CG10097	fatty-acyl-CoA reductase (alcohol-forming) activity	unknown	2.00494	0.000549415
DS10_00008199	FBgn0029821	CG4020	fatty-acyl-CoA reductase (alcohol-forming) activity	unknown	2.00401	0.000549415
DS10_00007306	FBgn0001083	fw	carbohydrate binding	protein stabilization; imaginal disc-derived wing hair organization; imaginal disc-derived wing morphogenesis; homophilic cell adhesion via plasma membrane adhesion molecules; establishment of ommatidial planar polarity; sensory organ development	2.00375	0.00840291
DS10_00012340	FBgn0025620	CG13360	transferase activity, transferring phosphorus-containing groups	unknown	2.00359	0.000549415
DS10_00007691	FBgn0262160	CG9932	metal ion binding	chaeta development; wing disc development	2.00345	0.000549415
DS10_00013257	FBgn0039208	Esyt2	calcium-dependent phospholipid binding	synaptic vesicle exocytosis; intracellular transport	2.00146	0.00755405
DS10_00002372	FBgn0003162	Pu	GTP cyclohydrolase I activity; GTP cyclohydrolase I regulator activity	preblastoderm mitotic cell cycle; larval chitin-based cuticle development; compound eye pigmentation; embryonic pattern specification; regulation of GTP cyclohydrolase I activity; tetrahydrobiopterin biosynthetic process; regulation of epithelial cell migration, open tracheal system; pteridine biosynthetic process; cuticle pigmentation; tetrahydrofolate biosynthetic process	1.99928	0.000549415
DS10_00011940	FBgn0003137	Ppn	serine-type endopeptidase inhibitor activity; zinc ion binding; extracellular matrix structural constituent; metalloendopeptidase activity	extracellular matrix organization	1.99739	0.000549415
DS10_00000229	FBgn0051956	pgant4	polypeptide N-acetylgalactosaminyltransferase activity	secretory granule organization; protein O-linked glycosylation; positive regulation of secretion	1.99713	0.00600319
DS10_00010628	FBgn0037577	CG7443	unknown	unknown	1.99489	0.000979666
DS10_00009758	FBgn0015570	alpha-Est2	carboxylic ester hydrolase activity	unknown	1.99282	0.00556649
DS10_00000699	FBgn0027560	Tps1	alpha,alpha-trehalose-phosphate synthase (UDP-forming) activity	trehalose biosynthetic process	1.99119	0.00171912
DS10_00004982	FBgn0028550	Atf3	protein binding; sequence-specific DNA binding transcription factor activity; protein dimerization activity; sequence-specific DNA binding	regulation of transcription from RNA polymerase II promoter; nervous system development; immune response; lipid homeostasis	1.99065	0.0178281
DS10_00007439	FBgn0003890	betaTub97EF	GTPase activity; structural constituent of cytoskeleton; GTP binding	protein polymerization; centrosome duplication	1.98791	0.000549415
DS10_00005601	FBgn0033395	Cyp4p2	oxidoreductase activity, acting on paired donors, with incorporation or reduction of molecular oxygen; iron ion binding; heme binding; electron carrier activity	oxidation-reduction process	1.98719	0.000549415
DS10_00001057	FBgn0040297	Nhe2	sodium:proton antiporter activity	sodium ion transport; regulation of pH; cellular ion homeostasis; transmembrane transport	1.98617	0.000549415
DS10_00002224	FBgn0034618	CG9485	amylo-alpha-1,6-glucosidase activity; 4-alpha-glucanotransferase activity	glycogen biosynthetic process; glycogen catabolic process	1.9857	0.000549415
DS10_00010006	FBgn0038293	GlyS	glycogen (starch) synthase activity	positive regulation of glycogen catabolic process; cellular response to chloroquine; glycogen biosynthetic process; positive regulation of autophagic vacuole size	1.98508	0.000549415
DS10_00001214	FBgn0040993	CG17325	unknown	unknown	1.98083	0.0287928
DS10_00001828	FBgn0032264	Lip4	triglyceride lipase activity	lipid metabolic process	1.97879	0.000549415
DS10_00007337	FBgn0030733	UQCR-14	ubiquinol-cytochrome-c reductase activity	mitochondrial electron transport, ubiquinol to cytochrome c; negative regulation of neuroblast proliferation; cellular respiration	1.97604	0.000549415
DS10_00003882	FBgn0016081	fry	protein binding	sensory organ development; compound eye photoreceptor cell differentiation; regulation of kinase activity; multicellular organismal reproductive process; cell recognition; single organism reproductive process; regulation of molecular function; regulation of metabolic process; biological regulation; antennal morphogenesis; dendrite self-avoidance	1.97591	0.000549415
DS10_00004965	FBgn0030098	CG12057	unknown	unknown	1.97459	0.000549415
DS10_00005830	FBgn0010434	cora	structural molecule activity; actin binding; cytoskeletal protein binding	cell-cell junction organization; embryo development; cellular macromolecule localization; system process; cardiovascular system development; exocrine system development; adult somatic muscle development; biological regulation; single-organism membrane organization; tube development; apical junction assembly; morphogenesis of embryonic epithelium; organelle organization; regulation of tube size, o…	1.96883	0.000549415
DS10_00006515	FBgn0262867	Ptr	receptor activity; hedgehog receptor activity	gastrulation involving germ band extension	1.96757	0.00600319
DS10_00006040	FBgn0053080	CG33080	alpha-1,4-glucosidase activity	carbohydrate metabolic process	1.9663	0.000549415
DS10_00004906	FBgn0030156	CG15247	unknown	unknown	1.96598	0.00579562
DS10_00010556	FBgn0263390	Nha2	solute:proton antiporter activity; potassium ion antiporter activity	potassium ion transmembrane transport; renal sodium ion transport; protein secretion	1.964	0.00326972
DS10_00010740	FBgn0038341	AdamTS-A	metalloendopeptidase activity; zinc ion binding	mesodermal cell migration; larval salivary gland morphogenesis; proteolysis; epithelial cell migration, open tracheal system; pole cell migration	1.95982	0.000549415
DS10_00013507	FBgn0036939	CG7365	phospholipase activity	phagocytosis	1.95722	0.0130292
DS10_00012281	FBgn0025620	CG13360	transferase activity, transferring phosphorus-containing groups	unknown	1.95657	0.000549415
DS10_00010572	FBgn0038638	CG7702	unknown	unknown	1.95519	0.0317722
DS10_00008349	FBgn0000635	Fas2	protein binding	biological adhesion; regulation of epidermal growth factor receptor signaling pathway; imaginal disc-derived genitalia development; neuromuscular junction development; movement of cell or subcellular component; central nervous system development; regulation of tube diameter, open tracheal system; homophilic cell adhesion via plasma membrane adhesion molecules; regulation of synaptic growth at neu…	1.95517	0.000549415
DS10_00000765	FBgn0000579	Eno	magnesium ion binding; phosphopyruvate hydratase activity	glycolytic process	1.95226	0.00326972
DS10_00003709	FBgn0040832	CG8012	unknown	unknown	1.95102	0.000549415
DS10_00010775	FBgn0037140	CG7442	secondary active organic cation transmembrane transporter activity	transmembrane transport	1.94986	0.00579562
DS10_00002714	FBgn0034553	CG9993	4-coumarate-CoA ligase activity	metabolic process	1.94936	0.000549415
DS10_00009491	FBgn0039636	Atg14	unknown	autophagy; regulation of autophagy; positive regulation of autophagy	1.94886	0.000549415
DS10_00007223	FBgn0259173	corn	protein binding; microtubule binding	positive regulation of exocytosis	1.94722	0.0142212
DS10_00000146	FBgn0051778	CG31778	serine-type endopeptidase inhibitor activity	unknown	1.94622	0.00434026
DS10_00001793	FBgn0032235	CG5096	unknown	unknown	1.94521	0.000549415
DS10_00006115	FBgn0028491	CG2930	proton-dependent oligopeptide secondary active transmembrane transporter activity	oligopeptide transport	1.94342	0.000549415
DS10_00003783	FBgn0035933	CG13309	chitin binding	chitin metabolic process; multicellular organism reproduction	1.93911	0.000549415
DS10_00000050	FBgn0031258	CG4297	unknown	unknown	1.93388	0.0073531
DS10_00003392	FBgn0033448	hebe	unknown	determination of adult lifespan	1.93205	0.000549415
DS10_00006052	FBgn0000928	fs(1)Yb	unknown	germ-line stem cell division; somatic stem cell division; ovarian follicle cell stalk formation; germ-line stem cell maintenance; germ cell development; oogenesis	1.932	0.0173749
DS10_00012298	FBgn0014869	Pglym78	phosphoglycerate mutase activity	myoblast fusion; somatic muscle development; glycolytic process	1.93185	0.000549415
DS10_00004217	FBgn0041194	Prat2	amidophosphoribosyltransferase activity	'de novo' IMP biosynthetic process; nucleoside metabolic process; purine nucleobase biosynthetic process	1.93147	0.000549415
DS10_00001183	FBgn0032684	CG10178	glucuronosyltransferase activity	metabolic process	1.92832	0.000549415
DS10_00010231	FBgn0023095	caps	unknown	biological adhesion; respiratory system development; cell migration; instar larval or pupal development; cell adhesion; localization; homophilic cell adhesion via plasma membrane adhesion molecules; cell-cell signaling; open tracheal system development; cell-cell adhesion via plasma-membrane adhesion molecules; cell communication	1.92747	0.000549415
DS10_00007064	FBgn0039928	Cals	calcium ion binding	calcium-dependent cell-cell adhesion via plasma membrane cell adhesion molecules; homophilic cell adhesion via plasma membrane adhesion molecules; synaptic transmission; cell-cell adhesion mediated by cadherin	1.92263	0.000549415
DS10_00000395	FBgn0032006	Pvr	ATP binding; vascular endothelial growth factor-activated receptor activity; transmembrane receptor protein tyrosine kinase activity; protein tyrosine kinase activity; platelet-derived growth factor-activated receptor activity; protein binding	organelle organization; tissue morphogenesis; regulation of developmental process; gland morphogenesis; cell proliferation; cell projection assembly; columnar/cuboidal epithelial cell development; positive regulation of signaling; cellular response to hormone stimulus; embryonic organ development	1.92122	0.000549415
DS10_00007119	FBgn0039900	Syt7	calcium-dependent phospholipid binding	exocytosis; vesicle-mediated transport; synaptic vesicle exocytosis; neurotransmitter secretion	1.91972	0.0119468
DS10_00007047	FBgn0052672	Atg8a	protein tag; protein kinase binding	autophagy; macroautophagy; determination of adult lifespan; larval midgut cell programmed cell death; regulation of autophagy; regulation of protein ubiquitination	1.91837	0.000549415
DS10_00011867	FBgn0037935	CG6834	transferase activity, transferring phosphorus-containing groups; myosin binding	unknown	1.918	0.00533807
DS10_00011553	FBgn0036195	CG6053	ATPase activity, coupled; motor activity	microtubule-based movement; sensory perception of sound	1.9154	0.0151745
DS10_00013141	FBgn0037684	CG8129	amino acid binding; L-threonine ammonia-lyase activity	metabolic process	1.91508	0.000549415
DS10_00001406	FBgn0031831	COX5BL	cytochrome-c oxidase activity	mitochondrial electron transport, cytochrome c to oxygen	1.91481	0.000549415
DS10_00008645	FBgn0037873	SdhC	succinate dehydrogenase (ubiquinone) activity; electron carrier activity; succinate dehydrogenase activity	succinate metabolic process; mitochondrial electron transport, succinate to ubiquinone; response to oxidative stress; tricarboxylic acid cycle; determination of adult lifespan	1.91211	0.000549415
DS10_00000990	FBgn0032833	COX4	cytochrome-c oxidase activity	mitotic cell cycle; Golgi organization; mitochondrial electron transport, cytochrome c to oxygen; negative regulation of neuroblast proliferation; cell proliferation	1.91046	0.000549415
DS10_00001967	FBgn0032381	Mal-B1	alpha-1,4-glucosidase activity; cation binding	carbohydrate metabolic process	1.90945	0.000549415
DS10_00013465	FBgn0038740	CG4562	ATP binding; transporter activity; ATPase activity, coupled to transmembrane movement of substances	transmembrane transport	1.90928	0.0367799
DS10_00011904	FBgn0038681	Cyp12a4	iron ion binding; heme binding; electron carrier activity; oxidoreductase activity, acting on paired donors, with incorporation or reduction of molecular oxygen	response to insecticide; oxidation-reduction process	1.90771	0.000549415
DS10_00002500	FBgn0010241	Mdr50	ATP binding; drug transmembrane transporter activity; ATPase activity, coupled to transmembrane movement of substances; ATPase activity, coupled	drug transport; response to methotrexate; transmembrane transport	1.90764	0.000549415
DS10_00004878	FBgn0028342	ATPsyndelta	hydrogen-exporting ATPase activity, phosphorylative mechanism; proton-transporting ATP synthase activity, rotational mechanism; proton-transporting ATPase activity, rotational mechanism	proton transport; ATP synthesis coupled proton transport	1.90685	0.000549415
DS10_00007104	FBgn0039908	Asator	ATP binding; protein kinase activity; protein serine/threonine kinase activity	protein phosphorylation	1.90502	0.000549415
DS10_00005960	FBgn0025800	Smox	chromatin DNA binding; sequence-specific DNA binding transcription factor activity; protein binding; transforming growth factor beta receptor, cytoplasmic mediator activity	multicellular organismal aging; taxis; post-embryonic organ morphogenesis; regulation of cell cycle; organ development; regulation of macromolecule metabolic process; head development; regulation of organ morphogenesis; signaling; wing disc morphogenesis; regulation of cellular macromolecule biosynthetic process; regulation of catabolic process; regulation of multicellular organismal process	1.90211	0.00136555
DS10_00004608	FBgn0035131	mthl9	G-protein coupled receptor activity	G-protein coupled receptor signaling pathway; response to starvation; determination of adult lifespan	1.90195	0.00297781
DS10_00002641	FBgn0040765	luna	sequence-specific DNA binding; metal ion binding; sequence-specific DNA binding transcription factor activity; DNA binding	mitotic sister chromatid segregation; preblastoderm mitotic cell cycle; regulation of transcription, DNA-templated	1.89555	0.0321863
DS10_00004679	FBgn0029783	Sirt4	NAD+ binding	unknown	1.89555	0.000549415
DS10_00007271	FBgn0052372	ltl	unknown	imaginal disc-derived wing morphogenesis; imaginal disc-derived wing vein specification	1.89435	0.000549415
DS10_00000228	FBgn0261560	Thor	eukaryotic initiation factor 4E binding	response to stress; immune system process; regulation of cellular component organization; response to oxidative stress; striated muscle cell differentiation; response to starvation; cellular component organization; multicellular organismal aging; regulation of synapse organization; response to nutrient levels; response to other organism; response to stimulus; antimicrobial humoral response; anato…	1.89105	0.000549415
DS10_00011462	FBgn0039801	Npc2h	peptidoglycan binding; sterol binding; lipopolysaccharide binding; lipoteichoic acid binding; lipid antigen binding	hemolymph coagulation; sterol transport	1.88715	0.000549415
DS10_00000511	FBgn0040262	Ugt36Ba	glucuronosyltransferase activity	metabolic process	1.8858	0.000549415
DS10_00002437	FBgn0033654	Sobp	transcription factor binding	compound eye development	1.88559	0.00622775
DS10_00003608	FBgn0035087	CG2765	myosin binding	unknown	1.88477	0.000549415
DS10_00011298	FBgn0000565	Eip71CD	peptide-methionine (S)-S-oxide reductase activity	neuron projection morphogenesis; cellular response to oxidative stress; salivary gland cell autophagic cell death; response to oxidative stress; oxidation-reduction process; sulfur amino acid metabolic process; determination of adult lifespan; protein repair; autophagic cell death	1.88367	0.000549415
DS10_00010188	FBgn0037565	CG9626	unknown	unknown	1.88198	0.0301882
DS10_00009013	FBgn0052230	ND-MLRQ	NADH dehydrogenase activity	mitochondrial electron transport, NADH to ubiquinone	1.87998	0.000549415
DS10_00008729	FBgn0039208	Esyt2	calcium-dependent phospholipid binding	synaptic vesicle exocytosis; intracellular transport	1.87511	0.0169432
DS10_00000416	FBgn0032167	CG5853	ATP binding; transporter activity; ATPase activity, coupled to transmembrane movement of substances	phagocytosis	1.87422	0.000549415
DS10_00013557	FBgn0085320	CG34291	unknown	unknown	1.86907	0.0199894
DS10_00005086	FBgn0250788	beta-Spec	ankyrin binding; microtubule binding; actin binding; structural constituent of cytoskeleton; calmodulin binding; cytoskeletal protein binding; actin filament binding; phosphatidylinositol-4,5-bisphosphate binding	biological regulation; regulation of synaptic growth at neuromuscular junction; neuromuscular synaptic transmission; negative regulation of microtubule depolymerization; fusome organization; organelle organization; reproduction; regulation of microtubule polymerization or depolymerization; cellular component maintenance; regulation of cytoskeleton organization; positive regulation of signaling	1.86808	0.000549415
DS10_00000190	FBgn0041713	yellow-c	isomerase activity	melanin biosynthetic process; cuticle pigmentation	1.86681	0.000549415
DS10_00000119	FBgn0031580	CG15423	unknown	unknown	1.86607	0.0220377
DS10_00007099	FBgn0039909	ND-49	NADH dehydrogenase activity; NADH dehydrogenase (ubiquinone) activity; quinone binding; NAD binding	neuron projection morphogenesis; lateral inhibition; mitochondrial electron transport, NADH to ubiquinone	1.8647	0.000549415
DS10_00009850	FBgn0027578	CG14526	metalloendopeptidase activity	proteolysis	1.86307	0.00877789
DS10_00011394					1.86177	0.000549415
DS10_00004755	FBgn0031042	CG14221	protein disulfide oxidoreductase activity	cell redox homeostasis; glycerol ether metabolic process	1.86081	0.0190494
DS10_00012904	FBgn0038482	CG4053	serine-type endopeptidase activity	proteolysis	1.85967	0.000549415
DS10_00003950					1.85808	0.000549415
DS10_00003828	FBgn0035976	PGRP-LC	signaling pattern recognition receptor activity; protein binding; protein dimerization activity; peptidoglycan peptide transporter activity; peptidoglycan receptor activity; lipopolysaccharide receptor activity; peptidoglycan binding; zinc ion binding	immune response; response to bacterium; detection of external biotic stimulus; cell communication; transport; humoral immune response; single-organism localization; innate immune response; regulation of secondary metabolic process; detection of other organism; immune system process; establishment of localization	1.85613	0.000979666
DS10_00004549	FBgn0035187	Trh	phenylalanine 4-monooxygenase activity; iron ion binding; amino acid binding; tryptophan 5-monooxygenase activity	regulation of circadian sleep/wake cycle, sleep; serotonin biosynthetic process; sleep; oxidation-reduction process; tryptophan metabolic process	1.85556	0.043929
DS10_00001514	FBgn0025697	santa-maria	scavenger receptor activity	defense response; thermotaxis; cell adhesion; phototransduction; rhodopsin biosynthetic process; salivary gland cell autophagic cell death; carotenoid metabolic process; autophagic cell death	1.85292	0.00206393
DS10_00008685	FBgn0027608	CG2082	unknown	unknown	1.85176	0.0218804
DS10_00001287	FBgn0032049	Bace	aspartic-type endopeptidase activity	proteolysis	1.85153	0.000549415
DS10_00010904	FBgn0261261	plx	GTPase activator activity; integrin binding	cell adhesion mediated by integrin; regulation of GTPase activity	1.8513	0.000549415
DS10_00003897	FBgn0019644	ATPsynB	proton-transporting ATP synthase activity, rotational mechanism; hydrogen-exporting ATPase activity, phosphorylative mechanism	proton transport; ATP synthesis coupled proton transport; phagocytosis	1.85096	0.000549415
DS10_00009807	FBgn0038603	PKD	ATP binding; diacylglycerol binding; protein kinase C activity; protein serine/threonine kinase activity	protein phosphorylation; intracellular signal transduction	1.84377	0.01319
DS10_00003094	FBgn0034275	CG5002	high-affinity sulfate transmembrane transporter activity; transporter activity	sulfate transport; transmembrane transport	1.84189	0.00297781
DS10_00012985					1.83779	0.000549415
DS10_00008610					1.8369	0.00136555
DS10_00012547	FBgn0037697	GstZ2	glutathione transferase activity; maleylacetoacetate isomerase activity	aromatic amino acid family metabolic process; glutathione metabolic process; L-phenylalanine catabolic process; tyrosine catabolic process	1.83583	0.00937937
DS10_00005517	FBgn0034816	CG3085	unknown	unknown	1.83547	0.0420303
DS10_00006756	FBgn0002569	Mal-A2	cation binding; alpha-1,4-glucosidase activity; catalytic activity	glucose metabolic process; carbohydrate metabolic process	1.83315	0.000979666
DS10_00000133	FBgn0031571	CG3921	carbohydrate binding; scavenger receptor activity	liquid clearance, open tracheal system; response to endoplasmic reticulum stress	1.83285	0.00171912
DS10_00010592	FBgn0039006	Cyp6d4	heme binding; electron carrier activity; iron ion binding; oxidoreductase activity, acting on paired donors, with incorporation or reduction of molecular oxygen	wing disc development; chaeta development; oxidation-reduction process	1.8318	0.006451
DS10_00001735	FBgn0028939	NimC2	unknown	phagocytosis	1.83066	0.0244368
DS10_00004485	FBgn0035240	CG33791	thiamine pyrophosphate binding; oxoglutarate dehydrogenase (succinyl-transferring) activity	tricarboxylic acid cycle	1.83035	0.000549415
DS10_00000609	FBgn0250906	Pgk	ATP binding; phosphoglycerate kinase activity	muscle cell cellular homeostasis; glycolytic process; phosphorylation; somatic muscle development; myoblast fusion; synaptic transmission	1.82901	0.000549415
DS10_00011699	FBgn0051145	CG31145	protein kinase activity	imaginal disc-derived wing morphogenesis	1.82553	0.00711742
DS10_00013427	FBgn0029002	miple2	growth factor activity; heparin binding	determination of adult lifespan	1.82455	0.00382759
DS10_00000256	FBgn0031689	Cyp28d1	oxidoreductase activity, acting on paired donors, with incorporation or reduction of molecular oxygen; electron carrier activity; heme binding; iron ion binding	oxidation-reduction process	1.82327	0.000549415
DS10_00006290	FBgn0030334	Karl	unknown	imaginal disc-derived wing morphogenesis	1.82256	0.0451044
DS10_00006477					1.82044	0.000549415
DS10_00010852	FBgn0036659	CG9701	hydrolase activity, hydrolyzing O-glycosyl compounds	carbohydrate metabolic process	1.81969	0.000549415
DS10_00006473	FBgn0039873	Smvt	sodium-dependent multivitamin transmembrane transporter activity	transmembrane transport	1.81904	0.0470343
DS10_00011774	FBgn0053099	CG33099	gibberellin 20-oxidase activity	oxidation-reduction process	1.81866	0.000549415
DS10_00010506	FBgn0019957	ND-42	NADH dehydrogenase activity; ATP binding; NADH dehydrogenase (ubiquinone) activity; nucleoside kinase activity	mitochondrial electron transport, NADH to ubiquinone	1.81796	0.000549415
DS10_00008614	FBgn0037290	CG1124	unknown	unknown	1.81426	0.000979666
DS10_00006738	FBgn0050375	CG30375	serine-type endopeptidase activity	proteolysis	1.81223	0.000549415
DS10_00003626	FBgn0035094	CG9380	N-acetylmuramoyl-L-alanine amidase activity	peptidoglycan catabolic process	1.81194	0.000549415
DS10_00013177	FBgn0037891	CG5214	dihydrolipoyllysine-residue succinyltransferase activity	tricarboxylic acid cycle; cellular respiration; negative regulation of neuroblast proliferation	1.81094	0.000549415
DS10_00006340	FBgn0004456	mew	receptor activity; extracellular matrix binding; cell adhesion molecule binding; protein heterodimerization activity	cell adhesion; single organism cell adhesion; heterophilic cell-cell adhesion via plasma membrane cell adhesion molecules; regulation of tube architecture, open tracheal system; ectodermal digestive tract development; sensory perception of chemical stimulus; salivary gland development; muscle structure development; homeostatic process; actin filament organization; epithelial cell migration; senso…	1.81086	0.000549415
DS10_00009501	FBgn0037637	IscU	iron ion binding; iron-sulfur cluster binding	iron-sulfur cluster assembly	1.80931	0.000549415
DS10_00008484	FBgn0001297	kay	RNA polymerase II core promoter proximal region sequence-specific DNA binding transcription factor activity involved in positive regulation of transcription; transcription factor binding; DNA binding; protein binding; sequence-specific DNA binding transcription factor activity; protein heterodimerization activity; sequence-specific DNA binding; sequence-specific DNA binding RNA polymerase II tran…	regulation of protein phosphorylation; positive regulation of cellular biosynthetic process; embryonic morphogenesis; positive regulation of RNA biosynthetic process; metabolic process; circadian rhythm; regulation of kinase activity; post-embryonic development; response to external stimulus; establishment or maintenance of cell polarity; response to biotic stimulus; wound healing; regulation of …	1.80743	0.000549415
DS10_00010800	FBgn0031771	ND-51	NAD binding; FMN binding; NADH dehydrogenase (ubiquinone) activity; NADH dehydrogenase activity; 4 iron, 4 sulfur cluster binding	mitochondrial electron transport, NADH to ubiquinone	1.80703	0.000549415
DS10_00008536	FBgn0039419	CG12290	G-protein coupled receptor activity	G-protein coupled receptor signaling pathway	1.80655	0.0268168
DS10_00009038	FBgn0038849	CG7079	unknown	unknown	1.80499	0.00237447
DS10_00007417	FBgn0039881	CG1971	unknown	unknown	1.80304	0.0458366
DS10_00006268	FBgn0030598	CG9503	oxidoreductase activity; oxidoreductase activity, acting on CH-OH group of donors; flavin adenine dinucleotide binding	ecdysteroid metabolic process; oxidation-reduction process	1.80283	0.000549415
DS10_00005312	FBgn0011822	pcl	aspartic-type endopeptidase activity	establishment of imaginal disc-derived wing hair orientation; proteolysis; Wnt signaling pathway	1.80171	0.023554
DS10_00000102	FBgn0020762	Atet	ATP binding; transporter activity; ATPase activity, coupled to transmembrane movement of substances	neurogenesis	1.80057	0.00326972
DS10_00009755	FBgn0038790	MtnC	metal ion binding	response to metal ion; metal ion homeostasis	1.79892	0.000549415
DS10_00002062	FBgn0261439	SdhA	succinate dehydrogenase (ubiquinone) activity; flavin adenine dinucleotide binding; succinate-CoA ligase (GDP-forming) activity	tricarboxylic acid cycle; electron transport chain	1.7977	0.000549415
DS10_00003303	FBgn0011746	ana	growth factor activity	negative regulation of neuroblast proliferation; growth	1.7969	0.0026821
DS10_00004920	FBgn0030148	CG3106	transferase activity, transferring acyl groups other than amino-acyl groups	unknown	1.7965	0.014888
DS10_00004424	FBgn0035300	CG1139	amino acid transmembrane transporter activity	growth; amino acid transmembrane transport	1.79525	0.0211829
DS10_00004899	FBgn0030164	CG1889	unknown	unknown	1.79438	0.00136555
DS10_00001270	FBgn0015380	drl	ATP binding; transmembrane receptor protein tyrosine kinase activity; protein tyrosine kinase activity; Wnt-protein binding	haltere disc development; associative learning; negative regulation of signaling; protein phosphorylation; neurological system process; phosphorus metabolic process; chemosensory behavior; negative regulation of response to stimulus; axonogenesis; system process	1.79436	0.0443046
DS10_00011874	FBgn0041780	Ssl2	strictosidine synthase activity	biosynthetic process	1.79005	0.0198571
DS10_00010641	FBgn0037565	CG9626	unknown	unknown	1.78858	0.00326972
DS10_00010238	FBgn0038953	CG18596	RNA methyltransferase activity; RNA binding	RNA processing	1.78803	0.00206393
DS10_00005736	FBgn0040736	IM3	unknown	antibacterial humoral response; Toll signaling pathway; defense response	1.78548	0.0469156
DS10_00000929	FBgn0001987	Gli	receptor activity; neurexin family protein binding; carboxylic ester hydrolase activity	cell adhesion involved in heart morphogenesis; regulation of tube size, open tracheal system; spermatid differentiation; border follicle cell migration; maintenance of imaginal disc-derived wing hair orientation; establishment of blood-nerve barrier; septate junction assembly; synapse assembly; female meiosis chromosome segregation; synaptic target recognition	1.78528	0.0119468
DS10_00006319	FBgn0030482	CG1673	branched-chain-amino-acid transaminase activity	branched-chain amino acid biosynthetic process	1.78502	0.000549415
DS10_00007456	FBgn0040071	tara	unknown	wing disc dorsal/ventral pattern formation; lateral inhibition; chromatin-mediated maintenance of transcription	1.78352	0.0215999
DS10_00003600	FBgn0060296	pain	ion channel activity; calcium channel activity; calcium activated cation channel activity	response to stimulus; cation transport; response to pain; gravitaxis; ion transport; response to heat; feeding behavior; locomotion; male mating behavior; regulation of female receptivity; single-organism behavior; behavioral response to pain; regulation of heart contraction	1.78275	0.0205614
DS10_00011025	FBgn0259220	Doa	protein serine/threonine kinase activity; protein kinase activity; protein serine/threonine/tyrosine kinase activity; ATP binding	locomotion; karyosome formation; regulation of multicellular organismal process; neuron development; tissue homeostasis; sex differentiation; secretion; neurological system process; behavior; photoreceptor cell development; transport; regulation of RNA splicing; regulation of multi-organism process	1.78239	0.000549415
DS10_00003143	FBgn0262026	CG42837	unknown	positive regulation of retrograde axon cargo transport	1.78117	0.0307378
DS10_00009949	FBgn0039052	CG6733	aminoacylase activity	cellular amino acid metabolic process	1.78052	0.000549415
DS10_00002465	FBgn0015872	Drip	water channel activity; water transmembrane transporter activity	transmembrane transport; regulation of oviposition; water homeostasis; water transport; renal system process	1.77918	0.000549415
DS10_00001258	FBgn0002036	CG10561	oxidoreductase activity	oxidation-reduction process	1.77835	0.00206393
DS10_00000244	FBgn0015031	cype	cytochrome-c oxidase activity	mitochondrial electron transport, cytochrome c to oxygen	1.77493	0.000549415
DS10_00000991					1.77468	0.0267174
DS10_00010146	FBgn0038194	Cyp6d5	oxidoreductase activity, acting on paired donors, with incorporation or reduction of molecular oxygen; electron carrier activity; heme binding; iron ion binding	oxidation-reduction process	1.7743	0.000549415
DS10_00000226	FBgn0014396	tim	protein binding; protein heterodimerization activity; transcription factor binding	rhythmic process; behavior; regulation of behavior; multi-organism reproductive process; circadian behavior; multicellular organismal process; response to abiotic stimulus; regulation of biological quality; response to stimulus; negative regulation of macromolecule biosynthetic process; regulation of response to stimulus; regulation of multicellular organismal process; negative regulation of tran…	1.77392	0.000549415
DS10_00005194	FBgn0030087	CG7766	calmodulin binding; catalytic activity; phosphorylase kinase regulator activity	glycogen metabolic process	1.77209	0.000549415
DS10_00006428	FBgn0052647	CG32647	unknown	unknown	1.77208	0.000549415
DS10_00006130	FBgn0052529	Hers	chromatin binding; transcription regulatory region sequence-specific DNA binding	chromatin remodeling; chromatin silencing; imaginal disc-derived wing morphogenesis	1.76674	0.000549415
DS10_00003152	FBgn0034081	CG10731	hydrogen-exporting ATPase activity, phosphorylative mechanism	proton transport	1.7649	0.000549415
DS10_00000135	FBgn0004893	bowl	nucleic acid binding; metal ion binding; sequence-specific DNA binding RNA polymerase II transcription factor activity	positive regulation of nucleic acid-templated transcription; positive regulation of macromolecule metabolic process; cell communication; cellular developmental process; cell differentiation; anterior/posterior axis specification, embryo; embryonic hindgut morphogenesis; lateral inhibition; pattern specification process; segmentation	1.76424	0.00622775
DS10_00005213	FBgn0260753	Pdfr	G-protein coupled receptor activity; calcitonin receptor activity; neuropeptide receptor activity	gravitaxis; locomotor rhythm; copper ion homeostasis; circadian behavior; circadian rhythm; positive regulation of adenylate cyclase activity involved in G-protein coupled receptor signaling pathway; circadian sleep/wake cycle; regulation of circadian sleep/wake cycle; neuropeptide signaling pathway; G-protein coupled receptor signaling pathway	1.76139	0.01319
DS10_00002892	FBgn0042135	CG18812	unknown	unknown	1.75926	0.000549415
DS10_00000759	FBgn0021906	RFeSP	ubiquinol-cytochrome-c reductase activity; 2 iron, 2 sulfur cluster binding	mitochondrial electron transport, ubiquinol to cytochrome c	1.75644	0.000549415
DS10_00011438	FBgn0052091	CG32091	ATPase activity, coupled to transmembrane movement of substances; ATP binding; transporter activity	transport	1.7558	0.0138831
DS10_00007753	FBgn0053208	Mical	zinc ion binding; actin binding; NADPH:sulfur oxidoreductase activity	actin filament organization; dendrite morphogenesis; axon guidance; NADPH oxidation; larval somatic muscle development; neuron remodeling; sarcomere organization; synapse assembly involved in innervation; sulfur oxidation; actin filament depolymerization	1.75317	0.000549415
DS10_00010250	FBgn0038966	pinta	retinoid binding; vitamin E binding	rhodopsin biosynthetic process; phototransduction	1.75259	0.0257473
DS10_00006186	FBgn0085354	CG34325	zinc ion binding	unknown	1.7508	0.000979666
DS10_00000243	FBgn0031700	CG14022	acylphosphatase activity	unknown	1.75008	0.000979666
DS10_00004712	FBgn0085349	CG34320	unknown	unknown	1.74997	0.0289268
DS10_00011970	FBgn0038348	AOX2	oxidoreductase activity, acting on CH-OH group of donors; flavin adenine dinucleotide binding; iron ion binding; aldehyde oxidase activity; electron carrier activity; 2 iron, 2 sulfur cluster binding	cellular aldehyde metabolic process; oxidation-reduction process	1.74965	0.00797585
DS10_00006331	FBgn0030469	IP3K2	calmodulin binding; calcium-dependent protein binding; inositol-1,4,5-trisphosphate 3-kinase activity	salivary gland cell autophagic cell death; inositol phosphate biosynthetic process	1.74698	0.000549415
DS10_00013412					1.74524	0.000549415
DS10_00008252	FBgn0051267	CG31267	serine-type endopeptidase activity	proteolysis	1.74515	0.017078
DS10_00008184	FBgn0029810	CG12239	unknown	unknown	1.74329	0.023554
DS10_00004019	FBgn0052137	CG32137	unknown	neuron projection morphogenesis	1.73879	0.000979666
DS10_00004774	FBgn0031021	ND-18	NADH dehydrogenase (ubiquinone) activity	electron transport chain	1.73728	0.000549415
DS10_00006640	FBgn0011227	ox	ubiquinol-cytochrome-c reductase activity	spermatid development; mitochondrial electron transport, ubiquinol to cytochrome c	1.73673	0.000549415
DS10_00009455	FBgn0051157	CG31157	unknown	unknown	1.73605	0.022924
DS10_00008927	FBgn0036765	CG7408	N-acetylgalactosamine-4-sulfatase activity	defense response to bacterium; metabolic process	1.73415	0.0497999
DS10_00009790	FBgn0262559	Mdh2	malate dehydrogenase activity; L-malate dehydrogenase activity	tricarboxylic acid cycle; carbohydrate metabolic process; larval midgut cell programmed cell death; pupal development; activation of cysteine-type endopeptidase activity involved in apoptotic process; salivary gland cell autophagic cell death; positive regulation of programmed cell death; malate metabolic process; salivary gland histolysis; regulation of programmed cell death	1.73252	0.000979666
DS10_00006900	FBgn0259101	CG42249	nucleoside-diphosphatase activity; metal ion binding; 5'-nucleotidase activity; nucleoside-triphosphatase activity; nucleotide binding	nucleotide catabolic process	1.7304	0.0066858
DS10_00000879	FBgn0261534	l(2)34Fc	serine-type endopeptidase activity	unknown	1.72925	0.00206393
DS10_00004392	FBgn0035338	CG45186	actin binding	cytoskeleton organization	1.72526	0.00171912
DS10_00002787	FBgn0050011	gem	sequence-specific DNA binding transcription factor activity	regulation of transcription, DNA-templated	1.72505	0.000549415
DS10_00002669	FBgn0010423	TpnC47D	calcium ion binding	unknown	1.7231	0.000979666
DS10_00009196	FBgn0029155	Men-b	malate dehydrogenase (decarboxylating) (NAD+) activity; NAD binding; malate dehydrogenase (decarboxylating) (NADP+) activity	pyruvate metabolic process; oxidation-reduction process; malate metabolic process	1.72216	0.000549415
DS10_00009963	FBgn0015011	Ahcy89E	adenosylhomocysteinase activity	one-carbon metabolic process	1.72128	0.017078
DS10_00005867	FBgn0030718	ND-20	NADH dehydrogenase activity; 4 iron, 4 sulfur cluster binding; NADH dehydrogenase (ubiquinone) activity; quinone binding	determination of adult lifespan; mitochondrial respiratory chain complex I assembly; response to reactive oxygen species; mitochondrial electron transport, NADH to ubiquinone; regulation of terminal button organization	1.72077	0.000549415
DS10_00000709	FBgn0031299	CG4629	protein serine/threonine kinase activity; ATP binding	cell adhesion; regulation of cell shape; protein phosphorylation	1.71805	0.0456827
DS10_00003240	FBgn0029147	NtR	excitatory extracellular ligand-gated ion channel activity; extracellular ligand-gated ion channel activity	ion transport	1.71424	0.0173749
DS10_00012105	FBgn0015576	alpha-Est8	carboxylic ester hydrolase activity	unknown	1.71421	0.000549415
DS10_00009225	FBgn0051547	CG31547	amino acid transmembrane transporter activity; sodium:potassium:chloride symporter activity	amino acid transmembrane transport; transport	1.71419	0.00297781
DS10_00004111	FBgn0036288	CG10660	unknown	unknown	1.71378	0.0321863
DS10_00010525	FBgn0036923	CG17732	unknown	unknown	1.71364	0.0304468
DS10_00005249	FBgn0023540	CG3630	unknown	unknown	1.71258	0.000549415
DS10_00001648	FBgn0032495	CG16820	unknown	unknown	1.71244	0.000549415
DS10_00006754	FBgn0014469	Cyp4e2	oxidoreductase activity, acting on paired donors, with incorporation or reduction of molecular oxygen; heme binding; electron carrier activity; iron ion binding	oxidation-reduction process	1.71147	0.000549415
DS10_00008508	FBgn0051038	CG31038	unknown	unknown	1.71117	0.0183046
DS10_00005997	FBgn0083167	Neb-cGP	hormone activity	regulation of growth	1.70945	0.00206393
DS10_00005369	FBgn0030309	CG1572	unknown	positive regulation of hemocyte proliferation	1.70162	0.000549415
DS10_00003472	FBgn0010228	HmgZ	DNA binding	unknown	1.69685	0.000549415
DS10_00003041	FBgn0035043	CG4781	unknown	unknown	1.69588	0.0307863
DS10_00001876	FBgn0010612	ATPsynG	hydrogen-exporting ATPase activity, phosphorylative mechanism	proton transport; ATP synthesis coupled proton transport	1.69483	0.000549415
DS10_00011343	FBgn0039106	CG10301	unknown	unknown	1.69473	0.0318619
DS10_00002750	FBgn0034588	CG9394	phosphoric diester hydrolase activity; starch binding	lipid metabolic process	1.6897	0.00484945
DS10_00005943	FBgn0017566	ND-75	NADH dehydrogenase (ubiquinone) activity; electron carrier activity; iron-sulfur cluster binding; NADH dehydrogenase activity	cellular respiration; ATP synthesis coupled electron transport	1.68691	0.000979666
DS10_00010715	FBgn0036616	CG45057	unknown	neuron projection morphogenesis	1.684	0.000979666
DS10_00006831	FBgn0029843	Nep1	metalloendopeptidase activity; metallopeptidase activity	proteolysis	1.68392	0.000549415
DS10_00005099	FBgn0030870	CG6398	unknown	imaginal disc-derived wing morphogenesis	1.68316	0.000549415
DS10_00007420	FBgn0039883	RhoGAP100F	GTPase activator activity	synaptic vesicle localization; activation of GTPase activity; maintenance of presynaptic active zone structure; cytoskeletal matrix organization at active zone; Rho protein signal transduction; axon extension involved in axon guidance; R7 cell development	1.68263	0.0179957
DS10_00010922	FBgn0263911	COX8	cytochrome-c oxidase activity	mitochondrial electron transport, cytochrome c to oxygen	1.68232	0.000549415
DS10_00007126	FBgn0051999	CG31999	calcium ion binding	cell adhesion	1.68163	0.0151745
DS10_00001576	FBgn0032116	Mco1	iron ion transmembrane transporter activity; ferroxidase activity; copper ion binding	oxidation-reduction process; iron ion homeostasis	1.67877	0.00840291
DS10_00003879	FBgn0002528	LanB2	unknown	embryonic morphogenesis; cell adhesion mediated by integrin; substrate adhesion-dependent cell spreading; extracellular matrix assembly; endodermal digestive tract morphogenesis; tissue development; basement membrane assembly; midgut development; salivary gland morphogenesis; organ morphogenesis	1.67866	0.000979666
DS10_00004375	FBgn0035358	CG14949	unknown	unknown	1.67782	0.000549415
DS10_00011387					1.67705	0.000549415
DS10_00007573	FBgn0016013	Faa	fumarylacetoacetase activity	aromatic amino acid family metabolic process	1.67357	0.0197154
DS10_00002941	FBgn0011296	l(2)efl	unknown	regulation of translational initiation by eIF2 alpha phosphorylation	1.67302	0.000549415
DS10_00005310	FBgn0010019	Cyp4g1	iron ion binding; electron carrier activity; heme binding; oxidoreductase activity, acting on paired donors, with incorporation or reduction of molecular oxygen	lipid metabolic process; oxidation-reduction process	1.67266	0.0390668
DS10_00001509	FBgn0031910	CG15818	carbohydrate binding	unknown	1.6726	0.00840291
DS10_00001404	FBgn0000320	eya	hydrolase activity; protein tyrosine phosphatase activity, metal-dependent; transcription factor binding; phosphoprotein phosphatase activity; protein tyrosine phosphatase activity	cellular component organization or biogenesis; sex differentiation; regulation of metabolic process; regulation of gene expression; male sex differentiation; innate immune response; biosynthetic process; post-embryonic organ morphogenesis; protein metabolic process; gland development; embryonic morphogenesis; negative regulation of cell fate commitment; positive regulation of transcription from R…	1.6713	0.0117738
DS10_00002916	FBgn0033464	CG1441	fatty-acyl-CoA reductase (alcohol-forming) activity	unknown	1.66866	0.0163466
DS10_00011622	FBgn0019957	ND-42	NADH dehydrogenase activity; ATP binding; NADH dehydrogenase (ubiquinone) activity; nucleoside kinase activity	mitochondrial electron transport, NADH to ubiquinone	1.66836	0.000549415
DS10_00010114	FBgn0261113	Xrp1	DNA binding; protein dimerization activity	imaginal disc-derived wing morphogenesis; chromosome organization; olfactory behavior; cellular process; negative regulation of cell proliferation	1.66782	0.000549415
DS10_00003083	FBgn0028494	CG6424	unknown	unknown	1.66708	0.000549415
DS10_00005250	FBgn0005670	Cyp4d1	oxidoreductase activity, acting on paired donors, with incorporation or reduction of molecular oxygen; heme binding; electron carrier activity; iron ion binding	oxidation-reduction process	1.66435	0.000549415
DS10_00012110	FBgn0015571	alpha-Est3	carboxylic ester hydrolase activity	unknown	1.66406	0.000549415
DS10_00004386	FBgn0035347	CG45186	actin binding	cytoskeleton organization	1.65955	0.000549415
DS10_00008797	FBgn0017567	ND-23	NADH dehydrogenase activity; 4 iron, 4 sulfur cluster binding; NADH dehydrogenase (ubiquinone) activity	mitochondrial electron transport, NADH to ubiquinone	1.65564	0.000549415
DS10_00009566	FBgn0264776	CG44014	unknown	unknown	1.65532	0.0115809
DS10_00003815	FBgn0043806	CG32032	unknown	unknown	1.65508	0.000549415
DS10_00000114	FBgn0020376	Sr-CIII	scavenger receptor activity	unknown	1.65392	0.0082172
DS10_00007147	FBgn0014073	Tie	ATP binding; protein tyrosine kinase activity	border follicle cell migration; regulation of cellular response to X-ray; protein phosphorylation; negative regulation of cell death	1.65137	0.0357967
DS10_00002789	FBgn0033494	KCNQ	voltage-gated cation channel activity; delayed rectifier potassium channel activity; voltage-gated potassium channel activity	embryonic development via the syncytial blastoderm; regulation of heart rate; cardiac muscle contraction; potassium ion transport; transmembrane transport	1.65036	0.0073531
DS10_00004910	FBgn0019929	Ser7	serine-type peptidase activity; serine-type endopeptidase activity	proteolysis	1.65028	0.000549415
DS10_00002767	FBgn0040773	COX7C	cytochrome-c oxidase activity	mitochondrial electron transport, cytochrome c to oxygen; negative regulation of neuroblast proliferation	1.64936	0.000979666
DS10_00002109	FBgn0260866	dnr1	ubiquitin-protein transferase activity; zinc ion binding	imaginal disc-derived wing morphogenesis; immune response; protein ubiquitination; sleep; negative regulation of biosynthetic process of antibacterial peptides active against Gram-negative bacteria	1.64826	0.00434026
DS10_00009630	FBgn0086901	cv-c	lipid binding; GTPase activator activity	signal transduction; neuromuscular synaptic transmission; tissue homeostasis; cytoskeleton organization; negative regulation of intracellular signal transduction; imaginal disc-derived wing morphogenesis; urogenital system development; epithelial cell migration, open tracheal system; regulation of Ras protein signal transduction; morphogenesis of embryonic epithelium; actin cytoskeleton organizat…	1.64804	0.00579562
DS10_00004269	FBgn0053054	CG33054	unknown	unknown	1.64671	0.000979666
DS10_00005083	FBgn0030855	CG5800	RNA helicase activity; nucleic acid binding; ATP binding	neurogenesis; larval somatic muscle development	1.64649	0.000549415
DS10_00003814	FBgn0023479	Tequila	scavenger receptor activity; chitin binding; serine-type endopeptidase activity	proteolysis; chitin metabolic process; short-term memory; long-term memory	1.6462	0.000549415
DS10_00002508					1.64467	0.0383502
DS10_00006810	FBgn0265267	CG18258	carboxylic ester hydrolase activity	unknown	1.64297	0.000549415
DS10_00009390	FBgn0051199	CG31199	unknown	unknown	1.64279	0.00136555
DS10_00002790	FBgn0265512	mlt	unknown	spermatid development; sperm individualization; positive regulation of microtubule depolymerization	1.64042	0.000549415
DS10_00006174	FBgn0031973	Spn28Dc	serine-type endopeptidase inhibitor activity	negative regulation of melanization defense response; negative regulation of proteolysis; response to wounding; negative regulation of endopeptidase activity; regulation of proteolysis	1.63951	0.00579562
DS10_00012571					1.63914	0.000549415
DS10_00002323	FBgn0020764	Alas	pyridoxal phosphate binding; 5-aminolevulinate synthase activity	chitin-based cuticle development; heme biosynthetic process	1.63789	0.000549415
DS10_00004189	FBgn0001258	ImpL3	L-lactate dehydrogenase activity	carbohydrate metabolic process; carboxylic acid metabolic process; oxidation-reduction process; somatic muscle development; glycolytic process; myoblast fusion	1.63662	0.00206393
DS10_00013366	FBgn0016119	ATPsynCF6	hydrogen-exporting ATPase activity, phosphorylative mechanism	proton transport; ATP synthesis coupled proton transport; lateral inhibition	1.63625	0.000549415
DS10_00000923	FBgn0264989	CG44140	unknown	unknown	1.63615	0.00579562
DS10_00008442	FBgn0032435	Oatp33Eb	sodium-independent organic anion transmembrane transporter activity; organic anion transmembrane transporter activity	organic anion transport; transport	1.63482	0.0273447
DS10_00005532	FBgn0034031	CG12963	unknown	unknown	1.63049	0.00755405
DS10_00012153	FBgn0036117	CG6321	pyridoxal phosphate binding; catalytic activity	biosynthetic process	1.62886	0.000549415
DS10_00013509	FBgn0039755	CG15531	stearoyl-CoA 9-desaturase activity	lipid metabolic process; oxidation-reduction process	1.62793	0.000549415
DS10_00011822	FBgn0036485	FucTA	1,3-alpha-L-fucosidase activity; alpha-(1->3)-fucosyltransferase activity; glycoprotein 3-alpha-L-fucosyltransferase activity; fucosyltransferase activity	N-glycan fucosylation; protein glycosylation; nervous system development	1.62539	0.0342835
DS10_00011217	FBgn0038271	UQCR-C1	metalloendopeptidase activity; metal ion binding; ubiquinol-cytochrome-c reductase activity	mitochondrial electron transport, ubiquinol to cytochrome c; protein processing; cytoplasmic microtubule organization; proteolysis	1.62518	0.000549415
DS10_00005856	FBgn0003074	Pgi	glucose-6-phosphate isomerase activity; phosphogluconate dehydrogenase (decarboxylating) activity	gluconeogenesis; glycolytic process	1.62489	0.0026821
DS10_00005255	FBgn0004860	ph-d	chromatin binding; chaperone binding; zinc ion binding; core promoter binding	negative regulation of transcription, DNA-templated; syncytial blastoderm mitotic cell cycle; chromatin silencing	1.62341	0.0108841
DS10_00009903	FBgn0019624	COX5A	cytochrome-c oxidase activity	positive regulation of cell cycle; negative regulation of neuroblast proliferation; mitochondrial electron transport, cytochrome c to oxygen	1.62239	0.01319
DS10_00005183	FBgn0025631	moody	melatonin receptor activity; G-protein coupled receptor activity	ventral cord development; behavioral response to cocaine; behavioral response to nicotine; behavioral response to ethanol; G-protein coupled receptor signaling pathway; establishment of glial blood-brain barrier; cortical actin cytoskeleton organization; septate junction assembly	1.62062	0.00797585
DS10_00002509	FBgn0085408	Shroom	actin binding; actin filament binding	protein localization to adherens junction; cell migration; cell morphogenesis; establishment or maintenance of actin cytoskeleton polarity; protein localization involved in establishment of planar polarity; establishment of planar polarity of embryonic epithelium; melanosome organization	1.61928	0.000549415
DS10_00004187	FBgn0035696	Best2	anion channel activity	anion transport	1.61883	0.000549415
DS10_00005636	FBgn0024293	Spn43Ab	unknown	multicellular organism reproduction	1.61665	0.000549415
DS10_00000004	FBgn0025683	CG3164	transporter activity; ATP binding; ATPase activity, coupled to transmembrane movement of substances	unknown	1.61559	0.000549415
DS10_00008074	FBgn0037440	CRAT	carnitine O-acetyltransferase activity	fatty acid beta-oxidation	1.61408	0.000549415
DS10_00003287	FBgn0050463	CG30463	polypeptide N-acetylgalactosaminyltransferase activity	protein O-linked glycosylation; multicellular organism reproduction	1.61224	0.0424101
DS10_00012631	FBgn0039249	CG11168	unknown	unknown	1.61109	0.000549415
DS10_00004385	FBgn0035348	CG16758	purine-nucleoside phosphorylase activity	nucleoside metabolic process	1.60599	0.000549415
DS10_00003537	FBgn0034194	CG15611	Rho guanyl-nucleotide exchange factor activity	response to endoplasmic reticulum stress; positive regulation of Rho protein signal transduction	1.60498	0.000549415
DS10_00013341	FBgn0042103	CG18746	unknown	unknown	1.60438	0.022924
DS10_00000259	FBgn0031683	CG4230	unknown	unknown	1.60235	0.00797585
DS10_00000231	FBgn0021967	ND-PDSW	NADH dehydrogenase activity; NADH dehydrogenase (ubiquinone) activity	neurogenesis; mitochondrial electron transport, NADH to ubiquinone	1.60165	0.000549415
DS10_00006152	FBgn0261800	LanB1	unknown	extracellular structure organization; cellular process; single-organism cellular process; cellular component organization or biogenesis; regulation of biological process; cell adhesion mediated by integrin; basement membrane assembly; multi-organism process; muscle structure development; reproductive process; positive regulation of defense response; defense response to Gram-negative bacterium; ce…	1.59579	0.000549415
DS10_00000380	FBgn0032022	CG14275	unknown	unknown	1.59391	0.0253214
DS10_00003129	FBgn0028983	Spn55B	serine-type endopeptidase inhibitor activity	regulation of proteolysis; negative regulation of proteolysis; negative regulation of endopeptidase activity	1.59345	0.00297781
DS10_00007695	FBgn0040972	CG16978	unknown	unknown	1.59217	0.000979666
DS10_00003271	FBgn0034160	CG5550	unknown	unknown	1.59158	0.0210306
DS10_00003488	FBgn0034662	CG13492	unknown	unknown	1.58751	0.000549415
DS10_00002275	FBgn0260775	DnaJ-60	unfolded protein binding	spermatogenesis; protein folding	1.58679	0.0026821
DS10_00007902	FBgn0052486	CG32486	zinc ion binding; ubiquitin-protein transferase activity	protein ubiquitination	1.58463	0.000549415
DS10_00009164	FBgn0039464	CG6330	uridine phosphorylase activity	gravitaxis; nucleotide catabolic process; nucleoside metabolic process	1.58193	0.0097811
DS10_00009648	FBgn0038465	Irc	catalase activity; heme binding; peroxidase activity	response to oxidative stress; oxidation-reduction process	1.57978	0.000549415
DS10_00004670	FBgn0003068	per	transcription cofactor activity; protein heterodimerization activity; transcription corepressor activity; protein binding; signal transducer activity; transcription factor binding; protein homodimerization activity	regulation of circadian rhythm; multi-organism process; multi-organism reproductive behavior; reproduction; rhythmic process; response to oxidative stress; multicellular organismal aging; negative regulation of molecular function; response to nitrogen compound; response to temperature stimulus	1.57869	0.000979666
DS10_00007371	FBgn0085376	CG34347	cytoskeletal protein binding; actin binding	unknown	1.57867	0.0345042
DS10_00006274	FBgn0030584	CG14407	electron carrier activity; protein disulfide oxidoreductase activity	cell redox homeostasis	1.57858	0.000549415
DS10_00003747	FBgn0086348	se	pyrimidodiazepine synthase activity; transferase activity, transferring sulfur-containing groups; protein homodimerization activity; glutathione dehydrogenase (ascorbate) activity; glutathione transferase activity	glutathione metabolic process; pteridine biosynthetic process; eye pigment biosynthetic process	1.5775	0.0248614
DS10_00003187	FBgn0028424	JhI-26	transferase activity, transferring phosphorus-containing groups	regulation of female receptivity	1.57413	0.0097811
DS10_00002247	FBgn0034638	CG10433	unknown	multicellular organism reproduction; regulation of female receptivity; defense response	1.57412	0.000549415
DS10_00005765	FBgn0034052	CG8299	serine-type endopeptidase activity	proteolysis	1.57251	0.0256126
DS10_00007111	FBgn0259214	PMCA	ATP binding; metal ion binding; calcium-transporting ATPase activity	calcium ion transmembrane transport; cellular calcium ion homeostasis	1.56785	0.000549415
DS10_00001601	FBgn0032136	Apoltp	lipid binding; lipid transporter activity	sterol transport; acylglycerol transport	1.566	0.000549415
DS10_00001707	FBgn0028540	CG9008	carbohydrate binding; isomerase activity	Golgi organization; carbohydrate metabolic process; lipid particle organization	1.56598	0.00136555
DS10_00001824	FBgn0021953	Fatp	catalytic activity; long-chain fatty acid transporter activity	long-chain fatty acid transport; metabolic process; triglyceride homeostasis	1.56225	0.000549415
DS10_00008422	FBgn0038721	subdued	temperature-gated ion channel activity; voltage-gated chloride channel activity; intracellular calcium activated chloride channel activity	detection of temperature stimulus involved in sensory perception of pain; defense response to Gram-negative bacterium	1.55639	0.00600319
DS10_00004053					1.55458	0.00136555
DS10_00010820	FBgn0038877	CG3308	deoxyribonuclease activity; endodeoxyribonuclease activity, producing 5'-phosphomonoesters	unknown	1.55389	0.00458293
DS10_00005102					1.55192	0.000549415
DS10_00006652	FBgn0261673	nemy	carbon-monoxide oxygenase activity	memory; imaginal disc-derived wing morphogenesis; locomotory behavior	1.5511	0.00297781
DS10_00009387	FBgn0051205	CG31205	serine-type endopeptidase activity	proteolysis	1.55016	0.000549415
DS10_00005375	FBgn0030300	Sk1	diacylglycerol kinase activity; D-erythro-sphingosine kinase activity	sphingolipid metabolic process; phosphorylation	1.54697	0.00354796
DS10_00005789	FBgn0034392	MFS15	high-affinity inorganic phosphate:sodium symporter activity	transmembrane transport; phosphate ion transport; sodium ion transport	1.5469	0.000549415
DS10_00006671	FBgn0033753	Cyp301a1	oxidoreductase activity, acting on paired donors, with incorporation or reduction of molecular oxygen; heme binding; electron carrier activity; iron ion binding	tergite morphogenesis; oxidation-reduction process	1.54559	0.0135394
DS10_00011187	FBgn0039682	Obp99c	odorant binding	sensory perception of chemical stimulus	1.54512	0.0265965
DS10_00012210	FBgn0051343	CG31343	aminopeptidase activity; zinc ion binding; metallopeptidase activity	proteolysis	1.54334	0.000549415
DS10_00011954					1.54258	0.0135394
DS10_00009037	FBgn0051207	CG31207	unknown	unknown	1.54044	0.0135394
DS10_00003376	FBgn0033438	Mmp2	metalloendopeptidase activity; endopeptidase activity; zinc ion binding	extracellular matrix organization; imaginal disc morphogenesis; basement membrane organization; wound healing; positive regulation of immune response; connective tissue development; proteolysis; adipose tissue development; protein metabolic process; metamorphosis; response to wounding	1.53964	0.0451044
DS10_00003792	FBgn0264307	orb2	translation repressor activity, nucleic acid binding; RNA binding; mRNA 3'-UTR binding; mRNA binding; nucleotide binding	spermatogenesis; male meiosis I; sperm axoneme assembly; asymmetric cell division; long-term memory; male courtship behavior; sperm individualization; negative regulation of translation	1.53923	0.0166321
DS10_00003122	FBgn0034296	CG10912	unknown	cold acclimation	1.53672	0.000979666
DS10_00002164	FBgn0034903	CG9850	metalloendopeptidase activity	proteolysis; cell proliferation	1.53554	0.0407666
DS10_00009114	FBgn0036147	Plod	procollagen-lysine 5-dioxygenase activity; L-ascorbic acid binding; iron ion binding	growth of a germarium-derived egg chamber; oxidation-reduction process	1.53364	0.0186588
DS10_00002716					1.53323	0.00507152
DS10_00008673	FBgn0037387	CG1213	glucose transmembrane transporter activity	transmembrane transport	1.53307	0.000549415
DS10_00003260	FBgn0034165	CG6435	lysozyme activity	unknown	1.53069	0.00840291
DS10_00011406	FBgn0037616	CG8136	unknown	lateral inhibition	1.53026	0.0293042
DS10_00007304	FBgn0263111	cac	voltage-gated calcium channel activity; low voltage-gated calcium channel activity; high voltage-gated calcium channel activity; calcium ion binding	multicellular organismal reproductive process; regulation of developmental growth; regulation of heart contraction; divalent inorganic cation transport; transmembrane transport; regulation of developmental process; regulation of synaptic transmission; calcium ion transport; regulation of system process; regulation of nervous system development; multicellular organism reproduction; positive regula…	1.52743	0.0248614
DS10_00001282	FBgn0041789	Pax	zinc ion binding	dorsal appendage formation; regulation of autophagy; wing disc development; regulation of myoblast fusion; regulation of GTPase activity; leg disc development; cytoskeletal anchoring at plasma membrane	1.52631	0.000549415
DS10_00012215	FBgn0003867	tsl	torso binding	terminal region determination; embryonic pattern specification; anterior/posterior axis specification, embryo; positive regulation of multicellular organism growth; torso signaling pathway	1.52433	0.00999468
DS10_00004787	FBgn0031004	CG7992	unknown	unknown	1.52096	0.00840291
DS10_00009576	FBgn0000246	c(3)G	unknown	reciprocal meiotic recombination	1.52071	0.0151745
DS10_00005992	FBgn0052687	CG32687	unknown	unknown	1.52045	0.000549415
DS10_00001560	FBgn0041092	tai	signal transducer activity; steroid hormone receptor binding; ligand-dependent nuclear receptor transcription coactivator activity; protein dimerization activity; transcription coactivator activity	border follicle cell migration; germ-line stem-cell niche homeostasis; regulation of transcription, DNA-templated; axon extension; signal transduction	1.51954	0.000979666
DS10_00000539	FBgn0031514	CG3332	unknown	unknown	1.51882	0.0300696
DS10_00000240	FBgn0031703	CG12512	long-chain fatty acid-CoA ligase activity	metabolic process	1.51875	0.0026821
DS10_00008613	FBgn0250839	CG2016	unknown	unknown	1.51673	0.00434026
DS10_00000377	FBgn0032025	CG7778	unknown	unknown	1.51609	0.00780593
DS10_00004962	FBgn0030101	CG12118	unknown	cobalamin metabolic process	1.51446	0.000549415
DS10_00006666	FBgn0027356	Amph	phospholipid binding	rhabdomere membrane biogenesis; exocytosis; neurotransmitter secretion; synaptic vesicle endocytosis; rhabdomere development; protein localization; regulation of muscle contraction; endocytosis	1.51126	0.000549415
DS10_00004731	FBgn0030052	CG12065	catalytic activity	lateral inhibition; nucleoside metabolic process	1.51087	0.000549415
DS10_00003687	FBgn0262579	Ect4	unknown	response to axon injury; regulation of neuron death; signal transduction	1.51074	0.00171912
DS10_00011090	FBgn0005536	Mbs	myosin phosphatase activity; myosin binding	dorsal closure; imaginal disc morphogenesis; epidermis development; regulation of compound eye photoreceptor development; germline ring canal formation; imaginal disc-derived wing hair organization; axon extension; oogenesis	1.50888	0.000979666
DS10_00012736	FBgn0039430	CG5455	unknown	unknown	1.50746	0.00297781
DS10_00002739	FBgn0034576	ND-B14.7	unknown	unknown	1.50488	0.00171912
DS10_00008917	FBgn0000568	Eip75B	thyroid hormone receptor activity; heme binding; ligand-activated sequence-specific DNA binding RNA polymerase II transcription factor activity; DNA binding; sequence-specific DNA binding transcription factor activity; sequence-specific DNA binding; steroid hormone receptor activity; zinc ion binding	molting cycle, chitin-based cuticle; ecdysis, chitin-based cuticle; response to ecdysone; regulation of transcription, DNA-templated; antimicrobial humoral response; steroid hormone mediated signaling pathway; oogenesis; regulation of ecdysteroid metabolic process; regulation of gene expression	1.50263	0.033814
DS10_00002869	FBgn0033570	ND-B14	NADH dehydrogenase (ubiquinone) activity; NADH dehydrogenase activity	mitochondrial electron transport, NADH to ubiquinone	1.49927	0.000979666
DS10_00011606	FBgn0037826	CG14689	phosphatase binding	negative regulation of phosphatase activity	1.49647	0.00326972
DS10_00000538	FBgn0031516	CG9663	ATPase activity, coupled to transmembrane movement of substances; ATP binding; transporter activity	unknown	1.49427	0.00458293
DS10_00002535	FBgn0010397	LamC	structural molecule activity	chromatin organization; regulation of actin filament polymerization; chromatin silencing; tendon development; mitotic nuclear envelope reassembly; nuclear pore distribution; muscle tissue morphogenesis	1.49389	0.000549415
DS10_00009502	FBgn0040532	CG8369	unknown	wing disc dorsal/ventral pattern formation	1.49341	0.00755405
DS10_00007542	FBgn0004888	Scsalpha	succinate-CoA ligase (GDP-forming) activity; succinate-CoA ligase (ADP-forming) activity; cofactor binding; ATP citrate synthase activity	neurogenesis; tricarboxylic acid cycle	1.49197	0.000549415
DS10_00006637	FBgn0033774	CG12374	metallocarboxypeptidase activity; zinc ion binding	proteolysis	1.49098	0.00136555
DS10_00008204	FBgn0029824	CG3726	DNA binding	unknown	1.4902	0.0176754
DS10_00009763					1.48983	0.0179957
DS10_00001700	FBgn0028527	CG18507	unknown	unknown	1.48948	0.00507152
DS10_00010969	FBgn0036875	CG9449	acid phosphatase activity	phagocytosis	1.48874	0.0107329
DS10_00005922	FBgn0030697	CG8565	protein serine/threonine kinase activity; protein kinase activity; ATP binding	protein phosphorylation	1.48796	0.000549415
DS10_00013284	FBgn0005612	Sox14	sequence-specific DNA binding; sequence-specific DNA binding transcription factor activity; DNA binding, bending	dendrite morphogenesis; regulation of transcription from RNA polymerase II promoter; regulation of transcription, DNA-templated; neuron remodeling; metamorphosis	1.48775	0.000549415
DS10_00012634	FBgn0043791	CG8147	alkaline phosphatase activity	metabolic process; response to nicotine	1.48623	0.0187818
DS10_00002957	FBgn0034877	levy	enzyme regulator activity; cytochrome-c oxidase activity	determination of adult lifespan; mitochondrial electron transport, cytochrome c to oxygen	1.48569	0.000979666
DS10_00008366	FBgn0042132	CG18809	cytochrome-c oxidase activity	mitochondrial electron transport, cytochrome c to oxygen; determination of adult lifespan	1.48398	0.00556649
DS10_00002847	FBgn0053144	CG33144	zinc ion binding; ubiquitin-protein transferase activity	protein ubiquitination involved in ubiquitin-dependent protein catabolic process	1.48374	0.00434026
DS10_00002242	FBgn0003731	Egfr	gurken-activated receptor activity; ATP binding; protein domain specific binding; protein tyrosine kinase activity; epidermal growth factor-activated receptor activity; protein binding; transmembrane signaling receptor activity	cell fate specification; regulation of apoptotic process; establishment or maintenance of bipolar cell polarity; female germ-line cyst encapsulation; aging; negative regulation of cell communication; oenocyte differentiation; response to organic substance; regulation of cell cycle phase transition; determination of genital disc primordium; mitotic cell cycle process; brain development; macromolec…	1.48343	0.000549415
DS10_00005968	FBgn0029994	CG2254	oxidoreductase activity	metabolic process	1.48213	0.00136555
DS10_00007345	FBgn0259699	CG42353	unknown	unknown	1.48047	0.000549415
DS10_00004333	FBgn0037001	ND-39	NADH dehydrogenase (ubiquinone) activity; NADH dehydrogenase activity; coenzyme binding	mitochondrial electron transport, NADH to ubiquinone	1.47846	0.000979666
DS10_00009308	FBgn0045443	mthl11	G-protein coupled receptor activity	G-protein coupled receptor signaling pathway; response to starvation; determination of adult lifespan	1.47709	0.0112194
DS10_00012067	FBgn0262516	Trpml	intracellular ligand-gated ion channel activity; calcium channel activity; cation channel activity; phosphatidylinositol-3,5-bisphosphate binding	negative regulation of growth of symbiont in host; lateral inhibition; autophagy; autophagic vacuole fusion; cellular calcium ion homeostasis; calcium ion transport; positive regulation of TOR signaling; cation transport	1.47491	0.0342835
DS10_00005023	FBgn0029888	ND-ASHI	NADH dehydrogenase activity; NADH dehydrogenase (ubiquinone) activity	mitochondrial electron transport, NADH to ubiquinone	1.47422	0.000549415
DS10_00003966	FBgn0026160	tna	zinc ion binding	chromatin-mediated maintenance of transcription	1.47294	0.0101788
DS10_00006829	FBgn0040069	vanin-like	pantetheine hydrolase activity	nitrogen compound metabolic process	1.47223	0.00780593
DS10_00007134	FBgn0051997	CG31997	unknown	unknown	1.46979	0.0026821
DS10_00004180	FBgn0002526	LanA	receptor binding	regulation of biological process; cell morphogenesis involved in neuron differentiation; regulation of cell motility; multi-organism process; locomotory behavior; epithelium development; cell adhesion mediated by integrin; regulation of cellular component biogenesis; growth; organic hydroxy compound metabolic process	1.4692	0.00206393
DS10_00010043	FBgn0052260	CG32260	serine-type endopeptidase activity	proteolysis	1.46701	0.038577
DS10_00005821	FBgn0034417	CG15117	beta-glucuronidase activity	multicellular organism reproduction; carbohydrate metabolic process	1.46552	0.00556649
DS10_00003598	FBgn0085434	NaCP60E	voltage-gated sodium channel activity; voltage-gated cation channel activity	olfactory behavior; sodium ion transport; sodium ion transmembrane transport	1.46499	0.00382759
DS10_00011151	FBgn0003076	Pgm	magnesium ion binding; phosphoglycerate mutase activity; phosphoglucomutase activity	trehalose biosynthetic process; glycogen biosynthetic process; galactose catabolic process; lateral inhibition; flight	1.46419	0.000549415
DS10_00002123	FBgn0034758	CG13510	unknown	cold acclimation	1.4636	0.00507152
DS10_00011806	FBgn0000261	Cat	antioxidant activity; catalase activity; heme binding	response to chemical; single-organism process; cellular process; response to oxidative stress; response to stress; single-organism developmental process; response to oxygen-containing compound; response to stimulus; aging; metabolic process	1.46148	0.000549415
DS10_00009429	FBgn0086355	Tpi	triose-phosphate isomerase activity	neurological system process; myoblast fusion; response to mechanical stimulus; glyceraldehyde-3-phosphate metabolic process; determination of adult lifespan; somatic muscle development; glycolytic process	1.46127	0.000549415
DS10_00003979	FBgn0040793	CG7630	unknown	unknown	1.46122	0.000549415
DS10_00005466	FBgn0004364	18w	transmembrane signaling receptor activity	response to stimulus; single-multicellular organism process; anatomical structure morphogenesis; cell motility; tissue morphogenesis; cell adhesion; axis elongation; regulation of biological process; cellular response to stimulus; biological adhesion; epithelial cell migration; response to biotic stimulus	1.45922	0.0220377
DS10_00013208	FBgn0038897	CG5849	aminopeptidase activity; zinc ion binding; metallopeptidase activity	proteolysis	1.45854	0.0237152
DS10_00001108	FBgn0020503	CLIP-190	protein binding; microtubule plus-end binding; microtubule binding; actin binding	cellularization; microtubule-based process	1.45754	0.000549415
DS10_00011510	FBgn0001296	kar	monocarboxylic acid transmembrane transporter activity	transmembrane transport; ommochrome biosynthetic process	1.45544	0.0119468
DS10_00003375	FBgn0033437	CG12926	transporter activity; vitamin E binding	transport	1.45327	0.0383502
DS10_00012155	FBgn0263776	CG43693	unknown	unknown	1.45272	0.000549415
DS10_00000258	FBgn0031684	ND-13A	NADH dehydrogenase (ubiquinone) activity	unknown	1.44985	0.000549415
DS10_00011483	FBgn0038516	P5cr-2	pyrroline-5-carboxylate reductase activity	proline biosynthetic process; oxidation-reduction process	1.44838	0.00507152
DS10_00010415	FBgn0036727	CG7589	extracellular-glycine-gated ion channel activity	ion transport; phagocytosis	1.4452	0.00136555
DS10_00006265	FBgn0027601	pdgy	long-chain fatty acid-CoA ligase activity	fatty acid catabolic process; triglyceride catabolic process; acyl-CoA biosynthetic process; negative regulation of insulin receptor signaling pathway	1.44278	0.000549415
DS10_00008611	FBgn0265082	Cdep	actin binding; Rho guanyl-nucleotide exchange factor activity; DNA binding; cytoskeletal protein binding	Rac protein signal transduction; regulation of Rho protein signal transduction	1.44253	0.000549415
DS10_00000712	FBgn0016926	Pino	unknown	olfactory behavior; regulation of response to DNA damage stimulus	1.43761	0.000549415
DS10_00001230	FBgn0032729	CG10639	oxidoreductase activity	oxidation-reduction process	1.43725	0.00171912
DS10_00011549	FBgn0036191	Sug	unknown	determination of adult lifespan; transmembrane transport	1.43707	0.00556649
DS10_00009759	FBgn0015568	alpha-Est1	carboxylic ester hydrolase activity	unknown	1.437	0.0426625
DS10_00004326	FBgn0037012	Rcd2	unknown	centriole replication	1.43584	0.0407666
DS10_00007094	FBgn0039914	mav	transforming growth factor beta receptor binding; growth factor activity	growth; transforming growth factor beta receptor signaling pathway	1.43581	0.01319
DS10_00013159	FBgn0024187	syd	kinesin binding; MAP-kinase scaffold activity	axon cargo transport; regulation of JNK cascade	1.43488	0.000549415
DS10_00013049					1.43452	0.00797585
DS10_00010056	FBgn0001257	ImpL2	insulin-like growth factor binding	negative regulation of insulin receptor signaling pathway; cell adhesion; positive regulation of insulin receptor signaling pathway; determination of adult lifespan	1.433	0.00206393
DS10_00008197	FBgn0029820	CG16721	unknown	unknown	1.43151	0.000549415
DS10_00006833	FBgn0029838	CG4666	unknown	unknown	1.42891	0.00136555
DS10_00007291	FBgn0030347	CG15739	phosphatase activity	unknown	1.4288	0.036172
DS10_00003232	FBgn0034706	CG11275	unknown	unknown	1.42862	0.00458293
DS10_00006689	FBgn0033246	ACC	acetyl-CoA carboxylase activity; ATP binding; biotin carboxylase activity; metal ion binding	cell morphogenesis; fatty acid biosynthetic process	1.42816	0.00434026
DS10_00004473	FBgn0025712	CG13920	unknown	unknown	1.427	0.0443046
DS10_00000769	FBgn0264494	CG17646	ATP binding; transporter activity; ATPase activity, coupled to transmembrane movement of substances	triglyceride metabolic process	1.42597	0.000549415
DS10_00000176	FBgn0028886	CG15279	neurotransmitter:sodium symporter activity; cation:amino acid symporter activity; neurotransmitter transporter activity	neurotransmitter transport; amino acid transmembrane import	1.42577	0.00382759
DS10_00007735	FBgn0037788	CG3940	carbonate dehydratase activity; zinc ion binding	one-carbon metabolic process	1.42577	0.00237447
DS10_00004591	FBgn0035146	CG13893	transporter activity	transport	1.42515	0.0198571
DS10_00001169	FBgn0000636	Fas3	unknown	cell-cell adhesion; cell adhesion; biological adhesion; appendage development; cell-cell adhesion via plasma-membrane adhesion molecules; calcium-dependent cell-cell adhesion via plasma membrane cell adhesion molecules; developmental process involved in reproduction; positive chemotaxis; tube development; sexual reproduction	1.42499	0.00861433
DS10_00005078	FBgn0030847	CG12991	unknown	unknown	1.42418	0.033814
DS10_00000306	FBgn0031428	CG9886	glycerate kinase activity	protein phosphorylation	1.42027	0.0243169
DS10_00011399	FBgn0038181	CG9297	calcium ion binding	calcium ion transport	1.41868	0.000979666
DS10_00007286	FBgn0020508	Ag5r2	unknown	unknown	1.41854	0.000979666
DS10_00004268	FBgn0037057	CG10512	oxidoreductase activity	oxidation-reduction process	1.41684	0.00326972
DS10_00001495	FBgn0259111	Ndae1	anion:anion antiporter activity; inorganic anion exchanger activity; bicarbonate transmembrane transporter activity; sodium:bicarbonate symporter activity	chloride transport; bicarbonate transport; proton transport; sodium ion transport; anion transport	1.41497	0.00136555
DS10_00007310	FBgn0030749	AnxB11	calcium ion binding; actin binding; calcium-dependent phospholipid binding	cell adhesion; regulation of cell shape	1.41442	0.0082172
DS10_00004798	FBgn0030993	Mec2	protein binding	nephrocyte filtration	1.41434	0.029831
DS10_00005929	FBgn0030662	CG9220	glucuronosyltransferase activity; acetylglucosaminyltransferase activity; acetylgalactosaminyltransferase activity	chondroitin sulfate biosynthetic process	1.41408	0.0399821
DS10_00006262	FBgn0030600	hiw	zinc ion binding; protein binding; ubiquitin-protein transferase activity	cellular metabolic process; transmembrane receptor protein serine/threonine kinase signaling pathway; regulation of response to stimulus; locomotion; cellular component organization or biogenesis; organic substance metabolic process; behavior; catabolic process; synapse organization; regulation of biological quality; multicellular organismal process; primary metabolic process; response to stress;…	1.41311	0.0183046
DS10_00007889	FBgn0035404	ND-30	NADH dehydrogenase (ubiquinone) activity; NADH dehydrogenase activity	oxidation-reduction process	1.41284	0.00136555
DS10_00005791	FBgn0034394	CG15096	high-affinity inorganic phosphate:sodium symporter activity	transmembrane transport	1.41234	0.000549415
DS10_00005611	FBgn0033113	Spn42Dc	serine-type endopeptidase inhibitor activity	negative regulation of proteolysis; negative regulation of endopeptidase activity; regulation of proteolysis	1.40835	0.00136555
DS10_00010784	FBgn0025680	cry	flavin adenine dinucleotide binding; G-protein coupled photoreceptor activity; DNA photolyase activity; FAD binding; protein binding; photoreceptor activity; blue light photoreceptor activity	regulation of circadian rhythm; entrainment of circadian clock; circadian rhythm; negative regulation of nucleobase-containing compound metabolic process; regulation of circadian sleep/wake cycle; localization; response to gravity; locomotory behavior; nucleobase-containing compound metabolic process; response to magnetism	1.40238	0.0066858
DS10_00000108	FBgn0031589	CG3714	nicotinate phosphoribosyltransferase activity; nicotinate-nucleotide diphosphorylase (carboxylating) activity	nicotinate nucleotide salvage; NAD biosynthetic process; response to oxidative stress	1.39975	0.000549415
DS10_00005712	FBgn0050115	GEFmeso	guanyl-nucleotide exchange factor activity; Ral GTPase binding; Rho guanyl-nucleotide exchange factor activity	imaginal disc-derived leg morphogenesis; imaginal disc-derived wing vein specification; regulation of Cdc42 protein signal transduction	1.39957	0.0202856
DS10_00003262	FBgn0034162	CG6426	lysozyme activity	multicellular organism reproduction	1.39878	0.00711742
DS10_00011332	FBgn0039112	SdhD	succinate dehydrogenase (ubiquinone) activity; heme binding; ubiquinone binding; succinate dehydrogenase activity	tricarboxylic acid cycle	1.39812	0.00171912
DS10_00009744	FBgn0038143	CG9813	unknown	unknown	1.39605	0.00877789
DS10_00000439	FBgn0032187	CG4839	protein serine/threonine kinase activity; cGMP-dependent protein kinase activity; ATP binding	protein phosphorylation	1.39552	0.0441345
DS10_00005060	FBgn0036203	Muc68D	extracellular matrix structural constituent; chitin binding; structural constituent of peritrophic membrane	chitin metabolic process	1.39548	0.00354796
DS10_00001662	FBgn0032505	CG16826	unknown	unknown	1.3944	0.0280233
DS10_00006258	FBgn0030605	ND-B18	NADH dehydrogenase activity; NADH dehydrogenase (ubiquinone) activity	mitochondrial electron transport, NADH to ubiquinone	1.39395	0.00136555
DS10_00007799	FBgn0001208	Hn	iron ion binding; tryptophan 5-monooxygenase activity; phenylalanine 4-monooxygenase activity; amino acid binding	long-term memory; eye pigment biosynthetic process; phagocytosis; L-phenylalanine catabolic process; oxidation-reduction process	1.39395	0.000549415
DS10_00013514	FBgn0032615	CG6012	oxidoreductase activity, acting on the CH-OH group of donors, NAD or NADP as acceptor	metabolic process	1.39314	0.0257473
DS10_00011368	FBgn0001114	Glt	calcium ion binding; carboxylic ester hydrolase activity	synaptic target inhibition; motor neuron axon guidance; defense response to other organism	1.39251	0.000549415
DS10_00002309	FBgn0011695	PebIII	unknown	response to virus; post-mating behavior; metamorphosis	1.38826	0.000549415
DS10_00010149	FBgn0016672	Ipp	inositol-1,4-bisphosphate 1-phosphatase activity	inositol phosphate dephosphorylation; synaptic transmission; phosphatidylinositol phosphorylation	1.38732	0.0163466
DS10_00006501	FBgn0085360	CG34331	unknown	unknown	1.38729	0.023876
DS10_00003601	FBgn0023550	CG18031	fatty-acyl-CoA reductase (alcohol-forming) activity	unknown	1.38715	0.0282529
DS10_00003292	FBgn0024315	Picot	phosphate ion transmembrane transporter activity; high-affinity inorganic phosphate:sodium symporter activity	phosphate ion transmembrane transport; phosphate ion transport	1.38492	0.000979666
DS10_00003614	FBgn0035091	CG3829	scavenger receptor activity	cell adhesion; defense response; salivary gland cell autophagic cell death; autophagic cell death	1.38445	0.00237447
DS10_00005734					1.38324	0.00206393
DS10_00005681	FBgn0033188	Drat	oxidoreductase activity; zinc ion binding	response to hypoxia; cellular response to ethanol; oxidation-reduction process	1.37726	0.00297781
DS10_00000917	FBgn0028948	CG15253	zinc ion binding; metalloendopeptidase activity	proteolysis	1.37697	0.00797585
DS10_00008885	FBgn0250876	Sema-5c	unknown	axon guidance; central complex development; embryonic development via the syncytial blastoderm; locomotion involved in locomotory behavior; startle response; brain morphogenesis; olfactory behavior	1.37642	0.013702
DS10_00011658	FBgn0038172	Adgf-D	growth factor activity; adenosine deaminase activity	cell proliferation; hypoxanthine salvage; inosine biosynthetic process; adenosine catabolic process	1.37626	0.0082172
DS10_00006887					1.37459	0.0190494
DS10_00002186	FBgn0034920	CG5597	unknown	unknown	1.37324	0.0169432
DS10_00006148	FBgn0032079	CG31886	unknown	unknown	1.37199	0.000549415
DS10_00003573	FBgn0050104	NT5E-2	nucleotide binding; 5'-nucleotidase activity; metal ion binding	nucleotide catabolic process	1.36904	0.000549415
DS10_00007407	FBgn0039872	salt	sodium:iodide symporter activity	transmembrane transport	1.36815	0.000979666
DS10_00006865	FBgn0085353	CG34324	chitin binding	chitin metabolic process	1.36781	0.000979666
DS10_00005739	FBgn0034328	IM23	unknown	defense response to Gram-positive bacterium; antibacterial humoral response; defense response; Toll signaling pathway	1.36456	0.00622775
DS10_00002081	FBgn0013272	Gp150	unknown	compound eye development; transmembrane receptor protein tyrosine phosphatase signaling pathway; inter-male aggressive behavior	1.36215	0.00136555
DS10_00007845	FBgn0004167	kst	actin binding; phospholipid binding; microtubule binding; cytoskeletal protein binding; protein binding	mitotic cytokinesis; regulation of multivesicular body size involved in endosome transport; endosome transport via multivesicular body sorting pathway; wound healing; zonula adherens assembly; endocytosis; plasma membrane organization; ovarian follicle cell development	1.3616	0.00136555
DS10_00007785	FBgn0035802	CG33275	Rho guanyl-nucleotide exchange factor activity; guanyl-nucleotide exchange factor activity	imaginal disc-derived leg morphogenesis; positive regulation of Rho protein signal transduction	1.36154	0.00297781
DS10_00013361	FBgn0023000	mth	protein binding; peptide binding; G-protein coupled peptide receptor activity; G-protein coupled receptor activity	aging; G-protein coupled receptor signaling pathway; determination of adult lifespan; response to starvation; response to paraquat; response to heat; synaptic vesicle exocytosis; response to reactive oxygen species; response to oxidative stress	1.36121	0.0172116
DS10_00003613	FBgn0035090	CG2736	scavenger receptor activity	cell adhesion; defense response	1.36027	0.000979666
DS10_00008650	FBgn0026314	Ugt35b	glucuronosyltransferase activity; UDP-glycosyltransferase activity	metabolic process; sensory perception of smell	1.35805	0.000549415
DS10_00000927	FBgn0001989	ND-B17	NADH dehydrogenase activity	mitochondrial electron transport, NADH to ubiquinone	1.35511	0.00206393
DS10_00000279					1.35447	0.00136555
DS10_00002945	FBgn0034884	CG17662	channel activity; water channel activity	transmembrane transport	1.352	0.00136555
DS10_00000987	FBgn0032836	CG10680	unknown	unknown	1.35026	0.000979666
DS10_00001295	FBgn0043362	bchs	metal ion binding	neuron development; chaeta development; regulation of protein ubiquitination; compound eye development; lysosomal transport; regulation of synapse organization	1.34997	0.00877789
DS10_00005914	FBgn0026666	l(1)G0136	structural molecule activity; iron-sulfur cluster binding	iron-sulfur cluster assembly	1.34975	0.006451
DS10_00008303	FBgn0042094	Adk3	nucleoside triphosphate adenylate kinase activity; ATP binding; adenylate kinase activity	ADP biosynthetic process	1.34896	0.0215999
DS10_00009890	FBgn0036857	CG9629	aldehyde dehydrogenase (NAD) activity	oxidation-reduction process	1.34871	0.00484945
DS10_00004291	FBgn0011591	fng	O-fucosylpeptide 3-beta-N-acetylglucosaminyltransferase activity; acetylglucosaminyltransferase activity; UDP-glycosyltransferase activity	negative regulation of signaling; monosaccharide metabolic process; wing disc pattern formation; positive regulation of cellular process; compound eye morphogenesis; macromolecule biosynthetic process; signaling; cellular developmental process; wing disc morphogenesis; negative regulation of response to stimulus; protein glycosylation; germarium-derived egg chamber formation	1.34797	0.0160191
DS10_00012696	FBgn0037734	trbd	zinc ion binding; ubiquitin-specific protease activity	positive regulation of Wnt signaling pathway; protein deubiquitination; protein K63-linked deubiquitination	1.34699	0.00171912
DS10_00010059	FBgn0035517	CG1265	unknown	unknown	1.34505	0.00458293
DS10_00009942	FBgn0265042	Irk1	inward rectifier potassium channel activity; ATP-activated inward rectifier potassium channel activity	wing disc development; regulation of membrane potential; potassium ion transport; locomotor rhythm	1.34322	0.0026821
DS10_00007395	FBgn0039863	CG1815	zinc ion binding; protein kinase C binding	unknown	1.342	0.000979666
DS10_00003142	FBgn0265178	CG44243	lipoyltransferase activity	protein lipoylation	1.34124	0.00136555
DS10_00008694	FBgn0035583	CG13704	unknown	unknown	1.33873	0.0443046
DS10_00009570	FBgn0038353	CG5399	unknown	unknown	1.33868	0.000549415
DS10_00010770	FBgn0037146	CG7470	glutamate-5-semialdehyde dehydrogenase activity; glutamate 5-kinase activity; delta1-pyrroline-5-carboxylate synthetase activity	proline biosynthetic process; epithelium development; oxidation-reduction process; germarium-derived egg chamber formation	1.33815	0.00136555
DS10_00002346	FBgn0043535	Obp57a	odorant binding	sensory perception of chemical stimulus	1.33663	0.0133753
DS10_00009450	FBgn0039761	CG18404	unknown	neurogenesis	1.33597	0.00136555
DS10_00007960	FBgn0038451	CG14893	fatty-acyl-CoA reductase (alcohol-forming) activity	unknown	1.33495	0.0253214
DS10_00004143	FBgn0036254	CG5645	unknown	unknown	1.33414	0.000549415
DS10_00011944	FBgn0039114	Lsd-1	unknown	regulation of lipid storage; protein localization to lipid particle; positive regulation of triglyceride catabolic process; lipid particle organization; neurogenesis; lipid storage; triglyceride mobilization	1.33339	0.000549415
DS10_00006718	FBgn0263593	Lpin	phosphatidate phosphatase activity; transcription coactivator activity	triglyceride biosynthetic process; imaginal disc-derived wing vein specification; regulation of transcription from RNA polymerase II promoter; regulation of cellular ketone metabolic process; negative regulation of BMP signaling pathway; response to starvation; regulation of fatty acid metabolic process; lipid homeostasis	1.33024	0.00136555
DS10_00011461	FBgn0014380	RhoL	calcium ion binding; GTP binding; GTPase activity	ovarian follicle cell development; positive regulation of cell-cell adhesion; melanotic encapsulation of foreign target; hemocyte migration; cell adhesion; mesoderm development; border follicle cell migration; small GTPase mediated signal transduction; regulation of cell shape; cellular response to DNA damage stimulus	1.3302	0.0487463
DS10_00006143	FBgn0032074	Tsp29Fa	unknown	unknown	1.32974	0.00206393
DS10_00011052	FBgn0038745	CG4538	ATP binding; serine-type endopeptidase activity; unfolded protein binding	proteolysis; protein folding	1.32943	0.0161908
DS10_00010917	FBgn0037098	Wnk	ATP binding; protein kinase activity; protein serine/threonine kinase activity	wing disc development; positive regulation of potassium ion import; protein autophosphorylation; axon guidance; positive regulation of canonical Wnt signaling pathway; positive regulation of Wnt signaling pathway; protein phosphorylation	1.3269	0.0300696
DS10_00002888	FBgn0033221	CG12825	unknown	unknown	1.32627	0.0156728
DS10_00005009	FBgn0265413	CG44325	unknown	unknown	1.32425	0.00533807
DS10_00005621	FBgn0029507	Tsp42Ed	unknown	unknown	1.32372	0.00171912
DS10_00000509	FBgn0000406	Cyt-b5-r	oxidoreductase activity; heme binding; electron carrier activity	lipid metabolic process	1.32152	0.000549415
DS10_00000868	FBgn0028526	CG15293	unknown	unknown	1.3215	0.000979666
DS10_00004738	FBgn0264975	Nrg	calcium ion binding	pigment metabolic process; cardiovascular system development; post-embryonic organ development; regulation of tube size, open tracheal system; cell communication; central complex development; regulation of cellular process; cell-cell junction assembly; anatomical structure maturation; post-embryonic morphogenesis	1.321	0.000979666
DS10_00003829	FBgn0035978	UGP	UTP:glucose-1-phosphate uridylyltransferase activity	UDP-glucose metabolic process	1.32012	0.00206393
DS10_00000149	FBgn0031563	CG10031	serine-type endopeptidase inhibitor activity	unknown	1.3179	0.0107329
DS10_00005717	FBgn0262476	CG43066	neurotransmitter transporter activity; neurotransmitter:sodium symporter activity; transporter activity	neurotransmitter transport	1.31715	0.00434026
DS10_00010737					1.31575	0.00237447
DS10_00005493	FBgn0001187	Hex-C	fructokinase activity; ATP binding; glucokinase activity; mannokinase activity; hexokinase activity	glycolytic process; cellular glucose homeostasis; lateral inhibition	1.3108	0.00533807
DS10_00004631	FBgn0085483	CG34454	serine-type endopeptidase inhibitor activity	regulation of proteolysis	1.30947	0.0331825
DS10_00005637	FBgn0002930	nec	serine-type endopeptidase inhibitor activity	regulation of proteolysis; negative regulation of Toll signaling pathway; immune response; defense response; Toll signaling pathway; antifungal humoral response; negative regulation of endopeptidase activity	1.30543	0.000549415
DS10_00002391	FBgn0014184	Oda	ornithine decarboxylase inhibitor activity	cell differentiation	1.30475	0.0103603
DS10_00010310	FBgn0053937	CG45050	zinc ion binding; DNA binding	unknown	1.30448	0.000549415
DS10_00001159	FBgn0039315	CG13658	transferase activity, transferring phosphorus-containing groups	unknown	1.30046	0.022924
DS10_00002512	FBgn0033926	Arc1	nucleic acid binding; zinc ion binding	muscle system process; behavioral response to starvation	1.29998	0.0026821
DS10_00007967	FBgn0051217	modSP	serine-type endopeptidase activity	innate immune response; proteolysis	1.29843	0.0073531
DS10_00002337	FBgn0034501	CG13868	unknown	unknown	1.29815	0.000979666
DS10_00005751	FBgn0034317	CG14499	carbohydrate binding	unknown	1.29785	0.0404338
DS10_00008318	FBgn0039348	Npl4	structural constituent of nuclear pore; zinc ion binding	cellular response to virus; ubiquitin-dependent protein catabolic process; neurogenesis	1.29521	0.000979666
DS10_00008630	FBgn0037890	CG17734	unknown	behavioral response to ethanol	1.29367	0.029984
DS10_00001412	FBgn0031836	CG11050	unknown	unknown	1.29246	0.000979666
DS10_00000522	FBgn0032618	CG31743	sulfotransferase activity	carbohydrate biosynthetic process	1.29152	0.00877789
DS10_00008208	FBgn0029831	CG5966	lipase activity; carboxylic ester hydrolase activity	imaginal disc-derived wing morphogenesis; lipid catabolic process	1.28896	0.00458293
DS10_00000550	FBgn0031505	ND-B14.5B	NADH dehydrogenase activity; NADH dehydrogenase (ubiquinone) activity	mitochondrial electron transport, NADH to ubiquinone	1.28852	0.00206393
DS10_00000352	FBgn0001137	grk	gurken receptor binding; epidermal growth factor receptor binding	cellular localization; establishment of organelle localization; eggshell chorion assembly; cell fate commitment; cytoskeleton organization; maternal determination of anterior/posterior axis, embryo; response to stimulus; gurken signaling pathway; cell fate determination; establishment of localization in cell	1.28717	0.00600319
DS10_00013244	FBgn0038194	Cyp6d5	oxidoreductase activity, acting on paired donors, with incorporation or reduction of molecular oxygen; electron carrier activity; heme binding; iron ion binding	oxidation-reduction process	1.28533	0.00999468
DS10_00003261	FBgn0025827	CG6421	lysozyme activity	unknown	1.28532	0.00797585
DS10_00002562	FBgn0033961	ND-B15	NADH dehydrogenase (ubiquinone) activity; NADH dehydrogenase activity	mitochondrial electron transport, NADH to ubiquinone	1.28317	0.000979666
DS10_00009853	FBgn0265274	Inx3	gap junction channel activity	dorsal closure; intercellular transport	1.28252	0.0115809
DS10_00005483	FBgn0001123	Galphas	GTPase activity; G-protein coupled receptor binding; signal transducer activity; G-protein beta/gamma-subunit complex binding; GTP binding	response to carbohydrate; positive regulation of metabolic process; response to endogenous stimulus; cell-cell signaling; cellular component organization; positive regulation of response to stimulus; response to abiotic stimulus; sensory perception of chemical stimulus; visual behavior; regulation of catalytic activity; organ morphogenesis; sensory organ development; sensory perception; positive …	1.28251	0.00458293
DS10_00004550	FBgn0035186	CG13912	unknown	unknown	1.28188	0.0271846
DS10_00005600	FBgn0085421	Epac	Rap guanyl-nucleotide exchange factor activity; cyclic nucleotide-dependent guanyl-nucleotide exchange factor activity; cAMP-dependent protein kinase regulator activity	regulation of protein phosphorylation; regulation of Rap protein signal transduction	1.28177	0.0445074
DS10_00008479	FBgn0039689	CIA30	unfolded protein binding	response to starvation; response to hypoxia; response to hyperoxia; mitochondrion organization; mitochondrial electron transport, NADH to ubiquinone; mitochondrial respiratory chain complex I assembly; oxidative phosphorylation; response to heat	1.28153	0.000549415
DS10_00004998	FBgn0030066	CG1885	uroporphyrinogen-III synthase activity	tetrapyrrole biosynthetic process	1.27652	0.00711742
DS10_00001712	FBgn0027844	CAH1	carbonate dehydratase activity; zinc ion binding	one-carbon metabolic process	1.2723	0.00206393
DS10_00006650	FBgn0261625	CG42708	glutaminase activity	glutamine metabolic process; imaginal disc-derived wing morphogenesis	1.27173	0.00136555
DS10_00009030	FBgn0002921	Atpalpha	metal ion binding; cation transmembrane transporter activity; sodium:potassium-exchanging ATPase activity; ATP binding	behavior; response to abiotic stimulus; biological regulation; homeostatic process; trachea morphogenesis; regulation of anatomical structure morphogenesis; response to mechanical stimulus; nervous system development; cell-cell signaling; cell-cell junction assembly; multicellular organismal aging	1.27068	0.00899296
DS10_00001446	FBgn0031865	Nha1	sodium:proton antiporter activity	renal sodium ion transport; transmembrane transport	1.26807	0.00507152
DS10_00001418	FBgn0051633	CG31633	ubiquitin-protein transferase activity	SCF-dependent proteasomal ubiquitin-dependent protein catabolic process	1.26609	0.0147215
DS10_00001819	FBgn0032259	CG6144	oxidoreductase activity, acting on paired donors, with incorporation or reduction of molecular oxygen, 2-oxoglutarate as one donor, and incorporation of one atom each of oxygen into both donors	oxidation-reduction process	1.2655	0.00755405
DS10_00006144	FBgn0032075	Tsp29Fb	unknown	unknown	1.26493	0.00297781
DS10_00008589	FBgn0260745	mfas	cell adhesion molecule binding	multicellular organism reproduction; negative regulation of hemocyte proliferation; axonogenesis	1.2627	0.000979666
DS10_00006518	FBgn0050431	CG30431	nucleic acid binding; zinc ion binding; DNA binding	unknown	1.26203	0.0443046
DS10_00004771	FBgn0027621	Pfrx	6-phosphofructo-2-kinase activity; ATP binding; fructose-2,6-bisphosphate 2-phosphatase activity	imaginal disc-derived wing morphogenesis; fructose metabolic process; fructose 2,6-bisphosphate metabolic process	1.26136	0.00237447
DS10_00002649	FBgn0003396	shn	zinc ion binding; nucleic acid binding; RNA polymerase II distal enhancer sequence-specific DNA binding transcription factor activity; sequence-specific DNA binding transcription factor activity; RNA polymerase II activating transcription factor binding; RNA polymerase II transcription coactivator activity	pattern specification process; ectoderm development; renal system development; anterior/posterior pattern specification; single organism signaling; cellular developmental process; cell proliferation; midgut development; regulation of cell proliferation; cellular response to chemical stimulus; positive regulation of gene expression	1.26015	0.00409666
DS10_00000117	FBgn0264296	CG43774	unknown	unknown	1.26004	0.0407666
DS10_00013450	FBgn0037515	Sp7	serine-type endopeptidase activity; serine-type peptidase activity; serine-type carboxypeptidase activity	defense response; proteolysis; positive regulation of melanization defense response; melanization defense response	1.25716	0.0221944
DS10_00004713	FBgn0040364	CG11378	unknown	unknown	1.25588	0.0101788
DS10_00002072	FBgn0034712	CG3264	alkaline phosphatase activity	metabolic process	1.2547	0.00326972
DS10_00003236	FBgn0000008	a	unknown	compound eye development	1.2527	0.00409666
DS10_00008540	FBgn0051323	CG31323	unknown	unknown	1.25219	0.0210306
DS10_00011902	FBgn0038682	CG5835	unknown	unknown	1.25075	0.0112194
DS10_00003455	FBgn0034645	ND-B12	NADH dehydrogenase activity	mitochondrial electron transport, NADH to ubiquinone; RNA import into nucleus	1.25053	0.00533807
DS10_00006644	FBgn0261545	CG42663	unknown	determination of adult lifespan	1.25034	0.0496851
DS10_00001940	FBgn0028490	CG31705	unknown	unknown	1.24849	0.000549415
DS10_00006594	FBgn0033820	CG4716	methylenetetrahydrofolate dehydrogenase [NAD(P)+] activity	unknown	1.24829	0.0103603
DS10_00009468	FBgn0243512	puc	protein tyrosine phosphatase activity; MAP kinase tyrosine/serine/threonine phosphatase activity; phosphoprotein phosphatase activity; protein tyrosine/serine/threonine phosphatase activity; JUN kinase phosphatase activity	pattern specification process; single-organism organelle organization; positive regulation of immune system process; regulation of protein metabolic process; epidermis development; macromolecule modification; specification of symmetry; regulation of developmental process; wound healing; aging; establishment of localization in cell; regulation of cell cycle; stress-activated protein kinase signali…	1.24645	0.00861433
DS10_00012190	FBgn0000261	Cat	antioxidant activity; catalase activity; heme binding	response to chemical; single-organism process; cellular process; response to oxidative stress; response to stress; single-organism developmental process; response to oxygen-containing compound; response to stimulus; aging; metabolic process	1.24523	0.00237447
DS10_00003278	FBgn0010213	Sod2	superoxide dismutase activity; metal ion binding; antioxidant activity	determination of adult lifespan; reactive oxygen species metabolic process; regulation of hemocyte proliferation; regulation of mitochondrion degradation; removal of superoxide radicals; paracrine signaling; heart morphogenesis; regulation of metabolic process; oxidation-reduction process; superoxide metabolic process	1.24391	0.00136555
DS10_00009567	FBgn0038348	AOX2	oxidoreductase activity, acting on CH-OH group of donors; flavin adenine dinucleotide binding; iron ion binding; aldehyde oxidase activity; electron carrier activity; 2 iron, 2 sulfur cluster binding	cellular aldehyde metabolic process; oxidation-reduction process	1.24152	0.000979666
DS10_00003520	FBgn0050281	CG30281	unknown	unknown	1.24141	0.0478735
DS10_00008165	FBgn0085241	CG34212	unknown	unknown	1.23806	0.017078
DS10_00002007	FBgn0032422	atilla	unknown	unknown	1.23762	0.0026821
DS10_00009498	FBgn0262614	pyd	WW domain binding; ubiquitin protein ligase binding; guanylate kinase activity; cell adhesion molecule binding	cellular component organization or biogenesis; macromolecule localization; localization; eye development; biological adhesion; cell junction organization; generation of neurons; regulation of cellular metabolic process; regulation of multicellular organismal process; lateral inhibition	1.23662	0.00326972
DS10_00002078	FBgn0034717	CG5819	unknown	unknown	1.23502	0.0114099
DS10_00005578	FBgn0033079	Fmo-2	monooxygenase activity; flavin adenine dinucleotide binding; NADP binding; N,N-dimethylaniline monooxygenase activity	oxidation-reduction process	1.23498	0.00354796
DS10_00001180	FBgn0032681	CG10283	unknown	unknown	1.23207	0.0154911
DS10_00007512	FBgn0016975	stnB	protein binding	synaptic vesicle coating; regulation of synaptic vesicle endocytosis; intracellular protein transport; synaptic transmission; synaptic vesicle endocytosis; neurotransmitter secretion; vesicle coating; synaptic vesicle transport	1.2307	0.0026821
DS10_00003750	FBgn0260442	rhea	actin binding; integrin binding; actin filament binding; insulin receptor binding; protein binding; structural constituent of cytoskeleton	biological adhesion; cell adhesion; muscle structure development; regulation of metabolic process; organelle assembly; columnar/cuboidal epithelial cell development; regulation of developmental process; vesicle-mediated transport; trachea morphogenesis; multicellular organismal homeostasis; appendage development	1.23032	0.00409666
DS10_00013066	FBgn0036318	Wbp2	unknown	hippo signaling; positive regulation of imaginal disc growth; positive regulation of transcription, DNA-templated	1.22917	0.00458293
DS10_00002933	FBgn0261564	Reep1	unknown	response to endoplasmic reticulum stress	1.22733	0.00136555
DS10_00001874					1.22152	0.026005
DS10_00004603	FBgn0035137	CG1233	metal ion binding; nucleic acid binding	unknown	1.22033	0.00237447
DS10_00013247	FBgn0026179	siz	guanyl-nucleotide exchange factor activity; ARF guanyl-nucleotide exchange factor activity; cadherin binding	inter-male aggressive behavior; regulation of ARF protein signal transduction; imaginal disc-derived wing morphogenesis; actin cytoskeleton organization; myoblast fusion; central nervous system development	1.21973	0.0198571
DS10_00004630	FBgn0053229	CG33229	unknown	unknown	1.21835	0.00556649
DS10_00006427	FBgn0259171	Pde9	3',5'-cyclic-GMP phosphodiesterase activity; 3',5'-cyclic-nucleotide phosphodiesterase activity	signal transduction; cyclic nucleotide metabolic process; neurogenesis	1.21699	0.0480928
DS10_00012104	FBgn0015577	alpha-Est9	carboxylic ester hydrolase activity; cholinesterase activity	unknown	1.21566	0.00297781
DS10_00011364	FBgn0004914	Hnf4	steroid hormone receptor activity; sequence-specific DNA binding transcription factor activity; ligand-activated sequence-specific DNA binding RNA polymerase II transcription factor activity; zinc ion binding; sequence-specific DNA binding	endoderm development; lipid biosynthetic process; steroid hormone mediated signaling pathway; mesoderm development; regulation of transcription, DNA-templated; lipid catabolic process; lipid oxidation	1.21505	0.00171912
DS10_00010988	FBgn0036896	wnd	protein serine/threonine kinase activity; protein kinase activity; MAP kinase kinase kinase activity; ATP binding	collateral sprouting of injured axon; regulation of terminal button organization; protein phosphorylation; activation of MAPKK activity; Golgi organization; spermatogenesis; protein autophosphorylation	1.21476	0.0160191
DS10_00005047	FBgn0029868	ND-B16.6	NADH dehydrogenase activity	mitochondrial electron transport, NADH to ubiquinone	1.21128	0.00458293
DS10_00012165	FBgn0027785	NP15.6	unknown	respiratory electron transport chain	1.20971	0.00600319
DS10_00000360	FBgn0040959	Peritrophin-15a	chitin binding	chitin metabolic process	1.20914	0.00579562
DS10_00009624	FBgn0038224	ATPsynE	hydrogen-exporting ATPase activity, phosphorylative mechanism	ATP synthesis coupled proton transport; proton transport	1.20872	0.00409666
DS10_00006373	FBgn0030808	RhoGAP15B	GTPase activator activity	regulation of GTPase activity; positive regulation of GTPase activity; imaginal disc-derived leg morphogenesis	1.20818	0.00382759
DS10_00001964					1.20145	0.0209041
DS10_00002912	FBgn0011656	Mef2	DNA binding; sequence-specific DNA binding transcription factor activity; protein dimerization activity; RNA polymerase II core promoter proximal region sequence-specific DNA binding transcription factor activity involved in positive regulation of transcription	macromolecule localization; nucleobase-containing compound metabolic process; columnar/cuboidal epithelial cell differentiation; lipid storage; mesoderm development; carbohydrate localization; regulation of striated muscle tissue development; digestive system development; humoral immune response; positive regulation of transcription, DNA-templated; cellular macromolecule biosynthetic process; myo…	1.20073	0.0097811
DS10_00007458	FBgn0000477	DNaseII	deoxyribonuclease II activity	nurse cell apoptotic process; DNA metabolic process; DNA catabolic process	1.19929	0.00840291
DS10_00008095	FBgn0036945	Ssk	unknown	intestinal epithelial cell development; anterior midgut development; septate junction assembly; establishment of endothelial barrier	1.19361	0.0271185
DS10_00010857	FBgn0036663	CG9674	FMN binding; iron ion binding; glutamate synthase (NADPH) activity; glutamate synthase (NADH) activity; iron-sulfur cluster binding; flavin adenine dinucleotide binding	oxidation-reduction process; glutamate biosynthetic process	1.19292	0.00297781
DS10_00004588	FBgn0035147	Gale	coenzyme binding; UDP-N-acetylglucosamine 4-epimerase activity; UDP-glucose 4-epimerase activity	galactose metabolic process; larval lymph gland hemopoiesis	1.18793	0.00382759
DS10_00000496	FBgn0027779	VhaSFD	proton-transporting ATPase activity, rotational mechanism	ATP hydrolysis coupled proton transport; determination of adult lifespan; dsRNA transport	1.18702	0.00354796
DS10_00010219					1.18578	0.00434026
DS10_00011027	FBgn0027578	CG14526	metalloendopeptidase activity	proteolysis	1.18175	0.0271846
DS10_00004050	FBgn0036422	CG3868	unknown	unknown	1.18112	0.0307378
DS10_00002606	FBgn0033717	CG8839	fatty acid amide hydrolase activity; carbon-nitrogen ligase activity, with glutamine as amido-N-donor	unknown	1.1809	0.00297781
DS10_00000984	FBgn0034429	CG18607	N-acetyltransferase activity	unknown	1.17945	0.0175295
DS10_00007661	FBgn0037186	CG11241	pyridoxal phosphate binding; alanine-glyoxylate transaminase activity	unknown	1.17858	0.0169432
DS10_00009844	FBgn0043841	vir-1	unknown	defense response to virus	1.17815	0.00711742
DS10_00002355	FBgn0034517	Cpr57A	structural constituent of chitin-based larval cuticle; structural constituent of chitin-based cuticle	chitin-based cuticle development	1.1775	0.0443046
DS10_00001550	FBgn0032088	CG13102	unknown	unknown	1.17639	0.0337197
DS10_00002276	FBgn0019643	Dat	aralkylamine N-acetyltransferase activity; N-acetyltransferase activity; arylamine N-acetyltransferase activity	dopamine catabolic process; sleep; developmental pigmentation; catecholamine metabolic process; serotonin catabolic process; octopamine catabolic process; regulation of circadian sleep/wake cycle, sleep	1.17496	0.0165239
DS10_00008311	FBgn0037845	CG14694	reduced folate carrier activity	transport	1.1734	0.00507152
DS10_00009995	FBgn0038299	Spn88Eb	serine-type endopeptidase inhibitor activity	negative regulation of proteolysis; chaeta development; negative regulation of endopeptidase activity; regulation of proteolysis	1.17057	0.0267174
DS10_00006423	FBgn0052649	CG32649	protein kinase activity	mitochondrial electron transport, ubiquinol to cytochrome c	1.17051	0.0066858
DS10_00008994	FBgn0010383	Cyp18a1	oxidoreductase activity, acting on paired donors, with incorporation or reduction of molecular oxygen; steroid hydroxylase activity; heme binding; electron carrier activity; iron ion binding	imaginal disc-derived leg morphogenesis; pupation; oxidation-reduction process; chorion-containing eggshell formation; ecdysteroid catabolic process; steroid biosynthetic process; prepupal development; metamorphosis	1.16699	0.0202856
DS10_00010108	FBgn0038659	EndoA	phospholipid binding; lysophosphatidic acid acyltransferase activity	membrane tubulation; neurotransmitter secretion; synaptic vesicle endocytosis; regulation of synapse structure or activity	1.1655	0.0340255
DS10_00004521	FBgn0010246	Myo61F	actin binding; ATP binding; motor activity; ATPase activity, coupled	mesoderm development; defense response to bacterium; microvillus organization; imaginal disc-derived male genitalia morphogenesis; determination of left/right symmetry	1.1652	0.00136555
DS10_00005851	FBgn0033352	PAN2	poly(A)-specific ribonuclease activity; protein binding; nucleic acid binding	nuclear-transcribed mRNA poly(A) tail shortening	1.16367	0.0156728
DS10_00001953	FBgn0032373	Vha100-5	proton-transporting ATPase activity, rotational mechanism	ATP hydrolysis coupled proton transport	1.16339	0.013702
DS10_00002964	FBgn0034871	CG3906	unknown	unknown	1.1613	0.00556649
DS10_00003137	FBgn0034095	CG15701	unknown	unknown	1.1591	0.0452898
DS10_00010091	FBgn0250814	UQCR-C2	ubiquinol-cytochrome-c reductase activity; metal ion binding	mitochondrial electron transport, ubiquinol to cytochrome c	1.15882	0.0140494
DS10_00006769	FBgn0033775	Cyp9h1	iron ion binding; electron carrier activity; heme binding; oxidoreductase activity, acting on paired donors, with incorporation or reduction of molecular oxygen	oxidation-reduction process	1.15447	0.013702
DS10_00004418	FBgn0035308	CG15822	unknown	unknown	1.15366	0.0458036
DS10_00003011	FBgn0019886	Letm1	calcium:sodium antiporter activity; calcium ion binding; potassium:proton antiporter activity	cellular response to hypoxia; neurotransmitter secretion; mitochondrial calcium ion transport; mitochondrion morphogenesis	1.15177	0.00237447
DS10_00010207	FBgn0037583	CG9684	zinc ion binding	mRNA splicing, via spliceosome	1.15164	0.0190494
DS10_00004542	FBgn0004429	LysP	lysozyme activity	antimicrobial humoral response	1.15091	0.00840291
DS10_00002643	FBgn0053503	Cyp12d1-d	oxidoreductase activity, acting on paired donors, with incorporation or reduction of molecular oxygen; 1-alpha,25-dihydroxyvitamin D3 24-hydroxylase activity; iron ion binding; electron carrier activity; heme binding	response to insecticide; oxidation-reduction process; response to DDT	1.14875	0.00622775
DS10_00001728	FBgn0019890	Smg5	unknown	nuclear-transcribed mRNA catabolic process, nonsense-mediated decay	1.14854	0.00409666
DS10_00004311	FBgn0027364	Six4	sequence-specific DNA binding	gonad development; neuron projection morphogenesis; mesoderm development; regulation of transcription, DNA-templated; myoblast fusion; fat body development	1.14836	0.0474033
DS10_00011673	FBgn0038105	yellow-f2	dopachrome isomerase activity	indole-containing compound biosynthetic process; cuticle pigmentation; melanin biosynthetic process; developmental pigmentation; melanin biosynthetic process from tyrosine	1.1472	0.0112194
DS10_00005487	FBgn0261794	kcc	amino acid transmembrane transporter activity; potassium:chloride symporter activity	transport; mechanosensory behavior; response to mechanical stimulus; amino acid transmembrane transport	1.14582	0.00382759
DS10_00001538	FBgn0031948	CG7149	diacylglycerol cholinephosphotransferase activity	phospholipid biosynthetic process; phagocytosis	1.14559	0.0354313
DS10_00005428	FBgn0003053	peb	nucleic acid binding; metal ion binding; sequence-specific DNA binding transcription factor activity	establishment of tissue polarity; sensory organ morphogenesis; wing disc dorsal/ventral pattern formation; regulation of phosphorylation; torso signaling pathway; regulation of MAPK cascade; segmentation; amnioserosa maintenance; cell morphogenesis involved in differentiation; ectoderm development; cell communication; negative regulation of intracellular signal transduction; neuron differentiatio…	1.14304	0.034388
DS10_00003206	FBgn0264273	Sema-2b	unknown	axon guidance; regulation of response to DNA damage stimulus; dendrite guidance; olfactory bulb axon guidance; synaptic target attraction	1.14051	0.0340255
DS10_00003925	FBgn0036066	CG14160	transmembrane transporter activity	transmembrane transport	1.13884	0.0271846
DS10_00007180	FBgn0262057	Spn77Ba	serine-type endopeptidase inhibitor activity	negative regulation of proteolysis; negative regulation of melanization defense response	1.13765	0.0330621
DS10_00000250	FBgn0031693	Cyp4ac1	electron carrier activity; heme binding; iron ion binding; oxidoreductase activity, acting on paired donors, with incorporation or reduction of molecular oxygen	hormone metabolic process; insecticide catabolic process; oxidation-reduction process	1.13736	0.0176754
DS10_00007256	FBgn0035781	CG8560	zinc ion binding; metallocarboxypeptidase activity	proteolysis	1.13466	0.0190494
DS10_00008671	FBgn0263830	CG40486	oxidoreductase activity; oxidoreductase activity, acting on the CH-OH group of donors, NAD or NADP as acceptor	metabolic process	1.13337	0.0199894
DS10_00002065	FBgn0034436	CG11961	unknown	unknown	1.1311	0.0161908
DS10_00000585	FBgn0051694	CG31694	unknown	positive regulation of JAK-STAT cascade	1.13074	0.00297781
DS10_00007249	FBgn0035772	Sh3beta	unknown	unknown	1.12947	0.0107329
DS10_00003316	FBgn0033382	Hydr1	lipase activity	lipid metabolic process	1.12864	0.00507152
DS10_00003996	FBgn0036702	CG6512	ATP binding; zinc ion binding; metalloendopeptidase activity; ATPase activity	proteolysis; lateral inhibition	1.12554	0.00297781
DS10_00006787	FBgn0033321	CG8738	unknown	unknown	1.12317	0.022488
DS10_00008237	FBgn0024251	bbx	DNA binding; sequence-specific DNA binding transcription factor activity	regulation of transcription, DNA-templated	1.12229	0.00458293
DS10_00002808	FBgn0261698	CG42732	calcium-activated potassium channel activity; potassium channel activity	neurogenesis; potassium ion transport; neuron projection morphogenesis	1.12156	0.0390668
DS10_00006911	FBgn0030272	CG15201	unknown	unknown	1.11949	0.0123306
DS10_00000280					1.11937	0.006451
DS10_00001537	FBgn0031947	CG7154	DNA binding	neuron projection morphogenesis	1.11908	0.00458293
DS10_00004927	FBgn0001186	Hex-A	ATP binding; glucokinase activity; mannokinase activity; hexokinase activity; fructokinase activity	cellular glucose homeostasis; flight; glycolytic process	1.11824	0.00556649
DS10_00004628	FBgn0063923	Kaz1-ORFB	serine-type endopeptidase inhibitor activity	regulation of proteolysis	1.11783	0.0296017
DS10_00000734	FBgn0031327	CG5397	carboxylic ester hydrolase activity; sterol O-acyltransferase activity	unknown	1.11669	0.0115809
DS10_00011567	FBgn0004369	Ptp99A	protein tyrosine phosphatase activity; transmembrane receptor protein tyrosine phosphatase activity	defasciculation of motor neuron axon; protein dephosphorylation; axonal defasciculation; motor neuron axon guidance	1.11535	0.0168148
DS10_00005026	FBgn0062413	Ctr1A	copper uptake transmembrane transporter activity; copper ion transmembrane transporter activity	cellular copper ion homeostasis; copper ion transmembrane transport; plasma membrane copper ion transport; copper ion transport; regulation of heart rate	1.11405	0.0108841
DS10_00000555	FBgn0027571	FASN1	transferase activity, transferring acyl groups other than amino-acyl groups; transferase activity; catalytic activity; fatty acid synthase activity; hydrolase activity; oxidoreductase activity; hydrolase activity, acting on ester bonds; hydro-lyase activity; zinc ion binding; [acyl-carrier-protein] S-malonyltransferase activity	oxidation-reduction process; biosynthetic process	1.11252	0.0300696
DS10_00010914	FBgn0037098	Wnk	ATP binding; protein kinase activity; protein serine/threonine kinase activity	wing disc development; positive regulation of potassium ion import; protein autophosphorylation; axon guidance; positive regulation of canonical Wnt signaling pathway; positive regulation of Wnt signaling pathway; protein phosphorylation	1.11219	0.0230587
DS10_00004499	FBgn0035227	CG12090	GTPase activator activity	unknown	1.11148	0.00622775
DS10_00005022	FBgn0029891	Pink1	protein kinase activity; protein binding; ATP binding	cellular component organization; developmental process; organ development; positive regulation of protein phosphorylation; single organism signaling; regulation of cellular respiration; response to stress; negative regulation of cell death; anatomical structure development; single-organism metabolic process; regulation of nitrogen compound metabolic process; eye development; response to stimulus;…	1.11113	0.00916969
DS10_00011361	FBgn0003209	raw	unknown	negative regulation of stress-activated MAPK cascade; protein localization; central nervous system development; salivary gland development; histolysis; developmental programmed cell death; macromolecule localization; localization; regulation of multicellular organismal development; dorsal closure, elongation of leading edge cells; peripheral nervous system development; negative regulation of phos…	1.11024	0.00434026
DS10_00009093	FBgn0037138	P5CDh1	oxidoreductase activity, acting on the aldehyde or oxo group of donors, NAD or NADP as acceptor; 1-pyrroline-5-carboxylate dehydrogenase activity	glutamate biosynthetic process; proline biosynthetic process; proline metabolic process; oxidation-reduction process; mitochondrion organization	1.10653	0.00458293
DS10_00007200	FBgn0036910	Cyp305a1	oxidoreductase activity, acting on paired donors, with incorporation or reduction of molecular oxygen; heme binding; electron carrier activity; iron ion binding	oxidation-reduction process	1.1044	0.0147215
DS10_00005329	FBgn0261446	CG13377	3-hydroxybutyrate dehydrogenase activity	inter-male aggressive behavior; olfactory behavior; mushroom body development; metabolic process	1.10073	0.0268168
DS10_00005537	FBgn0023441	fus	mRNA binding; nucleotide binding	epidermal growth factor receptor signaling pathway; regulation of RNA splicing	1.09916	0.00877789
DS10_00005254	FBgn0023507	CG3835	flavin adenine dinucleotide binding; UDP-N-acetylmuramate dehydrogenase activity	oxidation-reduction process	1.09611	0.00755405
DS10_00001772	FBgn0033320	CG8586	unknown	unknown	1.095	0.00434026
DS10_00007023	FBgn0029971	ND-MNLL	NADH dehydrogenase activity	mitochondrial electron transport, NADH to ubiquinone	1.09345	0.0373098
DS10_00011463	FBgn0039800	Npc2g	sterol binding	hemolymph coagulation; mesoderm development; sterol transport	1.09223	0.0105505
DS10_00007348	FBgn0030724	Nipsnap	unknown	unknown	1.09161	0.0026821
DS10_00009741	FBgn0027610	Dic1	succinate transmembrane transporter activity; oxaloacetate transmembrane transporter activity; malate transmembrane transporter activity; sulfate transmembrane transporter activity; thiosulfate transmembrane transporter activity; dicarboxylic acid transmembrane transporter activity; transmembrane transporter activity; inorganic phosphate transmembrane transporter activity	succinate transmembrane transport; thiosulfate transport; oxaloacetate transport; sulfate transport; mitochondrial transport; phosphate ion transmembrane transport; malate transmembrane transport	1.09074	0.0130292
DS10_00003590	FBgn0034246	Dcr-2	helicase activity; ATPase activity; double-stranded RNA binding; siRNA binding; ribonuclease III activity; ATP binding	regulation of defense response to virus; locomotory behavior; response to organic substance; defense response to other organism; single-organism localization; behavior; regulation of defense response; cellular response to nitrogen compound; mRNA metabolic process; regulation of response to biotic stimulus; transport	1.08924	0.0112194
DS10_00006175	FBgn0031974	CG12560	N-acetyltransferase activity	unknown	1.08749	0.0351781
DS10_00004668	FBgn0003371	sgg	protein binding; kinase activity; ATP binding; protein serine/threonine kinase activity; protein kinase activity	regulation of developmental process; embryo development; rhythmic behavior; segmentation; positive regulation of organelle organization; negative regulation of smoothened signaling pathway; locomotory behavior; microtubule cytoskeleton organization; macromolecule metabolic process; regulation of protein import into nucleus; circulatory system development; negative regulation of phosphorylation	1.08385	0.00556649
DS10_00003965	FBgn0036101	NijA	unknown	axon guidance; cell adhesion; tissue regeneration	1.083	0.0110616
DS10_00001356	FBgn0032955	CG2201	choline kinase activity; ethanolamine kinase activity	glycerophospholipid biosynthetic process; phosphorylation	1.08183	0.00711742
DS10_00004724	FBgn0261444	CG3638	chloride channel activity	phagocytosis; chloride transport; inter-male aggressive behavior; mushroom body development	1.08091	0.0183046
DS10_00005843	FBgn0034141	CG8311	dolichol kinase activity	dolichyl monophosphate biosynthetic process	1.0806	0.00458293
DS10_00010254	FBgn0085405	CG34376	unknown	unknown	1.07903	0.015337
DS10_00003511	FBgn0034688	CG11474	unknown	unknown	1.07779	0.013702
DS10_00005911	FBgn0030679	CG8206	zinc ion binding	unknown	1.07702	0.00622775
DS10_00004134	FBgn0000592	Est-6	carboxylic ester hydrolase activity	sperm storage; mating; multicellular organism reproduction; ovulation; courtship behavior; regulation of female receptivity, post-mating; sexual reproduction; regulation of oviposition; pheromone biosynthetic process	1.07571	0.0173749
DS10_00003044	FBgn0035046	ND-19	NADH dehydrogenase activity; NADH dehydrogenase (ubiquinone) activity	mitochondrial electron transport, NADH to ubiquinone	1.07495	0.00877789
DS10_00000154					1.07434	0.0105505
DS10_00008612	FBgn0004436	Ubc6	p53 binding; ubiquitin-protein transferase activity	mitotic spindle organization; negative regulation of apoptotic process; centrosome organization; DNA repair; proteasome-mediated ubiquitin-dependent protein catabolic process; centrosome separation; mitochondrion degradation; endocytic recycling	1.07043	0.00797585
DS10_00006783	FBgn0263120	Acsl	long-chain fatty acid-CoA ligase activity	neurogenesis; segmentation; negative regulation of BMP signaling pathway; nervous system development; positive regulation of sequestering of triglyceride; negative regulation of synaptic growth at neuromuscular junction; axon guidance; long-chain fatty acid metabolic process; synaptic transmission; early endosome to recycling endosome transport	1.0679	0.0154911
DS10_00010414	FBgn0036726	CG7603	unknown	neurogenesis	1.06591	0.00579562
DS10_00005276	FBgn0004646	ogre	gap junction channel activity	visual behavior; phototransduction; nervous system development; intercellular transport	1.06392	0.00877789
DS10_00013541	FBgn0035779	CG8562	zinc ion binding; metallocarboxypeptidase activity	proteolysis	1.06385	0.00579562
DS10_00011541	FBgn0014018	Rel	sequence-specific DNA binding; RNA polymerase II core promoter proximal region sequence-specific DNA binding transcription factor activity involved in positive regulation of transcription; sequence-specific DNA binding RNA polymerase II transcription factor activity; protein binding; sequence-specific DNA binding transcription factor activity; DNA binding	innate immune response; response to starvation; regulation of reactive oxygen species biosynthetic process; regulation of biosynthetic process of antibacterial peptides active against Gram-negative bacteria; negative regulation of stem cell proliferation; regulation of defense response to virus; positive regulation of macromolecule biosynthetic process; peripheral nervous system neuron differenti…	1.06313	0.00916969
DS10_00002743					1.06066	0.0163466
DS10_00008668	FBgn0037391	CG2017	GTPase activity; GTP binding	unknown	1.05999	0.0138831
DS10_00007464	FBgn0052626	AMPdeam	AMP deaminase activity; protein binding	IMP salvage	1.05917	0.006451
DS10_00003577	FBgn0034229	CG4847	cysteine-type peptidase activity; cysteine-type endopeptidase activity	multicellular organism reproduction; proteolysis	1.05828	0.00916969
DS10_00012984	FBgn0014141	cher	actin binding; actin filament binding	neurological system process; system process; movement of cell or subcellular component; determination of adult lifespan; regulation of hemopoiesis; organelle fission; cytoskeleton organization; mitotic cell cycle process; macromolecule localization; adult behavior; nervous system development; negative regulation of biological process	1.05582	0.0119468
DS10_00004757	FBgn0031039	Shawn	transmembrane transporter activity	mitochondrial transport	1.05102	0.0066858
DS10_00005803	FBgn0034406	Jheh3	cis-stilbene-oxide hydrolase activity; epoxide hydrolase activity; juvenile hormone epoxide hydrolase activity	juvenile hormone catabolic process	1.05034	0.0112194
DS10_00000288	FBgn0262467	Scox	cytochrome-c oxidase activity; copper chaperone activity	respiratory chain complex IV assembly; copper ion transport; flight; cellular copper ion homeostasis; oocyte construction; instar larval development; oogenesis; locomotion involved in locomotory behavior; cytochrome complex assembly	1.04837	0.00755405
DS10_00002684					1.0474	0.0243169
DS10_00008205	FBgn0029828	CG6067	serine-type endopeptidase activity	proteolysis	1.04511	0.0115809
DS10_00004434	FBgn0035290	dsb	scavenger receptor activity	cell adhesion; defense response; phagosome maturation	1.04436	0.0399821
DS10_00004996	FBgn0030065	CG12075	unknown	unknown	1.0439	0.0378934
DS10_00006582	FBgn0259221	CG42321	magnesium ion binding; ATP binding; ATPase activity, coupled to transmembrane movement of ions, phosphorylative mechanism; phospholipid-translocating ATPase activity	phospholipid translocation	1.04149	0.0095709
DS10_00003454	FBgn0034644	CG10082	inositol hexakisphosphate kinase activity; inositol-1,4,5-trisphosphate 3-kinase activity	protein phosphorylation; phosphatidylinositol metabolic process	1.03961	0.00692081
DS10_00007388	FBgn0039856	CG1774	unknown	unknown	1.03901	0.00877789
DS10_00011312	FBgn0067783	att-ORFA	transmembrane transporter activity	defense response to Gram-negative bacterium; positive regulation of innate immune response; transmembrane transport; mitochondrial transport	1.0382	0.0395662
DS10_00005839	FBgn0034140	CG8317	unknown	unknown	1.03736	0.0498837
DS10_00004452	FBgn0250789	alpha-Spec	calmodulin binding; cytoskeletal protein binding; actin binding; calcium ion binding; microtubule binding	cellular component organization; regulation of signaling; neuromuscular synaptic transmission; cell adhesion; oocyte development; single-organism transport; negative regulation of microtubule depolymerization; membrane organization; taxis; maintenance of presynaptic active zone structure; female germ-line cyst formation; regulation of microtubule polymerization or depolymerization; single organis…	1.03705	0.0123306
DS10_00004935	FBgn0261260	mgl	calcium ion binding; low-density lipoprotein receptor activity	regulation of adult chitin-containing cuticle pigmentation; chitin-based cuticle development; regulation of endocytosis	1.03604	0.0151745
DS10_00010584	FBgn0011722	Tig	integrin binding	phagocytosis; cell adhesion mediated by integrin; cell-substrate adhesion; substrate adhesion-dependent cell spreading; axon guidance; regulation of cell adhesion mediated by integrin	1.03592	0.034388
DS10_00009015	FBgn0039201	CG13617	metal ion binding	unknown	1.03523	0.0397614
DS10_00005661	FBgn0033170	sPLA2	calcium ion binding; calcium-dependent phospholipase A2 activity; phospholipase A2 activity	phospholipid metabolic process; lipid catabolic process	1.0339	0.0264234
DS10_00002385	FBgn0033981	Cyp6a21	electron carrier activity; heme binding; iron ion binding; oxidoreductase activity, acting on paired donors, with incorporation or reduction of molecular oxygen	oxidation-reduction process	1.03353	0.0460481
DS10_00002336	FBgn0034500	CG11200	carbonyl reductase (NADPH) activity	metabolic process	1.03342	0.0328438
DS10_00000764	FBgn0031359	Rim2	transmembrane transporter activity	transcription from mitochondrial promoter; cellular respiration; locomotion; mitochondrion distribution; deoxynucleotide transport; mitochondrial transport; mitochondrion organization	1.03341	0.00877789
DS10_00005795	FBgn0034398	CG15098	unknown	unknown	1.02889	0.00755405
DS10_00006195	FBgn0003189	r	amino acid binding; dihydroorotase activity; glutamine binding; carbamoyl-phosphate synthase (ammonia) activity; ATP binding; carbamoyl-phosphate synthase (glutamine-hydrolyzing) activity; aspartate carbamoyltransferase activity; metal ion binding	glutamine metabolic process; 'de novo' pyrimidine nucleobase biosynthetic process	1.02808	0.00916969
DS10_00003289	FBgn0027558	pgant3	polypeptide N-acetylgalactosaminyltransferase activity; transferase activity, transferring glycosyl groups; acetylgalactosaminyltransferase activity	regulation of cell adhesion mediated by integrin; protein O-linked glycosylation; O-glycan processing; extracellular matrix constituent secretion; cell-substrate adhesion; oligosaccharide biosynthetic process	1.02702	0.0213078
DS10_00006786	FBgn0033320	CG8586	unknown	unknown	1.02397	0.0112194
DS10_00004121	FBgn0036279	Ncc69	sodium:chloride symporter activity; sodium:potassium:chloride symporter activity; amino acid transmembrane transporter activity	amino acid transmembrane transport; rubidium ion transport; chloride transport; potassium ion transport	1.02381	0.0147215
DS10_00010475	FBgn0027279	l(1)G0196	inositol hexakisphosphate 5-kinase activity; diphosphoinositol-pentakisphosphate kinase activity; inositol-1,3,4,5,6-pentakisphosphate kinase activity; acid phosphatase activity	inositol metabolic process	1.02371	0.0101788
DS10_00006870	FBgn0030484	GstT4	glutathione transferase activity	unknown	1.02263	0.00797585
DS10_00000784	FBgn0031374	CG7337	unknown	unknown	1.02033	0.00937937
DS10_00006647	FBgn0033767	CG13148	unknown	unknown	1.01761	0.0332788
DS10_00000404	FBgn0031998	SLC5A11	sodium-dependent multivitamin transmembrane transporter activity	behavioral response to nutrient; adult feeding behavior; transmembrane transport	1.01276	0.0119468
DS10_00002192	FBgn0033999	CG8093	lipase activity; triglyceride lipase activity	multicellular organism reproduction; lipid metabolic process	1.01262	0.0110616
DS10_00005738	FBgn0034331	CG15067	unknown	neurogenesis	1.01245	0.0410235
DS10_00003541	FBgn0034200	CG11395	cytokine activity	signal transduction	1.01184	0.00797585
DS10_00002609	FBgn0033725	Cpr49Ac	structural constituent of chitin-based larval cuticle; structural constituent of chitin-based cuticle	hemolymph coagulation; chitin-based cuticle development	1.01144	0.0388289
DS10_00008794	FBgn0265048	cv-d	BMP binding; lipid transporter activity; heparan sulfate proteoglycan binding	positive regulation of BMP signaling pathway; lipid transport; imaginal disc-derived wing vein specification	1.01087	0.0130292
DS10_00001017	FBgn0041180	Tep4	peptidase inhibitor activity; endopeptidase inhibitor activity	antibacterial humoral response; multicellular organism reproduction	1.00999	0.00937937
DS10_00001527	FBgn0031929	CG18585	zinc ion binding; metallocarboxypeptidase activity	proteolysis	1.00827	0.0209041
DS10_00010022	FBgn0040238	Best1	chloride channel activity; volume-sensitive chloride channel activity	chloride transport; cellular water homeostasis; cell volume homeostasis	1.00654	0.0250085
DS10_00011614	FBgn0040582	CG5791	unknown	unknown	1.00573	0.036172
DS10_00003733	FBgn0035888	CG7120	catalytic activity	metabolic process	1.0042	0.0371745
DS10_00008972	FBgn0020647	KrT95D	unknown	protein targeting to Golgi	1.0035	0.0114099
DS10_00010071	FBgn0035526	CG1316	nucleotide binding; mRNA binding; nucleic acid binding	unknown	1.00102	0.0110616
DS10_00004961	FBgn0086450	su(r)	dihydroorotate dehydrogenase activity; iron-sulfur cluster binding; dihydropyrimidine dehydrogenase (NADP+) activity; dihydrouracil dehydrogenase (NAD+) activity	'de novo' pyrimidine nucleobase biosynthetic process; oxidation-reduction process	1.00059	0.0114099
DS10_00005947	FBgn0261873	sdt	guanylate kinase activity; protein binding	single-organism process; tissue morphogenesis; establishment or maintenance of cell polarity; cellular developmental process; single-multicellular organism process; cellular process; neurogenesis; establishment or maintenance of apical/basal cell polarity; apical protein localization; asymmetric protein localization; photoreceptor cell differentiation; cell communication; apical junction assembly…	0.997169	0.0268168
DS10_00005620	FBgn0050159	CG30159	unknown	unknown	0.99658	0.015337
DS10_00007106	FBgn0016126	CaMKI	protein serine/threonine kinase activity; calmodulin binding; calmodulin-dependent protein kinase activity; ATP binding	protein phosphorylation	0.996435	0.00877789
DS10_00005152	FBgn0261548	CG42666	exonuclease activity; nucleic acid binding	unknown	0.995509	0.0291935
DS10_00008010					0.993853	0.0178281
DS10_00004426	FBgn0027547	CG1927	unknown	unknown	0.992444	0.0289268
DS10_00010612	FBgn0039026	CG7029	protein phosphatase 1 binding	unknown	0.991729	0.0172116
DS10_00011347	FBgn0039102	SPE	serine-type endopeptidase activity	defense response; response to stress; immune system process; response to stimulus; primary metabolic process; positive regulation of response to stimulus; metabolic process; positive regulation of Toll signaling pathway; multi-organism process; protein metabolic process; organic substance metabolic process; Toll signaling pathway	0.988048	0.015032
DS10_00011749	FBgn0038745	CG4538	ATP binding; serine-type endopeptidase activity; unfolded protein binding	proteolysis; protein folding	0.981826	0.0151745
DS10_00003540	FBgn0034198	CG11400	unknown	unknown	0.981378	0.0125046
DS10_00002979	FBgn0034853	Ice1	chromatin binding	snRNA transcription from RNA polymerase II promoter; neurogenesis; mitotic spindle organization	0.981082	0.0172116
DS10_00007715					0.981026	0.0128667
DS10_00007850	FBgn0035436	CG12016	ribosylnicotinamide kinase activity	nicotinamide nucleotide biosynthetic process	0.97997	0.0165239
DS10_00010766	FBgn0003134	Pp1alpha-96A	protein serine/threonine phosphatase activity; hydrolase activity	positive regulation of innate immune response; defense response to Gram-negative bacterium; protein dephosphorylation	0.979877	0.0371745
DS10_00003103	FBgn0028743	Dhit	G-protein alpha-subunit binding; GDP-dissociation inhibitor activity; GTPase activator activity	termination of G-protein coupled receptor signaling pathway; regulation of G-protein coupled receptor protein signaling pathway	0.9778	0.029831
DS10_00001455	FBgn0015777	nrv2	cation transmembrane transporter activity; sodium:potassium-exchanging ATPase activity	establishment of localization; single-organism transport; sensory perception; cell junction organization; cell differentiation; cation transport; organ development; localization; metal ion transport; sensory perception of sound; cellular component biogenesis; sodium ion transport; ion transport; organ morphogenesis; gliogenesis	0.977417	0.0140494
DS10_00011210	FBgn0028420	Kr-h1	nucleic acid binding; metal ion binding; sequence-specific DNA binding transcription factor activity	negative regulation of neuron projection development; metamorphosis; negative regulation of compound eye photoreceptor development; response to ecdysone; regulation of transcription, DNA-templated	0.975144	0.0082172
DS10_00002351	FBgn0034513	CG13423	cysteine-type endopeptidase activity	proteolysis	0.974971	0.0321863
DS10_00003280	FBgn0034155	unc-104	microtubule motor activity; microtubule binding; ATP binding	regulation of synapse structure or activity; microtubule-based transport; generation of neurons; single-organism behavior; cellular component biogenesis; regulation of protein localization; regulation of neuron projection development; negative regulation of growth; microtubule-based movement; regulation of biological quality	0.974408	0.0119468
DS10_00004493	FBgn0035232	CG12099	ubiquitin-protein transferase activity; zinc ion binding	protein autoubiquitination	0.971263	0.0496851
DS10_00003400	FBgn0027580	PCB	biotin binding; pyruvate carboxylase activity; DNA binding; ATP binding; metal ion binding; biotin carboxylase activity	pyruvate metabolic process; gluconeogenesis	0.969153	0.0213078
DS10_00002600	FBgn0033710	CG17739	serine-type endopeptidase inhibitor activity	unknown	0.968362	0.0198571
DS10_00010557	FBgn0039031	CG17244	cytokine activity	signal transduction	0.967861	0.0267174
DS10_00010257	FBgn0038972	CG7054	phosphatidylethanolamine binding	unknown	0.967528	0.0160191
DS10_00000519	FBgn0032615	CG6012	oxidoreductase activity, acting on the CH-OH group of donors, NAD or NADP as acceptor	metabolic process	0.964406	0.0199894
DS10_00007608	FBgn0040687	CG14645	chitin binding	chitin metabolic process	0.963249	0.0467073
DS10_00004582	FBgn0035154	CG3344	serine-type carboxypeptidase activity	proteolysis	0.960634	0.0193961
DS10_00007447	FBgn0038400	CG5903	unknown	unknown	0.960518	0.023554
DS10_00000809	FBgn0032889	CG9331	NAD binding; oxidoreductase activity, acting on the CH-OH group of donors, NAD or NADP as acceptor	oxidation-reduction process	0.960025	0.0211829
DS10_00001472	FBgn0000053	ade3	phosphoribosylamine-glycine ligase activity; ATP binding; metal ion binding; phosphoribosylglycinamide formyltransferase activity; methyltransferase activity; phosphoribosylformylglycinamidine cyclo-ligase activity	'de novo' IMP biosynthetic process; purine nucleobase biosynthetic process	0.959088	0.01319
DS10_00005965	FBgn0029997	CG2258	myosin binding	endocytosis	0.956991	0.014888
DS10_00008496	FBgn0039709	Cad99C	calcium ion binding; myosin binding	biological adhesion; cell adhesion; cell-cell adhesion; cellular response to stimulus; cell-cell adhesion via plasma-membrane adhesion molecules; regulation of vesicle-mediated transport; organ or tissue specific immune response; cell-cell adhesion mediated by cadherin; apical protein localization; calcium-mediated signaling; single-multicellular organism process; cell surface receptor signaling …	0.956655	0.0248614
DS10_00004557					0.956182	0.0332788
DS10_00005346	FBgn0040382	CG5273	unknown	regulation of circadian rhythm	0.954414	0.0160191
DS10_00007293	FBgn0030349	CG10353	unknown	unknown	0.952509	0.0190494
DS10_00008238	FBgn0003423	slgA	proline dehydrogenase activity; FAD binding	glutamate biosynthetic process; locomotory behavior; proline catabolic process; phototaxis	0.950453	0.0108841
DS10_00002745	FBgn0003748	Treh	alpha,alpha-trehalase activity; trehalase activity	trehalose metabolic process; neuronal stem cell maintenance	0.948695	0.015337
DS10_00006557	FBgn0261990	CG42808	unknown	unknown	0.947455	0.0261484
DS10_00001513	FBgn0031914	CG5973	transporter activity	transport	0.947162	0.0178281
DS10_00005583	FBgn0033087	Hsepi	racemase and epimerase activity, acting on carbohydrates and derivatives	glycosaminoglycan biosynthetic process	0.946887	0.0404338
DS10_00010598	FBgn0039014	CG45049	unknown	establishment or maintenance of cell polarity	0.944367	0.0218804
DS10_00007598	FBgn0037228	CG1092	unknown	neurogenesis	0.942924	0.0473449
DS10_00007161	FBgn0028978	trbl	ATP binding; protein homodimerization activity; protein kinase activity; protein serine/threonine kinase activity; protein heterodimerization activity	positive regulation of protein ubiquitination involved in ubiquitin-dependent protein catabolic process; ventral furrow formation; negative regulation of mitotic nuclear division; gastrulation; regulation of cell cycle; protein phosphorylation	0.942841	0.0204153
DS10_00008182	FBgn0029804	CG3097	metallocarboxypeptidase activity; zinc ion binding	proteolysis	0.941004	0.0166321
DS10_00006558	FBgn0261989	CG42807	unknown	unknown	0.939674	0.0399821
DS10_00002865	FBgn0033564	Pex6	ATP binding	peroxisome organization	0.939002	0.0169432
DS10_00004010	FBgn0029167	Hml	chitin binding; protein homodimerization activity; carbohydrate binding	wound healing; chitin metabolic process; hemostasis; hemolymph coagulation	0.937413	0.0243169
DS10_00011088	FBgn0260635	Diap1	protein binding; binding; enzyme binding; ubiquitin-like protein conjugating enzyme binding; ubiquitin-like protein transferase activity; protease binding; transferase activity; ubiquitin-like protein ligase activity; molecular function regulator; cysteine-type endopeptidase regulator activity involved in apoptotic process; transition metal ion binding; ubiquitin-protein transferase activity; cat…	germ cell migration; eye-antennal disc morphogenesis; protein catabolic process; epithelium migration; regulation of retinal cell programmed cell death; positive regulation of response to stimulus; ameboidal-type cell migration; cellular component organization; positive regulation of cell communication; proteolysis	0.936756	0.0143641
DS10_00006375	FBgn0030809	Ubr1	ubiquitin-protein transferase activity; zinc ion binding	protein ubiquitination; protein catabolic process	0.935373	0.0186588
DS10_00006755	FBgn0002570	Mal-A1	catalytic activity; alpha-1,4-glucosidase activity; cation binding	carbohydrate metabolic process; glucose metabolic process	0.934176	0.0303177
DS10_00010036	FBgn0035498	Fit1	cell adhesion molecule binding	cardiac muscle tissue development; cell-matrix adhesion; defense response to Gram-negative bacterium	0.933677	0.0347841
DS10_00009255	FBgn0039156	CG6178	fatty-acyl-CoA synthase activity; long-chain fatty acid-CoA ligase activity	fatty-acyl-CoA biosynthetic process; long-chain fatty acid metabolic process; acyl-CoA metabolic process	0.933259	0.0151745
DS10_00011059	FBgn0261984	Ire1	ATP binding; endoribonuclease activity; protein serine/threonine kinase activity; protein kinase activity	HAC1-type intron splice site recognition and cleavage; regulation of RNA splicing; Golgi organization; mRNA catabolic process; compound eye photoreceptor cell differentiation; rhabdomere morphogenesis; response to endoplasmic reticulum stress; response to unfolded protein; endoplasmic reticulum unfolded protein response; protein phosphorylation	0.931398	0.0479757
DS10_00003366	FBgn0033426	CG1814	unknown	unknown	0.931233	0.0211829
DS10_00005576	FBgn0026761	Trap1	unfolded protein binding; ATPase activity; ATP binding	response to heat; positive regulation of response to oxidative stress; response to oxidative stress; mitochondrial unfolded protein response; protein folding	0.929344	0.0192189
DS10_00004825	FBgn0031170	CG1718	transporter activity; ATP binding; ATPase activity, coupled to transmembrane movement of substances	transport	0.927731	0.0195393
DS10_00008828	FBgn0036837	CG18135	myosin binding; starch binding; phosphoric diester hydrolase activity	multicellular organism reproduction; lipid metabolic process	0.927704	0.0169432
DS10_00010334	FBgn0051211	CG31211	unknown	unknown	0.927394	0.0154911
DS10_00004045	FBgn0013718	nuf	microtubule binding	sensory organ precursor cell fate determination; actin cytoskeleton reorganization; wing disc dorsal/ventral pattern formation; actomyosin contractile ring assembly; imaginal disc-derived wing morphogenesis; microtubule-based process	0.924381	0.0166321
DS10_00010574	FBgn0002719	Men	malate dehydrogenase (decarboxylating) (NADP+) activity; NAD binding; malate dehydrogenase (decarboxylating) (NAD+) activity	malate metabolic process; regulation of cell death; determination of adult lifespan; oxidation-reduction process; sleep	0.923782	0.015032
DS10_00004061	FBgn0036428	Gbs-70E	glycogen binding; protein phosphatase type 1 regulator activity; protein phosphatase 1 binding	behavioral response to ethanol; regulation of glycogen metabolic process	0.919488	0.015337
DS10_00003720	FBgn0035870	Gr66a	taste receptor activity	response to insecticide; sensory perception of taste; response to caffeine; chemosensory behavior	0.917094	0.0175295
DS10_00000591	FBgn0031469	CG18558	transferase activity, transferring glycosyl groups	unknown	0.916037	0.0452263
DS10_00005610	FBgn0033110	CG9447	transferase activity, transferring acyl groups other than amino-acyl groups	unknown	0.91584	0.0319859
DS10_00007255	FBgn0035780	CG18417	metallocarboxypeptidase activity; zinc ion binding	proteolysis	0.91435	0.0304468
DS10_00004905	FBgn0030157	CG1468	unknown	unknown	0.912976	0.0324899
DS10_00009529	FBgn0015222	Fer1HCH	ferric iron binding; ferrous iron binding	detoxification of iron ion; cell proliferation; post-embryonic development; cellular iron ion homeostasis; iron ion import into cell	0.912784	0.018912
DS10_00011543	FBgn0036183	CG6083	alditol:NADP+ 1-oxidoreductase activity	mushroom body development; oxidation-reduction process	0.911477	0.029831
DS10_00002882	FBgn0033226	CG1882	epoxide hydrolase activity; carboxylic ester hydrolase activity	unknown	0.910662	0.0217405
DS10_00003322	FBgn0050345	CG30345	unknown	unknown	0.908462	0.0248614
DS10_00007070	FBgn0264607	CaMKII	calmodulin binding; protein serine/threonine kinase activity; calmodulin-dependent protein kinase activity; ATP binding	male courtship behavior; neuromuscular junction development; protein phosphorylation; regulation of synaptic growth at neuromuscular junction; long-term memory; synaptic transmission; learning or memory; courtship behavior; regulation of ovulation; regulation of filopodium assembly	0.903195	0.0204153
DS10_00005382					0.901419	0.0209041
DS10_00013041	FBgn0038243	CG8066	cysteine-type endopeptidase inhibitor activity	unknown	0.901382	0.0287928
DS10_00003672	FBgn0036365	cmb	protein binding	imaginal disc-derived wing hair organization	0.899029	0.0202856
DS10_00005882	FBgn0260938	tay	unknown	negative regulation of epidermal growth factor receptor signaling pathway; pattern orientation; adult walking behavior; imaginal disc-derived wing vein morphogenesis	0.898453	0.022488
DS10_00004340	FBgn0036996	mag	sterol esterase activity; triglyceride lipase activity	cholesterol homeostasis; lipid metabolic process; triglyceride homeostasis	0.897921	0.0336488
DS10_00000151	FBgn0031561	CG16712	serine-type endopeptidase inhibitor activity	unknown	0.894854	0.0314878
DS10_00010218	FBgn0037265	spartin	unknown	neuromuscular synaptic transmission; negative regulation of synaptic growth at neuromuscular junction; negative regulation of BMP signaling pathway	0.889028	0.0291935
DS10_00000678	FBgn0019982	Gs1l	hydrolase activity	metabolic process; wound healing	0.886284	0.0301882
DS10_00008975	FBgn0015795	Rab7	GTPase activity; GTP binding; protein complex binding	establishment of localization; localization; regulation of biological process; cellular localization; establishment of localization in cell; negative regulation of growth of symbiont in host; cellular response to stimulus; system development; imaginal disc development; regulation of cell communication	0.886079	0.0217405
DS10_00006815	FBgn0030837	CG8661	unknown	unknown	0.885096	0.0271846
DS10_00006909	FBgn0030270	CG15199	unknown	unknown	0.883507	0.0290604
DS10_00000301	FBgn0030880	CG6788	unknown	cell adhesion	0.88053	0.0339558
DS10_00000636					0.880063	0.0329295
DS10_00013295	FBgn0037974	CG12224	oxidoreductase activity	unknown	0.872549	0.0357967
DS10_00013009	FBgn0014141	cher	actin binding; actin filament binding	neurological system process; system process; movement of cell or subcellular component; determination of adult lifespan; regulation of hemopoiesis; organelle fission; cytoskeleton organization; mitotic cell cycle process; macromolecule localization; adult behavior; nervous system development; negative regulation of biological process	0.870094	0.0303177
DS10_00012771	FBgn0050354	UQCR-11L	ubiquinol-cytochrome-c reductase activity	mitochondrial electron transport, ubiquinol to cytochrome c	0.867568	0.0403447
DS10_00007997	FBgn0052549	CG32549	5'-nucleotidase activity	nucleobase-containing compound metabolic process	0.866906	0.026005
DS10_00012799	FBgn0085320	CG34291	unknown	unknown	0.861452	0.0282529
DS10_00012090	FBgn0036549	CG10516	unknown	unknown	0.854072	0.0389479
DS10_00009776	FBgn0261532	cdm	Ran GTPase binding	neuron-neuron synaptic transmission; intracellular protein transport; phototaxis; regulation of synaptic transmission	0.852844	0.0417899
DS10_00006798	FBgn0086784	stmA	unknown	mitotic cytokinesis; regulation of endocytosis; phototransduction; synaptic vesicle exocytosis; synaptic transmission; synaptic vesicle endocytosis	0.852736	0.0276005
DS10_00001019	FBgn0003231	ref(2)P	zinc ion binding	mitochondrion organization; sperm mitochondrion organization; viral life cycle	0.852479	0.0335178
DS10_00010020	FBgn0086359	Invadolysin	metalloendopeptidase activity; peptidase activity	regulation of catalytic activity; positive regulation of metaphase/anaphase transition of cell cycle; mitotic spindle organization; oxidation-reduction process; multicellular organismal reproductive process; protein complex biogenesis; regulation of biological quality; biological adhesion; regulation of mitotic cell cycle; cell adhesion; chromatin modification; macromolecule metabolic process; ep…	0.851136	0.0335178
DS10_00005622	FBgn0029506	Tsp42Ee	unknown	unknown	0.850617	0.0349238
DS10_00001341	FBgn0032940	Mio	transcription factor binding; DNA binding; sequence-specific DNA binding transcription factor activity; protein heterodimerization activity	glucose homeostasis; triglyceride homeostasis; response to sucrose; regulation of transcription, DNA-templated; regulation of transcription from RNA polymerase II promoter	0.849958	0.0268168
DS10_00000654	FBgn0031635	tank	unknown	positive regulation of response to ethanol	0.846404	0.0314878
DS10_00010946	FBgn0026562	BM-40-SPARC	calcium ion binding	ventral cord development; signal transduction; Malpighian tubule morphogenesis; trachea development; extracellular matrix constituent secretion; anterior Malpighian tubule development; mesoderm development; cell adhesion	0.843024	0.0383502
DS10_00002315	FBgn0034951	CG3860	oxysterol binding	unknown	0.840321	0.046408
DS10_00004463	FBgn0027594	drpr	phosphatidylserine binding; protein binding	localization; endocytosis; single-organism transport; phagocytosis; response to stimulus; biological adhesion; response to wounding; establishment of localization; defense response to bacterium; exocrine system development; positive regulation of phagocytosis; developmental maturation	0.838038	0.0280233
DS10_00012747	FBgn0038701	CG18493	serine-type peptidase activity	proteolysis	0.834567	0.04343
DS10_00007206	FBgn0261283	SREBP	RNA polymerase II core promoter proximal region sequence-specific DNA binding transcription factor activity involved in positive regulation of transcription; sequence-specific DNA binding transcription factor activity; protein dimerization activity	SREBP signaling pathway; positive regulation of transcription, DNA-templated; regulation of fatty acid biosynthetic process; cell morphogenesis; fatty acid homeostasis; regulation of mitochondrion degradation; fatty acid biosynthetic process; phagocytosis	0.83357	0.0311104
DS10_00004330	FBgn0037008	mTerf3	double-stranded DNA binding	regulation of transcription, DNA-templated; mitochondrial translation; regulation of cell cycle	0.826256	0.0267174
DS10_00000089	FBgn0020304	drongo	GTPase activator activity	regulation of GTPase activity	0.824371	0.0452898
DS10_00004456	FBgn0013811	Dhc62B	microtubule motor activity; motor activity; ATPase activity, coupled	positive regulation of retrograde axon cargo transport; microtubule-based movement	0.82427	0.0383502
DS10_00008970	FBgn0039140	Miro	magnesium ion binding; calcium ion binding; GTP binding; GTPase activity	mitochondrial outer membrane permeabilization; small GTPase mediated signal transduction; mitochondrion transport along microtubule; microtubule cytoskeleton organization; mitochondrion localization; cellular homeostasis; cytoplasmic microtubule organization; establishment of mitochondrion localization, microtubule-mediated; synaptic vesicle transport; synaptic transmission	0.82326	0.038577
DS10_00003802	FBgn0263199	Galk	ATP binding; galactokinase activity	carbohydrate phosphorylation; galactose metabolic process	0.819171	0.036172
DS10_00009113	FBgn0261553	CG42671	unknown	unknown	0.819091	0.0452898
DS10_00004260	FBgn0012034	AcCoAS	AMP binding; acetate-CoA ligase activity	metabolic process; acetyl-CoA biosynthetic process from acetate; behavioral response to ethanol	0.816972	0.0448604
DS10_00002179	FBgn0025790	TBPH	mRNA binding; nucleotide binding; nucleic acid binding	locomotory behavior; single-organism process; single-organism developmental process; multicellular organismal process; multicellular organismal development; adult walking behavior; generation of neurons; neuromuscular synaptic transmission; neuromuscular junction development; larval locomotory behavior; single-organism behavior; regulation of organelle organization; cellular component organizatio…	0.814536	0.0404338
DS10_00013393	FBgn0024807	DIP1	double-stranded RNA binding; pre-miRNA binding; protein binding; chromatin binding	unknown	0.808149	0.0332788
DS10_00005894	FBgn0003345	sd	transcription regulatory region DNA binding; RNA polymerase II distal enhancer sequence-specific DNA binding; protein domain specific binding; sequence-specific DNA binding transcription factor activity; transcription factor binding; RNA polymerase II distal enhancer sequence-specific DNA binding transcription factor activity	sensory organ development; muscle structure development; negative regulation of signaling; cell proliferation; nervous system development; positive regulation of RNA biosynthetic process; positive regulation of cellular biosynthetic process; negative regulation of response to stimulus; female gamete generation; stem cell proliferation; leg disc morphogenesis; regulation of hippo signaling	0.80407	0.0470343
DS10_00007564	FBgn0035484	CG11594	phosphotransferase activity, alcohol group as acceptor	carbohydrate metabolic process; response to endoplasmic reticulum stress	0.796514	0.0479757
DS10_00002237	FBgn0043070	MESK2	unknown	positive regulation of Ras protein signal transduction	0.795326	0.0394615
DS10_00009156	FBgn0016123	Aph-4	alkaline phosphatase activity	metabolic process; nervous system development; epithelial fluid transport; multicellular organism reproduction	0.790005	0.0417899
DS10_00007942	FBgn0037166	CG11426	phosphatidate phosphatase activity	dephosphorylation; phototransduction	0.789178	0.046408
DS10_00007488	FBgn0030558	CG1461	pyridoxal phosphate binding; L-tyrosine:2-oxoglutarate aminotransferase activity	aromatic amino acid family metabolic process; biosynthetic process	0.781973	0.0498837
DS10_00004331	FBgn0052425	CG32425	unknown	unknown	0.767818	0.0483113
DS10_00002844	FBgn0033544	CG7220	ubiquitin-protein transferase activity	proteolysis; protein monoubiquitination	0.765145	0.0410235
DS10_00004743	FBgn0004057	Zw	NADP binding; glucose-6-phosphate dehydrogenase activity	NADP metabolic process; glucose metabolic process; glucose 6-phosphate metabolic process; pentose-phosphate shunt; oxidation-reduction process	0.727383	0.0480928
DS10_00006126	FBgn0031078	Nup205	structural constituent of nuclear pore	centrosome organization; gravitaxis; SMAD protein import into nucleus; neurogenesis; nuclear pore organization	-0.744556	0.0474033
DS10_00000048	FBgn0031256	CG4164	unfolded protein binding	response to heat; protein folding	-0.749285	0.0473449
DS10_00008215	FBgn0026181	Rok	protein serine/threonine kinase activity; protein binding; diacylglycerol binding; ATP binding; GTPase binding; Rho GTPase binding	cytokinesis; regulation of actin cytoskeleton organization; protein metabolic process; actin filament-based movement; positive regulation of organelle organization; regulation of neuron differentiation; cellular response to stimulus; regulation of wound healing; Ras protein signal transduction; regulation of response to wounding; cell division; negative regulation of protein transport; regulation…	-0.750271	0.0443046
DS10_00007339	FBgn0032492	Prosalpha6T	threonine-type endopeptidase activity	sperm individualization; negative regulation of innate immune response; spermatid nucleus elongation; ubiquitin-dependent protein catabolic process; defense response to Gram-negative bacterium; cellular response to DNA damage stimulus	-0.759263	0.0443046
DS10_00002977	FBgn0034859	CG3520	unknown	unknown	-0.759835	0.0444133
DS10_00002541					-0.761909	0.0435408
DS10_00012566	FBgn0037757	CG8516	unknown	unknown	-0.763503	0.0458366
DS10_00012939	FBgn0263278	Fic	protein adenylyltransferase activity	visual behavior; histamine transport; detection of light stimulus involved in visual perception; protein adenylylation	-0.767957	0.0476387
DS10_00007406	FBgn0022349	CG1910	unknown	long-term memory	-0.772287	0.0448604
DS10_00000201	FBgn0001978	stc	single-stranded DNA binding; sequence-specific DNA binding transcription factor activity; zinc ion binding; nucleic acid binding	regulation of transcription, DNA-templated; nervous system development	-0.773209	0.0396706
DS10_00009138	FBgn0004606	zfh1	metal ion binding; RNA polymerase II regulatory region sequence-specific DNA binding; DNA binding; RNA polymerase II distal enhancer sequence-specific DNA binding transcription factor activity	organ development; axon guidance; negative regulation of biosynthetic process; reproduction; cell division; tissue development; muscle organ development; hemocyte differentiation; germ cell migration; cardiovascular system development; cell migration; localization; embryo development	-0.77758	0.0493245
DS10_00000830	FBgn0261787	bru	Rab guanyl-nucleotide exchange factor activity	male meiosis cytokinesis; mitotic cytokinesis; meiosis II cytokinesis; spermatocyte division; meiotic spindle stabilization; intra-Golgi vesicle-mediated transport; meiosis I cytokinesis; regulation of GTPase activity; actomyosin contractile ring contraction	-0.779056	0.0498837
DS10_00001894	FBgn0032340	Ge-1	protein binding	defense response to fungus; pole plasm oskar mRNA localization; gene silencing by miRNA; cytoplasmic mRNA processing body assembly	-0.782412	0.0459424
DS10_00004746	FBgn0031052	CG14215	unknown	unknown	-0.78269	0.0467073
DS10_00010979	FBgn0005386	ash1	zinc ion binding; histone methyltransferase activity; histone methyltransferase activity (H4-K20 specific); histone-lysine N-methyltransferase activity; DNA binding; histone methyltransferase activity (H3-K4 specific); histone methyltransferase activity (H3-K9 specific); chromatin binding	oogenesis; chromatin-mediated maintenance of transcription; histone methylation; embryonic development via the syncytial blastoderm; histone H3-K4 methylation; regulation of transcription, DNA-templated; oviposition	-0.784932	0.0443046
DS10_00007704	FBgn0032475	Sfmbt	protein binding; chromatin binding; methylated histone binding; zinc ion binding	negative regulation of gene expression; imaginal disc growth; oogenesis; chromatin silencing	-0.784948	0.0425364
DS10_00011379	FBgn0027090	Aats-gln	ATP binding; glutamine-tRNA ligase activity	dendrite morphogenesis; glutaminyl-tRNA aminoacylation	-0.785147	0.0396706
DS10_00003307	FBgn0033373	CG8080	NAD+ kinase activity	NAD metabolic process; NADP biosynthetic process	-0.786718	0.0492091
DS10_00012540	FBgn0051224	CG31224	nucleic acid binding; metal ion binding	unknown	-0.786747	0.0466028
DS10_00005520	FBgn0034025	GalNAc-T1	polypeptide N-acetylgalactosaminyltransferase activity	oligosaccharide biosynthetic process	-0.787441	0.0414075
DS10_00007330	FBgn0030738	CG9915	DNA binding	transcription, DNA-templated	-0.788096	0.0473449
DS10_00003739	FBgn0020224	Cbl	protein binding; signal transducer activity; ubiquitin-protein transferase activity; phosphotyrosine binding; zinc ion binding; calcium ion binding; ligase activity; receptor tyrosine kinase binding	macromolecule metabolic process; metabolic process; compound eye morphogenesis; modification-dependent protein catabolic process; vesicle-mediated transport; ERBB signaling pathway; post-embryonic development; establishment of localization; negative regulation of macromolecule metabolic process; cellular response to stimulus; regulation of cell proliferation; establishment or maintenance of cell …	-0.788799	0.0406784
DS10_00006680	FBgn0033235	CG8728	metal ion binding; metalloendopeptidase activity	protein processing; proteolysis	-0.78992	0.0458366
DS10_00006686	FBgn0027548	nito	nucleic acid binding; mRNA binding; nucleotide binding	neurogenesis; wing disc pattern formation; mRNA splicing, via spliceosome; compound eye development; positive regulation of gene expression; positive regulation of Wnt signaling pathway	-0.791201	0.0458036
DS10_00005371	FBgn0030305	CG1749	UFM1 activating enzyme activity; Mo-molybdopterin cofactor sulfurase activity	Mo-molybdopterin cofactor biosynthetic process; protein ufmylation	-0.792321	0.0431795
DS10_00007360	FBgn0039828	CG1542	RNA binding	rRNA processing	-0.792547	0.0384702
DS10_00002288	FBgn0086129	snama	zinc ion binding; nucleic acid binding; ubiquitin-protein transferase activity	apoptotic process; cell proliferation involved in compound eye morphogenesis; neurogenesis; protein ubiquitination involved in ubiquitin-dependent protein catabolic process	-0.793428	0.0466028
DS10_00002694	FBgn0033631	Sod3	copper ion binding; superoxide dismutase activity; zinc ion binding	response to oxidative stress; oxidation-reduction process; removal of superoxide radicals; UV protection	-0.793653	0.0359096
DS10_00004525	FBgn0035205	CG2469	unknown	unknown	-0.795709	0.0425364
DS10_00001774	FBgn0032217	CG4972	unknown	regulation of signal transduction	-0.795866	0.0415488
DS10_00010430	FBgn0025455	CycT	protein kinase binding; RNA polymerase II carboxy-terminal domain kinase activity; cyclin-dependent protein serine/threonine kinase regulator activity	transcription, DNA-templated; regulation of cell shape; response to heat; mitotic cell cycle; actin filament organization; regulation of transcription, DNA-templated; regulation of cyclin-dependent protein serine/threonine kinase activity	-0.796403	0.0444133
DS10_00010562	FBgn0039945	CG17159	unknown	unknown	-0.799803	0.0436514
DS10_00012088	FBgn0000212	brm	DNA-dependent ATPase activity; transcription coactivator activity; histone binding; ATP binding; ATPase activity; protein binding; DNA binding	positive regulation of stem cell proliferation; negative regulation of G1/S transition of mitotic cell cycle; phagocytosis; regulation of neural precursor cell proliferation; regulation of immune system process; cell proliferation; positive regulation of signaling; homeostatic process; single organism signaling; regulation of innate immune response; single-organism transport; negative regulation …	-0.800019	0.0467819
DS10_00001077	FBgn0031716	CG14015	mannan endo-1,6-alpha-mannosidase activity	unknown	-0.804706	0.0460481
DS10_00001335	FBgn0026577	CG8677	zinc ion binding	negative regulation of transcription, DNA-templated; heterochromatin organization involved in chromatin silencing	-0.804756	0.0467073
DS10_00009937	FBgn0058160	CG40160	serine-type endopeptidase activity	proteolysis	-0.806096	0.0365325
DS10_00007327	FBgn0030740	CG9917	unknown	unknown	-0.806285	0.0418895
DS10_00003861	FBgn0036004	Jarid2	DNA binding	regulation of histone H3-K27 methylation	-0.806722	0.0396706
DS10_00009402	FBgn0037756	CG8507	low-density lipoprotein particle receptor binding; heparin binding	unknown	-0.806993	0.0442297
DS10_00008019	FBgn0027087	Aats-his	ATP binding; histidine-tRNA ligase activity	histidyl-tRNA aminoacylation	-0.807287	0.0384702
DS10_00004451	FBgn0011573	Cdc37	protein kinase binding; unfolded protein binding; protein tyrosine kinase activator activity; chaperone binding	neurogenesis; positive regulation of ERK1 and ERK2 cascade; positive regulation of Ras protein signal transduction; transmembrane receptor protein tyrosine kinase signaling pathway; intracellular signal transduction	-0.808401	0.0401121
DS10_00004517	FBgn0003138	Ptp61F	protein binding; protein tyrosine phosphatase activity	posttranscriptional regulation of gene expression; multi-organism reproductive process; mitotic cell cycle; embryo development; cell part morphogenesis; regulation of cell proliferation; regulation of small GTPase mediated signal transduction; negative regulation of Ras protein signal transduction; cellular process involved in reproduction in multicellular organism; cell cycle; response to abioti…	-0.809161	0.0365325
DS10_00004030	FBgn0061515	endos	protein phosphatase inhibitor activity; sulfonylurea receptor binding	water homeostasis; mitotic spindle organization; regulation of meiotic cell cycle; regulation of mitotic nuclear division; oogenesis; negative regulation of protein phosphatase type 2A activity; mitotic nuclear division; negative regulation of protein dephosphorylation; response to nutrient	-0.809429	0.0402419
DS10_00000061	FBgn0031265	CG2794	hydrolase activity, acting on glycosyl bonds; phosphotransferase activity, alcohol group as acceptor	unknown	-0.809698	0.049455
DS10_00002419	FBgn0026573	ADD1	methylated histone binding; chromatin DNA binding; protein binding	heterochromatin organization involved in chromatin silencing	-0.809787	0.0403447
DS10_00001123	FBgn0032643	GCS2beta	alpha-1,4-glucosidase activity	lateral inhibition; N-glycan processing	-0.811477	0.0336488
DS10_00003799	FBgn0035947	Srp68	mRNA binding; signal recognition particle binding; endoplasmic reticulum signal peptide binding; 7S RNA binding	SRP-dependent cotranslational protein targeting to membrane	-0.812154	0.0321863
DS10_00002434	FBgn0033656	S2P	metallopeptidase activity; metalloendopeptidase activity	sterol regulatory element binding protein cleavage; proteolysis	-0.812887	0.0443046
DS10_00000409	FBgn0032160	CG4598	dodecenoyl-CoA delta-isomerase activity	metabolic process	-0.813215	0.0403447
DS10_00002286	FBgn0034975	enok	DNA binding; zinc ion binding; histone acetyltransferase activity	regulation of transcription, DNA-templated; negative regulation of stem cell differentiation; dorsal/ventral axon guidance; female germ-line stem cell maintenance; nucleosome assembly; neuroblast proliferation; mushroom body development; regulation of JAK-STAT cascade	-0.816039	0.0406784
DS10_00010528	FBgn0036921	RhoGDI	Rho GDP-dissociation inhibitor activity	unknown	-0.817857	0.0402419
DS10_00008438	FBgn0265298	SC35	nucleic acid binding; protein binding; nucleotide binding; mRNA binding	mRNA splice site selection; regulation of alternative mRNA splicing, via spliceosome; mRNA splicing, via spliceosome	-0.818138	0.0471529
DS10_00010580	FBgn0033021	CG10417	protein serine/threonine phosphatase activity	protein dephosphorylation	-0.818724	0.0330621
DS10_00008078	FBgn0010282	TfIIFalpha	catalytic activity; TFIIF-class transcription factor binding; DNA binding	transcription initiation from RNA polymerase II promoter; transcription from RNA polymerase II promoter; positive regulation of transcription from RNA polymerase II promoter; positive regulation of transcription initiation from RNA polymerase II promoter; neurogenesis; positive regulation of transcription elongation from RNA polymerase II promoter	-0.820097	0.0422698
DS10_00004800	FBgn0030990	CG7556	DNA binding; chromatin binding	unknown	-0.821145	0.0314878
DS10_00003569	FBgn0028953	CG14478	unknown	imaginal disc-derived wing morphogenesis; inter-male aggressive behavior	-0.821307	0.0362841
DS10_00007318	FBgn0004598	Fur2	serine-type endopeptidase activity	protein processing; proteolysis; negative regulation of secretion	-0.823073	0.04343
DS10_00005772	FBgn0033783	CG17019	zinc ion binding	unknown	-0.823862	0.0332788
DS10_00005388	FBgn0000499	dsh	protein domain specific binding; phosphatidic acid binding; Notch binding	reproductive structure development; salivary gland morphogenesis; polarized epithelial cell differentiation; intracellular signal transduction; establishment of epithelial cell planar polarity; organ formation; macromolecule localization; negative regulation of cardiac cell fate specification; regulation of cellular component biogenesis; regulation of tube size; development of primary female sexu…	-0.823883	0.041266
DS10_00012975	FBgn0262732	mbf1	protein binding, bridging; methyl-CpG binding; transcription coactivator activity	central nervous system development; dendrite morphogenesis; positive regulation of transcription from RNA polymerase II promoter; open tracheal system development	-0.824341	0.0397614
DS10_00004742	FBgn0043903	dome	cytokine binding; transmembrane signaling receptor activity; protein tyrosine phosphatase activity; protein heterodimerization activity	respiratory system development; locomotory behavior; cellular response to stimulus; response to stimulus; regulation of biological process; system process; response to other organism; regulation of response to stress; metabolic process; morphogenesis of an epithelium; organ development	-0.825252	0.0366689
DS10_00004021	FBgn0036389	ssp2	unknown	microtubule cytoskeleton organization; regulation of response to DNA damage stimulus; mitotic spindle elongation	-0.826222	0.0370643
DS10_00010855	FBgn0036662	CG9706	acetyl-CoA transporter activity	unknown	-0.826626	0.0293042
DS10_00009064	FBgn0037109	MED1	RNA polymerase II transcription cofactor activity	transcription initiation from RNA polymerase II promoter; transcription from RNA polymerase II promoter; regulation of transcription from RNA polymerase II promoter	-0.828157	0.0321444
DS10_00005232	FBgn0027296	temp	Rab geranylgeranyltransferase activity	protein geranylgeranylation; sensory organ development	-0.829107	0.0418895
DS10_00005136	FBgn0025390	Mur2B	chitin binding; extracellular matrix structural constituent	chitin metabolic process	-0.830228	0.036421
DS10_00000467	FBgn0025678	CaBP1	protein disulfide isomerase activity	positive regulation of apoptotic cell clearance; cell redox homeostasis	-0.83055	0.0307863
DS10_00007072	FBgn0025741	PlexA	heparin binding; protein binding; axon guidance receptor activity; semaphorin receptor activity; 14-3-3 protein binding	axon midline choice point recognition; axon guidance; semaphorin-plexin signaling pathway involved in regulation of photoreceptor cell axon guidance; motor neuron axon guidance	-0.830666	0.0345042
DS10_00011273	FBgn0038546	CG7379	zinc ion binding	chromatin modification	-0.831569	0.0383502
DS10_00004815	FBgn0003464	sol	zinc ion binding; calcium-dependent cysteine-type endopeptidase activity	proteolysis; nervous system development; visual behavior	-0.832667	0.0337197
DS10_00002978	FBgn0034858	eIF2B-delta	guanyl-nucleotide exchange factor activity; translation initiation factor activity	neurogenesis; negative regulation of translational initiation; translational initiation; regulation of translational initiation	-0.832676	0.0488318
DS10_00008195	FBgn0029818	GAA1	unknown	attachment of GPI anchor to protein; rhabdomere membrane biogenesis; regulation of Golgi to plasma membrane protein transport	-0.832751	0.0355328
DS10_00000338	FBgn0031397	CG15385	acid phosphatase activity	unknown	-0.832818	0.0318619
DS10_00000054	FBgn0038175	Ubc87F	ubiquitin-protein transferase activity	protein polyubiquitination	-0.832867	0.0291935
DS10_00008966	FBgn0026576	CG5991	phosphatidylserine decarboxylase activity	phospholipid biosynthetic process	-0.833755	0.0312366
DS10_00004524	FBgn0035206	CG9186	unknown	lipid particle organization; sequestering of triglyceride	-0.834521	0.0406784
DS10_00004814	FBgn0030973	CG7332	unknown	unknown	-0.834974	0.0329295
DS10_00008961	FBgn0013343	Syx1A	protein binding; SNARE binding; SNAP receptor activity	developmental process; cellular macromolecule localization; cellularization; epithelium development; cell cycle; regulation of reproductive process; regulation of pole plasm oskar mRNA localization; vesicle docking involved in exocytosis; regulation of vesicle-mediated transport; macromolecule localization; mitotic cell cycle process	-0.835523	0.0497999
DS10_00004376	FBgn0035357	MEP-1	metal ion binding; nucleosome-dependent ATPase activity; chromatin binding; protein binding	negative regulation of transcription from RNA polymerase II promoter; dendrite morphogenesis	-0.835539	0.0366689
DS10_00006231	FBgn0030631	CG6227	ATP binding; RNA helicase activity; mRNA binding; ATP-dependent RNA helicase activity	regulation of alternative mRNA splicing, via spliceosome; mRNA splicing, via spliceosome	-0.836048	0.029831
DS10_00004309	FBgn0037024	CG4365	hydroxyacylglutathione hydrolase activity; zinc ion binding	glutathione biosynthetic process	-0.836512	0.0371745
DS10_00002176	FBgn0034915	eIF6	ribosome binding; translation initiation factor activity	translational initiation; cellular response to starvation; translation; mature ribosome assembly	-0.836852	0.0375929
DS10_00002408	FBgn0004463	RpIII128	DNA-directed RNA polymerase activity; DNA binding; ribonucleoside binding	transcription from RNA polymerase III promoter	-0.838008	0.0307863
DS10_00001622	FBgn0029174	FKBP59	protein binding; peptidyl-prolyl cis-trans isomerase activity; FK506 binding	detection of light stimulus involved in visual perception; peptidyl-proline modification; protein folding; regulation of calcium ion transport; peripheral nervous system development	-0.838364	0.0362841
DS10_00001464	FBgn0025777	homer	protein binding	behavioral response to ethanol; regulation of locomotion; adult behavior; response to ethanol; positive regulation of circadian sleep/wake cycle, sleep	-0.838382	0.0335178
DS10_00003570	FBgn0034223	Tes	zinc ion binding	unknown	-0.838473	0.0435408
DS10_00004286	FBgn0003415	skd	RNA polymerase II transcription cofactor activity; protein binding	regulation of biological process; post-embryonic development; organ morphogenesis; compound eye development; regulation of RNA biosynthetic process; somatic muscle development; positive regulation of cellular process; cell differentiation; anatomical structure morphogenesis; regulation of nucleobase-containing compound metabolic process; positive regulation of signal transduction; cellular develo…	-0.839381	0.0397614
DS10_00007805	FBgn0003041	pbl	phosphatidylinositol phosphate binding; guanyl-nucleotide exchange factor activity; Rho GTPase binding; GTPase activator activity; Rho guanyl-nucleotide exchange factor activity; semaphorin receptor binding; Rac guanyl-nucleotide exchange factor activity	neuron projection development; meiosis II; germ cell development; biological adhesion; positive regulation of molecular function; digestive tract development; formation of primary germ layer; regulation of cellular component size; protein complex subunit organization; regulation of cellular component organization	-0.839494	0.0452898
DS10_00001900	FBgn0262647	Nup160	nucleocytoplasmic transporter activity; protein binding	mRNA export from nucleus; SMAD protein import into nucleus	-0.839962	0.0267174
DS10_00010412	FBgn0036111	Aps	diphosphoinositol-polyphosphate diphosphatase activity	nucleotide metabolic process; inositol phosphate metabolic process	-0.840572	0.0331825
DS10_00006232	FBgn0030630	CG12608	unknown	unknown	-0.840715	0.0391722
DS10_00008124	FBgn0035631	Txl	protein disulfide oxidoreductase activity; disulfide oxidoreductase activity	glycerol ether metabolic process; cellular response to DNA damage stimulus; cell redox homeostasis	-0.840925	0.0339558
DS10_00003742	FBgn0010825	Gug	histone deacetylase activity; transcription corepressor activity; DNA binding; chromatin binding; repressing transcription factor binding	regulation of chromatin organization; negative regulation of macromolecule metabolic process; multi-organism behavior; negative regulation of biological process; eye development; regulation of RNA biosynthetic process; regulation of chromatin modification; behavior; regionalization; inter-male aggressive behavior; imaginal disc-derived leg morphogenesis; muscle structure development	-0.842269	0.0378934
DS10_00013377	FBgn0026577	CG8677	zinc ion binding	negative regulation of transcription, DNA-templated; heterochromatin organization involved in chromatin silencing	-0.842373	0.0411245
DS10_00011961	FBgn0038099	CG7091	high-affinity inorganic phosphate:sodium symporter activity	transmembrane transport	-0.844318	0.0334223
DS10_00006251	FBgn0030612	CG5599	dihydrolipoamide branched chain acyltransferase activity	phagocytosis; tricarboxylic acid cycle	-0.844405	0.0319859
DS10_00000549	FBgn0011648	Mad	sequence-specific DNA binding; RNA polymerase II transcription coactivator activity; transforming growth factor beta receptor, pathway-specific cytoplasmic mediator activity; RNA polymerase II distal enhancer sequence-specific DNA binding; protein binding; RNA polymerase II activating transcription factor binding; RNA polymerase II distal enhancer sequence-specific DNA binding transcription facto…	pattern specification process; regulation of synaptic growth at neuromuscular junction; respiratory system development; BMP signaling pathway involved in Malpighian tubule cell chemotaxis; anterior/posterior pattern specification; columnar/cuboidal epithelial cell development; compound eye morphogenesis; negative regulation of G1/S transition of mitotic cell cycle; regulation of cell differentiat…	-0.844465	0.0287928
DS10_00001796	FBgn0000413	da	protein heterodimerization activity; sequence-specific DNA binding transcription factor activity; DNA binding; sequence-specific DNA binding; transcription factor binding; RNA polymerase II core promoter proximal region sequence-specific DNA binding transcription factor activity involved in positive regulation of transcription; protein homodimerization activity; RNA polymerase II regulatory regio…	ovarian follicle cell development; cellular response to stress; primary sex determination, soma; negative regulation of biological process; chaeta development; somatic sex determination; stem cell maintenance; response to stimulus; Malpighian tubule development; compound eye photoreceptor cell differentiation; peripheral nervous system development; cellular response to DNA damage stimulus; stem c…	-0.846198	0.0307863
DS10_00011375	FBgn0039302	Nup358	zinc ion binding; Ran GTPase binding	SMAD protein import into nucleus; NLS-bearing protein import into nucleus; protein import into nucleus	-0.846941	0.0466028
DS10_00006638	FBgn0086904	Nacalpha	protein binding	neurogenesis; oogenesis; regulation of pole plasm oskar mRNA localization	-0.848633	0.0474033
DS10_00002958	FBgn0034876	wmd	receptor binding	imaginal disc-derived wing morphogenesis	-0.848764	0.036421
DS10_00005438	FBgn0003210	rb	protein transporter activity	establishment of localization; cellular component organization; biological regulation; biosynthetic process; pigment metabolic process involved in developmental pigmentation; negative regulation of gene silencing by RNA; aging; regulation of localization; vesicle localization; organic substance metabolic process	-0.849462	0.0283993
DS10_00009664	FBgn0051510	CG31510	unknown	unknown	-0.851274	0.0281277
DS10_00000311	FBgn0031420	Atxn7	unknown	positive regulation of histone H2B ubiquitination; SAGA complex assembly	-0.85169	0.0376505
DS10_00004678	FBgn0028474	CG4119	nucleotide binding; mRNA binding; nucleic acid binding	regulation of alternative mRNA splicing, via spliceosome; mRNA splicing, via spliceosome	-0.85211	0.0307863
DS10_00006385	FBgn0030813	CG4949	unknown	unknown	-0.852655	0.0440391
DS10_00007057	FBgn0002521	pho	chromatin binding; sequence-specific DNA binding transcription factor activity; metal ion binding; DNA binding; RNA polymerase II distal enhancer sequence-specific DNA binding; sequence-specific DNA binding; chromatin DNA binding	DNA topological change; negative regulation of gene expression; regulation of transcription, DNA-templated; dendrite morphogenesis; chromatin silencing; negative regulation of transcription, DNA-templated; gene silencing	-0.854072	0.0248614
DS10_00005958	FBgn0030007	alpha-PheRS	aminoacyl-tRNA editing activity; phenylalanine-tRNA ligase activity; ATP binding; tRNA binding	phenylalanyl-tRNA aminoacylation	-0.854102	0.0226432
DS10_00006383	FBgn0030812	CG8949	unknown	unknown	-0.854145	0.0472714
DS10_00011223	FBgn0038277	RpS5b	structural constituent of ribosome; RNA binding	translation; neurogenesis	-0.854159	0.0495701
DS10_00013022	FBgn0003410	sina	protein binding; zinc ion binding; protein self-association; ubiquitin-protein transferase activity	sensory organ development; regulation of R7 cell differentiation; ubiquitin-dependent protein catabolic process; proteolysis; R7 cell fate commitment; protein ubiquitination; proteasomal protein catabolic process	-0.854783	0.0362841
DS10_00010016	FBgn0086686	l(3)L1231	unknown	gravitaxis; inter-male aggressive behavior	-0.855907	0.0309137
DS10_00005759	FBgn0034060	CG8370	unknown	unknown	-0.856657	0.0329295
DS10_00001465	FBgn0031851	Aatf	unknown	neurogenesis; negative regulation of programmed cell death; oogenesis	-0.856719	0.0321863
DS10_00011808	FBgn0001078	ftz-f1	ligand-activated sequence-specific DNA binding RNA polymerase II transcription factor activity; transcription cofactor activity; steroid hormone receptor activity; zinc ion binding; protein heterodimerization activity; DNA binding; transcription factor binding; RNA polymerase II core promoter proximal region sequence-specific DNA binding transcription factor activity involved in positive regulati…	hormone-mediated signaling pathway; cellular response to stimulus; cellular component morphogenesis; periodic partitioning; behavior; steroid hormone mediated signaling pathway; positive regulation of macromolecule biosynthetic process; homeostatic process; regulation of developmental process; pupariation; imaginal disc-derived appendage morphogenesis; response to ecdysone	-0.857976	0.0353048
DS10_00005168	FBgn0023511	Edem1	mannosyl-oligosaccharide 1,2-alpha-mannosidase activity; calcium ion binding	ER-associated ubiquitin-dependent protein catabolic process; determination of adult lifespan; endoplasmic reticulum unfolded protein response	-0.858058	0.04463
DS10_00008901	FBgn0032054	CG13090	UFM1 activating enzyme activity; thiosulfate sulfurtransferase activity	tRNA thio-modification; tRNA wobble position uridine thiolation; Mo-molybdopterin cofactor biosynthetic process	-0.858091	0.0337197
DS10_00003961	FBgn0036096	CG8003	zinc ion binding	unknown	-0.858964	0.0309725
DS10_00007587	FBgn0261436	DhpD	zinc ion binding; dihydropterin deaminase activity; guanine deaminase activity	guanine metabolic process; dihydropteridine metabolic process; eye pigment biosynthetic process; guanine catabolic process	-0.859466	0.0340255
DS10_00003602	FBgn0022343	CG3760	unknown	unknown	-0.859658	0.0280233
DS10_00007368	FBgn0086362	spn-F	ATP-dependent microtubule motor activity, minus-end-directed	regulation of pole plasm oskar mRNA localization; chaeta morphogenesis; oocyte anterior/posterior axis specification; oocyte microtubule cytoskeleton polarization; oocyte axis specification; oocyte microtubule cytoskeleton organization; regulation of cytoskeleton organization	-0.860796	0.0350633
DS10_00001045	FBgn0032904	Mtp	triglyceride binding; phosphatidylcholine transporter activity	dendrite morphogenesis; lumen formation, open tracheal system; synaptic target recognition; triglyceride metabolic process; lipoprotein metabolic process; lipid transport	-0.861651	0.0408952
DS10_00008553	FBgn0028833	Dak1	ATP binding; uridylate kinase activity; cytidylate kinase activity	pyrimidine nucleotide biosynthetic process; 'de novo' pyrimidine nucleobase biosynthetic process	-0.862103	0.029984
DS10_00001915	FBgn0040233	cana	ATP binding; microtubule binding; microtubule motor activity; ATP-dependent microtubule motor activity, plus-end-directed	microtubule-based movement; metaphase/anaphase transition of mitotic cell cycle	-0.862196	0.0316129
DS10_00002432	FBgn0013756	Mtor	ribonucleoprotein complex binding; chromatin DNA binding	spindle assembly; chromatin remodeling; regulation of mitotic cell cycle; regulation of mitotic sister chromatid separation; mitotic spindle elongation; mitotic spindle assembly checkpoint; chromatin organization; response to endoplasmic reticulum stress; protein import into nucleus; positive regulation of transcription from RNA polymerase II promoter	-0.862322	0.0286585
DS10_00000448	FBgn0250843	Prosalpha6	endopeptidase activity; threonine-type endopeptidase activity	ventral furrow formation; proteasome-mediated ubiquitin-dependent protein catabolic process; ubiquitin-dependent protein catabolic process	-0.862833	0.0342835
DS10_00009029	FBgn0010041	GstD5	glutathione transferase activity	glutathione metabolic process	-0.863547	0.0328438
DS10_00005107	FBgn0004856	Bx42	protein binding	mRNA splicing, via spliceosome; embryonic development via the syncytial blastoderm; eye-antennal disc development	-0.863798	0.0215999
DS10_00006207	FBgn0030035	CG11190	unknown	attachment of GPI anchor to protein	-0.864387	0.0296017
DS10_00007463	FBgn0030530	jub	ligand-dependent nuclear receptor binding; zinc ion binding; actin binding; thyroid hormone receptor binding	hippo signaling; positive regulation of organ growth; protein localization to centrosome; positive regulation of imaginal disc growth; mitotic nuclear division	-0.865816	0.0316129
DS10_00004778	FBgn0052533	CG32533	helicase activity; ATP-dependent RNA helicase activity; nucleic acid binding; ATP binding	mRNA splicing, via spliceosome	-0.866494	0.0307863
DS10_00001248	FBgn0261396	Rpn3	zinc ion binding; enzyme regulator activity	proteasome-mediated ubiquitin-dependent protein catabolic process; regulation of protein catabolic process	-0.867352	0.0269469
DS10_00009919	FBgn0040080	pins	GDP-dissociation inhibitor activity; protein domain specific binding; protein binding	protein localization; asymmetric protein localization; neuroblast division; regulation of biological process; basal protein localization; regulation of signal transduction; biological regulation; maintenance of location; regulation of cell communication; regulation of G-protein coupled receptor protein signaling pathway	-0.868837	0.0351781
DS10_00008399	FBgn0020909	Rtc1	RNA-3'-phosphate cyclase activity	RNA processing; cellular response to starvation; ribosome biogenesis	-0.86918	0.0376505
DS10_00000407	FBgn0024285	Srp54	nucleotide binding; mRNA binding; poly-pyrimidine tract binding	mRNA splice site selection; mRNA splicing, via spliceosome; regulation of alternative mRNA splicing, via spliceosome; neurogenesis	-0.869661	0.0328438
DS10_00004924	FBgn0027084	Aats-lys	lysine-tRNA ligase activity; nucleic acid binding; ATP binding	lysyl-tRNA aminoacylation	-0.870006	0.0328438
DS10_00011807	FBgn0036814	CG14073	unknown	wing disc dorsal/ventral pattern formation	-0.870075	0.0444133
DS10_00003956	FBgn0000629	E(z)	histone methyltransferase activity (H3-K9 specific); protein binding; histone methyltransferase activity (H3-K27 specific); chromatin binding; histone methyltransferase activity	syncytial blastoderm mitotic cell cycle; organ development; biosynthetic process; biological regulation; negative regulation of macromolecule biosynthetic process; regulation of hormone levels; neurogenesis; negative regulation of cellular metabolic process; pheromone metabolic process; negative regulation of nitrogen compound metabolic process; cuticle hydrocarbon biosynthetic process; anatomica…	-0.870184	0.0327693
DS10_00007908	FBgn0052484	Sk2	D-erythro-sphingosine kinase activity; diacylglycerol kinase activity	sphingolipid metabolic process; oviposition; phosphorylation; flight behavior	-0.870838	0.0357967
DS10_00000088	FBgn0010583	dock	protein binding; insulin receptor binding; SH3/SH2 adaptor activity; cell adhesion molecule binding	axon guidance; myoblast fusion; negative regulation of insulin receptor signaling pathway; insulin receptor signaling pathway; axonogenesis	-0.872368	0.0268168
DS10_00008235	FBgn0085430	CG34401	zinc ion binding	unknown	-0.875053	0.037445
DS10_00001222	FBgn0032723	ssp3	unknown	mitotic spindle elongation	-0.877026	0.0316129
DS10_00004633	FBgn0000541	E(bx)	ligand-dependent nuclear receptor binding; DNA binding; methylated histone binding; zinc ion binding; lysine-acetylated histone binding	regulation of metabolic process; cellular component organization or biogenesis; regulation of gene expression; signal transduction; nervous system development; regulation of response to stress; hemopoiesis; RNA metabolic process; positive regulation of Notch signaling pathway; cellular response to ecdysone; cell-cell signaling; cell development; regulation of intracellular signal transduction; DN…	-0.877075	0.0435408
DS10_00002848	FBgn0027499	wde	unknown	unknown	-0.878565	0.0240073
DS10_00010434	FBgn0261574	kug	cell adhesion molecule binding; receptor activity; calcium ion binding	cell adhesion; cell-cell adhesion; multi-organism reproductive process; cell-cell adhesion via plasma-membrane adhesion molecules; single organismal cell-cell adhesion; establishment or maintenance of cytoskeleton polarity; establishment of tissue polarity; regulation of immune system process; defense response; negative regulation of imaginal disc growth	-0.879479	0.0486757
DS10_00003681	FBgn0036374	Spt20	transcription cofactor activity	unknown	-0.881634	0.0321863
DS10_00004093	FBgn0036460	CG5114	unknown	unknown	-0.885081	0.0382688
DS10_00007623	FBgn0037248	srl	nucleic acid binding; nucleotide binding; mRNA binding	regulation of mitochondrion organization; energy homeostasis; regulation of transcription, DNA-templated; tissue homeostasis; positive regulation of cell growth; negative regulation of insulin receptor signaling pathway; insulin receptor signaling pathway	-0.885838	0.0183046
DS10_00002522					-0.8862	0.0346322
DS10_00009623	FBgn0038223	Afti	AP-1 adaptor complex binding; protein transporter activity	intracellular transport; compound eye photoreceptor development; compound eye development	-0.886234	0.0337197
DS10_00000817	FBgn0032882	Ns4	GTP binding; GTPase activity	ribosome biogenesis	-0.886622	0.0319859
DS10_00008522	FBgn0000032	Acph-1	acid phosphatase activity	unknown	-0.886716	0.0186588
DS10_00010962	FBgn0037297	CG1116	unknown	unknown	-0.886776	0.0433048
DS10_00002785	FBgn0033486	dmpd	transcription coactivator activity; ubiquitin-protein transferase activity	positive regulation of transcription, DNA-templated; SCF-dependent proteasomal ubiquitin-dependent protein catabolic process; anterior/posterior pattern specification	-0.888209	0.0281277
DS10_00000493					-0.889168	0.0382688
DS10_00008456	FBgn0032450	CG5776	ATP binding; ATPase activity	unknown	-0.89081	0.0427885
DS10_00005811	FBgn0014269	prod	chromatin binding	regulation of circadian rhythm; mitotic chromosome condensation; lymph gland development	-0.891571	0.0312366
DS10_00003234	FBgn0034704	CG6758	ubiquitin-protein transferase activity	SCF-dependent proteasomal ubiquitin-dependent protein catabolic process	-0.892372	0.0349238
DS10_00008014	FBgn0030930	GalNAc-T2	polypeptide N-acetylgalactosaminyltransferase activity	oligosaccharide biosynthetic process	-0.892552	0.0350633
DS10_00002803	FBgn0033507	CG12909	unknown	unknown	-0.892631	0.04179
DS10_00010204	FBgn0037580	DppIII	dipeptidyl-peptidase activity	proteolysis	-0.892835	0.0321863
DS10_00001364	FBgn0032961	CG1416	chaperone binding; ATPase activator activity	response to stress	-0.893181	0.0244368
DS10_00001056	FBgn0032916	CG9257	unknown	unknown	-0.894164	0.0290604
DS10_00005267	FBgn0029912	CG4557	Rab GTPase binding	unknown	-0.894597	0.0276005
DS10_00009249	FBgn0043842	Yeti	kinesin binding	chromosome organization; meiotic chromosome condensation; regulation of histone H3-K4 methylation; regulation of histone H3-K9 acetylation; mitotic chromosome condensation; regulation of histone H3-K9 methylation	-0.894882	0.0213078
DS10_00008969	FBgn0039141	spas	microtubule-severing ATPase activity; ATPase activity; microtubule binding; ATP binding	single-organism organelle organization; regulation of microtubule depolymerization; behavior; positive regulation of synaptic transmission; negative regulation of synaptic growth at neuromuscular junction; multicellular organismal signaling; microtubule-based process; cell communication; regulation of terminal button organization; locomotory behavior; regulation of organelle organization; positiv…	-0.89555	0.0281277
DS10_00006035	FBgn0031092	CG9577	delta5-delta2,4-dienoyl-CoA isomerase activity	metabolic process; fatty acid beta-oxidation	-0.89748	0.0398918
DS10_00009788	FBgn0038585	Non3	unknown	mitotic spindle assembly; neurogenesis	-0.897954	0.0318619
DS10_00009948	FBgn0039055	Rassf	zinc ion binding; protein binding	negative regulation of signal transduction; regulation of multicellular organism growth; response to gamma radiation	-0.898584	0.0217405
DS10_00006223	FBgn0014455	Ahcy13	adenosylhomocysteinase activity	one-carbon metabolic process	-0.899411	0.0452898
DS10_00008302	FBgn0037855	CG6621	unknown	unknown	-0.899549	0.026005
DS10_00007541	FBgn0035464	CG12006	mannosyltransferase activity	GPI anchor biosynthetic process	-0.900326	0.0336488
DS10_00009410	FBgn0005777	PpD3	protein serine/threonine phosphatase activity	mitotic cell cycle; protein dephosphorylation	-0.900955	0.0209041
DS10_00010652	FBgn0037555	Ada2b	DNA binding; protein binding; chromatin binding; zinc ion binding; histone acetyltransferase activity	positive regulation of histone acetylation; regulation of transcription from RNA polymerase II promoter; regulation of terminal button organization; axon target recognition; regulation of transcription, DNA-templated; histone H3 acetylation; wing disc pattern formation; chromatin remodeling	-0.903366	0.0290604
DS10_00005090	FBgn0026192	par-6	protein binding	cell junction organization; biological adhesion; transport; regulation of anatomical structure morphogenesis; negative regulation of protein phosphorylation; apical protein localization; single-organism localization; cell adhesion; respiratory system development; positive regulation of lamellipodium organization; negative regulation of phosphorylation; protein localization	-0.90436	0.0166321
DS10_00001579	FBgn0011232	scat	unknown	sperm individualization; Golgi to vacuole transport; spermatid development; retrograde transport, endosome to Golgi	-0.904969	0.0286585
DS10_00003250	FBgn0265174	PIG-V	mannosyltransferase activity	GPI anchor biosynthetic process; rhabdomere membrane biogenesis; protein insertion into ER membrane by GPI attachment sequence; regulation of Golgi to plasma membrane protein transport; positive regulation of protein exit from endoplasmic reticulum; protein insertion into membrane	-0.904977	0.0286585
DS10_00003715	FBgn0015793	Rab19	GTPase activity; protein binding; GTP binding; GTPase activator activity	protein transport; vesicle-mediated transport; Rab protein signal transduction	-0.906913	0.0296999
DS10_00005972	FBgn0004656	fs(1)h	DNA binding; protein kinase activity	negative regulation of transcription, DNA-templated; regulation of transcription from RNA polymerase II promoter; terminal region determination; positive regulation of transcription elongation from RNA polymerase II promoter; imaginal disc-derived wing morphogenesis	-0.907433	0.0293042
DS10_00007090	FBgn0024728	Slip1	potassium channel regulator activity; protein binding	unknown	-0.907782	0.0261484
DS10_00002937	FBgn0050183	CG30183	unknown	unknown	-0.908318	0.0390668
DS10_00004406	FBgn0000543	ecd	snRNP binding	cell differentiation; cellular developmental process; embryonic morphogenesis; positive regulation of molecular function; biological regulation; cellular component organization; brain development; reproduction; cellular ketone metabolic process; chitin-based embryonic cuticle biosynthetic process; compound eye morphogenesis; response to other organism; larval development; nucleic acid metabolic p…	-0.908747	0.0258815
DS10_00003964	FBgn0036099	CG11811	guanylate kinase activity	purine nucleotide metabolic process	-0.909379	0.0478735
DS10_00010486	FBgn0264712	CG1172	unknown	unknown	-0.909541	0.0445074
DS10_00006304	FBgn0030328	Amun	unknown	compound eye development; chaeta development; wing disc development	-0.909761	0.0276005
DS10_00002371	FBgn0261850	Xpd	ATP-dependent 5'-3' DNA helicase activity; helicase activity; DNA binding; core RNA polymerase binding transcription factor activity; ATP binding	regulation of biological process; nucleobase-containing compound metabolic process; cell cycle; regulation of mitotic nuclear division; response to radiation; regulation of embryonic development; nucleotide-excision repair; response to light stimulus; regulation of chromosome segregation; negative regulation of biological process	-0.90987	0.0445074
DS10_00004813	FBgn0030974	CG7358	unknown	unknown	-0.910039	0.0218804
DS10_00012310	FBgn0028476	Usp1	ubiquitin-specific protease activity	ubiquitin-dependent protein catabolic process; protein deubiquitination	-0.910313	0.0262707
DS10_00004659	FBgn0015799	Rbf	RNA polymerase II regulatory region DNA binding; transcription regulatory region DNA binding; transcription factor binding; protein binding; DNA binding	regulation of cell death; regulation of cell proliferation; regulation of biological quality; response to starvation; response to stress; mitotic G2/M transition checkpoint; eggshell chorion assembly; negative regulation of cell cycle phase transition; regulation of DNA binding; regulation of cell size; regulation of molecular function; multicellular organismal reproductive process; regulation of…	-0.910944	0.0202856
DS10_00001176	FBgn0086707	ncm	RNA binding; protein binding	phagocytosis	-0.91335	0.0163466
DS10_00008017	FBgn0030932	Ggt-1	gamma-glutamyltransferase activity	response to light stimulus; glutathione metabolic process; multicellular organism reproduction	-0.91402	0.0169432
DS10_00006497	FBgn0031090	Rab35	GTPase activity; GTP binding	Rab protein signal transduction; exosomal secretion; mitotic cytokinesis; vesicle-mediated transport; phagocytosis; protein transport	-0.914464	0.0176754
DS10_00009167	FBgn0039466	CG5521	GTPase activator activity	positive regulation of GTPase activity; activation of GTPase activity	-0.914786	0.0286585
DS10_00000396	FBgn0032005	Snx6	protein transporter activity; phosphatidylinositol-3-phosphate binding	retrograde transport, endosome to Golgi; intracellular protein transport	-0.914806	0.0202856
DS10_00002305	FBgn0013764	Chi	RNA polymerase II transcription factor binding; transcription factor binding; LIM domain binding; protein binding; transcription cofactor activity	neuron projection guidance; cell projection morphogenesis; RNA metabolic process; regulation of multicellular organismal process; vesicle-mediated transport; tissue morphogenesis; regulation of cellular metabolic process; regulation of nucleobase-containing compound metabolic process; phagocytosis; imaginal disc development	-0.915744	0.0244368
DS10_00012964	FBgn0039743	CG7946	unknown	unknown	-0.916003	0.0353048
DS10_00004999	FBgn0030067	Rbm13	unknown	mitotic spindle elongation; neurogenesis	-0.916387	0.0181466
DS10_00003241	FBgn0034181	CG8963	RNA binding	brain morphogenesis; inter-male aggressive behavior; olfactory behavior; startle response; locomotion involved in locomotory behavior	-0.916681	0.0178281
DS10_00001751	FBgn0028375	heix	prenyltransferase activity	menaquinone biosynthetic process	-0.917381	0.0458366
DS10_00005878	FBgn0010315	CycD	cyclin-dependent protein serine/threonine kinase regulator activity; protein binding	positive regulation of cell growth; mitochondrion organization; cell growth; JAK-STAT cascade; cell proliferation	-0.917441	0.023876
DS10_00010079	FBgn0000017	Abl	non-membrane spanning protein tyrosine kinase activity; protein binding; protein tyrosine kinase activity; ATP binding	cellular protein modification process; protein modification process; phosphorylation; single-organism intracellular transport; signal transduction; regulation of nervous system development; regulation of establishment of protein localization; posttranscriptional regulation of gene expression; regulation of actin polymerization or depolymerization; cellular response to stimulus; epithelial cell di…	-0.917535	0.017078
DS10_00002006	FBgn0032421	crok	unknown	septate junction assembly; regulation of tube size, open tracheal system	-0.918764	0.0328438
DS10_00006819	FBgn0028982	Spt6	DNA binding; chromatin binding	transcription from RNA polymerase II promoter; regulation of antimicrobial peptide biosynthetic process; positive regulation of transcription elongation from RNA polymerase II promoter	-0.920331	0.0193961
DS10_00006817	FBgn0026015	Top3beta	DNA topoisomerase type I activity; DNA topoisomerase activity; endodeoxyribonuclease activity; DNA binding	positive regulation of synapse assembly; DNA topological change; DNA catabolic process, endonucleolytic	-0.920413	0.0117738
DS10_00002168	FBgn0034908	CG5543	unknown	neurogenesis	-0.921886	0.0403447
DS10_00003717	FBgn0035867	CG13671	unknown	unknown	-0.922185	0.0309725
DS10_00007034	FBgn0029980	CG10778	transferase activity, transferring alkyl or aryl (other than methyl) groups	phagocytosis	-0.922501	0.0365325
DS10_00001186	FBgn0032688	CG15160	unknown	unknown	-0.922565	0.0309137
DS10_00007480	FBgn0030551	CG11674	ATP-dependent RNA helicase activity	mRNA splicing, via spliceosome	-0.923644	0.0214587
DS10_00007032	FBgn0260858	Ykt6	protein-cysteine S-palmitoyltransferase activity; SNAP receptor activity	ER to Golgi vesicle-mediated transport; vesicle-mediated transport; retrograde vesicle-mediated transport, Golgi to ER	-0.924504	0.018912
DS10_00009779	FBgn0038578	MED17	RNA polymerase II transcription cofactor activity; activating transcription factor binding; transcription coactivator activity	positive regulation of transcription from RNA polymerase II promoter; transcription initiation from RNA polymerase II promoter; transcription from RNA polymerase II promoter; mitotic G2 DNA damage checkpoint; regulation of transcription from RNA polymerase II promoter; cellular process; sex comb development	-0.926046	0.033814
DS10_00004448	FBgn0261562	CG42676	unknown	unknown	-0.927314	0.0300696
DS10_00007648	FBgn0037199	CG11137	unknown	unknown	-0.927598	0.0383502
DS10_00005933	FBgn0030659	CG9215	zinc ion binding; nucleic acid binding	unknown	-0.928372	0.0376505
DS10_00004918	FBgn0261617	nej	protein binding; histone acetyltransferase activity (H3-K27 specific); histone acetyltransferase activity (H3-K18 specific); transcription factor binding; zinc ion binding; histone acetyltransferase activity; cAMP response element binding protein binding; transcription coactivator activity	generation of neurons; compound eye photoreceptor fate commitment; DNA replication checkpoint; regulation of nitrogen compound metabolic process; regulation of nuclear division; histone H3-K18 acetylation; single-organism localization; locomotory behavior; cellular response to stimulus; eye morphogenesis	-0.92862	0.0264234
DS10_00011532	FBgn0026380	Prosbeta3	endopeptidase activity; threonine-type endopeptidase activity	proteasome-mediated ubiquitin-dependent protein catabolic process; neurogenesis; cellular response to DNA damage stimulus	-0.930111	0.0271846
DS10_00001619	FBgn0032147	IP3K1	inositol-1,4,5-trisphosphate 3-kinase activity	response to oxidative stress	-0.930655	0.018912
DS10_00008233	FBgn0030969	Usp39	zinc ion binding; ubiquitinyl hydrolase activity; ubiquitin-specific protease activity	ubiquitin-dependent protein catabolic process; mRNA splicing, via spliceosome; protein deubiquitination	-0.931002	0.0197154
DS10_00001845	FBgn0032292	CG6750	unknown	wound healing	-0.931568	0.0307863
DS10_00004720	FBgn0029568	CG11381	unknown	unknown	-0.931975	0.0172116
DS10_00001872	FBgn0053129	CG33129	unknown	unknown	-0.932375	0.0128667
DS10_00011722	FBgn0033005	CG3107	metalloendopeptidase activity; metal ion binding	proteolysis	-0.933051	0.0176754
DS10_00000001	FBgn0031217	CG11377	calcium ion binding	unknown	-0.933887	0.026005
DS10_00011378	FBgn0039305	CG11858	peptidyl-prolyl cis-trans isomerase activity	unknown	-0.934364	0.0467819
DS10_00008392	FBgn0002878	mus101	unknown	mitotic nuclear division; mitotic G2 DNA damage checkpoint; mitotic DNA replication checkpoint; oogenesis	-0.934692	0.0436514
DS10_00005294	FBgn0025633	CG13366	unknown	adult somatic muscle development; notum morphogenesis; wing disc development; proboscis morphogenesis; sarcomere organization	-0.935246	0.0166321
DS10_00012148	FBgn0036124	CG7839	sequence-specific DNA binding transcription factor activity	regulation of transcription, DNA-templated; neurogenesis	-0.935347	0.0221944
DS10_00009312	FBgn0037811	CG12592	unknown	unknown	-0.935411	0.0186588
DS10_00000761	FBgn0011570	cpb	protein heterodimerization activity; actin binding	actin cytoskeleton organization; cytoskeleton organization; negative regulation of phosphorylation; cellular localization; cellular component morphogenesis; positive regulation of cellular component biogenesis; protein complex subunit organization; negative regulation of stress-activated protein kinase signaling cascade; regulation of synapse organization; negative regulation of protein complex a…	-0.936122	0.0151745
DS10_00001433	FBgn0020616	SA	chromatin binding	mitotic sister chromatid cohesion; neuron remodeling	-0.936592	0.0293042
DS10_00003922	FBgn0263251	vnc	peptide alpha-N-acetyltransferase activity	oogenesis; neurogenesis	-0.939626	0.0214587
DS10_00005012	FBgn0052707	APC4	ubiquitin-protein transferase activity	anaphase-promoting complex-dependent proteasomal ubiquitin-dependent protein catabolic process; regulation of mitotic metaphase/anaphase transition	-0.9399	0.026005
DS10_00006912	FBgn0020255	Ran	protein binding; GTPase activity; GTP binding	biological regulation; regulation of cellular process; protein complex subunit organization; response to stress; cell adhesion; nucleocytoplasmic transport; regulation of biological quality; signal transduction; cell projection organization; biological adhesion; neurogenesis; regulation of biological process; regulation of cell cycle; regulation of localization; response to nutrient levels	-0.941299	0.018912
DS10_00008682	FBgn0037375	kat-60L1	microtubule binding; ATP binding; ATPase activity; microtubule-severing ATPase activity	microtubule-based process; neuron remodeling; positive regulation of dendrite morphogenesis; microtubule severing	-0.941774	0.0467819
DS10_00005581	FBgn0033083	Dpit47	unknown	unknown	-0.941972	0.0227978
DS10_00006109	FBgn0086899	tlk	protein serine/threonine kinase activity; protein kinase activity; protein binding; ATP binding	antimicrobial humoral response; regulation of cell cycle; protein phosphorylation; chromatin organization; histone phosphorylation; mitotic cell cycle, embryonic; protein autophosphorylation; cell adhesion; chromosome segregation; regulation of cell shape	-0.942071	0.022488
DS10_00007237	FBgn0035761	RhoGEF4	signal transducer activity; Rho guanyl-nucleotide exchange factor activity	positive regulation of stress fiber assembly; regulation of cell shape; positive regulation of Rho protein signal transduction	-0.943036	0.0418895
DS10_00011827	FBgn0027841	CstF-64	mRNA binding; nucleotide binding; nucleic acid binding	mRNA cleavage; neurogenesis	-0.943108	0.0487463
DS10_00008217	FBgn0061200	Nup153	structural constituent of nuclear pore; chromatin DNA binding; zinc ion binding; nucleocytoplasmic transporter activity	nuclear pore organization; chromatin remodeling; neurogenesis; SMAD protein import into nucleus; positive regulation of transcription from RNA polymerase II promoter; protein import into nucleus; centrosome duplication; chromatin organization; NLS-bearing protein import into nucleus	-0.944219	0.0223507
DS10_00007870	FBgn0035421	CG12034	sphingomyelin phosphodiesterase activity	sphingomyelin metabolic process	-0.944766	0.0234019
DS10_00002991	FBgn0029686	CG2941	unknown	unknown	-0.944789	0.018912
DS10_00006855	FBgn0030499	CG11178	unknown	unknown	-0.945329	0.0267174
DS10_00003374	FBgn0050000	GstT1	glutathione transferase activity	glutathione metabolic process	-0.947207	0.0458366
DS10_00008168	FBgn0033059	CG7845	unknown	muscle cell cellular homeostasis	-0.950113	0.0176754
DS10_00000386	FBgn0032015	Ostgamma	unknown	encapsulation of foreign target	-0.951068	0.0142212
DS10_00009018	FBgn0082831	pps	hydrolase activity, acting on acid anhydrides; zinc ion binding; protein binding; sequence-specific DNA binding transcription factor activity	regulation of alternative mRNA splicing, via spliceosome; regulation of transcription, DNA-templated	-0.951922	0.0262707
DS10_00000364	FBgn0263852	l(2)k12914	dolichyl-diphosphooligosaccharide-protein glycotransferase activity; oligosaccharyl transferase activity	negative regulation of apoptotic process	-0.952626	0.0431795
DS10_00011154	FBgn0263603	Zn72D	mRNA binding; zinc ion binding	phagocytosis; mRNA splicing, via spliceosome	-0.952904	0.0482096
DS10_00009773	FBgn0038569	CG7218	unknown	unknown	-0.953424	0.0313738
DS10_00000451	FBgn0032197	CG5694	unknown	unknown	-0.953536	0.0187818
DS10_00007189	FBgn0036915	Prp3	unknown	regulation of chromatin silencing; mRNA splicing, via spliceosome	-0.954066	0.0307378
DS10_00004437	FBgn0002183	dre4	DNA binding; chromatin binding	neurogenesis; DNA unwinding involved in DNA replication; regulation of chromatin assembly or disassembly; positive regulation of transcription elongation from RNA polymerase II promoter	-0.954835	0.0133753
DS10_00004081	FBgn0036450	Tdrd3	RNA binding	mRNA processing; lateral inhibition	-0.954945	0.0195393
DS10_00006347	FBgn0030457	CG12096	unknown	proteasome assembly; cellular response to DNA damage stimulus	-0.955149	0.0190494
DS10_00011680	FBgn0040493	grsm	manganese ion binding; metalloexopeptidase activity; aminopeptidase activity	proteolysis	-0.957037	0.0105505
DS10_00005175	FBgn0023521	CG3587	unknown	unknown	-0.957315	0.0205614
DS10_00013192	FBgn0036515	CG12304	unknown	unknown	-0.958869	0.0318619
DS10_00009821	FBgn0014007	Ptp69D	protein tyrosine phosphatase activity; receptor signaling protein tyrosine phosphatase activity; transmembrane receptor protein tyrosine phosphatase activity	axonal defasciculation; fasciculation of sensory neuron axon; motor neuron axon guidance; lateral inhibition; defasciculation of motor neuron axon; axon guidance; protein dephosphorylation; dendrite morphogenesis	-0.959094	0.0151745
DS10_00012150	FBgn0025355	SuUR	ATP binding; chromatin binding; DNA binding	chromatin assembly or disassembly; negative regulation of DNA replication; heterochromatin assembly; chromosome organization; positive regulation of DNA endoreduplication; DNA endoreduplication; DNA replication	-0.959198	0.018912
DS10_00011821	FBgn0036484	Pex3	unknown	fatty acid elongation; peroxisome organization; positive regulation of ceramide biosynthetic process	-0.959251	0.0262707
DS10_00012151	FBgn0052075	CG32075	unknown	neurogenesis	-0.959354	0.0329295
DS10_00002540	FBgn0026427	Su(var)2-HP2	DNA binding	neurogenesis; heterochromatin assembly; chromosome organization; gene silencing; mitotic chromosome condensation	-0.959605	0.018486
DS10_00001697	FBgn0259984	kuz	zinc ion binding; metalloendopeptidase activity	renal filtration cell differentiation; regulation of cell differentiation; skeletal muscle tissue development; single-organism localization; cellular response to stimulus; proteolysis; columnar/cuboidal epithelial cell development; cellular protein metabolic process; membrane protein ectodomain proteolysis; regulation of cell projection organization; regulation of response to stimulus; neuroblast…	-0.959611	0.0217405
DS10_00007005	FBgn0029957	CG12155	unknown	unknown	-0.961153	0.023876
DS10_00001191	FBgn0032691	Atac2	H2A histone acetyltransferase activity; histone acetyltransferase activity; zinc ion binding; H4 histone acetyltransferase activity	chromatin remodeling; histone acetylation; histone H2A acetylation; intestinal stem cell homeostasis; histone H4 acetylation; positive regulation of histone H4-K16 acetylation	-0.961533	0.0380145
DS10_00004411	FBgn0035318	CG9018	unknown	unknown	-0.962604	0.0163466
DS10_00009708	FBgn0038611	CG14309	hydrolase activity, acting on glycosyl bonds	unknown	-0.962714	0.0417899
DS10_00007817	FBgn0036691	beg	transferase activity; [acyl-carrier-protein] S-malonyltransferase activity	metabolic process; fatty acid biosynthetic process	-0.962758	0.0337197
DS10_00000278	FBgn0031668	CG31917	unknown	neuron projection morphogenesis	-0.962791	0.0213078
DS10_00005193	FBgn0030086	CG7033	ATP binding; unfolded protein binding	cytoplasmic microtubule organization; mitotic spindle assembly; centrosome duplication; mitotic spindle organization; neurogenesis; protein folding	-0.963538	0.0264234
DS10_00001489	FBgn0031895	CG4497	unknown	unknown	-0.963878	0.036172
DS10_00006682	FBgn0033236	CG14764	unknown	unknown	-0.964408	0.0125046
DS10_00000814	FBgn0000251	cad	sequence-specific DNA binding transcription factor activity; RNA polymerase II regulatory region sequence-specific DNA binding	single-multicellular organism process; segment specification; positive regulation of transcription from RNA polymerase II promoter; embryonic morphogenesis; regulation of nucleic acid-templated transcription; anterior/posterior pattern specification; regulation of cell proliferation; anterior/posterior pattern specification, imaginal disc; regulation of gene expression; regulation of production o…	-0.964559	0.0181466
DS10_00000563	FBgn0031493	CG3605	unknown	mRNA splicing, via spliceosome	-0.964593	0.0154911
[truncated: 1,232 more rows]
