# Supplementary material for: Seasonal cues induce phenotypic plasticity of Drosophila suzukii to enhance winter survival
Source: BMC Ecol. 2016 Mar 22;16:11. doi: 10.1186/s12898-016-0070-3 (PMC4802914; doi:10.1186/s12898-016-0070-3)
Supplement: Supplementary file 9 — 10.1186/s12898-016-0070-3 Table of differentially expressed genes in heads of winter morph of D. suzukii relative to those of summer morphs. Fold change represents the ratio of expression levels of winter to summer morphs. [file 12898_2016_70_MOESM9_ESM.xlsx]

## Sheet: HEAD-sym-de.csv
Table S8: Table of differentially expressed genes in heads of winter morphs of D. suzukii relative to that of summer morphs.
D. suzukii Gene ID	D. melanogaster Ortholog	Gene Symbol	Molecular Function	Biological Process	log2(fold_change)	q_value
DS10_00007519					infinity	0.000521947
DS10_00010476	FBgn0043001	Chrac-16	protein heterodimerization activity; sequence-specific DNA binding	cellular response to DNA damage stimulus	infinity	0.00585171
DS10_00011740	FBgn0037503	CG14598	unknown	unknown	infinity	0.000521947
DS10_00006773	FBgn0033308	CG8736	unknown	unknown	6.20895	0.000521947
DS10_00000432	FBgn0027600	obst-B	chitin binding; structural constituent of peritrophic membrane	chitin metabolic process	6.12182	0.000521947
DS10_00005788	FBgn0034391	CG15080	unknown	unknown	5.58523	0.0024879
DS10_00008521	FBgn0039728	CG7896	unknown	unknown	5.03904	0.0143787
DS10_00009142	FBgn0039805	Cpr100A	structural constituent of chitin-based cuticle; structural constituent of chitin-based larval cuticle	chitin-based cuticle development	4.84654	0.000521947
DS10_00013076	FBgn0261341	verm	chitin deacetylase activity; chitin binding; low-density lipoprotein receptor activity	visual behavior; carbohydrate metabolic process; open tracheal system development; regulation of tube length, open tracheal system; dorsal trunk growth, open tracheal system; chitin metabolic process; trachea morphogenesis	4.63552	0.000521947
DS10_00007451	FBgn0038405	CG8927	structural constituent of cuticle	unknown	4.00174	0.000521947
DS10_00010487	FBgn0001311	kkv	chitin synthase activity	tube morphogenesis; morphogenesis of an epithelium; regulation of tube length, open tracheal system; Malpighian tubule development; response to wounding; regulation of anatomical structure size; organ morphogenesis; response to stimulus; renal tubule morphogenesis; morphogenesis of embryonic epithelium; response to stress	3.98041	0.000521947
DS10_00001733	FBgn0028544	CG16884	unknown	wing disc development	3.96961	0.000521947
DS10_00001732	FBgn0032538	CG16885	unknown	unknown	3.90887	0.000521947
DS10_00002423	FBgn0033667	reb	unknown	chitin biosynthetic process; cuticle chitin biosynthetic process; regulation of transcription, DNA-templated; trachea morphogenesis	3.82365	0.000521947
DS10_00002588	FBgn0033702	CG8854	unknown	unknown	3.44835	0.00559676
DS10_00011501	FBgn0005671	Vha55	proton-transporting ATPase activity, rotational mechanism; ATP binding	ATP hydrolysis coupled proton transport; vacuolar acidification; proton transport; ATP metabolic process	3.39262	0.000521947
DS10_00001838	FBgn0040496	CG17104	unknown	unknown	3.33978	0.0117149
DS10_00004444	FBgn0035281	Cpr62Bc	structural constituent of chitin-based cuticle; structural constituent of chitin-based larval cuticle	chitin-based cuticle development	3.30304	0.000521947
DS10_00002289	FBgn0034974	CG16786	unknown	unknown	3.29679	0.000521947
DS10_00010849	FBgn0036656	CG13026	unknown	unknown	3.1953	0.000521947
DS10_00004790	FBgn0031001	CG7884	unknown	unknown	3.17964	0.00727686
DS10_00002421	FBgn0033668	exp	unknown	cuticle chitin biosynthetic process; transmembrane receptor protein tyrosine phosphatase signaling pathway; trachea morphogenesis; regulation of transcription, DNA-templated; chitin biosynthetic process	3.08646	0.000521947
DS10_00010970	FBgn0036881	Cpr76Bd	structural constituent of chitin-based cuticle; structural constituent of chitin-based larval cuticle	chitin-based cuticle development	3.03482	0.000521947
DS10_00010719	FBgn0042201	Nplp3	neuropeptide hormone activity	neuropeptide signaling pathway	3.03147	0.000521947
DS10_00006122	FBgn0029690	CG6414	carboxylic ester hydrolase activity	unknown	3.02371	0.000521947
DS10_00011638	FBgn0260653	serp	chitin binding; chitin deacetylase activity	chitin metabolic process; open tracheal system development; regulation of tube length, open tracheal system; carbohydrate metabolic process	3.01051	0.000521947
DS10_00008716	FBgn0016691	ATPsynO	proton-transporting ATP synthase activity, rotational mechanism; hydrogen-exporting ATPase activity, phosphorylative mechanism	ATP synthesis coupled proton transport; proton transport	2.99814	0.00506122
DS10_00001969	FBgn0005664	Cry	structural constituent of eye lens; calcium ion binding; structural constituent of chitin-based cuticle	compound eye corneal lens development; visual perception	2.92052	0.000521947
DS10_00003730	FBgn0001253	ImpE1	unknown	imaginal disc eversion	2.8916	0.000521947
DS10_00002505	FBgn0261269	conv	unknown	open tracheal system development; regulation of tube length, open tracheal system; regulation of tube size, open tracheal system; motor neuron axon guidance	2.8395	0.000521947
DS10_00006717	FBgn0033268	Obp44a	odorant binding	sensory perception of chemical stimulus	2.79804	0.000521947
DS10_00012797	FBgn0261291	CheA86a	unknown	sensory perception of chemical stimulus	2.71901	0.0260778
DS10_00004044	FBgn0036415	CG7768	peptidyl-prolyl cis-trans isomerase activity	protein folding; protein peptidyl-prolyl isomerization	2.71163	0.0436814
DS10_00008873	FBgn0028573	prc	unknown	cell migration; cell adhesion involved in heart morphogenesis; morphogenesis of an epithelium; larval heart development; establishment or maintenance of apical/basal cell polarity; heart development	2.7102	0.000521947
DS10_00010769	FBgn0025716	Bap55	transcription coactivator activity	regulation of transcription from RNA polymerase II promoter; dendrite morphogenesis; positive regulation of transcription, DNA-templated; DNA repair; muscle organ development; dendrite guidance; positive regulation of gene silencing by miRNA; mitotic cytokinesis; chromatin remodeling; mitotic nuclear division	2.65365	0.000521947
DS10_00003019	FBgn0035022	CG11413	unknown	unknown	2.65347	0.00349043
DS10_00006029	FBgn0022770	Peritrophin-A	chitin binding; structural constituent of peritrophic membrane	chitin metabolic process; multicellular organism reproduction	2.65247	0.000521947
DS10_00003762	FBgn0035921	CG13305	unknown	unknown	2.64591	0.000521947
DS10_00003073	FBgn0034253	CG10936	unknown	unknown	2.62749	0.000521947
DS10_00006397	FBgn0250862	CG42237	phospholipase A2 activity; calcium ion binding	phospholipid metabolic process; lipid catabolic process	2.61642	0.000521947
DS10_00003695	FBgn0035844	CG13676	chitin binding	chitin metabolic process	2.61251	0.000521947
DS10_00009813					2.59192	0.00317098
DS10_00012015	FBgn0039804	CG15544	unknown	unknown	2.56109	0.000521947
DS10_00001021	FBgn0032803	CG13082	unknown	unknown	2.55663	0.000521947
DS10_00006544	FBgn0033869	Cpr50Cb	structural constituent of chitin-based larval cuticle; structural constituent of chitin-based cuticle	chitin-based cuticle development	2.5539	0.000961359
DS10_00010101	FBgn0038653	CG18208	G-protein coupled amine receptor activity; heterotrimeric G-protein binding	G-protein coupled receptor signaling pathway	2.51943	0.0441071
DS10_00012599	FBgn0042201	Nplp3	neuropeptide hormone activity	neuropeptide signaling pathway	2.48516	0.000521947
DS10_00011761	FBgn0026077	Gasp	chitin binding; structural constituent of peritrophic membrane	chitin metabolic process	2.45678	0.000521947
DS10_00007898	FBgn0035398	Cht7	heparin binding; chitin binding; chitinase activity	carbohydrate metabolic process; chitin catabolic process	2.40284	0.000521947
DS10_00006716	FBgn0005648	Pabp2	mRNA binding; nucleotide binding; poly(A) binding; RNA binding	mRNA polyadenylation; mRNA splicing, via spliceosome; neurogenesis; nuclear-transcribed mRNA poly(A) tail shortening	2.38763	0.00177451
DS10_00013515	FBgn0038173	Adgf-C	growth factor activity; adenosine deaminase activity	hypoxanthine salvage; cell proliferation; inosine biosynthetic process; adenosine catabolic process	2.32434	0.0298266
DS10_00005528	FBgn0034030	CG8192	chitin binding	chitin metabolic process	2.31165	0.000521947
DS10_00007917	FBgn0051609	CG31609	serine-type endopeptidase inhibitor activity	unknown	2.31137	0.0106693
DS10_00005962	FBgn0030001	cyr	unknown	epithelial cell morphogenesis	2.24137	0.000521947
DS10_00010723					2.22863	0.00317098
DS10_00003633	FBgn0040843	CG15213	unknown	unknown	2.20863	0.00317098
DS10_00000255	FBgn0031690	CG7742	GTPase activator activity	regulation of GTPase activity	2.16111	0.0421388
DS10_00001561	FBgn0032105	borr	DNA binding; protein binding	mitotic spindle assembly; mitotic cell cycle, embryonic; histone phosphorylation; protein localization; mitotic spindle organization; mitotic cytokinesis; mitotic nuclear division	2.15822	0.0224302
DS10_00004155	FBgn0259164	CG42269	secondary active organic cation transmembrane transporter activity	transmembrane transport	2.14613	0.000521947
DS10_00000247	FBgn0016076	vri	protein heterodimerization activity; RNA polymerase II core promoter proximal region sequence-specific DNA binding transcription factor activity involved in negative regulation of transcription; protein homodimerization activity; sequence-specific DNA binding	rhythmic behavior; rhythmic process; anatomical structure development; tube morphogenesis; single-organism behavior; positive regulation of blood circulation; sensory organ development; respiratory system development; regulation of transcription, DNA-templated; RNA biosynthetic process	2.13608	0.000521947
DS10_00011958	FBgn0038095	Cyp304a1	oxidoreductase activity, acting on paired donors, with incorporation or reduction of molecular oxygen; heme binding; electron carrier activity; iron ion binding	oxidation-reduction process; insecticide metabolic process	2.13554	0.000521947
DS10_00003864	FBgn0052037	CG32037	unknown	unknown	2.12872	0.00214325
DS10_00012182	FBgn0039686	CG15506	unknown	unknown	2.11553	0.020681
DS10_00009565	FBgn0027341	Gfat1	carbohydrate binding; glutamine-fructose-6-phosphate transaminase (isomerizing) activity	carbohydrate metabolic process; carbohydrate derivative biosynthetic process	2.11237	0.000521947
DS10_00009415	FBgn0003886	alphaTub85E	structural constituent of cytoskeleton; GTPase activity; GTP binding	mitotic spindle assembly checkpoint; mitotic spindle organization; centrosome duplication; protein polymerization	2.03516	0.0401432
DS10_00009435	FBgn0002773	Mlc2	calcium ion binding; microfilament motor activity	flight; muscle system process; myofibril assembly	2.00062	0.000521947
DS10_00007303					1.95553	0.000521947
DS10_00000227	FBgn0031542	CG15414	unknown	unknown	1.93715	0.000521947
DS10_00005322	FBgn0052816	CG32816	unknown	unknown	1.93256	0.00751548
DS10_00005691	FBgn0261385	scra	protein binding; actin binding; microtubule binding	mitotic cell cycle process; anatomical structure morphogenesis; septin cytoskeleton organization; membrane organization; regulation of nucleocytoplasmic transport; multicellular organismal reproductive process; organelle organization; single-organism membrane organization; positive regulation of biological process; single organism reproductive process; regulation of cytokinesis; septin ring organ…	1.92655	0.000521947
DS10_00009383	FBgn0037993	dpr15	unknown	sensory perception of chemical stimulus	1.92351	0.0357055
DS10_00007093	FBgn0039915	Gat	neurotransmitter:sodium symporter activity; gamma-aminobutyric acid:sodium symporter activity	gamma-aminobutyric acid import; neurotransmitter transport; cellular response to mechanical stimulus	1.92101	0.000521947
DS10_00009638	FBgn0038130	CG8630	stearoyl-CoA 9-desaturase activity	lipid metabolic process; oxidation-reduction process	1.92013	0.000521947
DS10_00003772	FBgn0003149	Prm	motor activity; structural constituent of muscle	mesoderm development; myofibril assembly	1.9193	0.000521947
DS10_00011393					1.91357	0.000521947
DS10_00010368	FBgn0038880	SIFaR	G-protein coupled receptor activity; neuropeptide Y receptor activity; G-protein coupled peptide receptor activity; neuropeptide receptor activity	neuropeptide signaling pathway; G-protein coupled receptor signaling pathway; determination of adult lifespan	1.90383	0.0024879
DS10_00010510	FBgn0264490	Eip93F	sequence-specific DNA binding transcription factor activity; DNA binding	positive regulation of nucleic acid-templated transcription; response to hypoxia; induction of programmed cell death by ecdysone; phagocytosis, engulfment; cellular metabolic process; membrane organization; larval midgut cell programmed cell death; response to stress; catabolic process; cellular response to chemical stimulus	1.89717	0.00858214
DS10_00012302	FBgn0039647	CG14509	unknown	olfactory behavior	1.8952	0.000521947
DS10_00007325	FBgn0260450	CalpC	calcium ion binding	unknown	1.86736	0.0143787
DS10_00011771	FBgn0260942	bond	fatty acid elongase activity	very long-chain fatty acid biosynthetic process; meiosis I cytokinesis; fatty acid elongation; male meiosis cytokinesis; actomyosin contractile ring assembly; meiosis II cytokinesis; meiotic spindle organization; spindle assembly	1.86675	0.000521947
DS10_00006834	FBgn0029837	Tsp5D	unknown	unknown	1.8606	0.000521947
DS10_00012956	FBgn0038830	CG17272	calcium ion binding	unknown	1.83834	0.0383491
DS10_00007465					1.83692	0.0298266
DS10_00007492	FBgn0030562	CG9400	unknown	unknown	1.82967	0.000521947
DS10_00002372	FBgn0003162	Pu	GTP cyclohydrolase I activity; GTP cyclohydrolase I regulator activity	preblastoderm mitotic cell cycle; larval chitin-based cuticle development; compound eye pigmentation; embryonic pattern specification; regulation of GTP cyclohydrolase I activity; tetrahydrobiopterin biosynthetic process; regulation of epithelial cell migration, open tracheal system; pteridine biosynthetic process; cuticle pigmentation; tetrahydrofolate biosynthetic process	1.8251	0.000521947
DS10_00004892	FBgn0263132	Cht6	chitinase activity; chitin binding	chitin catabolic process; carbohydrate metabolic process	1.81849	0.000521947
DS10_00007798					1.81564	0.0126437
DS10_00002923	FBgn0261705	CG42741	metal ion binding; sequence-specific DNA binding; sequence-specific DNA binding transcription factor activity	neurogenesis; regulation of transcription, DNA-templated	1.77433	0.0383491
DS10_00007141					1.74804	0.000961359
DS10_00004854	FBgn0004646	ogre	gap junction channel activity	visual behavior; phototransduction; nervous system development; intercellular transport	1.69221	0.00380644
DS10_00008824	FBgn0036833	CG3819	hydrolase activity; metal ion binding; nucleic acid binding	unknown	1.68035	0.00936334
DS10_00010116	FBgn0261262	CG42613	unknown	unknown	1.67261	0.000521947
DS10_00005196	FBgn0052557	CG32557	hydroquinone:oxygen oxidoreductase activity; copper ion binding	oxidation-reduction process	1.66072	0.0119654
DS10_00001207	FBgn0032707	CG10348	nucleic acid binding; metal ion binding	regulation of transcription, DNA-templated	1.6377	0.00349043
DS10_00012395	FBgn0040074	retinin	unknown	unknown	1.63468	0.000521947
DS10_00013464	FBgn0002563	Lsp1beta	nutrient reservoir activity	lateral inhibition	1.6232	0.00532463
DS10_00004670	FBgn0003068	per	transcription cofactor activity; protein heterodimerization activity; transcription corepressor activity; protein binding; signal transducer activity; transcription factor binding; protein homodimerization activity	regulation of circadian rhythm; multi-organism process; multi-organism reproductive behavior; reproduction; rhythmic process; response to oxidative stress; multicellular organismal aging; negative regulation of molecular function; response to nitrogen compound; response to temperature stimulus	1.6196	0.000521947
DS10_00008867	FBgn0036224	Rpt4R	ATPase activity; hydrolase activity; ATP binding	cellular response to DNA damage stimulus; proteasome-mediated ubiquitin-dependent protein catabolic process	1.61899	0.00138202
DS10_00001523	FBgn0031926	CG6739	unknown	unknown	1.61345	0.000521947
DS10_00011545	FBgn0052091	CG32091	ATPase activity, coupled to transmembrane movement of substances; ATP binding; transporter activity	transport	1.61167	0.000521947
DS10_00011764	FBgn0046875	Obp83g	odorant binding	sensory perception of chemical stimulus	1.60767	0.00177451
DS10_00006824	FBgn0029851	CG14445	unknown	unknown	1.60171	0.0208565
DS10_00009055	FBgn0038862	Usp8	ubiquitin-specific protease activity	protein deubiquitination; imaginal disc-derived wing margin morphogenesis; positive regulation of smoothened signaling pathway; positive regulation of canonical Wnt signaling pathway; ubiquitin-dependent protein catabolic process	1.59418	0.000521947
DS10_00003838	FBgn0001228	Hsp67Bb	unknown	response to heat	1.58722	0.000521947
DS10_00012948	FBgn0025716	Bap55	transcription coactivator activity	regulation of transcription from RNA polymerase II promoter; dendrite morphogenesis; positive regulation of transcription, DNA-templated; DNA repair; muscle organ development; dendrite guidance; positive regulation of gene silencing by miRNA; mitotic cytokinesis; chromatin remodeling; mitotic nuclear division	1.58242	0.000521947
DS10_00006986	FBgn0029950	CG9657	sodium:iodide symporter activity	transmembrane transport	1.5768	0.000521947
DS10_00012289	FBgn0036786	skl	unknown	developmental programmed cell death; apoptotic process; cell death; cellular response to ionizing radiation	1.57423	0.0439584
DS10_00010274	FBgn0037603	CG11753	unknown	unknown	1.56179	0.00380644
DS10_00003821	FBgn0004244	Rdl	GABA receptor activity; extracellular ligand-gated ion channel activity; GABA-A receptor activity	ion transport; response to cyclodiene; response to mechanical stimulus; response to drug; negative regulation of synaptic transmission; inter-male aggressive behavior; regulation of circadian sleep/wake cycle; regulation of olfactory learning; sleep	1.55712	0.000521947
DS10_00001907					1.54661	0.000521947
DS10_00001532	FBgn0031937	CG13795	neurotransmitter transporter activity; neurotransmitter:sodium symporter activity	neurotransmitter transport	1.54351	0.000521947
DS10_00007304	FBgn0263111	cac	voltage-gated calcium channel activity; low voltage-gated calcium channel activity; high voltage-gated calcium channel activity; calcium ion binding	multicellular organismal reproductive process; regulation of developmental growth; regulation of heart contraction; divalent inorganic cation transport; transmembrane transport; regulation of developmental process; regulation of synaptic transmission; calcium ion transport; regulation of system process; regulation of nervous system development; multicellular organism reproduction; positive regula…	1.53676	0.000521947
DS10_00004540	FBgn0004430	LysS	lysozyme activity	antimicrobial humoral response	1.53517	0.000521947
DS10_00007982	FBgn0053639	CG33639	neuropeptide receptor activity; G-protein coupled receptor activity	G-protein coupled receptor signaling pathway	1.53107	0.0047595
DS10_00001526	FBgn0040299	Myo28B1	ATP binding; actin binding; motor activity; microfilament motor activity; actin-dependent ATPase activity; ATPase activity, coupled	actin filament-based movement	1.5271	0.000521947
DS10_00005334	FBgn0029128	tyn	unknown	actin filament organization; apical constriction; regulation of embryonic cell shape; cell-matrix adhesion	1.51882	0.000521947
DS10_00003297	FBgn0034143	CG8303	long-chain-fatty-acyl-CoA reductase activity; fatty-acyl-CoA reductase (alcohol-forming) activity	wax biosynthetic process	1.5185	0.000521947
DS10_00009461	FBgn0260793	2mit	unknown	short-term memory	1.51487	0.0024879
DS10_00012740	FBgn0031808	CG9507	metalloendopeptidase activity	proteolysis	1.51308	0.000521947
DS10_00003822	FBgn0004244	Rdl	GABA receptor activity; extracellular ligand-gated ion channel activity; GABA-A receptor activity	ion transport; response to cyclodiene; response to mechanical stimulus; response to drug; negative regulation of synaptic transmission; inter-male aggressive behavior; regulation of circadian sleep/wake cycle; regulation of olfactory learning; sleep	1.51065	0.0119654
DS10_00010693	FBgn0015323	VAChT	drug transmembrane transporter activity; acetylcholine transmembrane transporter activity; acetylcholine:proton antiporter activity	neurotransmitter transport; drug transport; transmembrane transport	1.50841	0.000521947
DS10_00007508	FBgn0040030	zyd	calcium, potassium:sodium antiporter activity	transmembrane transport	1.50712	0.000521947
DS10_00009502	FBgn0040532	CG8369	unknown	wing disc dorsal/ventral pattern formation	1.5024	0.000521947
DS10_00008628					1.49909	0.0275418
DS10_00012487					1.49361	0.000521947
DS10_00007835	FBgn0261565	Lmpt	sequence-specific DNA binding transcription factor activity; zinc ion binding	defense response to fungus	1.49252	0.000521947
DS10_00000760	FBgn0086758	chinmo	sequence-specific DNA binding transcription factor activity; metal ion binding	mushroom body development; imaginal disc-derived wing morphogenesis; dendrite morphogenesis	1.49148	0.00559676
DS10_00010409	FBgn0037895	CG6723	sodium:iodide symporter activity	transmembrane transport	1.48153	0.000521947
DS10_00004007	FBgn0036380	CG8757	oxidoreductase activity, acting on CH-OH group of donors	metabolic process	1.48061	0.0024879
DS10_00004843	FBgn0031146	CG15449	unknown	unknown	1.47521	0.0249029
DS10_00004445	FBgn0035280	Cpr62Bb	structural constituent of chitin-based larval cuticle; structural constituent of chitin-based cuticle	chitin-based cuticle development	1.47211	0.000521947
DS10_00003817	FBgn0011206	bol	mRNA binding; nucleotide binding	meiotic G2/MI transition; positive regulation of meiotic nuclear division; regulation of translation; spermatocyte division; spermatogenesis; male meiosis; imaginal disc-derived wing morphogenesis; lateral inhibition	1.46669	0.00349043
DS10_00007555	FBgn0035481	CG12605	nucleic acid binding; metal ion binding	negative regulation of transcription from RNA polymerase II promoter	1.46605	0.000521947
DS10_00001908	FBgn0259822	Ca-beta	voltage-gated calcium channel activity	calcium ion transmembrane transport; calcium ion transport	1.46506	0.000521947
DS10_00013296	FBgn0036597	CG4962	unknown	unknown	1.46075	0.000521947
DS10_00001984	FBgn0032402	CG14945	glycosylphosphatidylinositol diacylglycerol-lyase activity; phosphoric diester hydrolase activity	glycerophospholipid metabolic process	1.4604	0.000521947
DS10_00012118	FBgn0259146	CG42261	methyltransferase activity	metabolic process	1.46002	0.0403226
DS10_00006957					1.44925	0.00214325
DS10_00008225	FBgn0264255	para	voltage-gated sodium channel activity; calcium ion binding; sodium channel activity	response to drug; response to mechanical stimulus; mechanosensory behavior; response to hypoxia; response to pyrethroid; transmembrane transport; synaptic transmission; sodium ion transport; male courtship behavior, veined wing generated song production; response to DDT	1.44216	0.000521947
DS10_00007120	FBgn0042696	NfI	sequence-specific DNA binding transcription factor activity	regulation of transcription, DNA-templated; DNA replication	1.43376	0.000521947
DS10_00002463	FBgn0260499	qvr	GPI anchor binding	positive regulation of circadian sleep/wake cycle, sleep; sleep; regulation of synaptic transmission, cholinergic; negative regulation of membrane potential; negative regulation of acetylcholine-gated cation channel activity	1.43189	0.000521947
DS10_00006225	FBgn0263257	Cngl	intracellular cyclic nucleotide activated cation channel activity	transmembrane transport; cation transport; cyclic-nucleotide-mediated signaling	1.43176	0.000521947
DS10_00003948	FBgn0052062	A2bp1	transcription regulatory region DNA binding; transcription factor binding; nucleotide binding; mRNA binding	nervous system development; positive regulation of transcription, DNA-templated; imaginal disc-derived wing vein specification; oogenesis	1.42552	0.000521947
DS10_00003389	FBgn0040092	lectin-46Cb	carbohydrate binding; galactose binding	multicellular organism reproduction; protein localization; sperm competition; regulation of female receptivity, post-mating	1.42064	0.0124772
DS10_00005349	FBgn0003380	Sh	voltage-gated cation channel activity; delayed rectifier potassium channel activity; voltage-gated potassium channel activity	biological regulation; locomotory behavior; system process; response to chemical; transport; chemosensory behavior; macromolecular complex assembly; adult locomotory behavior; system development; sensory perception; regulation of behavior; detection of external stimulus	1.41783	0.000521947
DS10_00012966	FBgn0263855	BubR1	ATP binding; protein serine/threonine kinase activity; protein kinase activity	regulation of chromosome organization; regulation of biological process; metabolic process; regulation of nucleobase-containing compound metabolic process; spindle assembly; single-multicellular organism process; macromolecule metabolic process; negative regulation of cellular catabolic process; nervous system development; phosphorylation	1.41492	0.000521947
DS10_00009605	FBgn0037705	mura	zinc ion binding; ubiquitin-protein transferase activity	long-term memory; learning or memory; protein ubiquitination; olfactory learning; regulation of response to DNA damage stimulus; behavioral response to ethanol	1.41079	0.000521947
DS10_00007299	FBgn0250871	pot	unknown	chitin-based cuticle attachment to epithelium; chitin-based embryonic cuticle biosynthetic process; synaptic target recognition; apposition of dorsal and ventral imaginal disc-derived wing surfaces	1.40779	0.000521947
DS10_00004138	FBgn0036259	CG9760	unknown	unknown	1.40504	0.000521947
DS10_00012456	FBgn0264754	btsz	Rab GTPase binding; transporter activity	transport; embryo development; tube formation; protein transport; organ development; positive regulation of developmental growth; cellular component organization or biogenesis; morphogenesis of an epithelium; morphogenesis of embryonic epithelium; establishment of protein localization; cell-cell junction assembly; actin filament organization; positive regulation of biological process; cortical cy…	1.40315	0.000521947
DS10_00004787	FBgn0031004	CG7992	unknown	unknown	1.40153	0.0338095
DS10_00005133	FBgn0053513	Nmdar2	extracellular-glutamate-gated ion channel activity; N-methyl-D-aspartate selective glutamate receptor activity	ion transport; medium-term memory; sensory perception of touch; long-term memory; ionotropic glutamate receptor signaling pathway	1.39319	0.000521947
DS10_00002828	FBgn0264817	pre-lola-G	unknown	unknown	1.38856	0.0169656
DS10_00004012					1.38815	0.00284515
DS10_00006630	FBgn0033778	CG3790	carnitine transmembrane transporter activity	response to ethanol; transmembrane transport	1.38771	0.000521947
DS10_00000866	FBgn0028875	nAChRalpha5	acetylcholine binding; acetylcholine-activated cation-selective channel activity	cation transport	1.3877	0.00380644
DS10_00006699	FBgn0033252	CG12769	nucleic acid binding; metal ion binding	unknown	1.3877	0.000521947
DS10_00003651	FBgn0051814	CG31814	unknown	unknown	1.38574	0.0024879
DS10_00009911	FBgn0053547	Rim	Rab GTPase binding; GTPase regulator activity	neurotransmitter secretion; neuromuscular synaptic transmission; synaptic vesicle exocytosis; regulation of synaptic plasticity; clustering of voltage-gated calcium channels; vesicle-mediated transport; regulation of exocytosis; intracellular protein transport	1.38549	0.000521947
DS10_00006924					1.38531	0.0208565
DS10_00009619	FBgn0037721	CG9427	unknown	unknown	1.38366	0.000521947
DS10_00011784	FBgn0038282	dpr9	unknown	sensory perception of chemical stimulus; behavioral response to ethanol	1.382	0.00532463
DS10_00007977	FBgn0030897	Frq1	calcium sensitive guanylate cyclase activator activity; calcium ion binding	regulation of neurotransmitter secretion; neuromuscular junction development; neurotransmitter secretion; synaptic transmission	1.37997	0.000521947
DS10_00006875	FBgn0052669	CG32669	transporter activity; sodium-dependent multivitamin transmembrane transporter activity	transmembrane transport; vitamin transport; transport	1.37867	0.0488188
DS10_00000071	FBgn0000497	ds	cell adhesion molecule binding; signal transducer activity; cadherin binding; calcium ion binding; receptor activity	cell adhesion; imaginal disc development; cell-cell adhesion via plasma-membrane adhesion molecules; biological adhesion; cell-cell adhesion; regulation of establishment of planar polarity; establishment or maintenance of bipolar cell polarity; protein modification process; regulation of biological process; regulation of biological quality; epidermis development; cell proliferation; cellular prot…	1.37394	0.000961359
DS10_00009756	FBgn0262869	Gfrl	cell adhesion molecule binding; glial cell-derived neurotrophic factor receptor activity	unknown	1.37387	0.000521947
DS10_00010353	FBgn0052206	CG32206	Wnt-protein binding; Wnt-activated receptor activity	canonical Wnt signaling pathway; lateral inhibition; Wnt signaling pathway involved in dorsal/ventral axis specification	1.37173	0.000521947
DS10_00003274	FBgn0034157	resilin	extracellular matrix constituent conferring elasticity; structural constituent of chitin-based cuticle; structural constituent of chitin-based larval cuticle; chitin binding	chitin-based cuticle development	1.36771	0.0386552
DS10_00005321	FBgn0024989	CG3777	unknown	unknown	1.36429	0.00778332
DS10_00008623	FBgn0037895	CG6723	sodium:iodide symporter activity	transmembrane transport	1.35777	0.000521947
DS10_00007225	FBgn0265296	Dscam2	identical protein binding	neuron projection morphogenesis; homophilic cell adhesion via plasma membrane adhesion molecules	1.35522	0.000521947
DS10_00009143	FBgn0039807	CG15546	unknown	unknown	1.35034	0.00532463
DS10_00011911	FBgn0264908	pHCl	chloride channel activity; extracellular-glycine-gated chloride channel activity	ion transport; neurogenesis	1.34807	0.000521947
DS10_00012664	FBgn0038818	Nep4	endopeptidase activity; metalloendopeptidase activity	proteolysis	1.34447	0.000521947
DS10_00009894	FBgn0028380	fal	GTPase activity	gastrulation	1.34237	0.0114384
DS10_00008697	FBgn0005775	Con	unknown	cell adhesion; axonal fasciculation; synaptic target attraction; homophilic cell adhesion via plasma membrane adhesion molecules	1.33958	0.0111842
DS10_00009771	FBgn0003499	sr	nucleic acid binding; metal ion binding	muscle organ development; epithelial cell migration, open tracheal system; determination of muscle attachment site; phagocytosis; central nervous system development; somatic muscle development; regulation of transcription, DNA-templated; ectoderm development; germ-band shortening; pigment metabolic process	1.33877	0.00138202
DS10_00007513	FBgn0263830	CG40486	oxidoreductase activity; oxidoreductase activity, acting on the CH-OH group of donors, NAD or NADP as acceptor	metabolic process	1.33562	0.000521947
DS10_00003344	FBgn0033403	CG13739	unknown	unknown	1.33508	0.000521947
DS10_00012019	FBgn0051140	CG31140	diacylglycerol kinase activity; diacylglycerol binding	protein kinase C-activating G-protein coupled receptor signaling pathway; intracellular signal transduction; lateral inhibition; phosphorylation	1.33387	0.000521947
DS10_00006466	FBgn0259240	Ten-a	catalytic activity	synaptic target recognition; synaptic target attraction; cell-matrix adhesion; cell adhesion; central complex development; self proteolysis; synaptic growth at neuromuscular junction	1.33228	0.000521947
DS10_00011453	FBgn0039064	CG4467	metallopeptidase activity; zinc ion binding; aminopeptidase activity	proteolysis	1.32731	0.000521947
DS10_00000308	FBgn0031424	VGlut	neurotransmitter transporter activity; L-glutamate transmembrane transporter activity; high-affinity inorganic phosphate:sodium symporter activity	transmembrane transport; synaptic transmission, glutamatergic; L-glutamate transport	1.3223	0.000521947
DS10_00011814	FBgn0037525	CG17816	unknown	unknown	1.32178	0.000521947
DS10_00006893	FBgn0030258	CG1552	unknown	unknown	1.3196	0.000521947
DS10_00005284	FBgn0029930	CG12541	unknown	unknown	1.31474	0.00380644
DS10_00005800	FBgn0034403	CG18190	microtubule binding	unknown	1.31189	0.0311524
DS10_00002439	FBgn0033652	ths	fibroblast growth factor receptor binding	glial cell development; heart development; hindgut morphogenesis; larval somatic muscle development; mesoderm development; myoblast migration; fibroblast growth factor receptor signaling pathway; glial cell differentiation; larval visceral muscle development	1.31181	0.000521947
DS10_00012275	FBgn0085414	dpr12	unknown	sensory perception of chemical stimulus; synaptic target recognition	1.30748	0.000521947
DS10_00005297	FBgn0000108	Appl	transition metal ion binding; heparin binding; protein binding	single-organism behavior; cognition; single-organism process; learning or memory; response to stimulus; nervous system development; single-organism cellular process; cellular process; response to wounding; regulation of cellular process	1.30709	0.000521947
DS10_00005715	FBgn0085419	Rgk2	GTPase activity; GTP binding	negative regulation of voltage-gated calcium channel activity; small GTPase mediated signal transduction	1.30451	0.000521947
DS10_00011419	FBgn0037606	CG8032	oxidoreductase activity	oxidation-reduction process	1.30122	0.0227729
DS10_00005298	FBgn0000108	Appl	transition metal ion binding; heparin binding; protein binding	single-organism behavior; cognition; single-organism process; learning or memory; response to stimulus; nervous system development; single-organism cellular process; cellular process; response to wounding; regulation of cellular process	1.29798	0.000521947
DS10_00008471	FBgn0051091	CG31091	triglyceride lipase activity	lipid metabolic process	1.2961	0.0247089
DS10_00013373	FBgn0040850	CG15210	unknown	unknown	1.29395	0.0106693
DS10_00010694	FBgn0000303	ChAT	choline O-acetyltransferase activity	neuromuscular synaptic transmission; acetylcholine biosynthetic process	1.29224	0.000521947
DS10_00010744	FBgn0262483	Rbp	unknown	neuromuscular synaptic transmission; cytoskeletal matrix organization at active zone	1.28445	0.000521947
DS10_00009007	FBgn0259927	CG42450	signal transducer activity	intracellular signal transduction; termination of G-protein coupled receptor signaling pathway; regulation of G-protein coupled receptor protein signaling pathway	1.28125	0.000521947
DS10_00009005					1.27782	0.0024879
DS10_00008033	FBgn0259677	CG42346	unknown	unknown	1.27248	0.000961359
DS10_00007033	FBgn0029979	CG10777	nucleic acid binding; ATP binding; RNA helicase activity	unknown	1.2692	0.000521947
DS10_00012109	FBgn0003885	alphaTub84D	GTP binding; myosin binding; GTPase activity; structural constituent of cytoskeleton	mitotic cytokinesis; protein polymerization; microtubule-based process	1.26826	0.000521947
DS10_00011510	FBgn0001296	kar	monocarboxylic acid transmembrane transporter activity	transmembrane transport; ommochrome biosynthetic process	1.26767	0.000521947
DS10_00008424	FBgn0259164	CG42269	secondary active organic cation transmembrane transporter activity	transmembrane transport	1.26136	0.000521947
DS10_00000508	FBgn0264695	Mhc	protein homodimerization activity; structural constituent of muscle; microfilament motor activity; ATP binding; ATPase activity, coupled; actin-dependent ATPase activity	muscle organ development; flight; regulation of biological quality; macromolecular complex assembly; reproductive process; muscle contraction; regulation of biological process; muscle system process; multicellular organism reproduction; regulation of protein stability; skeletal muscle myosin thick filament assembly	1.26034	0.000521947
DS10_00010592	FBgn0039006	Cyp6d4	heme binding; electron carrier activity; iron ion binding; oxidoreductase activity, acting on paired donors, with incorporation or reduction of molecular oxygen	wing disc development; chaeta development; oxidation-reduction process	1.25917	0.000521947
DS10_00005180	FBgn0000667	Actn	calcium ion binding; protein binding; actin binding; actin filament binding	sarcomere organization; cytoskeletal anchoring at plasma membrane; actin cytoskeleton reorganization; actin filament bundle assembly; flight behavior; actin crosslink formation	1.25891	0.000521947
DS10_00007582	FBgn0037215	beta-Man	beta-mannosidase activity	mannan catabolic process	1.25717	0.00778332
DS10_00012022	FBgn0039131	CG12268	fatty-acyl-CoA reductase (alcohol-forming) activity	unknown	1.25707	0.00214325
DS10_00006922	FBgn0265595	CG44422	calcium ion binding	unknown	1.24989	0.00412883
DS10_00008320	FBgn0011666	msi	translation repressor activity, nucleic acid binding; RNA binding; nucleotide binding; mRNA binding; translation regulator activity	germ-line stem cell division; cellular response to hypoxia; cell fate determination; stem cell maintenance; mRNA processing; negative regulation of translation; chaeta development; regulation of translation	1.24532	0.00611306
DS10_00003620	FBgn0004919	gol	ubiquitin protein ligase activity; zinc ion binding	protein ubiquitination	1.24521	0.000521947
DS10_00011370	FBgn0011259	Sema-1a	protein binding; heparin binding; semaphorin receptor binding	neurological system process; brain morphogenesis; regulation of locomotion; locomotory behavior; locomotion involved in locomotory behavior; head development; signal transduction; system process; regulation of cellular component size; organ development; startle response; neuron recognition; regulation of anatomical structure size; regulation of chemotaxis; behavior	1.24278	0.000521947
DS10_00013250	FBgn0041711	yellow-e	isomerase activity	melanin biosynthetic process; cuticle pigmentation	1.24278	0.010416
DS10_00007000	FBgn0004198	ct	DNA binding; sequence-specific DNA binding transcription factor activity; transcription regulatory region sequence-specific DNA binding	columnar/cuboidal epithelial cell development; sensory organ boundary specification; cell cycle; response to external stimulus; sensory perception of mechanical stimulus; central nervous system development; formation of a compartment boundary; regulation of signal transduction; negative regulation of transcription, DNA-templated; columnar/cuboidal epithelial cell differentiation	1.24229	0.000521947
DS10_00001349	FBgn0032946	nrv3	sodium:potassium-exchanging ATPase activity	sensory perception of sound; sodium ion transport; response to auditory stimulus; potassium ion transport	1.24113	0.000521947
DS10_00001713	FBgn0028658	Adat1	tRNA-specific adenosine deaminase activity; RNA binding	RNA processing; tRNA modification	1.23665	0.000521947
DS10_00012636	FBgn0051475	CG31475	calcium ion binding	neuron projection morphogenesis	1.23195	0.000521947
DS10_00003358					1.23101	0.0278718
DS10_00000756	FBgn0261509	haf	unknown	motor neuron axon guidance	1.2278	0.00443476
DS10_00005289	FBgn0264270	Sxl	mRNA binding; nucleotide binding; protein binding; growth factor activity; mRNA 3'-UTR binding; poly(U) RNA binding; poly-pyrimidine tract binding; mRNA 5'-UTR binding; translation repressor activity, nucleic acid binding	heterocycle metabolic process; negative regulation of biological process; metabolic process; negative regulation of nucleobase-containing compound metabolic process; regulation of biological process; DNA metabolic process; primary sex determination, soma; epithelium development; cellular response to stimulus; regulation of gene expression, epigenetic; regulation of alternative mRNA splicing, via …	1.22269	0.000521947
DS10_00007450	FBgn0063649	CG6006	carnitine transmembrane transporter activity	transmembrane transport	1.2215	0.000521947
DS10_00001097	FBgn0085198	CG34169	unknown	unknown	1.22139	0.0267938
DS10_00004209	FBgn0005626	ple	tyrosine 3-monooxygenase activity; iron ion binding	single-organism metabolic process; ammonium ion metabolic process; response to abiotic stimulus; single-organism behavior; taxis; oxidation-reduction process; molting cycle, chitin-based cuticle; male mating behavior; locomotory behavior; regulation of dopamine metabolic process	1.22105	0.000521947
DS10_00005650	FBgn0033159	Dscam1	identical protein binding; protein homodimerization activity; antigen binding; axon guidance receptor activity	brain development; establishment of localization; sensory perception; biological regulation; response to abiotic stimulus; endocytosis; response to stimulus; axonal fasciculation; localization; response to mechanical stimulus; regulation of anatomical structure morphogenesis; response to biotic stimulus; regulation of cell morphogenesis involved in differentiation	1.2183	0.000521947
DS10_00010494	FBgn0013576	mtd	unknown	defense response to Gram-negative bacterium; activation of innate immune response; imaginal disc-derived wing morphogenesis; positive regulation of stem cell proliferation	1.21821	0.00349043
DS10_00001658	FBgn0264308	CG43778	unknown	unknown	1.21762	0.000961359
DS10_00007897	FBgn0035399	CG45066	unknown	unknown	1.21338	0.000521947
DS10_00001469	FBgn0031879	uif	Notch binding; calcium ion binding	regulation of tube architecture, open tracheal system; negative regulation of Notch signaling pathway; muscle cell cellular homeostasis	1.21324	0.000521947
DS10_00009930	FBgn0002772	Mlc1	microfilament motor activity; calcium ion binding	mesoderm development; muscle contraction	1.21173	0.000521947
DS10_00001411	FBgn0031835	CG11319	serine-type peptidase activity; dipeptidyl-peptidase activity	proteolysis	1.20968	0.000521947
DS10_00008298	FBgn0261046	Dscam3	identical protein binding	cell adhesion; homophilic cell adhesion via plasma membrane adhesion molecules	1.20943	0.000521947
DS10_00011369					1.20685	0.00700514
DS10_00007633	FBgn0261360	CG42637	ATP binding; phosphorus-oxygen lyase activity; protein kinase activity	intracellular signal transduction; cyclic nucleotide biosynthetic process; protein phosphorylation	1.20418	0.00611306
DS10_00004680	FBgn0259150	CG42265	unknown	unknown	1.20409	0.000521947
DS10_00004948	FBgn0030114	CG17754	unknown	phagocytosis	1.20322	0.000521947
DS10_00008977	FBgn0051140	CG31140	diacylglycerol kinase activity; diacylglycerol binding	protein kinase C-activating G-protein coupled receptor signaling pathway; intracellular signal transduction; lateral inhibition; phosphorylation	1.20322	0.000521947
DS10_00001717	FBgn0000153	b	glutamate decarboxylase activity; pyridoxal phosphate binding; aspartate 1-decarboxylase activity	beta-alanine biosynthetic process; visual behavior; developmental pigmentation; carboxylic acid metabolic process; uracil catabolic process	1.20075	0.000521947
DS10_00003221	FBgn0034136	DAT	dopamine:sodium symporter activity; dopamine transmembrane transporter activity; cocaine binding	circadian sleep/wake cycle; dopamine transport; neurotransmitter transport; sleep	1.19816	0.000521947
DS10_00006775	FBgn0033310	rgr	sequence-specific DNA binding transcription factor activity; metal ion binding; nucleic acid binding	regulation of transcription, DNA-templated; regulation of transcription from RNA polymerase II promoter	1.19427	0.000521947
DS10_00009031	FBgn0013995	Calx	calcium:sodium antiporter activity; calcium ion binding	response to endoplasmic reticulum stress; calcium ion transport; transmembrane transport; phototransduction	1.19294	0.000521947
DS10_00010690	FBgn0038641	CG7708	amino acid transmembrane transporter activity; proline:sodium symporter activity; choline transmembrane transporter activity	acetylcholine biosynthetic process; amino acid transmembrane transport	1.19112	0.00585171
DS10_00003918	FBgn0085385	CG34356	protein kinase activity; ATP binding	protein phosphorylation	1.1844	0.0136616
DS10_00006095	FBgn0029663	CG10804	neurotransmitter:sodium symporter activity; neurotransmitter transporter activity	neurotransmitter transport	1.18318	0.000521947
DS10_00007507	FBgn0040030	zyd	calcium, potassium:sodium antiporter activity	transmembrane transport	1.1823	0.000521947
DS10_00004557					1.18224	0.000521947
DS10_00002476	FBgn0033791	Drl-2	ATP binding; protein tyrosine kinase activity; receptor signaling protein tyrosine kinase activity	Wnt signaling pathway; salivary gland morphogenesis; synaptic target inhibition; protein phosphorylation; motor neuron axon guidance	1.18162	0.00751548
DS10_00007512	FBgn0016975	stnB	protein binding	synaptic vesicle coating; regulation of synaptic vesicle endocytosis; intracellular protein transport; synaptic transmission; synaptic vesicle endocytosis; neurotransmitter secretion; vesicle coating; synaptic vesicle transport	1.17979	0.000521947
DS10_00002940					1.17928	0.00831326
DS10_00012380	FBgn0014163	fax	unknown	neurogenesis; axonogenesis	1.17718	0.000961359
DS10_00009090	FBgn0037135	CG7414	unknown	unknown	1.17323	0.00317098
DS10_00006264	FBgn0000535	eag	phosphorelay sensor kinase activity; voltage-gated cation channel activity; voltage-gated potassium channel activity	biological regulation; sensory perception of chemical stimulus; multi-organism process; adult locomotory behavior; neurogenesis; regulation of biological quality; signal transduction; macromolecular complex subunit organization; potassium ion transport; sensory perception; response to ether; reproduction; developmental cell growth; cellular component assembly; regulation of multicellular organism…	1.17126	0.00138202
DS10_00003998					1.16963	0.0489328
DS10_00007089	FBgn0039920	CG11360	zinc ion binding; poly(A) RNA binding	regulation of alternative mRNA splicing, via spliceosome	1.16753	0.0404809
DS10_00006539	FBgn0033872	CG6329	unknown	unknown	1.16707	0.000521947
DS10_00007639	FBgn0262509	nrm	unknown	cell adhesion; synaptic target recognition	1.16576	0.000521947
DS10_00012117	FBgn0259146	CG42261	methyltransferase activity	metabolic process	1.16511	0.000521947
DS10_00000439	FBgn0032187	CG4839	protein serine/threonine kinase activity; cGMP-dependent protein kinase activity; ATP binding	protein phosphorylation	1.1648	0.00506122
DS10_00006864	FBgn0265416	Neto	unknown	lateral inhibition; flight; hatching behavior; receptor clustering; postsynaptic density organization; neuromuscular synaptic transmission; regulation of cell cycle; neuromuscular junction development; locomotion	1.16455	0.020681
DS10_00000226	FBgn0014396	tim	protein binding; protein heterodimerization activity; transcription factor binding	rhythmic process; behavior; regulation of behavior; multi-organism reproductive process; circadian behavior; multicellular organismal process; response to abiotic stimulus; regulation of biological quality; response to stimulus; negative regulation of macromolecule biosynthetic process; regulation of response to stimulus; regulation of multicellular organismal process; negative regulation of tran…	1.16352	0.000521947
DS10_00001101	FBgn0032629	beat-IIIc	unknown	motor neuron axon guidance; heterophilic cell-cell adhesion via plasma membrane cell adhesion molecules; synaptic target inhibition	1.16151	0.0171773
DS10_00005301	FBgn0260400	elav	mRNA binding; nucleotide binding; RNA binding; poly(U) RNA binding	nervous system development; RNA metabolic process; negative regulation of mRNA 3'-end processing; central nervous system development	1.16135	0.00778332
DS10_00008678	FBgn0263353	CG11000	unknown	unknown	1.15812	0.0247089
DS10_00007145	FBgn0025740	PlexB	protein binding; semaphorin receptor activity	axon guidance; positive regulation of Rho protein signal transduction; negative regulation of Rac protein signal transduction; signal transduction; olfactory bulb axon guidance; motor neuron axon guidance	1.15722	0.000521947
DS10_00003629	FBgn0053680	CG33680	hormone binding	detection of hormone stimulus	1.15441	0.000521947
DS10_00013052	FBgn0021764	sdk	unknown	compound eye cone cell differentiation; pigment cell differentiation; negative regulation of photoreceptor cell differentiation	1.1541	0.000521947
DS10_00002823	FBgn0001122	Galphao	GTPase activity; G-protein coupled receptor binding; signal transducer activity; protein binding; G-protein beta/gamma-subunit complex binding; GTP binding	instar larval or pupal morphogenesis; glial cell development; cell junction assembly; sensory perception; response to stress; heart morphogenesis; negative regulation of growth; asymmetric cell division; cellular component assembly; sensory perception of chemical stimulus; response to nutrient levels; regulation of synapse structure or activity; imaginal disc-derived wing morphogenesis	1.15207	0.000961359
DS10_00008984	FBgn0038641	CG7708	amino acid transmembrane transporter activity; proline:sodium symporter activity; choline transmembrane transporter activity	acetylcholine biosynthetic process; amino acid transmembrane transport	1.15129	0.000961359
DS10_00000780	FBgn0051663	CG31663	unknown	unknown	1.15057	0.000521947
DS10_00001486	FBgn0085407	Pvf3	growth factor activity; vascular endothelial growth factor receptor binding	salivary gland morphogenesis; hemocyte migration; vascular endothelial growth factor receptor signaling pathway; synaptic target recognition	1.14792	0.000961359
DS10_00008370	FBgn0031064	CG12531	amino acid transmembrane transporter activity; basic amino acid transmembrane transporter activity	amino acid transmembrane transport	1.14548	0.000521947
DS10_00008961	FBgn0013343	Syx1A	protein binding; SNARE binding; SNAP receptor activity	developmental process; cellular macromolecule localization; cellularization; epithelium development; cell cycle; regulation of reproductive process; regulation of pole plasm oskar mRNA localization; vesicle docking involved in exocytosis; regulation of vesicle-mediated transport; macromolecule localization; mitotic cell cycle process	1.14412	0.000521947
DS10_00006830	FBgn0264386	Ca-alpha1T	calcium channel activity; low voltage-gated calcium channel activity	calcium ion transmembrane transport; calcium ion import	1.1419	0.000521947
DS10_00002596	FBgn0261611	CG42700	unknown	unknown	1.13832	0.00727686
DS10_00001688	FBgn0263354	CG42784	unknown	unknown	1.13782	0.0143787
DS10_00006453	FBgn0030396	CG2556	unknown	unknown	1.1324	0.0401432
DS10_00008558	FBgn0002609	E(spl)m3-HLH	sequence-specific DNA binding; protein dimerization activity; sequence-specific DNA binding transcription factor activity; DNA binding	negative regulation of transcription from RNA polymerase II promoter; regulation of transcription, DNA-templated; Notch signaling pathway; compound eye development	1.13146	0.0410364
DS10_00003106	FBgn0050323	CG30323	serine-type endopeptidase activity	proteolysis	1.13132	0.000961359
DS10_00002378					1.13127	0.0101384
DS10_00008243	FBgn0259245	DIP-beta	unknown	unknown	1.13036	0.00349043
DS10_00000671	FBgn0053196	dp	extracellular matrix structural constituent; 4 iron, 4 sulfur cluster binding; calcium ion binding	chitin-based embryonic cuticle biosynthetic process; open tracheal system development; chitin-based cuticle attachment to epithelium; lateral inhibition; apposition of dorsal and ventral imaginal disc-derived wing surfaces	1.12928	0.000521947
DS10_00002557	FBgn0033958	CG12858	unknown	transmembrane transport	1.12766	0.000521947
DS10_00004630	FBgn0053229	CG33229	unknown	unknown	1.12665	0.000521947
DS10_00007557	FBgn0004880	scrt	sequence-specific DNA binding transcription factor activity; metal ion binding; nucleic acid binding	negative regulation of transcription from RNA polymerase II promoter; dendrite morphogenesis; regulation of transcription, DNA-templated	1.12509	0.0126437
DS10_00009931	FBgn0039536	unc80	cation channel activity	locomotor rhythm; cation homeostasis	1.12482	0.00858214
DS10_00007100	FBgn0022361	Pur-alpha	DNA binding; single-stranded DNA binding; RNA binding; mRNA binding; sequence-specific DNA binding	regulation of chromatin silencing	1.12223	0.000521947
DS10_00002791	FBgn0000448	Hr46	steroid hormone receptor activity; zinc ion binding; sequence-specific DNA binding transcription factor activity; protein binding; ligand-activated sequence-specific DNA binding RNA polymerase II transcription factor activity; RNA polymerase II regulatory region sequence-specific DNA binding; thyroid hormone receptor activity	regulation of development, heterochronic; negative regulation of transcription from RNA polymerase II promoter; steroid hormone mediated signaling pathway; mushroom body development; metamorphosis; positive regulation of transcription from RNA polymerase II promoter	1.12221	0.00936334
DS10_00000116	FBgn0000547	ed	protein binding	biological adhesion; signaling; regulation of cell morphogenesis; embryo development ending in birth or egg hatching; contractile actin filament bundle assembly; regulation of organ growth; wound healing; multi-organism behavior; developmental process involved in reproduction; homophilic cell adhesion via plasma membrane adhesion molecules	1.11783	0.000521947
DS10_00009791	FBgn0011701	repo	RNA polymerase II regulatory region sequence-specific DNA binding; RNA polymerase II core promoter proximal region sequence-specific DNA binding transcription factor activity involved in positive regulation of transcription	regulation of transcription, DNA-templated; peripheral nervous system development; positive regulation of gene expression; synaptic growth at neuromuscular junction; regulation of transcription from RNA polymerase II promoter; glial cell development; regulation of phagocytosis; glial cell differentiation; nervous system development; synapse organization	1.11611	0.00380644
DS10_00006163	FBgn0031959	spz3	Toll binding	Toll signaling pathway	1.11485	0.00641231
DS10_00005348					1.11473	0.0467392
DS10_00002136	FBgn0259145	CG42260	intracellular cyclic nucleotide activated cation channel activity	transmembrane transport; cyclic-nucleotide-mediated signaling; cation transport	1.11211	0.000521947
DS10_00011003	FBgn0051363	Jupiter	nucleic acid binding; microtubule binding; metal ion binding; structural constituent of cytoskeleton	positive regulation of microtubule polymerization	1.11149	0.000521947
DS10_00003823	FBgn0035968	Slc45-1	sucrose transmembrane transporter activity; sucrose:proton symporter activity	sucrose transport	1.10748	0.00585171
DS10_00007421	FBgn0011224	heph	poly-pyrimidine tract binding; mRNA 3'-UTR binding; mRNA binding; nucleotide binding; translation repressor activity, nucleic acid binding	sperm individualization; Notch signaling pathway; negative regulation of oskar mRNA translation; oocyte microtubule cytoskeleton polarization; cellular response to DNA damage stimulus; regulation of response to DNA damage stimulus; spermatid development; imaginal disc-derived wing margin morphogenesis; imaginal disc-derived wing vein morphogenesis; mRNA splicing, via spliceosome	1.10715	0.000521947
DS10_00005593					1.10525	0.0430568
DS10_00009391	FBgn0259222	CG42322	unknown	unknown	1.10516	0.000521947
DS10_00002259	FBgn0003888	betaTub60D	GTP binding; structural constituent of cytoskeleton; GTPase activity	neurogenesis; larval behavior; response to light stimulus; protein polymerization; axonogenesis; microtubule-based process; axon guidance; heart development	1.10262	0.0467392
DS10_00009848					1.10149	0.0024879
DS10_00008980	FBgn0039131	CG12268	fatty-acyl-CoA reductase (alcohol-forming) activity	unknown	1.09844	0.047774
DS10_00005486	FBgn0263006	Ca-P60A	protein binding; ATP binding; calcium-transporting ATPase activity; metal ion binding	positive regulation of biological process; cellular calcium ion homeostasis; blood circulation; intestinal stem cell homeostasis; cellular catabolic process; single-organism behavior; synaptic transmission; positive regulation of ion transport; calcium ion transport; cellular homeostasis; adult locomotory behavior; cell communication; transport; regulation of transmembrane transporter activity; l…	1.09838	0.000521947
DS10_00006767	FBgn0019985	mGluR	glutamate binding; glutamate receptor activity; G-protein coupled receptor activity; group II metabotropic glutamate receptor activity; cholesterol binding	neuromuscular junction development; terminal button organization; G-protein coupled glutamate receptor signaling pathway; regulation of synaptic transmission, glutamatergic	1.09819	0.000521947
DS10_00006417	FBgn0086675	fne	nucleotide binding; mRNA binding; poly(U) RNA binding	regulation of RNA metabolic process; male courtship behavior	1.09807	0.0101384
DS10_00007720					1.0958	0.0267938
DS10_00005671	FBgn0259745	wech	zinc ion binding; protein binding, bridging	muscle attachment; regulation of cell-cell adhesion mediated by integrin	1.09442	0.0109355
DS10_00003209	FBgn0034128	CG4409	unknown	unknown	1.09415	0.000521947
DS10_00001055					1.09197	0.0317736
DS10_00003353	FBgn0041087	wun2	lipid transporter activity; lipid phosphatase activity; phosphatidate phosphatase activity	germ cell migration; pole cell migration; pole cell development; ectopic germ cell programmed cell death; germ cell development; germ cell repulsion; dephosphorylation	1.0915	0.00138202
DS10_00001621	FBgn0032150	CG13123	zinc ion binding	unknown	1.08949	0.000521947
DS10_00008235	FBgn0085430	CG34401	zinc ion binding	unknown	1.08927	0.000521947
DS10_00007126	FBgn0051999	CG31999	calcium ion binding	cell adhesion	1.08743	0.00936334
DS10_00009966	FBgn0003721	Tm1	actin binding; actin filament binding	pole plasm oskar mRNA localization; pole plasm assembly; oogenesis; muscle contraction; regulation of lamellipodium assembly; dendrite morphogenesis	1.08601	0.000521947
DS10_00012317	FBgn0261046	Dscam3	identical protein binding	cell adhesion; homophilic cell adhesion via plasma membrane adhesion molecules	1.08598	0.0309842
DS10_00007125	FBgn0039896	yellow-h	isomerase activity	cuticle pigmentation; melanin biosynthetic process	1.08331	0.00284515
DS10_00010993	FBgn0003093	Pkc98E	protein kinase C activity; ATP binding; protein serine/threonine kinase activity; calcium-dependent protein kinase C activity; diacylglycerol binding	neuron projection morphogenesis; protein phosphorylation; lipid particle organization; dorsal/ventral axis specification; long-term memory; response to ethanol; Golgi organization; negative regulation of cell proliferation; I-kappaB phosphorylation	1.08209	0.0126437
DS10_00003827	FBgn0264000	GluRIB	ionotropic glutamate receptor activity; extracellular-glutamate-gated ion channel activity; extracellular ligand-gated ion channel activity	cation transport	1.08116	0.00559676
DS10_00005600	FBgn0085421	Epac	Rap guanyl-nucleotide exchange factor activity; cyclic nucleotide-dependent guanyl-nucleotide exchange factor activity; cAMP-dependent protein kinase regulator activity	regulation of protein phosphorylation; regulation of Rap protein signal transduction	1.08016	0.000521947
DS10_00003342	FBgn0028408	Drep2	unknown	negative regulation of neuron death; neurogenesis; apoptotic process	1.07864	0.00214325
DS10_00011710	FBgn0083950	CG34114	unknown	unknown	1.07781	0.0024879
DS10_00002723	FBgn0025716	Bap55	transcription coactivator activity	regulation of transcription from RNA polymerase II promoter; dendrite morphogenesis; positive regulation of transcription, DNA-templated; DNA repair; muscle organ development; dendrite guidance; positive regulation of gene silencing by miRNA; mitotic cytokinesis; chromatin remodeling; mitotic nuclear division	1.07691	0.000521947
DS10_00006203	FBgn0261793	Trf2	RNA polymerase II core promoter sequence-specific DNA binding transcription factor activity involved in preinitiation complex assembly; core promoter binding; chromatin binding; sequence-specific DNA binding transcription factor activity	neuron projection morphogenesis; neurogenesis; salivary gland cell autophagic cell death; regulation of transcription from RNA polymerase II promoter; pupal development; positive regulation of ribosomal protein gene transcription from RNA polymerase II promoter; spiracle morphogenesis, open tracheal system; response to ecdysone; transcription initiation from RNA polymerase II promoter; transcript…	1.07279	0.00443476
DS10_00010108	FBgn0038659	EndoA	phospholipid binding; lysophosphatidic acid acyltransferase activity	membrane tubulation; neurotransmitter secretion; synaptic vesicle endocytosis; regulation of synapse structure or activity	1.07011	0.000521947
DS10_00002184	FBgn0020372	TM4SF	unknown	unknown	1.06939	0.000521947
DS10_00003792	FBgn0264307	orb2	translation repressor activity, nucleic acid binding; RNA binding; mRNA 3'-UTR binding; mRNA binding; nucleotide binding	spermatogenesis; male meiosis I; sperm axoneme assembly; asymmetric cell division; long-term memory; male courtship behavior; sperm individualization; negative regulation of translation	1.06922	0.00805317
DS10_00009260	FBgn0039161	CG13606	unknown	unknown	1.06851	0.00585171
DS10_00003642	FBgn0052423	shep	RNA binding; mRNA binding; nucleotide binding	neuron remodeling; metamorphosis; adult locomotory behavior; female courtship behavior; response to gravity; response to endoplasmic reticulum stress; gravitaxis	1.06709	0.00559676
DS10_00013016	FBgn0083963	Nlg3	receptor activity; neurexin family protein binding	synapse assembly; neurogenesis; phagocytosis; neuromuscular junction development; synaptic vesicle endocytosis	1.06626	0.0024879
DS10_00005399	FBgn0260971	CG42594	potassium channel activity	potassium ion transport; potassium ion transmembrane transport	1.06493	0.00138202
DS10_00005389	FBgn0052767	CG32767	metal ion binding; nucleic acid binding	unknown	1.06471	0.0024879
DS10_00006404					1.06458	0.00214325
DS10_00011813	FBgn0085413	CG34384	diacylglycerol kinase activity	phosphorylation; protein oligomerization; intracellular signal transduction; protein kinase C-activating G-protein coupled receptor signaling pathway	1.06122	0.000521947
DS10_00009965	FBgn0004117	Tm2	actin binding	heart development	1.06011	0.000521947
DS10_00013071	FBgn0263354	CG42784	unknown	unknown	1.06009	0.000521947
DS10_00004216	FBgn0086680	vvl	sequence-specific DNA binding transcription factor activity; DNA binding; RNA polymerase II distal enhancer sequence-specific DNA binding; RNA polymerase II transcription regulatory region sequence-specific DNA binding transcription factor activity involved in positive regulation of transcription; RNA polymerase II core promoter proximal region sequence-specific DNA binding transcription factor a…	brain segmentation; positive regulation of antimicrobial peptide biosynthetic process; regulation of dendrite morphogenesis; motor neuron axon guidance; dendrite morphogenesis; epithelial cell fate determination, open tracheal system; brain development; peripheral nervous system development; regulation of transcription, DNA-templated; positive regulation of transcription from RNA polymerase II pr…	1.05988	0.00177451
DS10_00005360	FBgn0004028	wupA	actin binding; tropomyosin binding	heart development; cardiac muscle tissue development; myofibril assembly; skeletal muscle tissue development; sarcomere organization; nuclear division; muscle cell cellular homeostasis; muscle organ development; nervous system development; heart contraction	1.05848	0.000521947
DS10_00007979	FBgn0083228	Frq2	calcium ion binding	vesicle-mediated transport; regulation of neurotransmitter secretion; neuromuscular junction development; synaptic transmission; neurotransmitter secretion	1.05805	0.000521947
DS10_00008118	FBgn0085447	sif	Rho guanyl-nucleotide exchange factor activity; receptor signaling protein activity; guanyl-nucleotide exchange factor activity; Rac guanyl-nucleotide exchange factor activity	positive regulation of filopodium assembly; regulation of synapse structure or activity; regulation of axonogenesis; actin cytoskeleton organization; regulation of GTPase activity; synaptic transmission	1.05782	0.00532463
DS10_00003800	FBgn0035948	CG5644	transferase activity, transferring phosphorus-containing groups	unknown	1.05671	0.000521947
DS10_00012787	FBgn0250908	beat-VII	unknown	heterophilic cell-cell adhesion via plasma membrane cell adhesion molecules	1.05554	0.0319393
DS10_00012421	FBgn0036742	CG7497	protein serine/threonine kinase activity; G-protein coupled receptor activity	actin filament organization; protein phosphorylation; G-protein coupled receptor signaling pathway; regulation of cell shape	1.05545	0.00559676
DS10_00007371	FBgn0085376	CG34347	cytoskeletal protein binding; actin binding	unknown	1.05503	0.00858214
DS10_00011258	FBgn0004885	tok	receptor activity; calcium ion binding; zinc ion binding; metalloendopeptidase activity	proteolysis; imaginal disc-derived wing vein morphogenesis; motor neuron axon guidance; receptor-mediated endocytosis; negative regulation of gene expression; axon guidance; defasciculation of motor neuron axon; protein processing	1.05248	0.000521947
DS10_00003248	FBgn0004580	Cbp53E	calcium ion binding	cellular calcium ion homeostasis	1.05235	0.000521947
DS10_00012113	FBgn0035293	CG5687	sodium:iodide symporter activity	transmembrane transport	1.05095	0.00138202
DS10_00010500	FBgn0259821	CG42402	carbohydrate binding	unknown	1.05031	0.00559676
DS10_00006433	FBgn0265523	Smr	transcription corepressor activity; protein binding; DNA binding; chromatin binding	negative regulation of transcription, DNA-templated; regulation of mitotic cell cycle; negative regulation of Notch signaling pathway; phagocytosis; imaginal disc-derived wing morphogenesis	1.04917	0.0237395
DS10_00010018	FBgn0265140	Meltrin	metalloendopeptidase activity; identical protein binding; zinc ion binding	membrane protein ectodomain proteolysis; protein oligomerization	1.04894	0.00317098
DS10_00011578	FBgn0039536	unc80	cation channel activity	locomotor rhythm; cation homeostasis	1.04686	0.0024879
DS10_00007102	FBgn0004607	zfh2	DNA binding; metal ion binding; RNA polymerase II regulatory region sequence-specific DNA binding	nervous system development; imaginal disc-derived wing morphogenesis; wing disc development; central nervous system development; regulation of transcription, DNA-templated	1.04678	0.000521947
DS10_00002764	FBgn0034540	Lrt	protein binding	Roundabout signaling pathway involved in muscle cell chemotaxis toward tendon cell; negative regulation of muscle cell chemotaxis toward tendon cell	1.04677	0.0462406
DS10_00005214	FBgn0261451	trol	unknown	motor neuron axon guidance; maintenance of epithelial cell apical/basal polarity; positive regulation of semaphorin-plexin signaling pathway; asymmetric neuroblast division; defasciculation of motor neuron axon; response to anesthetic	1.04613	0.000521947
DS10_00010947	FBgn0085409	CG34380	receptor signaling protein tyrosine kinase activity	signal transduction	1.04612	0.000521947
DS10_00007365	FBgn0051005	qless	trans-hexaprenyltranstransferase activity	neuroblast development; isoprenoid biosynthetic process; negative regulation of apoptotic process; response to mitochondrial depolarisation	1.0452	0.00443476
DS10_00013215	FBgn0003165	pum	translation repressor activity, nucleic acid binding; mRNA 3'-UTR binding; RNA binding	embryo development; anatomical structure morphogenesis; response to stimulus; mitotic cell cycle process; pattern specification process; synaptic transmission; cognition; negative regulation of response to stimulus; heterocycle metabolic process; regulation of multicellular organismal process	1.04437	0.00443476
DS10_00006879	FBgn0030243	CG2186	unknown	unknown	1.04359	0.000521947
DS10_00003683	FBgn0011817	nmo	protein kinase activity; protein serine/threonine kinase activity; ATP binding; MAP kinase activity	ommatidial rotation; establishment of planar polarity; imaginal disc-derived wing morphogenesis; positive regulation of synaptic growth at neuromuscular junction; imaginal disc-derived wing vein morphogenesis; gravitaxis; negative regulation of Wnt signaling pathway; compound eye development; imaginal disc-derived wing vein specification; protein phosphorylation	1.04331	0.0266695
DS10_00006087	FBgn0000479	dnc	3',5'-cyclic-AMP phosphodiesterase activity; 3',5'-cyclic-nucleotide phosphodiesterase activity	multi-organism behavior; response to temperature stimulus; chemosensory behavior; behavioral response to ethanol; circadian behavior; regulation of cell communication; cAMP-mediated signaling; nucleoside phosphate metabolic process; circadian rhythm; rhythmic process	1.04316	0.00138202
DS10_00010558	FBgn0017590	klg	unknown	R7 cell fate commitment; long-term memory; learning or memory; olfactory learning; R7 cell differentiation; behavioral response to ethanol; homophilic cell adhesion via plasma membrane adhesion molecules	1.04313	0.00751548
DS10_00001040	FBgn0053516	dpr3	unknown	sensory perception of chemical stimulus; store-operated calcium entry	1.04284	0.00138202
DS10_00003361	FBgn0259246	brp	calcium channel activity	neuromuscular synaptic transmission; neurotransmitter secretion; synaptic transmission; cytoskeletal matrix organization at active zone; short-term memory; regulation of synaptic plasticity; anesthesia-resistant memory; adult locomotory behavior; maintenance of presynaptic active zone structure	1.04044	0.000521947
DS10_00009121	FBgn0052082	CG32082	signal transducer activity; phospholipid binding	membrane organization; plasma membrane organization	1.04036	0.000521947
DS10_00001265	FBgn0010300	brat	zinc ion binding; translation repressor activity; protein binding; translation regulator activity	organic cyclic compound biosynthetic process; regulation of metabolic process; negative regulation of cell differentiation; multi-organism reproductive process; regulation of signaling; regulation of synapse structure or activity; asymmetric cell division; regulation of gene expression; single-organism localization; cellular process involved in reproduction in multicellular organism; regulation o…	1.03719	0.0245572
DS10_00009030	FBgn0002921	Atpalpha	metal ion binding; cation transmembrane transporter activity; sodium:potassium-exchanging ATPase activity; ATP binding	behavior; response to abiotic stimulus; biological regulation; homeostatic process; trachea morphogenesis; regulation of anatomical structure morphogenesis; response to mechanical stimulus; nervous system development; cell-cell signaling; cell-cell junction assembly; multicellular organismal aging	1.036	0.000521947
DS10_00007224					1.03581	0.0024879
DS10_00010145	FBgn0038195	CG3061	unknown	unknown	1.03178	0.0227729
DS10_00001485					1.03161	0.00412883
DS10_00011706	FBgn0264754	btsz	Rab GTPase binding; transporter activity	transport; embryo development; tube formation; protein transport; organ development; positive regulation of developmental growth; cellular component organization or biogenesis; morphogenesis of an epithelium; morphogenesis of embryonic epithelium; establishment of protein localization; cell-cell junction assembly; actin filament organization; positive regulation of biological process; cortical cy…	1.02871	0.000521947
DS10_00002891	FBgn0050497	CG30497	unknown	unknown	1.02825	0.000521947
DS10_00003505	FBgn0085399	CG34370	unknown	unknown	1.02805	0.000521947
DS10_00003206	FBgn0264273	Sema-2b	unknown	axon guidance; regulation of response to DNA damage stimulus; dendrite guidance; olfactory bulb axon guidance; synaptic target attraction	1.0267	0.000521947
DS10_00010028	FBgn0261928	CG42795	GTPase activator activity	regulation of GTPase activity	1.02545	0.000521947
DS10_00011308	FBgn0038799	MFS9	high-affinity inorganic phosphate:sodium symporter activity	transmembrane transport	1.02478	0.00214325
DS10_00002208	FBgn0034602	Lapsyn	unknown	nervous system development	1.02393	0.000521947
DS10_00011392	FBgn0038173	Adgf-C	growth factor activity; adenosine deaminase activity	hypoxanthine salvage; cell proliferation; inosine biosynthetic process; adenosine catabolic process	1.02341	0.00884788
DS10_00008574	FBgn0037993	dpr15	unknown	sensory perception of chemical stimulus	1.02323	0.00380644
DS10_00000122	FBgn0051774	fred	unknown	sensory organ development; adult chitin-based cuticle pattern formation; compound eye morphogenesis; negative regulation of epidermal growth factor receptor signaling pathway	1.02065	0.00611306
DS10_00013273	FBgn0063485	Lasp	protein binding; zinc ion binding; actin binding	pole cell formation; sarcomere organization; regulation of myofibril size; spermatogenesis; sperm individualization; muscle thin filament assembly; positive regulation of pole plasm oskar mRNA localization	1.01879	0.0024879
DS10_00004296	FBgn0052206	CG32206	Wnt-protein binding; Wnt-activated receptor activity	canonical Wnt signaling pathway; lateral inhibition; Wnt signaling pathway involved in dorsal/ventral axis specification	1.01847	0.00611306
DS10_00007040	FBgn0003656	sws	lysophospholipase activity; protein binding	sensory perception of smell; brain development; phosphatidylcholine metabolic process; membrane lipid metabolic process; membrane organization; neuron apoptotic process	1.01802	0.000521947
DS10_00006337	FBgn0000346	comt	protein complex binding; ATP binding; ATPase activity	ER to Golgi vesicle-mediated transport; regulation of short-term neuronal synaptic plasticity; synaptic vesicle fusion to presynaptic membrane; neurotransmitter secretion; neuromuscular synaptic transmission; phagocytosis; synaptic vesicle priming; SNARE complex disassembly; Golgi organization	1.01549	0.000521947
DS10_00007612	FBgn0037238	CG1090	calcium, potassium:sodium antiporter activity	sodium ion transport; calcium ion transport; transmembrane transport	1.01529	0.000521947
DS10_00011571	FBgn0039667	CG2010	ubiquitin-protein transferase activity	SCF-dependent proteasomal ubiquitin-dependent protein catabolic process	1.01395	0.00214325
DS10_00006088	FBgn0262656	dm	protein binding; sequence-specific DNA binding transcription factor activity; DNA binding; protein dimerization activity	regulation of multicellular organismal process; positive regulation of developmental process; epithelial tube morphogenesis; regulation of signal transduction; regulation of cell death; developmental process involved in reproduction; regulation of cellular component size; cell proliferation; tube development; cellular component organization or biogenesis; negative regulation of cell communication…	1.01243	0.00611306
DS10_00003927	FBgn0052057	dpr10	unknown	sensory perception of chemical stimulus	1.01113	0.00805317
DS10_00006884	FBgn0264502	CG43901	unknown	unknown	1.0101	0.000521947
DS10_00004274	FBgn0041607	AsnS	asparagine synthase (glutamine-hydrolyzing) activity; aspartate-ammonia ligase activity	asparagine biosynthetic process	1.00859	0.000521947
DS10_00002904	FBgn0022382	Pka-R2	protein binding; cAMP-dependent protein kinase regulator activity	protein phosphorylation; circadian rhythm; behavioral response to cocaine; locomotor rhythm; axon guidance; behavioral response to ethanol; rhythmic behavior; regulation of protein phosphorylation	1.0085	0.000521947
DS10_00001525					1.0059	0.000521947
DS10_00006940	FBgn0086911	rg	protein kinase A binding	short-term memory; compound eye cone cell differentiation; olfactory learning; neuromuscular junction development; protein localization; mushroom body development	1.00518	0.000521947
DS10_00000743	FBgn0002543	robo2	protein homodimerization activity; receptor activity; axon guidance receptor activity	tube development; developmental process involved in reproduction; gland development; organ formation; positive regulation of cellular process; cell migration; reproductive process; regulation of multicellular organismal process; regulation of cell adhesion; regulation of localization; cell recognition	1.00401	0.00443476
DS10_00006543	FBgn0261041	stj	voltage-gated calcium channel activity	neuromuscular junction development; sensory perception of pain; synaptic vesicle endocytosis; neuromuscular synaptic transmission; synaptic vesicle fusion to presynaptic membrane; negative regulation of synaptic growth at neuromuscular junction	1.00371	0.000521947
DS10_00002001	FBgn0032414	CG17211	unknown	unknown	1.00293	0.00585171
DS10_00000922	FBgn0028863	CG4587	voltage-gated calcium channel activity	unknown	1.00221	0.0024879
DS10_00006076	FBgn0003285	rst	PDZ domain binding	lateral inhibition; axonogenesis; myoblast fusion; compound eye morphogenesis; regulation of striated muscle tissue development; retinal cell programmed cell death; compound eye retinal cell programmed cell death; compound eye development; homophilic cell adhesion via plasma membrane adhesion molecules	1.00196	0.0188505
DS10_00000381	FBgn0262598	mtsh	unknown	mitochondrion organization; regulation of mitochondrial fusion; male meiosis cytokinesis; spermatogenesis; astral spindle assembly involved in male meiosis	0.998831	0.000521947
DS10_00000189	FBgn0260446	GABA-B-R1	G-protein coupled GABA receptor activity; protein heterodimerization activity	G-protein coupled receptor signaling pathway; gamma-aminobutyric acid signaling pathway; negative regulation of adenylate cyclase activity	0.998697	0.000521947
DS10_00010950	FBgn0013576	mtd	unknown	defense response to Gram-negative bacterium; activation of innate immune response; imaginal disc-derived wing morphogenesis; positive regulation of stem cell proliferation	0.998661	0.000521947
DS10_00003738	FBgn0052354	CG32354	endopeptidase inhibitor activity	unknown	0.997905	0.00506122
DS10_00010050	FBgn0040697	Teh3	sodium channel regulator activity	regulation of sodium ion transport	0.995519	0.000521947
DS10_00000648	FBgn0051660	pog	G-protein coupled receptor activity	G-protein coupled receptor signaling pathway; germ-band extension; regulation of antimicrobial peptide biosynthetic process	0.995248	0.000961359
DS10_00004095	FBgn0036461	Zip71B	metal ion transmembrane transporter activity	metal ion transport; transmembrane transport	0.995037	0.00380644
DS10_00006856	FBgn0004169	up	calcium ion binding; tropomyosin binding	myofibril assembly; mitochondrion organization; regulation of muscle contraction; cellular calcium ion homeostasis; muscle organ morphogenesis; skeletal muscle thin filament assembly; sarcomere organization; muscle cell cellular homeostasis; mesoderm development	0.994721	0.000521947
DS10_00010740	FBgn0038341	AdamTS-A	metalloendopeptidase activity; zinc ion binding	mesodermal cell migration; larval salivary gland morphogenesis; proteolysis; epithelial cell migration, open tracheal system; pole cell migration	0.993799	0.00727686
DS10_00003536	FBgn0010226	GstS1	glutathione transferase activity; glutathione peroxidase activity	glutathione metabolic process; response to oxidative stress	0.993434	0.000521947
DS10_00005390	FBgn0003028	ovo	sequence-specific DNA binding RNA polymerase II transcription factor activity; sequence-specific DNA binding; DNA binding; metal ion binding	cellular component organization; negative regulation of biological process; feeding behavior; cellular metabolic process; cuticle pigmentation; tissue morphogenesis; positive regulation of transcription, DNA-templated; single-organism metabolic process; regulation of transposon integration; female sex determination; negative regulation of macromolecule metabolic process; imaginal disc development…	0.992835	0.0162253
DS10_00001912	FBgn0264442	ab	nucleic acid binding; metal ion binding; sequence-specific DNA binding transcription factor activity	post-embryonic appendage morphogenesis; regulation of nucleobase-containing compound metabolic process; imaginal disc-derived appendage morphogenesis; regulation of cellular metabolic process; developmental process involved in reproduction; instar larval or pupal morphogenesis; negative regulation of biosynthetic process; skeletal muscle organ development; chemotaxis; sexual reproduction; imagina…	0.991731	0.0380999
DS10_00000823	FBgn0014859	Hr38	zinc ion binding; RNA polymerase II regulatory region sequence-specific DNA binding; steroid hormone receptor activity; ligand-activated sequence-specific DNA binding RNA polymerase II transcription factor activity	steroid hormone mediated signaling pathway; phagocytosis; cuticle development; regulation of adult chitin-containing cuticle pigmentation; epidermis development; regulation of transcription, DNA-templated	0.991613	0.0101384
DS10_00000871	FBgn0016930	Dyrk2	transferase activity; ATP binding; protein kinase activity; protein serine/threonine kinase activity	sensory perception of smell; olfactory behavior; response to light stimulus; protein phosphorylation	0.990745	0.000521947
DS10_00008825	FBgn0052204	CG32204	unknown	unknown	0.989145	0.00349043
DS10_00001212	FBgn0040992	CG10570	unknown	lateral inhibition	0.987337	0.000521947
DS10_00004456	FBgn0013811	Dhc62B	microtubule motor activity; motor activity; ATPase activity, coupled	positive regulation of retrograde axon cargo transport; microtubule-based movement	0.986821	0.000521947
DS10_00009940	FBgn0039064	CG4467	metallopeptidase activity; zinc ion binding; aminopeptidase activity	proteolysis	0.98623	0.000961359
DS10_00012100	FBgn0037521	CG2993	unknown	phagocytosis	0.984295	0.00177451
DS10_00010577	FBgn0051345	CG31345	calcium ion binding	detection of calcium ion; phagocytosis	0.983665	0.000521947
DS10_00002859	FBgn0033558	CG12344	extracellular-glycine-gated chloride channel activity	ion transport	0.983133	0.000521947
DS10_00006312	FBgn0004370	Ptp10D	protein tyrosine phosphatase activity; receptor signaling protein tyrosine phosphatase activity; transmembrane receptor protein tyrosine phosphatase activity; phosphoprotein phosphatase activity	motor neuron axon guidance; axon guidance; protein dephosphorylation; open tracheal system development; central nervous system development; long-term memory	0.981253	0.000521947
DS10_00006109	FBgn0086899	tlk	protein serine/threonine kinase activity; protein kinase activity; protein binding; ATP binding	antimicrobial humoral response; regulation of cell cycle; protein phosphorylation; chromatin organization; histone phosphorylation; mitotic cell cycle, embryonic; protein autophosphorylation; cell adhesion; chromosome segregation; regulation of cell shape	0.978571	0.000961359
DS10_00012078	FBgn0051221	CG31221	lipoprotein particle receptor activity	unknown	0.97844	0.00380644
DS10_00006498	FBgn0031089	CG9572	unknown	unknown	0.977259	0.000521947
DS10_00002405	FBgn0033679	CG8888	oxidoreductase activity, acting on CH-OH group of donors	metabolic process	0.976945	0.0229217
DS10_00000023	FBgn0031239	CG17075	zinc ion binding; protein-cysteine S-palmitoyltransferase activity	protein palmitoylation	0.976549	0.0096406
DS10_00012814	FBgn0038202	CG12402	ubiquitin-protein transferase activity	SCF-dependent proteasomal ubiquitin-dependent protein catabolic process	0.976492	0.0481705
DS10_00010077	FBgn0051641	stai	tubulin binding; microtubule binding	nervous system development; microtubule-based process; border follicle cell migration; germ cell migration; regulation of microtubule polymerization or depolymerization; synaptic growth at neuromuscular junction; axon cargo transport	0.976337	0.00214325
DS10_00006079	FBgn0028369	kirre	cell adhesion molecule binding; protein binding	cell adhesion; biological adhesion; regulation of developmental process; cell-cell adhesion via plasma-membrane adhesion molecules; cell-cell adhesion; homophilic cell adhesion via plasma membrane adhesion molecules; garland nephrocyte differentiation; eye morphogenesis; anatomical structure formation involved in morphogenesis; single-organism developmental process; regulation of striated muscle …	0.973948	0.0245572
DS10_00001868	FBgn0261871	dpr2	unknown	sensory perception of chemical stimulus	0.973593	0.0171773
DS10_00000158	FBgn0085369	CG34340	sequence-specific DNA binding transcription factor activity; sequence-specific DNA binding	muscle organ development; dendrite morphogenesis; regulation of transcription, DNA-templated	0.97357	0.038205
DS10_00004194	FBgn0035702	CG10147	nucleic acid binding; zinc ion binding	unknown	0.969925	0.00532463
DS10_00008588	FBgn0037976	Tk	tachykinin receptor binding; receptor binding; neuropeptide hormone activity	neuropeptide signaling pathway; sensory perception of smell; inter-male aggressive behavior; adult walking behavior; tachykinin receptor signaling pathway; lipid metabolic process	0.968179	0.000521947
DS10_00009110	FBgn0041094	scyl	unknown	head involution; multicellular organism reproduction; cellular response to DNA damage stimulus; negative regulation of signal transduction; negative regulation of growth; cell death	0.968173	0.000521947
DS10_00003554					0.967286	0.00349043
DS10_00001816	FBgn0051719	RluA-1	RNA binding; diaminohydroxyphosphoribosylaminopyrimidine deaminase activity; pseudouridine synthase activity	riboflavin biosynthetic process; pseudouridine synthesis	0.96695	0.000521947
DS10_00005019	FBgn0029895	CG14441	zinc ion binding	unknown	0.965474	0.00177451
DS10_00002345	FBgn0086604	CG12484	unknown	lateral inhibition	0.96487	0.000521947
DS10_00002091	FBgn0022986	qkr58E-1	RNA binding; mRNA binding	mRNA splicing, via spliceosome; neurogenesis	0.964825	0.000521947
DS10_00006118	FBgn0260658	CG42541	GTP binding	small GTPase mediated signal transduction; phagocytosis	0.963121	0.020681
DS10_00000140	FBgn0003386	Shaw	voltage-gated potassium channel activity; voltage-gated cation channel activity; delayed rectifier potassium channel activity	potassium ion transport; protein homooligomerization; sleep; transmembrane transport	0.962708	0.00177451
DS10_00001280	FBgn0032775	CG17544	flavin adenine dinucleotide binding; acyl-CoA dehydrogenase activity; acyl-CoA oxidase activity; pristanoyl-CoA oxidase activity	fatty acid beta-oxidation	0.96232	0.000521947
DS10_00006370	FBgn0027556	CG4928	unknown	unknown	0.961756	0.000521947
DS10_00011781	FBgn0261859	CG42788	unknown	signal transduction	0.95834	0.000521947
DS10_00009909	FBgn0037963	Cad87A	calcium ion binding	calcium-dependent cell-cell adhesion via plasma membrane cell adhesion molecules; homophilic cell adhesion via plasma membrane adhesion molecules; cell-cell adhesion mediated by cadherin	0.958099	0.00380644
DS10_00012651	FBgn0037963	Cad87A	calcium ion binding	calcium-dependent cell-cell adhesion via plasma membrane cell adhesion molecules; homophilic cell adhesion via plasma membrane adhesion molecules; cell-cell adhesion mediated by cadherin	0.95689	0.000961359
DS10_00002640	FBgn0033574	Spn47C	unknown	multicellular organism reproduction	0.955452	0.000521947
DS10_00007495	FBgn0052600	dpr8	unknown	sensory perception of chemical stimulus	0.955335	0.012239
DS10_00004656	FBgn0264449	CG43867	unknown	unknown	0.954877	0.000521947
DS10_00002564	FBgn0020767	Spred	unknown	regulation of signal transduction; multicellular organismal development	0.953375	0.000521947
DS10_00005714					0.953099	0.0377301
DS10_00010523	FBgn0036924	hale	unknown	unknown	0.952878	0.00284515
DS10_00004786	FBgn0031005	Hs3st-B	[heparan sulfate]-glucosamine 3-sulfotransferase 1 activity	cellular component organization; organelle organization; regulation of endosome size; cellular response to stimulus; cellular component organization or biogenesis; cell surface receptor signaling pathway; imaginal disc-derived wing vein specification; lysosome organization; negative regulation of cell differentiation; wing disc dorsal/ventral pattern formation; chaeta morphogenesis	0.95281	0.0435096
DS10_00011950	FBgn0260634	eIF4G2	translation initiation factor activity; RNA 7-methylguanosine cap binding	G1/S transition of mitotic cell cycle; spermatid differentiation; spermatogenesis; translational initiation; male meiosis; autophagic cell death; meiotic G2/MI transition; salivary gland cell autophagic cell death	0.952312	0.000521947
DS10_00001139	FBgn0262018	CadN2	calcium ion binding; receptor activity; cell adhesion molecule binding	R7 cell development; axon extension involved in axon guidance; cell-cell adhesion mediated by cadherin; homophilic cell adhesion via plasma membrane adhesion molecules; ommatidial rotation; R8 cell development; calcium-dependent cell-cell adhesion via plasma membrane cell adhesion molecules	0.951638	0.000521947
DS10_00003552	FBgn0265487	mbl	DNA binding; metal ion binding; nucleic acid binding	regulation of biological process; muscle cell cellular homeostasis; post-embryonic morphogenesis; post-embryonic organ development; multi-organism reproductive behavior; regulation of RNA splicing; regulation of macromolecule metabolic process; cellular component organization; cellular homeostasis; multi-organism process; somatic muscle development; regulation of cellular metabolic process; perip…	0.94932	0.0346329
DS10_00009548	FBgn0027654	jdp	unfolded protein binding	protein folding	0.947088	0.000521947
DS10_00001489	FBgn0031895	CG4497	unknown	unknown	0.947055	0.00751548
DS10_00013267	FBgn0261262	CG42613	unknown	unknown	0.946174	0.000521947
DS10_00009976	FBgn0259823	CG42404	unknown	unknown	0.944354	0.00214325
DS10_00003969	FBgn0036106	CG6409	unknown	GPI anchor biosynthetic process	0.943359	0.000521947
DS10_00011270	FBgn0262562	CG43102	Rho guanyl-nucleotide exchange factor activity	positive regulation of Rho protein signal transduction	0.942908	0.00559676
DS10_00004320	FBgn0037015	cmpy	insulin-like growth factor binding; protein binding	neuromuscular junction development; negative regulation of BMP signaling pathway by negative regulation of BMP secretion; negative regulation of BMP signaling pathway; regulation of cell growth	0.940596	0.000521947
DS10_00009481	FBgn0039647	CG14509	unknown	olfactory behavior	0.939613	0.000521947
DS10_00008783	FBgn0013334	Sap47	unknown	associative learning; regulation of short-term neuronal synaptic plasticity; synaptic transmission	0.938206	0.000521947
DS10_00003014	FBgn0035016	CG4612	mRNA binding; nucleotide binding; poly(A) binding	unknown	0.936497	0.000961359
DS10_00000546	FBgn0014906	Hydr2	lipase activity	lipid metabolic process; chaeta development; wing disc development	0.93604	0.000521947
DS10_00004601	FBgn0262139	trh	sequence-specific DNA binding RNA polymerase II transcription factor activity; sequence-specific DNA binding; RNA polymerase II core promoter proximal region sequence-specific DNA binding transcription factor activity involved in positive regulation of transcription; protein heterodimerization activity; sequence-specific DNA binding transcription factor activity; signal transducer activity	organ development; renal system development; response to stimulus; positive regulation of RNA metabolic process; cellular component morphogenesis; lateral inhibition; tube morphogenesis; organ morphogenesis; cellular component organization; embryo development; positive regulation of macromolecule biosynthetic process	0.934567	0.00884788
DS10_00006376	FBgn0030810	CG45002	serine-type peptidase activity; dipeptidyl-peptidase activity	proteolysis	0.933638	0.00177451
DS10_00011030	FBgn0015513	mbc	Rac guanyl-nucleotide exchange factor activity; protein binding	cellular component organization; cytoskeleton organization; actin cytoskeleton organization; tissue morphogenesis; myotube differentiation; ovarian follicle cell migration; activation of GTPase activity; nervous system development; urogenital system development; cellular component morphogenesis	0.932368	0.00138202
DS10_00007013	FBgn0029962	CG1402	carbonate dehydratase activity	unknown	0.931747	0.0367986
DS10_00000103	FBgn0010473	tutl	protein binding involved in cell-cell adhesion	behavior; locomotion; axon guidance; regulation of nervous system development; eye morphogenesis; regulation of cell projection organization; signaling; photoreceptor cell development; regulation of cell differentiation; mechanosensory behavior; regulation of cell morphogenesis	0.931126	0.000521947
DS10_00006652	FBgn0261673	nemy	carbon-monoxide oxygenase activity	memory; imaginal disc-derived wing morphogenesis; locomotory behavior	0.929603	0.000521947
DS10_00005879	FBgn0003392	shi	GTPase activity; microtubule motor activity; microtubule binding; GTP binding; actin binding	establishment of localization; regulation of actin filament-based process; endomembrane system organization; actin cytoskeleton organization; response to external stimulus; exocrine system development; microtubule-based process; response to abiotic stimulus; regulation of Notch signaling pathway; extracellular structure organization; membrane fission; cell cycle	0.928126	0.000521947
DS10_00002480	FBgn0040752	Prosap	GKAP/Homer scaffold activity; protein binding	postsynaptic density assembly	0.928103	0.000961359
DS10_00005487	FBgn0261794	kcc	amino acid transmembrane transporter activity; potassium:chloride symporter activity	transport; mechanosensory behavior; response to mechanical stimulus; amino acid transmembrane transport	0.927368	0.000521947
DS10_00002645	FBgn0033579	CG13229	neuropeptide receptor activity; G-protein coupled receptor activity	G-protein coupled receptor signaling pathway	0.926475	0.0317736
DS10_00008390	FBgn0052628	NnaD	zinc ion binding; metallocarboxypeptidase activity; purine nucleotide binding	neural retina development; mitochondrion organization; larval development; proteolysis	0.926359	0.000521947
DS10_00010052	FBgn0003710	tipE	sodium channel regulator activity; voltage-gated sodium channel activity	sodium ion transport; male courtship behavior, veined wing generated song production; regulation of sodium ion transport; cellular response to heat	0.926102	0.00532463
DS10_00007073	FBgn0019650	toy	RNA polymerase II distal enhancer sequence-specific DNA binding transcription factor activity; sequence-specific DNA binding transcription factor activity; RNA polymerase II regulatory region sequence-specific DNA binding	eye-antennal disc development; regulation of transcription, DNA-templated; compound eye development; ocellus development; positive regulation of transcription from RNA polymerase II promoter; positive regulation of gene expression; regulation of transcription from RNA polymerase II promoter; mushroom body development; brain morphogenesis	0.92254	0.00506122
DS10_00010989	FBgn0039633	CG11873	unknown	response to endoplasmic reticulum stress	0.921387	0.00506122
DS10_00010329	FBgn0038412	Zip89B	metal ion transmembrane transporter activity	transmembrane transport; metal ion transport	0.919329	0.0441071
DS10_00012213	FBgn0027575	GABA-B-R2	G-protein coupled GABA receptor activity; protein heterodimerization activity	negative regulation of adenylate cyclase activity; gamma-aminobutyric acid signaling pathway; negative regulation of insulin secretion; cellular response to mechanical stimulus; olfactory behavior; negative regulation of synaptic vesicle fusion to presynaptic membrane; G-protein coupled receptor signaling pathway	0.918006	0.000521947
DS10_00007347	FBgn0028397	Tob	unknown	negative regulation of cell proliferation	0.917527	0.00727686
DS10_00003740	FBgn0263352	Unr	DNA binding; protein binding; mRNA 3'-UTR binding; nucleic acid binding	negative regulation of translation; regulation of transcription, DNA-templated; dosage compensation complex assembly; dosage compensation; lateral inhibition; dosage compensation by hyperactivation of X chromosome	0.917414	0.000961359
DS10_00001137	FBgn0015609	CadN	cadherin binding; beta-catenin binding; protein binding; protein homodimerization activity; receptor activity; calcium ion binding; cell adhesion molecule binding	biological adhesion; cell adhesion; regulation of axon extension involved in axon guidance; cell recognition; calcium-dependent cell-cell adhesion via plasma membrane cell adhesion molecules; axon target recognition; establishment of tissue polarity; axon extension involved in axon guidance; homophilic cell adhesion via plasma membrane adhesion molecules; cell-cell adhesion; cell-cell adhesion vi…	0.916563	0.00412883
DS10_00006825	FBgn0262730	CG14446	unknown	unknown	0.916157	0.00317098
DS10_00007644	FBgn0037203	slif	basic amino acid transmembrane transporter activity	amino acid transmembrane transport; growth; amino acid transport; defense response to Gram-negative bacterium; negative regulation of innate immune response; lipid metabolic process	0.915766	0.00412883
DS10_00004871	FBgn0259170	alpha-Man-Ia	calcium ion binding; mannosyl-oligosaccharide 1,2-alpha-mannosidase activity	encapsulation of foreign target; response to anesthetic; determination of adult lifespan; protein N-linked glycosylation	0.912689	0.000521947
DS10_00001037	FBgn0004507	GlyP	protein homodimerization activity; pyridoxal phosphate binding; glycogen phosphorylase activity	defense response to Gram-negative bacterium; flight; glycogen catabolic process; determination of adult lifespan; positive regulation of glycogen catabolic process; negative regulation of innate immune response	0.912503	0.000521947
DS10_00005974	FBgn0010329	Tbh	copper ion binding; oxidoreductase activity, acting on paired donors, with incorporation or reduction of molecular oxygen, reduced ascorbate as one donor, and incorporation of one atom of oxygen; dopamine beta-monooxygenase activity	aggressive behavior; regulation of biological process; multi-organism behavior; ammonium ion metabolic process; locomotion; gamete generation; G-protein coupled receptor signaling pathway; regulation of forward locomotion; system process; regulation of behavior; response to chemical; organic substance biosynthetic process; single-organism behavior; regulation of locomotion; cellular response to s…	0.912447	0.0145789
DS10_00001295	FBgn0043362	bchs	metal ion binding	neuron development; chaeta development; regulation of protein ubiquitination; compound eye development; lysosomal transport; regulation of synapse organization	0.911599	0.000521947
DS10_00004780	FBgn0086778	nAChRalpha7	acetylcholine-activated cation-selective channel activity	visual behavior; synaptic transmission, cholinergic; synaptic transmission; cation transport; regulation of excitatory postsynaptic membrane potential; jump response	0.911277	0.000521947
DS10_00007501	FBgn0030574	CG9413	amino acid transmembrane transporter activity	amino acid transmembrane transport	0.910967	0.000521947
DS10_00009665	FBgn0039282	Bili	unknown	negative regulation of Wnt signaling pathway; regulation of establishment of protein localization	0.910065	0.000521947
DS10_00004819	FBgn0015558	tty	chloride channel activity	chloride transport	0.909365	0.00177451
DS10_00012838	FBgn0037843	CG4511	ATP binding	unknown	0.908465	0.00532463
DS10_00006283	FBgn0030339	Cyp28c1	heme binding; electron carrier activity; iron ion binding; oxidoreductase activity, acting on paired donors, with incorporation or reduction of molecular oxygen	oxidation-reduction process	0.908128	0.00317098
DS10_00004538	FBgn0264272	mwh	protein binding; Rho GTPase binding; actin binding	imaginal disc-derived wing morphogenesis; imaginal disc-derived wing hair site selection; negative regulation of actin filament polymerization; establishment of planar polarity; imaginal disc-derived wing hair organization; regulation of trichome morphogenesis; Wnt signaling pathway	0.907996	0.00138202
DS10_00009062	FBgn0037107	CG7166	unknown	unknown	0.906684	0.00585171
DS10_00001574	FBgn0085395	Shawl	delayed rectifier potassium channel activity; voltage-gated cation channel activity; voltage-gated potassium channel activity	transmembrane transport; potassium ion transport; protein homooligomerization	0.905717	0.0126437
DS10_00007574	FBgn0004516	Gad1	glutamate decarboxylase activity; pyridoxal phosphate binding	neuromuscular junction development; gamma-aminobutyric acid biosynthetic process; neurotransmitter biosynthetic process; olfactory learning; glutamate catabolic process; response to mechanical stimulus; larval locomotory behavior; synapse assembly; neurotransmitter receptor metabolic process	0.90487	0.000521947
DS10_00011537	FBgn0264075	tgo	myosin binding; protein heterodimerization activity; RNA polymerase II distal enhancer sequence-specific DNA binding transcription factor activity; sequence-specific DNA binding transcription factor activity; signal transducer activity; sequence-specific DNA binding; RNA polymerase II core promoter proximal region sequence-specific DNA binding transcription factor activity involved in positive re…	signal transduction; regulation of anatomical structure morphogenesis; muscle organ development; cell part morphogenesis; movement of cell or subcellular component; cellular response to endogenous stimulus; oogenesis; epithelial cell fate determination, open tracheal system; respiratory system development; dendrite morphogenesis; glial cell migration; response to abiotic stimulus; gamete generati…	0.903452	0.00284515
DS10_00013224	FBgn0038693	unc79	unknown	response to anesthetic; locomotor rhythm	0.899515	0.00177451
DS10_00000300	FBgn0011818	oaf	unknown	nervous system development; female meiosis chromosome segregation; eclosion	0.899413	0.0390593
DS10_00002652	FBgn0033584	CG7737	oxidoreductase activity	oxidation-reduction process	0.899269	0.0091238
DS10_00007136					0.899166	0.000521947
DS10_00001359	FBgn0032957	CG2225	unknown	unknown	0.899094	0.00284515
DS10_00002377	FBgn0261854	aPKC	protein binding; myosin binding; protein kinase C activity; protein serine/threonine kinase activity; ATP binding	positive regulation of cellular component organization; positive regulation of cellular component biogenesis; apical protein localization; establishment or maintenance of polarity of follicular epithelium; embryonic morphogenesis; protein phosphorylation; cellular response to stimulus; phosphorus metabolic process; endomembrane system organization; regulation of multicellular organismal developme…	0.895603	0.000521947
DS10_00013157	FBgn0035575	CG7509	unknown	unknown	0.893527	0.00214325
DS10_00005149	FBgn0025391	Scgdelta	structural constituent of muscle	sarcomere organization; mesoderm development; heart contraction; cytoskeletal anchoring at plasma membrane	0.892973	0.0330963
DS10_00005976	FBgn0052677	X11Lbeta	beta-amyloid binding	unknown	0.890512	0.000521947
DS10_00011903	FBgn0261285	Ppcs	phosphopantothenate--cysteine ligase activity	columnar/cuboidal epithelial cell differentiation; homeostatic process; cytoskeleton organization; purine nucleoside bisphosphate biosynthetic process; acylglycerol homeostasis; system development; anion homeostasis; actin cytoskeleton organization; chaeta development; imaginal disc-derived appendage development; lipid homeostasis; nucleotide biosynthetic process	0.889697	0.0101384
DS10_00000735	FBgn0041097	robo3	axon guidance receptor activity	gonad development; neuron recognition; mushroom body development; axon guidance; central complex development; ventral cord development	0.88963	0.000961359
DS10_00000704	FBgn0031294	IA-2	protein tyrosine phosphatase activity; zinc ion binding; transmembrane receptor protein tyrosine phosphatase activity	regulation of secretion; digestive tract development; protein dephosphorylation	0.886836	0.000521947
DS10_00007244	FBgn0035767	CG8596	unknown	transmembrane transport	0.886273	0.00349043
DS10_00012173	FBgn0038679	CG6040	unknown	unknown	0.886249	0.00317098
DS10_00000985	FBgn0264443	CG43861	unknown	unknown	0.886039	0.033614
DS10_00000820	FBgn0262743	Fs(2)Ket	Ran GTPase binding; protein transmembrane transporter activity	protein import into nucleus; protein import into nucleus, docking; chorion-containing eggshell formation; NLS-bearing protein import into nucleus; actin filament organization; positive regulation of NFAT protein import into nucleus; regulation of cell shape; mitotic nuclear division	0.885736	0.00214325
DS10_00007154	FBgn0262733	Src64B	ATP binding; protein tyrosine kinase activity	phosphate-containing compound metabolic process; cellular metabolic process; parallel actin filament bundle assembly; generation of neurons; epithelial cell differentiation; positive regulation of molecular function; embryonic morphogenesis; respiratory system development; regulation of synaptic growth at neuromuscular junction; salivary gland morphogenesis; single organism cell adhesion	0.884487	0.038205
DS10_00009571	FBgn0038354	CG5404	high-affinity sulfate transmembrane transporter activity	sulfate transport; transmembrane transport	0.88394	0.0160078
DS10_00007152	FBgn0260657	CG42540	unknown	unknown	0.881366	0.0294797
DS10_00000858	FBgn0032857	CG10947	unknown	unknown	0.880248	0.00349043
DS10_00010995	FBgn0259227	CG42327	protein tyrosine phosphatase activity	protein dephosphorylation	0.879605	0.00317098
DS10_00011402	FBgn0037623	CG9801	catalytic activity	unknown	0.877462	0.000521947
DS10_00000663	FBgn0085380	CG34351	unknown	unknown	0.874377	0.0325024
DS10_00007961	FBgn0262742	Fas1	cell adhesion molecule binding	axon guidance; neuron recognition; calcium-independent cell-cell adhesion via plasma membrane cell-adhesion molecules; neuron cell-cell adhesion; homophilic cell adhesion via plasma membrane adhesion molecules	0.872444	0.000521947
DS10_00006362	FBgn0024941	RSG7	GTPase activator activity; signal transducer activity	intracellular signal transduction; regulation of G-protein coupled receptor protein signaling pathway; termination of G-protein coupled receptor signaling pathway	0.871991	0.0145789
DS10_00006429	FBgn0030421	CG3812	1-acylglycerol-3-phosphate O-acyltransferase activity	phospholipid biosynthetic process	0.871983	0.0283759
DS10_00007235	FBgn0035756	unc-13-4A	unknown	neurotransmitter secretion; synaptic vesicle priming	0.87177	0.0414121
DS10_00003230	FBgn0034433	EndoB	lysophosphatidic acid acyltransferase activity; phospholipid binding	membrane tubulation; vitellogenesis; membrane organization; regulation of endocytosis	0.870641	0.000961359
DS10_00008786	FBgn0038385	Fbxl7	ubiquitin-protein transferase activity	regulation of protein localization; protein ubiquitination; SCF-dependent proteasomal ubiquitin-dependent protein catabolic process; negative regulation of growth; regulation of hippo signaling; cellular protein catabolic process; proximal/distal pattern formation, imaginal disc; negative regulation of imaginal disc growth	0.870455	0.0195341
DS10_00005717	FBgn0262476	CG43066	neurotransmitter transporter activity; neurotransmitter:sodium symporter activity; transporter activity	neurotransmitter transport	0.869569	0.00138202
DS10_00010379					0.869187	0.000521947
DS10_00008430	FBgn0260003	Dys	zinc ion binding; structural constituent of muscle; actin binding; structural molecule activity; WW domain binding; cytoskeletal protein binding	imaginal disc-derived wing vein morphogenesis; muscle cell cellular homeostasis; muscle organ development; establishment of cell polarity; regulation of neurotransmitter secretion; regulation of short-term neuronal synaptic plasticity; neuromuscular synaptic transmission; imaginal disc-derived wing vein specification	0.868882	0.0205167
DS10_00009583	FBgn0015282	Rpt2	hydrolase activity; ATP binding; ATPase activity	cell proliferation; cellular response to DNA damage stimulus; mitotic spindle elongation; mitotic spindle organization; proteasome-mediated ubiquitin-dependent protein catabolic process; mitotic spindle assembly	0.868485	0.0386552
DS10_00005545	FBgn0050089	CG30089	unknown	unknown	0.867842	0.000961359
DS10_00001337	FBgn0261239	Hr39	RNA polymerase II core promoter proximal region sequence-specific DNA binding; zinc ion binding; transcription cofactor activity; ligand-activated sequence-specific DNA binding RNA polymerase II transcription factor activity; DNA binding; sequence-specific DNA binding transcription factor activity; steroid hormone receptor activity	regulation of transcription, DNA-templated; male courtship behavior, veined wing generated song production; steroid hormone mediated signaling pathway; spermathecum morphogenesis; female meiosis chromosome segregation; regulation of gene silencing	0.867406	0.0047595
DS10_00011992	FBgn0265276	l(3)neo38	sequence-specific DNA binding transcription factor activity; metal ion binding; nucleic acid binding	imaginal disc-derived wing morphogenesis; regulation of chromatin silencing	0.867039	0.0311524
DS10_00001253	FBgn0032753	CG17572	unknown	unknown	0.866617	0.0134161
DS10_00002130	FBgn0005631	robo1	heparin binding; protein binding; receptor activity	axon midline choice point recognition; motor neuron axon guidance; signaling; localization of cell; muscle cell cellular homeostasis; embryo development; regulation of epithelial cell migration; behavior; exocrine system development; positive regulation of cell-cell adhesion; locomotion involved in locomotory behavior; cellular homeostasis; central nervous system development	0.866088	0.00349043
DS10_00011324	FBgn0039590	CG10011	unknown	unknown	0.864954	0.00214325
DS10_00010717	FBgn0053061	CG33061	cation channel activity	monovalent inorganic cation transport	0.864331	0.000521947
DS10_00006548	FBgn0000633	fas	unknown	head involution; foregut morphogenesis; dorsal closure; salivary gland morphogenesis; Malpighian tubule morphogenesis; salivary gland development; cardioblast cell fate determination; maintenance of polarity of embryonic epithelium; morphogenesis of an epithelium	0.863989	0.00284515
DS10_00006565	FBgn0260964	Vmat	monoamine transmembrane transporter activity; drug transmembrane transporter activity; synaptic vesicle amine transmembrane transporter activity	drug transport; neurotransmitter transport; dopamine transport; histamine transport; transmembrane transport; monoamine transport; synaptic vesicle amine transport	0.862892	0.000521947
DS10_00006359	FBgn0030796	CG4829	protein-glutamine gamma-glutamyltransferase activity; gamma-glutamyltransferase activity	glutathione metabolic process; neuron projection morphogenesis	0.861541	0.000521947
DS10_00007936	FBgn0004449	Ten-m	filamin binding; identical protein binding	synaptic growth at neuromuscular junction; compound eye photoreceptor development; compound eye corneal lens development; chaeta development; compound eye morphogenesis; R7 cell development; motor neuron axon guidance; cell adhesion; regulation of cell shape; synaptic target attraction	0.860655	0.000521947
DS10_00001357	FBgn0023416	Ac3	adenylate cyclase activity	intracellular signal transduction; locomotor rhythm; cAMP biosynthetic process	0.858243	0.000521947
DS10_00001567	FBgn0026439	Eaat1	glutamate:sodium symporter activity; sodium:dicarboxylate symporter activity; L-glutamate transmembrane transporter activity; L-aspartate transmembrane transporter activity	aspartate transport; L-glutamate transport; synaptic transmission; determination of adult lifespan; regulation of excitatory postsynaptic membrane potential involved in skeletal muscle contraction; larval locomotory behavior; dicarboxylic acid transport	0.856785	0.000521947
DS10_00008941	FBgn0036752	Adgf-A	growth factor activity; adenosine deaminase activity	cellular response to sucrose starvation; adenosine catabolic process; larval lymph gland hemopoiesis; inosine biosynthetic process; regulation of carbohydrate metabolic process; hemocyte differentiation; cell proliferation; hypoxanthine salvage	0.855632	0.0403226
DS10_00010121	FBgn0033033	scaf	unknown	imaginal disc-derived male genitalia morphogenesis	0.855363	0.000521947
DS10_00000606	FBgn0031457	CG3077	phosphatidylinositol binding	unknown	0.855087	0.0499327
DS10_00004802					0.854393	0.0373392
DS10_00012248	FBgn0020299	stumps	unknown	organ development; epithelial tube morphogenesis; biological regulation; morphogenesis of a branching structure; circulatory system development; response to growth factor; tracheal outgrowth, open tracheal system; response to chemical; cardiovascular system development; mesoderm development	0.853986	0.0283759
DS10_00007104	FBgn0039908	Asator	ATP binding; protein kinase activity; protein serine/threonine kinase activity	protein phosphorylation	0.852863	0.000521947
DS10_00003287	FBgn0050463	CG30463	polypeptide N-acetylgalactosaminyltransferase activity	protein O-linked glycosylation; multicellular organism reproduction	0.852824	0.0262657
DS10_00004564	FBgn0035171	CG12502	unknown	unknown	0.852021	0.000521947
DS10_00010209	FBgn0051462	CG45263	unknown	unknown	0.852018	0.0229217
DS10_00012519	FBgn0038202	CG12402	ubiquitin-protein transferase activity	SCF-dependent proteasomal ubiquitin-dependent protein catabolic process	0.851664	0.0338095
DS10_00012950	FBgn0259215	Ir93a	ionotropic glutamate receptor activity; ligand-gated ion channel activity	detection of chemical stimulus involved in sensory perception	0.850882	0.00284515
DS10_00000136	FBgn0263846	CG43707	unknown	unknown	0.850666	0.000961359
DS10_00012437	FBgn0038165	Task6	protein heterodimerization activity; potassium channel activity	potassium ion transmembrane transport	0.850243	0.00936334
DS10_00008120	FBgn0085447	sif	Rho guanyl-nucleotide exchange factor activity; receptor signaling protein activity; guanyl-nucleotide exchange factor activity; Rac guanyl-nucleotide exchange factor activity	positive regulation of filopodium assembly; regulation of synapse structure or activity; regulation of axonogenesis; actin cytoskeleton organization; regulation of GTPase activity; synaptic transmission	0.850121	0.000521947
DS10_00012889					0.848694	0.0126437
DS10_00009729	FBgn0261053	Cad86C	calcium ion binding	homophilic cell adhesion via plasma membrane adhesion molecules; calcium-dependent cell-cell adhesion via plasma membrane cell adhesion molecules; regulation of cell shape; cell-cell adhesion mediated by cadherin	0.848371	0.0319393
DS10_00003163	FBgn0034070	SP2353	unknown	defense response to Gram-negative bacterium; muscle cell cellular homeostasis; negative regulation of innate immune response; rhabdomere development	0.847124	0.000521947
DS10_00009269	FBgn0043884	mask	structural constituent of cytoskeleton; RNA binding	compound eye photoreceptor cell differentiation; positive regulation of JAK-STAT cascade; cell proliferation; negative regulation of apoptotic process; antimicrobial humoral response; centrosome duplication; transmembrane receptor protein tyrosine kinase signaling pathway; cytoskeletal anchoring at plasma membrane	0.845914	0.00138202
DS10_00002702	FBgn0040726	dpr1	unknown	sensory perception of salty taste; salt aversion	0.845094	0.020681
DS10_00002571	FBgn0033970	CG10205	unknown	unknown	0.844503	0.000521947
DS10_00009597	FBgn0039560	CG5514	unknown	unknown	0.842977	0.000961359
DS10_00010703	FBgn0003515	st	ATP binding; ATPase activity, coupled to transmembrane movement of substances; eye pigment precursor transporter activity	eye pigment precursor transport; ommochrome biosynthetic process; eye pigment biosynthetic process; transport	0.841783	0.0495268
DS10_00005376	FBgn0262740	Evi5	GTPase activator activity; Rab GTPase binding	border follicle cell migration; regulation of GTPase activity	0.840542	0.00284515
DS10_00005845	FBgn0033358	CG8216	unknown	unknown	0.840213	0.000521947
DS10_00013225	FBgn0036665	CG13024	unknown	unknown	0.840021	0.0444912
DS10_00011788	FBgn0037130	Syn1	cytoskeletal protein binding; structural constituent of muscle	regulation of synaptic growth at neuromuscular junction	0.837616	0.00884788
DS10_00007153	FBgn0260657	CG42540	unknown	unknown	0.836877	0.0111842
DS10_00011925	FBgn0051158	Efa6	phospholipid binding; ARF guanyl-nucleotide exchange factor activity	neuron differentiation; regulation of ARF protein signal transduction	0.835726	0.00177451
DS10_00004249	FBgn0086913	Rab26	GTP binding; GTPase activity	Rab protein signal transduction; protein transport; regulation of exocytosis; vesicle-mediated transport	0.835484	0.0224302
DS10_00007284	FBgn0030576	CG15890	unknown	transmembrane transport	0.835325	0.015345
DS10_00001870	FBgn0031775	CG9150	oxidoreductase activity, acting on CH-OH group of donors	metabolic process	0.834789	0.0434025
DS10_00009840	FBgn0259212	cno	Ras GTPase binding; protein binding; actin binding; protein domain specific binding	regulation of protein localization; regulation of stress-activated protein kinase signaling cascade; ommatidial rotation; neurogenesis; cytoskeleton organization; stress-activated MAPK cascade; cell differentiation; establishment of localization; regulation of metabolic process; MAPK cascade; regulation of signaling; cell proliferation	0.834768	0.000961359
DS10_00008382	FBgn0030505	NFAT	sequence-specific DNA binding transcription factor activity	negative regulation of synaptic vesicle exocytosis; negative regulation of Ras protein signal transduction; regulation of transcription, DNA-templated; response to salt stress; regulation of response to DNA damage stimulus; transcription, DNA-templated; imaginal disc-derived wing morphogenesis	0.831967	0.00611306
DS10_00010743	FBgn0038337	CG6125	high-affinity sulfate transmembrane transporter activity; transporter activity	sulfate transport; transmembrane transport	0.83088	0.00317098
DS10_00010617	FBgn0042711	Hex-t1	fructokinase activity; glucokinase activity; hexokinase activity; ATP binding; mannokinase activity	cellular glucose homeostasis; carbohydrate metabolic process; glycolytic process	0.830838	0.0427527
DS10_00006487	FBgn0026575	hang	zinc ion binding; nucleic acid binding	response to heat; response to oxidative stress; behavioral response to ethanol	0.829079	0.00443476
DS10_00001194	FBgn0032694	MESR3	unknown	negative regulation of Ras protein signal transduction	0.828716	0.019694
DS10_00007208	FBgn0260660	Mp	carbohydrate binding; structural molecule activity	cell adhesion; motor neuron axon guidance; basement membrane organization; skeletal muscle atrophy; cardiac muscle atrophy; positive regulation of integrin-mediated signaling pathway; mitochondrion organization	0.828236	0.000521947
DS10_00012575	FBgn0039283	danr	DNA binding; sequence-specific DNA binding transcription factor activity; protein binding	compound eye development; central nervous system formation; regulation of transcription, DNA-templated; segment specification	0.827538	0.0247089
DS10_00000253	FBgn0031692	TpnC25D	calcium ion binding	unknown	0.824863	0.000961359
DS10_00007316	FBgn0030745	CG4239	cation channel activity	monovalent inorganic cation transport	0.823935	0.000961359
DS10_00010172	FBgn0035544	CG15021	unknown	unknown	0.823912	0.0126437
DS10_00005257	FBgn0000382	csw	non-membrane spanning protein tyrosine phosphatase activity; receptor signaling protein tyrosine phosphatase activity; protein tyrosine phosphatase activity; protein binding	metabolic process; regulation of neurogenesis; dorsal/ventral axis specification; central nervous system development; regulation of metabolic process; transport; negative regulation of biological process; mesoderm development; cell motility; branching involved in open tracheal system development; regulation of nucleic acid-templated transcription; epithelial cell migration; regulation of developm…	0.82358	0.000961359
DS10_00010707	FBgn0014163	fax	unknown	neurogenesis; axonogenesis	0.823177	0.000521947
DS10_00007805	FBgn0003041	pbl	phosphatidylinositol phosphate binding; guanyl-nucleotide exchange factor activity; Rho GTPase binding; GTPase activator activity; Rho guanyl-nucleotide exchange factor activity; semaphorin receptor binding; Rac guanyl-nucleotide exchange factor activity	neuron projection development; meiosis II; germ cell development; biological adhesion; positive regulation of molecular function; digestive tract development; formation of primary germ layer; regulation of cellular component size; protein complex subunit organization; regulation of cellular component organization	0.822848	0.0183623
DS10_00004641					0.821749	0.00831326
DS10_00007909	FBgn0035390	scramb2	phospholipid scramblase activity	synaptic transmission; phospholipid scrambling	0.821193	0.00751548
DS10_00012989	FBgn0038839	Ktl	unknown	protein homooligomerization; sleep; negative regulation of locomotion involved in locomotory behavior; male courtship behavior; inter-male aggressive behavior	0.821074	0.00778332
DS10_00004261	FBgn0004865	Eip78C	ligand-activated sequence-specific DNA binding RNA polymerase II transcription factor activity; sequence-specific DNA binding transcription factor activity; steroid hormone receptor activity; zinc ion binding; sequence-specific DNA binding	steroid hormone mediated signaling pathway; instar larval or pupal development; regulation of transcription, DNA-templated	0.820418	0.0435096
DS10_00004040	FBgn0036411	Sox21a	sequence-specific DNA binding transcription factor activity	phagocytosis; regulation of transcription, DNA-templated	0.819246	0.0245572
DS10_00013398	FBgn0261565	Lmpt	sequence-specific DNA binding transcription factor activity; zinc ion binding	defense response to fungus	0.819147	0.000521947
DS10_00006236	FBgn0015926	dah	zinc ion binding	actomyosin contractile ring assembly; cellularization	0.818816	0.0193114
DS10_00005179	FBgn0261954	east	unknown	regulation of metaphase plate congression; metamorphosis; female meiosis chromosome segregation; achiasmate meiosis I; negative regulation of gene expression	0.818793	0.000961359
DS10_00005271	FBgn0263993	CG43736	unknown	imaginal disc-derived wing morphogenesis	0.818611	0.00214325
DS10_00000955	FBgn0001991	Ca-alpha1D	voltage-gated calcium channel activity	muscle contraction; calcium ion transmembrane transport; calcium ion transport; epithelial fluid transport	0.818341	0.000961359
DS10_00001009	FBgn0000464	Lar	SAM domain binding; protein tyrosine phosphatase activity; transmembrane receptor protein tyrosine phosphatase activity	macromolecule metabolic process; regulation of chemotaxis; axon extension; negative regulation of cellular process; cell adhesion; sensory organ development; embryo development; retinal ganglion cell axon guidance; regulation of cell growth; synaptic growth at neuromuscular junction; biological adhesion; regulation of cell adhesion; metabolic process	0.816592	0.00138202
DS10_00007101	FBgn0026869	Thd1	pyrimidine-specific mismatch base pair DNA N-glycosylase activity; double-stranded DNA binding	cellular response to DNA damage stimulus; nucleotide-excision repair; mismatch repair	0.815646	0.00559676
DS10_00005692	FBgn0033196	CG1358	unknown	transmembrane transport	0.815122	0.00177451
DS10_00004738	FBgn0264975	Nrg	calcium ion binding	pigment metabolic process; cardiovascular system development; post-embryonic organ development; regulation of tube size, open tracheal system; cell communication; central complex development; regulation of cellular process; cell-cell junction assembly; anatomical structure maturation; post-embryonic morphogenesis	0.814826	0.000521947
DS10_00013470	FBgn0005640	Eip63E	protein binding; protein serine/threonine kinase activity; protein kinase activity; heme binding; cyclin-dependent protein serine/threonine kinase activity; ATP binding; cyclin binding	protein phosphorylation; morphogenesis of an epithelium; instar larval development; developmental growth; embryonic development via the syncytial blastoderm; metamorphosis	0.814401	0.0250959
DS10_00002171	FBgn0034911	CG5549	neurotransmitter:sodium symporter activity; neurotransmitter transporter activity; glycine:sodium symporter activity	neurotransmitter transport; glycine transport	0.813754	0.00412883
DS10_00007867	FBgn0035424	CG11505	nucleotide binding; nucleic acid binding	unknown	0.812957	0.0224302
DS10_00000991					0.81283	0.00532463
DS10_00007736	FBgn0028734	Fmr1	protein binding; RNA binding; protein self-association; mRNA binding	cognition; circadian rhythm; regulation of cellular macromolecule biosynthetic process; organelle localization; DNA conformation change; nonassociative learning; multi-organism reproductive behavior; mRNA transport; mushroom body development; olfactory behavior	0.812519	0.00532463
DS10_00007420	FBgn0039883	RhoGAP100F	GTPase activator activity	synaptic vesicle localization; activation of GTPase activity; maintenance of presynaptic active zone structure; cytoskeletal matrix organization at active zone; Rho protein signal transduction; axon extension involved in axon guidance; R7 cell development	0.811996	0.000961359
DS10_00007719	FBgn0031981	CG7466	calcium ion binding	unknown	0.811869	0.000521947
DS10_00012279	FBgn0033031	CG8245	unknown	unknown	0.811255	0.000521947
DS10_00009386	FBgn0024944	Oamb	octopamine receptor activity; G-protein coupled amine receptor activity	regulation of ovulation; ovulation; positive regulation of cytosolic calcium ion concentration involved in phospholipase C-activating G-protein coupled signaling pathway; learning; octopamine or tyramine signaling pathway; male courtship behavior; cellular calcium ion homeostasis	0.811164	0.00936334
DS10_00006747	FBgn0033289	CG2121	unknown	skeletal muscle contraction	0.809962	0.00177451
DS10_00013268	FBgn0058198	CG40198	unknown	unknown	0.809626	0.00884788
DS10_00001856	FBgn0011676	Nos	NADP binding; flavin adenine dinucleotide binding; NADPH-hemoprotein reductase activity; nitric-oxide synthase activity; heme binding; calmodulin binding; FMN binding; iron ion binding	multicellular organismal process; multicellular organismal development; metabolic process; cellular response to stimulus; regulation of developmental process; reactive oxygen species metabolic process; regulation of blood circulation; positive regulation of cellular process; single-organism developmental process; response to stimulus	0.80813	0.000521947
DS10_00010816	FBgn0000527	e	beta-alanyl-dopamine synthase activity	circadian rhythm; single-organism developmental process; rhythmic process; regulation of biosynthetic process; peptide biosynthetic process; regulation of chitin-based cuticle tanning; multicellular organismal process; negative regulation of cellular biosynthetic process; cuticle pigmentation; developmental maturation; regulation of cuticle pigmentation	0.807784	0.00585171
DS10_00002808	FBgn0261698	CG42732	calcium-activated potassium channel activity; potassium channel activity	neurogenesis; potassium ion transport; neuron projection morphogenesis	0.807281	0.00177451
DS10_00009133	FBgn0034476	Toll-7	signaling pattern recognition receptor activity; transmembrane signaling receptor activity; neurotrophin receptor activity; virion binding	positive regulation of autophagy; defense response; cell surface pattern recognition receptor signaling pathway; signal transduction; regulation of defense response to virus; defense response to virus	0.807167	0.0205167
DS10_00010177	FBgn0035538	DopEcR	dopamine neurotransmitter receptor activity, coupled via Gs; G-protein coupled amine receptor activity; ecdysone binding	response to ecdysone; cellular response to starvation; G-protein coupled receptor signaling pathway; response to sucrose; positive regulation of MAPK cascade; habituation; positive regulation of adenylate cyclase activity involved in G-protein coupled receptor signaling pathway; cellular response to sucrose stimulus; response to starvation; associative learning	0.806582	0.000521947
DS10_00010002	FBgn0038295	Gyc88E	protein homodimerization activity; oxygen binding; oxygen sensor activity; nitric oxide binding; protein heterodimerization activity; carbon monoxide binding; heme binding; guanylate cyclase activity	response to reactive oxygen species; intracellular signal transduction; cGMP biosynthetic process; response to hypoxia	0.806126	0.0247089
DS10_00003608	FBgn0035087	CG2765	myosin binding	unknown	0.805393	0.000521947
DS10_00005428	FBgn0003053	peb	nucleic acid binding; metal ion binding; sequence-specific DNA binding transcription factor activity	establishment of tissue polarity; sensory organ morphogenesis; wing disc dorsal/ventral pattern formation; regulation of phosphorylation; torso signaling pathway; regulation of MAPK cascade; segmentation; amnioserosa maintenance; cell morphogenesis involved in differentiation; ectoderm development; cell communication; negative regulation of intracellular signal transduction; neuron differentiatio…	0.805258	0.0267938
DS10_00010782	FBgn0259736	CG42390	unknown	unknown	0.804926	0.00138202
DS10_00011549	FBgn0036191	Sug	unknown	determination of adult lifespan; transmembrane transport	0.804265	0.030595
DS10_00004303	FBgn0259243	Pka-R1	cAMP-dependent protein kinase regulator activity; cyclic nucleotide binding	olfactory learning; response to ethanol; neuromuscular synaptic transmission; actin filament organization; cAMP-mediated signaling; oocyte microtubule cytoskeleton polarization; molting cycle, chitin-based cuticle; regulation of protein phosphorylation; positive regulation of feeding behavior	0.803537	0.000961359
DS10_00003152	FBgn0034081	CG10731	hydrogen-exporting ATPase activity, phosphorylative mechanism	proton transport	0.803071	0.00138202
DS10_00006430	FBgn0030420	CG12717	SUMO-specific protease activity	dendritic spine morphogenesis; central nervous system projection neuron axonogenesis; protein desumoylation; proteolysis; imaginal disc-derived wing morphogenesis	0.802005	0.0470929
DS10_00012704	FBgn0038084	beat-Vc	unknown	heterophilic cell-cell adhesion via plasma membrane cell adhesion molecules	0.801913	0.0339682
DS10_00010976	FBgn0005564	Shal	voltage-gated potassium channel activity; A-type (transient outward) potassium channel activity	transmembrane transport; potassium ion transport; protein homooligomerization; synaptic transmission	0.801093	0.000521947
DS10_00004297	FBgn0052432	CG32432	unknown	unknown	0.800195	0.00751548
DS10_00004152	FBgn0052406	PVRAP	SH3/SH2 adaptor activity	TORC1 signaling	0.800133	0.0101384
DS10_00000436	FBgn0265002	CG44153	G-protein coupled receptor activity	unknown	0.79978	0.00778332
DS10_00009505	FBgn0037633	CG9839	unknown	unknown	0.799372	0.0490937
DS10_00011337	FBgn0263782	Hmgcr	hydroxymethylglutaryl-CoA reductase (NADPH) activity; NADP binding	localization; multi-organism process; reproduction; regulation of cellular process; positive regulation of intracellular signal transduction; regulation of signaling; isoprenoid metabolic process; regulation of small GTPase mediated signal transduction; nucleobase-containing compound metabolic process; molting cycle, chitin-based cuticle; behavior	0.799293	0.00831326
DS10_00010330	FBgn0250823	gish	protein serine/threonine kinase activity; ATP binding	regulation of anatomical structure morphogenesis; regulation of organ morphogenesis; signal transduction; sensory organ morphogenesis; response to mechanical stimulus; negative regulation of cellular process; macromolecule metabolic process; regulation of multicellular organismal process; biological regulation; negative regulation of cytoskeleton organization; establishment of tissue polarity; me…	0.799139	0.00585171
DS10_00004361	FBgn0263392	Tet	zinc ion binding; DNA binding	unknown	0.798694	0.00214325
DS10_00010682	FBgn0036935	CG14186	unknown	unknown	0.798487	0.00177451
DS10_00013074	FBgn0004623	Gbeta76C	GTPase activity; protein heterodimerization activity	deactivation of rhodopsin mediated signaling; G-protein coupled receptor signaling pathway; phototransduction; rhodopsin mediated signaling pathway; activation of phospholipase C activity	0.797126	0.000521947
DS10_00002143	FBgn0086408	stl	zinc ion binding; metalloendopeptidase activity	ovarian follicle development; oogenesis; ovarian follicle cell stalk formation; proteolysis	0.795997	0.0183623
DS10_00010656	FBgn0004366	rdgC	calmodulin binding; calcium ion binding; protein serine/threonine phosphatase activity; calcium-dependent protein serine/threonine phosphatase activity; hydrolase activity	photoreceptor cell maintenance; protein dephosphorylation; phototransduction; deactivation of rhodopsin mediated signaling; thermotaxis; calcium-mediated signaling; visual perception	0.795952	0.00138202
DS10_00005342	FBgn0025639	Hmt4-20	histone methyltransferase activity (H4-K20 specific)	regulation of gene expression, epigenetic; histone methylation; histone H4-K20 methylation; chromatin silencing; histone H4-K20 dimethylation; histone H4-K20 trimethylation	0.795682	0.00138202
DS10_00009921	FBgn0039528	dsd	unknown	synaptic target recognition	0.793645	0.00641231
DS10_00005793	FBgn0034396	CG15097	actin binding	unknown	0.792227	0.0473762
DS10_00011006	FBgn0263316	Mrp4	ATPase activity, coupled to transmembrane movement of substances; organic anion transmembrane transporter activity; ATP binding	drug transmembrane transport; response to anoxia; response to hypoxia; wing disc dorsal/ventral pattern formation	0.792217	0.0292725
DS10_00001305	FBgn0085410	TrissinR	chemokine receptor activity; G-protein coupled peptide receptor activity; G-protein coupled receptor activity; neuropeptide receptor activity	G-protein coupled receptor signaling pathway; chemotaxis	0.791428	0.0233394
DS10_00013055	FBgn0037213	CG12581	unknown	unknown	0.790992	0.0348253
DS10_00007287	FBgn0003301	rut	calcium- and calmodulin-responsive adenylate cyclase activity; adenylate cyclase activity	nucleoside phosphate biosynthetic process; response to stress; single organism signaling; determination of adult lifespan; response to heat; regulation of signal transduction; cell part morphogenesis; neuromuscular synaptic transmission; courtship behavior; signaling; learning	0.789889	0.000961359
DS10_00006243	FBgn0263994	CG43737	unknown	unknown	0.788437	0.0024879
DS10_00011817	FBgn0260005	wtrw	cation channel activity; calcium channel activity	ion transmembrane transport; response to humidity; sensory perception of sound; calcium ion transport; cation transport	0.788172	0.000961359
DS10_00008415	FBgn0051216	Naam	nicotinamidase activity; calcium ion binding	response to oxidative stress; negative regulation of neuron apoptotic process; metabolic process; determination of adult lifespan	0.787827	0.0462406
DS10_00006650	FBgn0261625	CG42708	glutaminase activity	glutamine metabolic process; imaginal disc-derived wing morphogenesis	0.787749	0.000961359
DS10_00011629	FBgn0250910	Octbeta3R	G-protein coupled amine receptor activity; octopamine receptor activity	positive regulation of adenylate cyclase activity involved in G-protein coupled receptor signaling pathway; G-protein coupled receptor signaling pathway	0.787666	0.0220283
DS10_00005440	FBgn0029708	CG3556	cobalamin binding	cobalamin transport	0.785678	0.00641231
DS10_00007067	FBgn0024913	Actbeta	transforming growth factor beta receptor binding; growth factor activity	dendrite morphogenesis; cell growth	0.785423	0.00284515
DS10_00012087	FBgn0036553	CG17027	inositol monophosphate 1-phosphatase activity	phosphatidylinositol phosphorylation; dephosphorylation	0.784475	0.00380644
DS10_00008156					0.784415	0.0307814
DS10_00011394					0.7841	0.000961359
DS10_00005595	FBgn0010482	l(2)01289	protein disulfide isomerase activity	cell redox homeostasis	0.784056	0.00214325
DS10_00003116	FBgn0034286	dpr13	unknown	sensory perception of chemical stimulus	0.782876	0.0486808
DS10_00002835	FBgn0263102	psq	DNA binding; sequence-specific DNA binding; POZ domain binding; protein homodimerization activity	embryonic pattern specification; pole plasm assembly; gene silencing; olfactory behavior; regulation of chromatin silencing; anterior/posterior axis specification, embryo; chromatin silencing; imaginal disc-derived wing morphogenesis	0.782525	0.00177451
DS10_00011251	FBgn0039226	Ude	RNA binding; DNA binding	DNA catabolic process; pupation	0.782008	0.00831326
DS10_00013011	FBgn0261986	RASSF8	unknown	negative regulation of multicellular organism growth; signal transduction; compound eye development; dsRNA transport	0.781761	0.00641231
DS10_00006159	FBgn0031955	CG14535	ATP binding; microtubule binding	neuron projection morphogenesis	0.780234	0.0385124
DS10_00012567	FBgn0037758	CG9467	oxidoreductase activity, acting on the aldehyde or oxo group of donors, NAD or NADP as acceptor	oxidation-reduction process; protein homooligomerization	0.780185	0.000961359
DS10_00012217	FBgn0085382	CG34353	unknown	gravitaxis	0.780142	0.0145789
DS10_00004013	FBgn0264006	dysc	unknown	photoreceptor cell axon guidance; negative regulation of neuromuscular synaptic transmission; muscle cell cellular homeostasis; rhabdomere development; regulation of synaptic growth at neuromuscular junction; positive regulation of ion transmembrane transporter activity; locomotor rhythm	0.779999	0.0148157
DS10_00009223	FBgn0010399	Nmdar1	N-methyl-D-aspartate selective glutamate receptor activity; extracellular-glutamate-gated ion channel activity	long-term memory; medium-term memory; sensory perception of touch; olfactory learning; ionotropic glutamate receptor signaling pathway; imaginal disc-derived wing morphogenesis; ion transport; phototaxis; associative learning	0.7798	0.0215693
DS10_00011045	FBgn0021776	mira	actin binding; myosin binding; protein binding	regulation of biological process; cellular localization; regulation of embryonic development; asymmetric protein localization; regulation of macromolecule metabolic process; cell differentiation; macromolecule localization; cellular developmental process; regulation of cellular component biogenesis; blastoderm segmentation; regulation of protein metabolic process; RNA localization; female gamete …	0.779756	0.0193114
DS10_00000039	FBgn0264855	AP-2alpha	protein transporter activity	biological regulation; establishment of synaptic vesicle localization; regulation of localization; single-organism developmental process; cell division; intracellular transport; positive regulation of cellular component organization; multicellular organismal development; intracellular protein transport; regulation of cellular process; regulation of cellular component organization; regulation of e…	0.779719	0.000521947
DS10_00007687	FBgn0265262	Vha68-1	ATP binding; proton-transporting ATPase activity, rotational mechanism	cellular response to hypoxia; regulation of Notch signaling pathway; ATP hydrolysis coupled proton transport; proton transport; vacuolar acidification; ATP metabolic process	0.778485	0.00138202
DS10_00007896	FBgn0035400	CG11537	carbohydrate transmembrane transporter activity	transmembrane transport	0.777884	0.00177451
DS10_00007095	FBgn0025936	Eph	protein tyrosine kinase activity; transmembrane receptor protein tyrosine kinase activity; ATP binding; ephrin receptor activity	peripheral nervous system development; melanotic encapsulation of foreign target; protein phosphorylation; signal transduction; mushroom body development; ephrin receptor signaling pathway; axonogenesis	0.777882	0.00380644
DS10_00001701	FBgn0051814	CG31814	unknown	unknown	0.777447	0.0176747
DS10_00000672	FBgn0011603	ine	neurotransmitter:sodium symporter activity; osmosensor activity; photoreceptor activity	response to water deprivation; regulation of response to osmotic stress; neurotransmitter transport; transmission of nerve impulse; multicellular organismal water homeostasis; perineurial glial growth	0.776636	0.00138202
DS10_00002243	FBgn0034636	twz	unknown	inter-male aggressive behavior; adult locomotory behavior; male courtship behavior; adult feeding behavior; protein homooligomerization	0.776356	0.0427527
DS10_00006802	FBgn0011286	RyR	ryanodine-sensitive calcium-release channel activity	cellular calcium ion homeostasis; calcium ion transport; response to anesthetic; heart contraction; muscle contraction; calcium ion transmembrane transport; regulation of hemocyte proliferation	0.776311	0.00177451
DS10_00006249	FBgn0030613	Rab3-GEF	Rab guanyl-nucleotide exchange factor activity	regulation of extrinsic apoptotic signaling pathway via death domain receptors; vesicle-mediated transport; activation of MAPK activity; regulation of Rab protein signal transduction; regulation of cell cycle; neurotransmitter secretion	0.776203	0.000521947
DS10_00007676	FBgn0015399	kek1	receptor antagonist activity; epidermal growth factor receptor binding	mitotic cytokinesis; negative regulation of epidermal growth factor-activated receptor activity; neurogenesis; oogenesis; negative regulation of epidermal growth factor receptor signaling pathway	0.775335	0.0126437
DS10_00000595	FBgn0031464	Duox	calcium ion binding; superoxide-generating NADPH oxidase activity; peroxidase activity; heme binding	regulation of cellular process; metabolic process; defense response to bacterium; response to oxidative stress; adult chitin-based cuticle development; tube development; biological regulation; reactive oxygen species metabolic process; immune system process; cuticle pigmentation; response to organonitrogen compound; response to biotic stimulus	0.77454	0.0155575
DS10_00000707	FBgn0003310	S	unknown	response to organic substance; developmental programmed cell death; establishment of ommatidial planar polarity; germ cell development; renal system development; cell fate determination; determination of genital disc primordium; stem cell differentiation; protein targeting to Golgi; positive regulation of signal transduction	0.773467	0.0394221
DS10_00005999	FBgn0052683	CG32683	unknown	signal transduction	0.772547	0.00177451
DS10_00000705					0.772262	0.0380999
DS10_00000183	FBgn0086711	mol	protein binding	long-term memory; learning or memory; olfactory learning; response to oxidative stress; protein transport; asymmetric protein localization	0.771146	0.0371336
DS10_00002183	FBgn0011236	ken	sequence-specific DNA binding transcription factor activity; metal ion binding; nucleic acid binding	imaginal disc-derived female genitalia development; imaginal disc-derived male genitalia development; regulation of JAK-STAT cascade; female analia development; copulation; phagocytosis; male analia development; insemination	0.770731	0.030595
DS10_00012196	FBgn0038156	CG14372	unknown	unknown	0.770594	0.00585171
DS10_00005573					0.7693	0.0124772
DS10_00007097	FBgn0039911	CG1909	protein anchor; acetylcholine receptor binding; zinc ion binding	synaptic transmission, cholinergic	0.768825	0.000521947
DS10_00002224	FBgn0034618	CG9485	amylo-alpha-1,6-glucosidase activity; 4-alpha-glucanotransferase activity	glycogen biosynthetic process; glycogen catabolic process	0.768643	0.0024879
DS10_00013047	FBgn0022800	Cad96Ca	ATP binding; transmembrane receptor protein tyrosine kinase activity; protein tyrosine kinase activity; calcium ion binding; protein kinase activity	calcium-dependent cell-cell adhesion via plasma membrane cell adhesion molecules; Golgi organization; negative regulation of cell size; homophilic cell adhesion via plasma membrane adhesion molecules; wound healing; protein phosphorylation; positive regulation of wound healing	0.768303	0.0360843
DS10_00007098	FBgn0040324	Ephrin	ephrin receptor binding	melanotic encapsulation of foreign target; peripheral nervous system development; axon guidance; mushroom body development	0.768053	0.0224302
DS10_00010005					0.767337	0.00751548
DS10_00010040	FBgn0004574	Rop	syntaxin binding; SNARE binding	regulation of cell maturation; mitotic cell cycle process; response to stimulus; protein complex biogenesis; cell cycle; regulation of developmental process; membrane docking; response to radiation; response to light stimulus; regulation of multicellular organismal development	0.767301	0.000961359
DS10_00001945	FBgn0015400	kek2	unknown	unknown	0.765898	0.0181342
DS10_00007323	FBgn0011764	Dsp1	DNA binding, bending; DNA binding; TBP-class protein binding; transcription factor binding	positive regulation of DNA binding; segment specification; developmental process; chromatin remodeling; negative regulation of transcription from RNA polymerase II promoter; negative regulation of RNA polymerase II transcriptional preinitiation complex assembly; negative regulation of antimicrobial humoral response; leg disc development	0.765725	0.00317098
DS10_00013519	FBgn0028400	Syt4	phosphatidylserine binding; SNARE binding; calcium-dependent phospholipid binding	synaptic vesicle exocytosis; neurotransmitter secretion; regulation of neurotransmitter secretion; vesicle-mediated transport; positive regulation of vesicle fusion; regulation of synaptic plasticity	0.765204	0.00349043
DS10_00005412	FBgn0029723	Proc-R	proctolin receptor activity; G-protein coupled receptor activity; G-protein coupled peptide receptor activity; neuropeptide receptor activity	G-protein coupled receptor signaling pathway; neuropeptide signaling pathway	0.764478	0.0155575
DS10_00005414					0.764311	0.00284515
DS10_00009700					0.764227	0.0328987
DS10_00001328	FBgn0031725	DIP-eta	unknown	unknown	0.763951	0.0478678
DS10_00003571	FBgn0022987	qkr54B	RNA binding; mRNA binding	unknown	0.763527	0.00214325
DS10_00004298	FBgn0052432	CG32432	unknown	unknown	0.762814	0.000961359
DS10_00007080	FBgn0025726	unc-13	calmodulin binding; diacylglycerol binding	neurotransmitter secretion; synaptic transmission; synaptic vesicle priming; synaptic vesicle exocytosis; intracellular signal transduction	0.76266	0.00532463
DS10_00005719	FBgn0028496	CG30116	peptidase activator activity involved in apoptotic process	unknown	0.760775	0.00214325
DS10_00005975	FBgn0052676	CG32676	unknown	lateral inhibition	0.760324	0.00700514
DS10_00008445					0.759123	0.0128676
DS10_00013216	FBgn0020647	KrT95D	unknown	protein targeting to Golgi	0.759092	0.0162253
DS10_00007143	FBgn0004859	ci	sequence-specific DNA binding transcription factor activity; protein binding; RNA polymerase II distal enhancer sequence-specific DNA binding; RNA polymerase II distal enhancer sequence-specific DNA binding transcription factor activity involved in positive regulation of transcription; protein homodimerization activity; RNA polymerase II core promoter proximal region sequence-specific DNA binding…	negative regulation of transcription, DNA-templated; immune response; positive regulation of macromolecule metabolic process; dendrite morphogenesis; cardiovascular system development; regulation of epithelial cell differentiation; epidermis development; cellular response to stimulus; cell part morphogenesis; negative regulation of metabolic process; mucosal immune response	0.759091	0.00317098
DS10_00002004	FBgn0051760	CG31760	glutamate receptor activity; G-protein coupled receptor activity	gamma-aminobutyric acid signaling pathway	0.758658	0.00177451
DS10_00001163	FBgn0261804	CG42750	dipeptidyl-peptidase activity; metalloexopeptidase activity; dipeptidase activity	proteolysis	0.755275	0.0213193
DS10_00012644	FBgn0053970	CG33970	ATP binding; transporter activity; ATPase activity, coupled to transmembrane movement of substances	transport	0.755168	0.00214325
DS10_00005122	FBgn0259108	futsch	protein binding; microtubule binding	cytoskeleton organization; microtubule-based process; negative regulation of neuron apoptotic process; system process; axon cargo transport; organ development; regulation of developmental process; regulation of programmed cell death; neurological system process; neurofilament cytoskeleton organization; regulation of developmental growth; neuromuscular junction development; single-organism intrace…	0.754127	0.0047595
DS10_00004221	FBgn0035720	CG10077	ATP binding; nucleic acid binding; RNA helicase activity	unknown	0.753689	0.00177451
DS10_00005046	FBgn0261955	kdn	citrate (Si)-synthase activity	carbohydrate metabolic process; tricarboxylic acid cycle; cellular carbohydrate metabolic process	0.753109	0.00177451
DS10_00007111	FBgn0259214	PMCA	ATP binding; metal ion binding; calcium-transporting ATPase activity	calcium ion transmembrane transport; cellular calcium ion homeostasis	0.751423	0.00138202
DS10_00009913	FBgn0261649	tinc	unknown	regulation of eye photoreceptor cell development	0.751013	0.033436
DS10_00001057	FBgn0040297	Nhe2	sodium:proton antiporter activity	sodium ion transport; regulation of pH; cellular ion homeostasis; transmembrane transport	0.750918	0.00138202
DS10_00006171	FBgn0031971	Sirup	unknown	unknown	0.750437	0.000521947
DS10_00004873					0.749745	0.0478678
DS10_00004735	FBgn0030049	Trf4-1	DNA topoisomerase activity; polynucleotide adenylyltransferase activity; DNA-directed DNA polymerase activity	ncRNA polyadenylation involved in polyadenylation-dependent ncRNA catabolic process; sister chromatid cohesion	0.749565	0.0323211
DS10_00004179	FBgn0024921	Trn	Ran GTPase binding; protein transmembrane transporter activity	regulation of protein import into nucleus; larval lymph gland hemopoiesis; protein import into nucleus; phagocytosis; neurogenesis	0.749419	0.00936334
DS10_00006184	FBgn0027528	goe	metalloendopeptidase activity	proteolysis; negative regulation of stem cell differentiation; oogenesis	0.746422	0.0024879
DS10_00011090	FBgn0005536	Mbs	myosin phosphatase activity; myosin binding	dorsal closure; imaginal disc morphogenesis; epidermis development; regulation of compound eye photoreceptor development; germline ring canal formation; imaginal disc-derived wing hair organization; axon extension; oogenesis	0.745656	0.00284515
DS10_00005051	FBgn0029864	CG15894	unknown	unknown	0.745591	0.0047595
DS10_00007072	FBgn0025741	PlexA	heparin binding; protein binding; axon guidance receptor activity; semaphorin receptor activity; 14-3-3 protein binding	axon midline choice point recognition; axon guidance; semaphorin-plexin signaling pathway involved in regulation of photoreceptor cell axon guidance; motor neuron axon guidance	0.744598	0.00611306
DS10_00008695	FBgn0028699	Rh50	ammonium transmembrane transporter activity	ammonium transport	0.744305	0.0128676
DS10_00008596	FBgn0026620	tacc	microtubule binding; protein binding	pole cell formation; nuclear migration; mitotic nuclear division; microtubule cytoskeleton organization; protein localization; negative regulation of microtubule depolymerization; female meiotic division; mitotic spindle organization; pronuclear migration; pronuclear fusion	0.744113	0.00284515
DS10_00010671	FBgn0261556	CG42674	Rho guanyl-nucleotide exchange factor activity	positive regulation of Rho protein signal transduction; imaginal disc-derived leg morphogenesis; regulation of cell shape; cell adhesion	0.74403	0.00443476
DS10_00008610					0.743499	0.00214325
DS10_00005873	FBgn0030710	CG8924	DNA binding	unknown	0.743414	0.0225954
DS10_00001317	FBgn0039594	CG9990	transporter activity; ATP binding; ATPase activity, coupled to transmembrane movement of substances	transport	0.742215	0.00284515
DS10_00000884	FBgn0015546	spel1	ATP binding; single base insertion or deletion binding; guanine/thymine mispair binding; DNA-dependent ATPase activity; four-way junction DNA binding; damaged DNA binding; heteroduplex DNA loop binding; Y-form DNA binding; double-strand/single-strand DNA junction binding	response to abiotic stimulus; response to radiation; negative regulation of metabolic process; response to UV-B; response to ionizing radiation; programmed cell death; regulation of DNA recombination; regulation of primary metabolic process; intrinsic apoptotic signaling pathway in response to DNA damage; postreplication repair	0.741576	0.0307814
DS10_00012764	FBgn0000039	nAChRalpha2	acetylcholine-activated cation-selective channel activity; acetylcholine receptor activity	cation transport; synaptic transmission, cholinergic	0.740401	0.0128676
DS10_00001455	FBgn0015777	nrv2	cation transmembrane transporter activity; sodium:potassium-exchanging ATPase activity	establishment of localization; single-organism transport; sensory perception; cell junction organization; cell differentiation; cation transport; organ development; localization; metal ion transport; sensory perception of sound; cellular component biogenesis; sodium ion transport; ion transport; organ morphogenesis; gliogenesis	0.740141	0.00284515
DS10_00004358					0.739111	0.00284515
DS10_00004838	FBgn0052512	CG32512	unknown	unknown	0.738276	0.00611306
DS10_00002361	FBgn0050147	Hil	zinc ion binding	unknown	0.737752	0.00700514
DS10_00005871	FBgn0259110	mmd	metalloendopeptidase activity; zinc ion binding	membrane protein ectodomain proteolysis	0.737549	0.00214325
DS10_00012047	FBgn0262562	CG43102	Rho guanyl-nucleotide exchange factor activity	positive regulation of Rho protein signal transduction	0.737346	0.020681
DS10_00009963	FBgn0015011	Ahcy89E	adenosylhomocysteinase activity	one-carbon metabolic process	0.735756	0.0250959
DS10_00003820	FBgn0263456	nwk	SH3/SH2 adaptor activity; protein binding; phospholipid binding	receptor recycling; regulation of BMP signaling pathway; neuromuscular synaptic transmission; regulation of synaptic growth at neuromuscular junction; negative regulation of synaptic growth at neuromuscular junction; regulation of actin filament polymerization; regulation of Wnt signaling pathway	0.735651	0.00214325
DS10_00007583	FBgn0037215	beta-Man	beta-mannosidase activity	mannan catabolic process	0.735467	0.00532463
DS10_00005984	FBgn0263072	CG43347	sequence-specific DNA binding transcription factor activity; nucleic acid binding; metal ion binding	transcription, DNA-templated	0.735014	0.0167306
DS10_00001638	FBgn0032484	kek4	unknown	unknown	0.734705	0.00214325
DS10_00006656	FBgn0033760	CG8785	amino acid transmembrane transporter activity	amino acid transmembrane transport	0.734102	0.0229217
DS10_00006363	FBgn0030798	CG13003	unknown	unknown	0.734007	0.0392409
DS10_00003671	FBgn0036360	CG10713	unknown	unknown	0.73142	0.0406595
DS10_00005415	FBgn0011760	ctp	protein homodimerization activity; microtubule motor activity; dynein intermediate chain binding; protein binding; ATPase activity, coupled; dynein light intermediate chain binding	autophagy; microtubule-based movement; cell cycle process; salivary gland development; nervous system development; actin filament bundle assembly; post-embryonic organ development; histolysis; protein complex subunit organization; metabolic process	0.730387	0.0208565
DS10_00007119	FBgn0039900	Syt7	calcium-dependent phospholipid binding	exocytosis; vesicle-mediated transport; synaptic vesicle exocytosis; neurotransmitter secretion	0.729959	0.00177451
DS10_00007544	FBgn0004875	enc	nucleic acid binding	mitotic nuclear division; germarium-derived oocyte fate determination; oocyte axis specification; germ-line cyst formation; karyosome formation; oocyte dorsal/ventral axis specification; regulation of pole plasm oskar mRNA localization; cystoblast division; germarium-derived egg chamber formation; oogenesis	0.728541	0.00349043
DS10_00008281	FBgn0038498	beat-IIa	unknown	cell adhesion; heterophilic cell-cell adhesion via plasma membrane cell adhesion molecules; multicellular organismal development; defasciculation of motor neuron axon; axon choice point recognition	0.728385	0.0233394
DS10_00002237	FBgn0043070	MESK2	unknown	positive regulation of Ras protein signal transduction	0.727248	0.00177451
DS10_00003003	FBgn0035010	CG13579	G-protein coupled receptor activity	G-protein coupled receptor signaling pathway	0.727086	0.030595
DS10_00008536	FBgn0039419	CG12290	G-protein coupled receptor activity	G-protein coupled receptor signaling pathway	0.726975	0.0271771
DS10_00008282	FBgn0262871	lute	unknown	neurogenesis	0.726056	0.0024879
DS10_00001463	FBgn0046704	Liprin-alpha	protein binding	neuromuscular junction development; biological regulation; axon target recognition; regulation of cellular component movement; compound eye morphogenesis; single organism signaling; signaling; regulation of anatomical structure morphogenesis; R7 cell development; synaptic vesicle localization; regulation of extent of cell growth; single-organism localization; organelle localization	0.725448	0.00991587
DS10_00005030	FBgn0029881	pigs	cytoskeletal adaptor activity	ovarian follicle cell development; ovarian follicle cell stalk formation; cell cycle arrest; negative regulation of Notch signaling pathway	0.724813	0.00412883
DS10_00002525	FBgn0013725	phyl	binding, bridging; protein binding; protein self-association; protein binding, bridging; zinc ion binding	regulation of signaling; signaling; response to stimulus; compound eye photoreceptor development; regulation of Notch signaling pathway; cellular protein catabolic process; regulation of response to stimulus; proteolysis involved in cellular protein catabolic process; cell-cell signaling involved in cell fate commitment; cellular catabolic process	0.723998	0.0096406
DS10_00006259	FBgn0030600	hiw	zinc ion binding; protein binding; ubiquitin-protein transferase activity	cellular metabolic process; transmembrane receptor protein serine/threonine kinase signaling pathway; regulation of response to stimulus; locomotion; cellular component organization or biogenesis; organic substance metabolic process; behavior; catabolic process; synapse organization; regulation of biological quality; multicellular organismal process; primary metabolic process; response to stress;…	0.722887	0.00751548
DS10_00008209	FBgn0027546	CG4766	unknown	unknown	0.721723	0.044808
DS10_00006801	FBgn0024189	sns	protein binding	biological adhesion; cell adhesion; cell-cell adhesion via plasma-membrane adhesion molecules; cell-cell adhesion; single-multicellular organism process; renal system process; larval development; heterophilic cell-cell adhesion via plasma membrane cell adhesion molecules; renal filtration cell differentiation; sensory organ morphogenesis; multi-organism reproductive process	0.721407	0.0208565
DS10_00001326	FBgn0051646	DIP-theta	unknown	unknown	0.720974	0.00671306
DS10_00004272	FBgn0259239	CG42337	unknown	unknown	0.720936	0.00532463
DS10_00010053	FBgn0263110	CG43367	sphingomyelin phosphodiesterase activator activity	unknown	0.719752	0.0449769
DS10_00004667	FBgn0261922	PI4KIIIalpha	1-phosphatidylinositol 4-kinase activity	phosphorus metabolic process; regulation of synaptic growth at neuromuscular junction; protein complex subunit organization; extracellular matrix organization; phosphatidylinositol metabolic process; phosphate-containing compound metabolic process; actin cytoskeleton organization; phospholipid metabolic process; regulation of multicellular organismal process; basement membrane organization	0.718453	0.00177451
DS10_00005522	FBgn0019968	Khc-73	microtubule motor activity; microtubule binding; protein homodimerization activity; ATP binding	microtubule-based movement; establishment of spindle orientation; regulation of synapse structure or activity	0.717941	0.00443476
DS10_00012353	FBgn0016061	side	unknown	motor neuron axon guidance	0.717796	0.0101384
DS10_00003676					0.717383	0.0162253
DS10_00011769	FBgn0053110	CG33110	fatty acid elongase activity	fatty acid elongation	0.716965	0.0193114
DS10_00004368					0.716525	0.00214325
DS10_00011553	FBgn0036195	CG6053	ATPase activity, coupled; motor activity	microtubule-based movement; sensory perception of sound	0.715815	0.0267938
DS10_00007572	FBgn0024179	wit	receptor signaling protein serine/threonine kinase activity; protein kinase activity; transforming growth factor beta receptor activity, type II; ATP binding; transmembrane receptor protein serine/threonine kinase activity	transmembrane receptor protein serine/threonine kinase signaling pathway; positive regulation of synaptic growth at neuromuscular junction; lateral inhibition; protein phosphorylation; regulation of synaptic growth at neuromuscular junction; neuromuscular junction development; neuromuscular synaptic transmission; dendrite morphogenesis; signal transduction	0.713383	0.0247089
DS10_00005327	FBgn0040370	CG13375	GTP binding; GTPase activity	small GTPase mediated signal transduction	0.712895	0.0195341
DS10_00005592	FBgn0033095	CG3409	monocarboxylic acid transmembrane transporter activity	transmembrane transport	0.712498	0.00611306
DS10_00005942	FBgn0030027	CG1632	low-density lipoprotein receptor activity	unknown	0.712318	0.0157578
DS10_00013381	FBgn0031081	Nep3	metallopeptidase activity; metalloendopeptidase activity	proteolysis	0.712296	0.00751548
DS10_00008178	FBgn0029799	CG15772	structural molecule activity	unknown	0.712045	0.0124772
DS10_00007954	FBgn0020907	Scp2	GTPase activity; calcium ion binding	unknown	0.712023	0.0024879
DS10_00003167	FBgn0034067	CG8399	ferric-chelate reductase activity	oxidation-reduction process	0.711897	0.0091238
DS10_00006837	FBgn0029834	CG5937	ARF guanyl-nucleotide exchange factor activity	regulation of ARF protein signal transduction; vesicle-mediated transport	0.711564	0.00751548
DS10_00009917	FBgn0027492	wdb	protein phosphatase type 2A regulator activity; protein serine/threonine phosphatase activity	determination of adult lifespan; chromosome segregation; autophagy; spindle assembly; signal transduction; regulation of cell cycle	0.71106	0.00506122
DS10_00010742	FBgn0041188	Atx2	protein binding	cognition; single-organism behavior; transport; regulation of neuron death; locomotory behavior; regulation of behavior; positive regulation of protein binding; regulation of synapse structure or activity; nonassociative learning; regulation of actin polymerization or depolymerization	0.710885	0.00751548
DS10_00008349	FBgn0000635	Fas2	protein binding	biological adhesion; regulation of epidermal growth factor receptor signaling pathway; imaginal disc-derived genitalia development; neuromuscular junction development; movement of cell or subcellular component; central nervous system development; regulation of tube diameter, open tracheal system; homophilic cell adhesion via plasma membrane adhesion molecules; regulation of synaptic growth at neu…	0.709955	0.00506122
DS10_00005005	FBgn0261549	rdgA	diacylglycerol binding; diacylglycerol kinase activity	signal transduction; regulation of cell communication; protein complex subunit organization; retina homeostasis; multicellular organismal process; sensory perception of smell; phototransduction, visible light; cellular component organization; multicellular organismal homeostasis; regulation of signal transduction; response to temperature stimulus	0.70868	0.00380644
DS10_00004918	FBgn0261617	nej	protein binding; histone acetyltransferase activity (H3-K27 specific); histone acetyltransferase activity (H3-K18 specific); transcription factor binding; zinc ion binding; histone acetyltransferase activity; cAMP response element binding protein binding; transcription coactivator activity	generation of neurons; compound eye photoreceptor fate commitment; DNA replication checkpoint; regulation of nitrogen compound metabolic process; regulation of nuclear division; histone H3-K18 acetylation; single-organism localization; locomotory behavior; cellular response to stimulus; eye morphogenesis	0.707907	0.0141762
DS10_00004881	FBgn0264503	CG43902	unknown	unknown	0.707529	0.00858214
DS10_00000599	FBgn0004242	Syt1	protein homodimerization activity; calcium ion binding; phosphatidylserine binding; protein binding; calcium-dependent phospholipid binding; SNARE binding	regulation of signaling; positive regulation of vesicle fusion; single-organism behavior; regulation of cell communication; regulation of synaptic transmission; regulation of reproductive process; exocytosis; regulation of pole plasm oskar mRNA localization; regulation of vesicle fusion; regulation of synapse structure or activity; locomotory behavior	0.706545	0.00641231
DS10_00005596	FBgn0028579	phtf	protein dimerization activity; sequence-specific DNA binding transcription factor activity	regulation of transcription from RNA polymerase II promoter	0.706352	0.0047595
DS10_00001833	FBgn0051721	Trim9	ubiquitin-protein transferase activity; zinc ion binding	axon midline choice point recognition; proteasome-mediated ubiquitin-dependent protein catabolic process; axon guidance; neurogenesis; axonogenesis; netrin-activated signaling pathway	0.705943	0.0162253
DS10_00001134	FBgn0261089	Sytalpha	calcium-dependent phospholipid binding	neurotransmitter secretion; vesicle-mediated transport	0.705743	0.0126437
DS10_00001513	FBgn0031914	CG5973	transporter activity	transport	0.704901	0.00443476
DS10_00004554	FBgn0024277	trio	protein serine/threonine kinase activity; Rho guanyl-nucleotide exchange factor activity	cell-cell signaling; cell communication; developmental growth involved in morphogenesis; regulation of signal transduction; response to growth factor; positive regulation of small GTPase mediated signal transduction; imaginal disc morphogenesis; regulation of cell projection organization; metamorphosis; positive regulation of synapse assembly; mushroom body development; regulation of cell differe…	0.704388	0.00778332
DS10_00012824	FBgn0259978	vlc	unknown	signaling; imaginal disc-derived leg morphogenesis	0.703569	0.0114384
DS10_00001552	FBgn0051708	DIP-zeta	unknown	unknown	0.703519	0.0481705
DS10_00000660	FBgn0031629	Clect27	carbohydrate binding	unknown	0.700992	0.00532463
DS10_00013037	FBgn0014001	Pak	ATP binding; receptor signaling protein serine/threonine kinase activity; protein serine/threonine kinase activity	regulation of synapse structure or activity; neuron differentiation; regulation of anatomical structure morphogenesis; cell differentiation; embryo development; positive regulation of growth; imaginal disc development; macromolecule metabolic process; signal transduction by phosphorylation; regulation of biological quality; cell adhesion	0.700386	0.0101384
DS10_00000914	FBgn0028370	kek3	unknown	unknown	0.699476	0.0134161
DS10_00012738	FBgn0250785	vari	guanylate kinase activity	open tracheal system development; regulation of tube length, open tracheal system; dorsal trunk growth, open tracheal system; regulation of tube size, open tracheal system; septate junction assembly	0.69904	0.0178937
DS10_00000316	FBgn0031414	eys	calcium ion binding; extracellular matrix structural constituent; protein binding	temperature compensation of the circadian clock; cell morphogenesis; rhabdomere development	0.698954	0.00317098
DS10_00003156	FBgn0034075	Asph	peptide-aspartate beta-dioxygenase activity	peptidyl-amino acid modification	0.698326	0.00380644
DS10_00001222	FBgn0032723	ssp3	unknown	mitotic spindle elongation	0.697785	0.0171773
DS10_00007723	FBgn0044323	Cka	protein binding	positive regulation of ERK1 and ERK2 cascade; dorsal closure; positive regulation of Ras protein signal transduction; JNK cascade; phagocytosis; gravitaxis; regulation of cell cycle; positive regulation of JNK cascade; compound eye photoreceptor development	0.697401	0.00884788
DS10_00012313	FBgn0066101	LpR1	calcium ion binding; receptor activity; low-density lipoprotein receptor activity	receptor-mediated endocytosis; cholesterol metabolic process; lipoprotein transport	0.696949	0.00611306
DS10_00004668	FBgn0003371	sgg	protein binding; kinase activity; ATP binding; protein serine/threonine kinase activity; protein kinase activity	regulation of developmental process; embryo development; rhythmic behavior; segmentation; positive regulation of organelle organization; negative regulation of smoothened signaling pathway; locomotory behavior; microtubule cytoskeleton organization; macromolecule metabolic process; regulation of protein import into nucleus; circulatory system development; negative regulation of phosphorylation	0.696802	0.00349043
DS10_00008722					0.696727	0.00559676
DS10_00000982	FBgn0032840	sNPF	neuropeptide receptor binding; neuropeptide hormone activity; hormone activity	multicellular organismal process; single-multicellular organism process; regulation of metabolic process; single-organism process; regulation of carbohydrate metabolic process; positive regulation of phosphorus metabolic process; cell communication; regulation of cell size; regulation of developmental growth; rhythmic process; regulation of cellular response to insulin stimulus	0.696197	0.0124772
DS10_00011808	FBgn0001078	ftz-f1	ligand-activated sequence-specific DNA binding RNA polymerase II transcription factor activity; transcription cofactor activity; steroid hormone receptor activity; zinc ion binding; protein heterodimerization activity; DNA binding; transcription factor binding; RNA polymerase II core promoter proximal region sequence-specific DNA binding transcription factor activity involved in positive regulati…	hormone-mediated signaling pathway; cellular response to stimulus; cellular component morphogenesis; periodic partitioning; behavior; steroid hormone mediated signaling pathway; positive regulation of macromolecule biosynthetic process; homeostatic process; regulation of developmental process; pupariation; imaginal disc-derived appendage morphogenesis; response to ecdysone	0.695857	0.0426214
DS10_00004392	FBgn0035338	CG45186	actin binding	cytoskeleton organization	0.695637	0.00805317
DS10_00007628	FBgn0051522	CG31522	fatty acid elongase activity	fatty acid biosynthetic process; very long-chain fatty acid metabolic process; fatty acid elongation	0.693863	0.00751548
DS10_00004935	FBgn0261260	mgl	calcium ion binding; low-density lipoprotein receptor activity	regulation of adult chitin-containing cuticle pigmentation; chitin-based cuticle development; regulation of endocytosis	0.693679	0.0047595
DS10_00007107	FBgn0039907	lgs	protein binding; beta-catenin binding; RNA polymerase II transcription coactivator activity	segment polarity determination; imaginal disc-derived wing margin morphogenesis; Wnt signaling pathway; regulation of Wnt signaling pathway; positive regulation of Wnt signaling pathway	0.693495	0.00532463
DS10_00680001					0.693377	0.00585171
DS10_00002968	FBgn0264339	CG43795	G-protein coupled GABA receptor activity	G-protein coupled receptor signaling pathway	0.69275	0.0496387
DS10_00000692	FBgn0031602	CG15431	unknown	unknown	0.692339	0.0464071
DS10_00000203	FBgn0028888	CG4168	G-protein coupled receptor activity	unknown	0.69219	0.00317098
DS10_00010434	FBgn0261574	kug	cell adhesion molecule binding; receptor activity; calcium ion binding	cell adhesion; cell-cell adhesion; multi-organism reproductive process; cell-cell adhesion via plasma-membrane adhesion molecules; single organismal cell-cell adhesion; establishment or maintenance of cytoskeleton polarity; establishment of tissue polarity; regulation of immune system process; defense response; negative regulation of imaginal disc growth	0.692	0.0328987
DS10_00013378	FBgn0085384	CG34355	unknown	unknown	0.690179	0.0143787
DS10_00004210	FBgn0261934	dikar	unknown	olfactory learning; learning or memory; long-term memory	0.689327	0.0119653
DS10_00005329	FBgn0261446	CG13377	3-hydroxybutyrate dehydrogenase activity	inter-male aggressive behavior; olfactory behavior; mushroom body development; metabolic process	0.688785	0.0145789
DS10_00002760	FBgn0050389	CG30389	unknown	unknown	0.68826	0.00641231
DS10_00005555	FBgn0264089	sli	Roundabout binding; calcium ion binding; heparin binding; protein binding	regulation of cell motility; regulation of biological process; reproductive system development; regulation of epithelial cell migration, open tracheal system; positive regulation of cellular process; epithelium development; regulation of developmental process; axon choice point recognition; single organism reproductive process; exocrine system development; regulation of cell-cell adhesion	0.687926	0.00559676
DS10_00000552	FBgn0015600	toc	protein kinase binding	syncytial blastoderm mitotic cell cycle; mitotic spindle organization; ovarian follicle cell development; mitotic sister chromatid segregation; imaginal disc-derived wing morphogenesis	0.685534	0.0277073
DS10_00011089					0.685194	0.0424681
DS10_00009004	FBgn0001090	bnb	unknown	multicellular organismal development; gliogenesis	0.684947	0.00380644
DS10_00009430	FBgn0039747	AdoR	G-protein coupled adenosine receptor activity	synaptic transmission; regulation of carbohydrate metabolic process; G-protein coupled receptor signaling pathway; negative regulation of calcium ion import; associative learning; adenosine receptor signaling pathway; neurogenesis	0.682745	0.0385124
DS10_00001960					0.68119	0.019694
DS10_00006119	FBgn0029685	CG2938	unknown	lateral inhibition	0.680703	0.0277073
DS10_00001590	FBgn0032129	jp	unknown	unknown	0.68051	0.0126437
DS10_00001213	FBgn0260228	CG42502	unknown	unknown	0.679109	0.00727686
DS10_00005258	FBgn0040395	Unc-76	kinesin binding	axon cargo transport; phagocytosis; neurogenesis	0.678146	0.00805317
DS10_00002253	FBgn0000037	mAChR-A	G-protein coupled amine receptor activity; G-protein coupled acetylcholine receptor activity	phospholipase C-activating G-protein coupled receptor signaling pathway; G-protein coupled acetylcholine receptor signaling pathway	0.678052	0.0280669
DS10_00003757	FBgn0035914	CG6282	oxidoreductase activity, acting on the CH-CH group of donors	lipid metabolic process	0.677751	0.0096406
DS10_00012229	FBgn0259481	Mob2	protein kinase binding; protein binding	olfactory learning; negative regulation of synaptic growth at neuromuscular junction; long-term memory; learning or memory; cell morphogenesis; rhabdomere development	0.677718	0.0282298
DS10_00003785	FBgn0263930	dally	heparan sulfate proteoglycan binding; protein binding	transmembrane receptor protein serine/threonine kinase signaling pathway; regulation of growth; regulation of semaphorin-plexin signaling pathway; formation of anatomical boundary; developmental process involved in reproduction; organelle fission; regulation of transmembrane receptor protein serine/threonine kinase signaling pathway; cellular response to stimulus; multicellular organism reproduct…	0.676251	0.00443476
DS10_00010768	FBgn0004118	nAChRbeta2	acetylcholine-activated cation-selective channel activity	synaptic transmission, cholinergic; ion transport; response to insecticide	0.676238	0.00380644
DS10_00001183	FBgn0032684	CG10178	glucuronosyltransferase activity	metabolic process	0.67465	0.0119654
DS10_00011692	FBgn0039081	Irk2	G-protein activated inward rectifier potassium channel activity; inward rectifier potassium channel activity	regulation of membrane potential; wing disc development; neuron projection morphogenesis; potassium ion transport; negative regulation of decapentaplegic signaling pathway	0.67367	0.00831326
DS10_00002943	FBgn0034886	Pde8	signal transducer activity; 3',5'-cyclic-AMP phosphodiesterase activity	cAMP metabolic process; phosphorelay signal transduction system; mesoderm development	0.672567	0.0174209
DS10_00011932	FBgn0039000	wake	GABA receptor binding	regulation of establishment of bipolar cell polarity; asymmetric stem cell division; signal transduction; establishment of mitotic spindle orientation; positive regulation of circadian sleep/wake cycle, sleep; asymmetric neuroblast division	0.672393	0.0449769
DS10_00002129	FBgn0020257	Ppa	ubiquitin-protein transferase activity	ubiquitin-dependent protein catabolic process; SCF-dependent proteasomal ubiquitin-dependent protein catabolic process	0.672388	0.0369857
DS10_00011025	FBgn0259220	Doa	protein serine/threonine kinase activity; protein kinase activity; protein serine/threonine/tyrosine kinase activity; ATP binding	locomotion; karyosome formation; regulation of multicellular organismal process; neuron development; tissue homeostasis; sex differentiation; secretion; neurological system process; behavior; photoreceptor cell development; transport; regulation of RNA splicing; regulation of multi-organism process	0.671595	0.0195341
DS10_00004187	FBgn0035696	Best2	anion channel activity	anion transport	0.671495	0.00506122
DS10_00009868	FBgn0039594	CG9990	transporter activity; ATP binding; ATPase activity, coupled to transmembrane movement of substances	transport	0.671237	0.00380644
DS10_00006265	FBgn0027601	pdgy	long-chain fatty acid-CoA ligase activity	fatty acid catabolic process; triglyceride catabolic process; acyl-CoA biosynthetic process; negative regulation of insulin receptor signaling pathway	0.6689	0.00611306
DS10_00007459	FBgn0010389	htl	ATP binding; protein tyrosine kinase activity; fibroblast growth factor-activated receptor activity	gliogenesis; gland development; striated muscle cell development; nephrocyte differentiation; regulation of anatomical structure morphogenesis; regulation of cell proliferation; response to bacterium; macromolecule modification; cellular response to organic substance; positive regulation of immune system process	0.668319	0.0229217
DS10_00008387	FBgn0030510	CG12177	unknown	unknown	0.668141	0.00559676
DS10_00010003	FBgn0038294	Mf	unknown	wing disc development; skeletal muscle myosin thick filament assembly; chaeta development	0.66813	0.00443476
DS10_00000798	FBgn0031384	CG4238	ubiquitin-protein transferase activity	protein ubiquitination involved in ubiquitin-dependent protein catabolic process	0.667719	0.00611306
DS10_00010025	FBgn0004575	Syn	catalytic activity; ATP binding	synapse organization; learning; multi-organism reproductive behavior; cellular component organization or biogenesis; olfactory learning; synaptic transmission; response to stress; optomotor response; response to temperature stimulus; neurological system process; cellular component biogenesis; adult behavior; reproduction; response to abiotic stimulus; single-organism behavior	0.667719	0.0128676
DS10_00001963	FBgn0000588	esc	nucleosome binding; histone methyltransferase activity; enzyme activator activity; histone methyltransferase activity (H3-K9 specific); protein binding; histone methyltransferase activity (H3-K27 specific)	positive regulation of histone methylation; chromatin silencing; dendrite morphogenesis; neuron development; muscle organ development; gene silencing; histone methylation; histone H3-K27 methylation	0.666647	0.020681
DS10_00007489	FBgn0030559	CG13404	unknown	unknown	0.665744	0.0481705
DS10_00002506					0.665277	0.00559676
DS10_00005150	FBgn0026086	Adar	RNA binding; double-stranded RNA adenosine deaminase activity; double-stranded RNA binding	behavior; biological regulation; multicellular organismal process; response to stress; single-organism behavior; regulation of circadian rhythm; single-multicellular organism process; response to stimulus; regulation of biological quality; response to decreased oxygen levels; multi-multicellular organism process; base conversion or substitution editing; locomotory behavior	0.664932	0.00412883
DS10_00004874	FBgn0263220	Hk	voltage-gated potassium channel activity; potassium channel regulator activity	protein oligomerization; circadian sleep/wake cycle, sleep; potassium ion transport; flight behavior	0.664001	0.010416
DS10_00001517	FBgn0260486	Ziz	Rho guanyl-nucleotide exchange factor activity	regulation of Rho protein signal transduction	0.663674	0.00991587
DS10_00002465	FBgn0015872	Drip	water channel activity; water transmembrane transporter activity	transmembrane transport; regulation of oviposition; water homeostasis; water transport; renal system process	0.66343	0.00532463
DS10_00003485	FBgn0034660	lox2	protein-lysine 6-oxidase activity; scavenger receptor activity; copper ion binding	oxidation-reduction process; cellular protein modification process; cell adhesion	0.663247	0.0047595
DS10_00004700	FBgn0040351	CG11638	calcium ion binding	unknown	0.662688	0.0178937
DS10_00006887					0.66229	0.0357055
DS10_00011481	FBgn0040022	Set1	nucleic acid binding; histone-lysine N-methyltransferase activity; histone methyltransferase activity (H3-K4 specific); nucleotide binding	histone H3-K4 methylation; histone H3-K4 dimethylation; chromatin remodeling; histone H3-K4 trimethylation; positive regulation of JAK-STAT cascade	0.661279	0.0280669
DS10_00008599	FBgn0260794	ctrip	ligand-dependent nuclear receptor binding; ubiquitin-protein transferase activity; zinc ion binding	positive regulation of protein catabolic process; neurogenesis; positive regulation of circadian rhythm; protein ubiquitination involved in ubiquitin-dependent protein catabolic process	0.65897	0.00700514
DS10_00007403	FBgn0039869	CG1890	unfolded protein binding; tubulin binding	tubulin complex assembly	0.658389	0.0106693
DS10_00007461	FBgn0030529	Clic	calcium ion binding; lipid binding; chloride channel activity	chloride transport; negative gravitaxis; determination of adult lifespan; response to alcohol; response to oxidative stress	0.656674	0.0225954
DS10_00008277	FBgn0038494	beat-IIb	unknown	heterophilic cell-cell adhesion via plasma membrane cell adhesion molecules	0.656428	0.0496387
DS10_00012420	FBgn0004401	Pep	single-stranded DNA binding; DNA binding; single-stranded RNA binding; metal ion binding	mRNA splicing, via spliceosome; regulation of mRNA splicing, via spliceosome	0.65489	0.0047595
DS10_00007394	FBgn0039862	kek6	unknown	lateral inhibition	0.654646	0.0383491
DS10_00002840	FBgn0005586	Rab3	GTPase activity; GTP binding	vesicle-mediated transport; maintenance of presynaptic active zone structure; protein transport; Rab protein signal transduction; cytoskeletal matrix organization at active zone; neurotransmitter secretion	0.653663	0.0190875
DS10_00006313	FBgn0002723	Met	transcription factor binding; protein homodimerization activity; signal transducer activity; sequence-specific DNA binding transcription factor activity; protein heterodimerization activity; juvenile hormone binding	positive regulation of transcription from RNA polymerase II promoter; regulation of transcription, DNA-templated; negative regulation of programmed cell death; regulation of developmental process; signal transduction	0.653189	0.048031
DS10_00011845	FBgn0036299	Tsf2	iron ion transmembrane transporter activity; iron ion binding	septate junction assembly	0.6517	0.0309842
DS10_00009335	FBgn0086372	lap	clathrin binding; 1-phosphatidylinositol binding	synaptic vesicle transport; receptor-mediated endocytosis; positive regulation of clathrin-mediated endocytosis; neurotransmitter secretion; synaptic vesicle endocytosis; synaptic transmission; clathrin coat assembly; neuron-neuron synaptic transmission; phototaxis; synaptic vesicle coating	0.651429	0.0169656
DS10_00005377	FBgn0001145	Gs2	glutamate-ammonia ligase activity	glutamine biosynthetic process; synapse assembly; neurotransmitter receptor metabolic process; glutamate catabolic process	0.651148	0.0096406
DS10_00006130	FBgn0052529	Hers	chromatin binding; transcription regulatory region sequence-specific DNA binding	chromatin remodeling; chromatin silencing; imaginal disc-derived wing morphogenesis	0.650498	0.0155575
DS10_00009542	FBgn0039774	CDase	ceramidase activity	synaptic vesicle fusion to presynaptic membrane; synaptic transmission; photoreceptor cell maintenance; sphingolipid metabolic process; synaptic vesicle exocytosis; ceramide catabolic process; hatching behavior	0.650398	0.0111842
DS10_00007803	FBgn0016694	Pdp1	sequence-specific DNA binding transcription factor activity; protein homodimerization activity; RNA polymerase II core promoter proximal region sequence-specific DNA binding transcription factor activity involved in positive regulation of transcription; sequence-specific DNA binding	circadian rhythm; positive regulation of transcription, DNA-templated; regulation of lipid metabolic process; response to nutrient; DNA endoreduplication; mitotic nuclear division; growth	0.649364	0.0344768
DS10_00001941	FBgn0051706	CG31706	unknown	unknown	0.648879	0.00585171
DS10_00007534	FBgn0052264	CG32264	unknown	unknown	0.64858	0.0162253
DS10_00000455	FBgn0024248	chico	SH2 domain binding; insulin receptor binding; phosphatidylinositol 3-kinase binding; insulin-like growth factor receptor binding	cellular component organization; aging; regulation of organ growth; response to stress; cellular component morphogenesis; learning or memory; response to starvation; regulation of tube architecture, open tracheal system; organic substance metabolic process; cytoplasm organization; positive regulation of response to stimulus; response to abiotic stimulus	0.646724	0.00585171
DS10_00001228	FBgn0015772	Nak	PTB domain binding; ATP binding; protein binding; AP-2 adaptor complex binding; protein kinase activity; protein serine/threonine kinase activity	regulation of clathrin-mediated endocytosis; asymmetric cell division; dendrite morphogenesis; protein phosphorylation	0.646684	0.0091238
DS10_00000657	FBgn0031632	CG15628	N-acetyltransferase activity	unknown	0.646533	0.0181342
DS10_00006907	FBgn0030268	Klp10A	ATP-dependent microtubule motor activity, plus-end-directed; motor activity; ATP binding; microtubule binding	mitotic sister chromatid segregation; spindle organization; meiotic spindle organization; spindle assembly involved in female meiosis I; centrosome duplication; mitotic spindle assembly; mitotic chromosome movement towards spindle pole; mitotic spindle organization; microtubule depolymerization; establishment of meiotic spindle orientation	0.645012	0.0332575
DS10_00006526	FBgn0262739	AGO1	enzyme binding; translation initiation factor activity; miRNA binding; protein binding	cellular component organization or biogenesis; cellular component biogenesis; regulation of olfactory learning; negative regulation of nucleic acid-templated transcription; regulation of neurological system process; regulation of RNA metabolic process; female germ-line cyst formation; synapse organization; germarium-derived female germ-line cyst formation; targeting of mRNA for destruction involv…	0.644365	0.0224302
DS10_00010256	FBgn0263351	AP-2mu	protein transporter activity	germarium-derived egg chamber formation; neurotransmitter secretion; epithelium development; vesicle coating; endocytosis; dsRNA transport; synaptic vesicle coating; intracellular protein transport	0.643813	0.00831326
DS10_00008082	FBgn0264495	gpp	histone methyltransferase activity (H3-K79 specific)	histone H3-K79 methylation; regulation of cell cycle; positive regulation of gene silencing by miRNA; chromatin silencing; lateral inhibition	0.643097	0.0351529
DS10_00008587	FBgn0260746	Ect3	beta-galactosidase activity	autophagic cell death; salivary gland cell autophagic cell death; carbohydrate metabolic process	0.642163	0.0155575
DS10_00008496	FBgn0039709	Cad99C	calcium ion binding; myosin binding	biological adhesion; cell adhesion; cell-cell adhesion; cellular response to stimulus; cell-cell adhesion via plasma-membrane adhesion molecules; regulation of vesicle-mediated transport; organ or tissue specific immune response; cell-cell adhesion mediated by cadherin; apical protein localization; calcium-mediated signaling; single-multicellular organism process; cell surface receptor signaling …	0.642103	0.0227729
DS10_00005894	FBgn0003345	sd	transcription regulatory region DNA binding; RNA polymerase II distal enhancer sequence-specific DNA binding; protein domain specific binding; sequence-specific DNA binding transcription factor activity; transcription factor binding; RNA polymerase II distal enhancer sequence-specific DNA binding transcription factor activity	sensory organ development; muscle structure development; negative regulation of signaling; cell proliferation; nervous system development; positive regulation of RNA biosynthetic process; positive regulation of cellular biosynthetic process; negative regulation of response to stimulus; female gamete generation; stem cell proliferation; leg disc morphogenesis; regulation of hippo signaling	0.64186	0.0167306
DS10_00005018	FBgn0029896	CG3168	transmembrane transporter activity	transmembrane transport	0.640434	0.0111842
DS10_00001962	FBgn0264815	Pde1c	calcium- and calmodulin-regulated 3',5'-cyclic-GMP phosphodiesterase activity; 3',5'-cyclic-nucleotide phosphodiesterase activity; serine-type endopeptidase inhibitor activity; 3',5'-cyclic-AMP phosphodiesterase activity; 3',5'-cyclic-GMP phosphodiesterase activity; calmodulin binding; calmodulin-dependent cyclic-nucleotide phosphodiesterase activity	cAMP metabolic process; multicellular organism reproduction; male mating behavior; signal transduction; cyclic nucleotide metabolic process; regulation of proteolysis; cGMP metabolic process	0.640158	0.0106693
DS10_00001149	FBgn0243486	rdo	unknown	ocellus development	0.639699	0.00751548
DS10_00004867	FBgn0052506	CG32506	GTPase activator activity	regulation of GTPase activity	0.639176	0.0157578
DS10_00005652	FBgn0000352	cos	protein homodimerization activity; microtubule binding; microtubule motor activity; transcription factor binding; protein binding; smoothened binding; motor activity; protein kinase binding; ATP binding	regulation of metabolic process; regulation of apoptotic process; system development; negative regulation of signaling; single-organism localization; imaginal disc-derived appendage development; negative regulation of response to stimulus; single organism reproductive process; multicellular organismal reproductive process; imaginal disc development; negative regulation of molecular function; posi…	0.638773	0.0262657
DS10_00005655	FBgn0033166	Eaf	unknown	wound healing; regulation of DNA-templated transcription in response to stress	0.638605	0.0243612
DS10_00003712	FBgn0263219	Dscam4	identical protein binding	cell adhesion	0.637649	0.00751548
DS10_00012996	FBgn0000527	e	beta-alanyl-dopamine synthase activity	circadian rhythm; single-organism developmental process; rhythmic process; regulation of biosynthetic process; peptide biosynthetic process; regulation of chitin-based cuticle tanning; multicellular organismal process; negative regulation of cellular biosynthetic process; cuticle pigmentation; developmental maturation; regulation of cuticle pigmentation	0.637153	0.0141762
DS10_00002069					0.637028	0.0126437
DS10_00001392	FBgn0031817	CG9531	nucleic acid binding; protein methyltransferase activity; oxygen-dependent protoporphyrinogen oxidase activity	protein methylation	0.635032	0.0220283
DS10_00007753	FBgn0053208	Mical	zinc ion binding; actin binding; NADPH:sulfur oxidoreductase activity	actin filament organization; dendrite morphogenesis; axon guidance; NADPH oxidation; larval somatic muscle development; neuron remodeling; sarcomere organization; synapse assembly involved in innervation; sulfur oxidation; actin filament depolymerization	0.634753	0.0155575
DS10_00002924	FBgn0034808	CG9896	unknown	unknown	0.633723	0.0114384
DS10_00000018	FBgn0086902	kis	ATP binding; DNA binding; ATP-dependent helicase activity	regulation of developmental growth; regulation of developmental process; regulation of protein localization to synapse; cellular component organization; neuron projection morphogenesis; border follicle cell migration; regulation of macromolecule metabolic process; positive regulation of biological process; humoral immune response; negative regulation of cellular process; short-term memory; regula…	0.633704	0.0096406
DS10_00005810	FBgn0034408	sano	unknown	regulation of tube length, open tracheal system; establishment of ommatidial planar polarity	0.633507	0.00991587
DS10_00005183	FBgn0025631	moody	melatonin receptor activity; G-protein coupled receptor activity	ventral cord development; behavioral response to cocaine; behavioral response to nicotine; behavioral response to ethanol; G-protein coupled receptor signaling pathway; establishment of glial blood-brain barrier; cortical actin cytoskeleton organization; septate junction assembly	0.633283	0.0136617
DS10_00009782	FBgn0028499	CG7985	hydrolase activity, hydrolyzing O-glycosyl compounds	carbohydrate metabolic process	0.632645	0.0346329
DS10_00006626					0.631854	0.0157578
DS10_00013394	FBgn0263289	scrib	protein binding	cell proliferation; biological regulation; establishment or maintenance of bipolar cell polarity; cell motility; regulation of multi-organism process; negative regulation of developmental process; embryo development ending in birth or egg hatching; regulation of transport; adherens junction assembly; regulation of cell proliferation	0.630972	0.0343201
DS10_00000274	FBgn0000299	Cg25C	extracellular matrix structural constituent	dorsal closure; cardiac muscle cell development; oviduct morphogenesis	0.628714	0.0124772
DS10_00004291	FBgn0011591	fng	O-fucosylpeptide 3-beta-N-acetylglucosaminyltransferase activity; acetylglucosaminyltransferase activity; UDP-glycosyltransferase activity	negative regulation of signaling; monosaccharide metabolic process; wing disc pattern formation; positive regulation of cellular process; compound eye morphogenesis; macromolecule biosynthetic process; signaling; cellular developmental process; wing disc morphogenesis; negative regulation of response to stimulus; protein glycosylation; germarium-derived egg chamber formation	0.628243	0.0136617
DS10_00006383	FBgn0030812	CG8949	unknown	unknown	0.627596	0.0239522
DS10_00009315					0.622088	0.0231655
DS10_00001421	FBgn0028703	Nhe3	sodium:proton antiporter activity	transmembrane transport; regulation of pH; sodium ion transport	0.622037	0.010416
DS10_00008714	FBgn0052423	shep	RNA binding; mRNA binding; nucleotide binding	neuron remodeling; metamorphosis; adult locomotory behavior; female courtship behavior; response to gravity; response to endoplasmic reticulum stress; gravitaxis	0.619124	0.0492305
DS10_00003950					0.617527	0.0114384
DS10_00004927	FBgn0001186	Hex-A	ATP binding; glucokinase activity; mannokinase activity; hexokinase activity; fructokinase activity	cellular glucose homeostasis; flight; glycolytic process	0.61629	0.0126437
DS10_00007070	FBgn0264607	CaMKII	calmodulin binding; protein serine/threonine kinase activity; calmodulin-dependent protein kinase activity; ATP binding	male courtship behavior; neuromuscular junction development; protein phosphorylation; regulation of synaptic growth at neuromuscular junction; long-term memory; synaptic transmission; learning or memory; courtship behavior; regulation of ovulation; regulation of filopodium assembly	0.615853	0.0124772
DS10_00001362	FBgn0051619	nolo	zinc ion binding; metalloendopeptidase activity	proteolysis	0.615046	0.0119654
DS10_00010652	FBgn0037555	Ada2b	DNA binding; protein binding; chromatin binding; zinc ion binding; histone acetyltransferase activity	positive regulation of histone acetylation; regulation of transcription from RNA polymerase II promoter; regulation of terminal button organization; axon target recognition; regulation of transcription, DNA-templated; histone H3 acetylation; wing disc pattern formation; chromatin remodeling	0.614601	0.0205167
DS10_00006592	FBgn0052843	Dh31-R	diuretic hormone receptor activity; calcitonin receptor activity; neuropeptide receptor activity	G-protein coupled receptor signaling pathway	0.614492	0.0371336
DS10_00006673	FBgn0011592	fra	netrin receptor activity	dendrite morphogenesis; axon guidance; axon midline choice point recognition; glial cell migration; regulation of dendrite development; dendrite guidance; motor neuron axon guidance; salivary gland boundary specification	0.614	0.0394221
DS10_00006375	FBgn0030809	Ubr1	ubiquitin-protein transferase activity; zinc ion binding	protein ubiquitination; protein catabolic process	0.613962	0.0126437
DS10_00009342	FBgn0250732	gfzf	glutathione binding; glutathione transferase activity; nucleic acid binding	positive regulation of ERK1 and ERK2 cascade; neurogenesis; positive regulation of Ras protein signal transduction; mitotic G2 DNA damage checkpoint	0.613423	0.0225954
DS10_00012776					0.613216	0.0294797
DS10_00009623	FBgn0038223	Afti	AP-1 adaptor complex binding; protein transporter activity	intracellular transport; compound eye photoreceptor development; compound eye development	0.613076	0.0304918
DS10_00003759	FBgn0035917	Zasp66	protein phosphatase 1 binding; muscle alpha-actinin binding	myofibril assembly; mesoderm development	0.613047	0.0117149
DS10_00005860	FBgn0004921	Ggamma1	GTPase activity; signal transducer activity	multicellular organismal process; embryonic morphogenesis; apical protein localization; response to nutrient levels; biological regulation; asymmetric protein localization; behavior; regulation of biological quality; cell adhesion involved in heart morphogenesis; cell communication; dorsal closure	0.612413	0.033614
DS10_00000281	FBgn0083962	CG34126	unknown	unknown	0.611704	0.0155575
DS10_00004563	FBgn0035173	CG13907	secondary active monocarboxylate transmembrane transporter activity	transmembrane transport	0.609186	0.0171773
DS10_00000014	FBgn0016977	spen	nucleic acid binding; nucleotide binding	cellular response to stimulus; cell surface receptor signaling pathway; wing disc pattern formation; ERBB signaling pathway; regulation of nucleobase-containing compound metabolic process; positive regulation of cell communication; defense response to other organism; morphogenesis of a polarized epithelium; glial cell migration; response to external biotic stimulus; positive regulation of respons…	0.6085	0.0143787
DS10_00008375					0.608485	0.025759
DS10_00000527	FBgn0031530	pgant2	polypeptide N-acetylgalactosaminyltransferase activity	oligosaccharide biosynthetic process	0.608389	0.0260778
DS10_00004640	FBgn0035124	ttm2	protein serine/threonine phosphatase activity; ribonucleoprotein complex binding; protein tyrosine phosphatase activity	protein dephosphorylation; mitochondrion organization; protein transport; mitochondrial membrane organization	0.607381	0.0131512
DS10_00006285	FBgn0262684	rudhira	unknown	macropinocytosis	0.606754	0.0134161
DS10_00012154	FBgn0036116	CG7888	amino acid transmembrane transporter activity	amino acid transmembrane transport	0.606708	0.0157578
DS10_00004865	FBgn0031118	RhoGAP19D	GTPase activator activity	Rho protein signal transduction; imaginal disc-derived leg morphogenesis	0.605211	0.0237395
DS10_00009470	FBgn0015622	Cnx99A	calcium ion binding; unfolded protein binding	regulation of calcium ion transport into cytosol; retina homeostasis; rhodopsin biosynthetic process; protein folding	0.605204	0.0233394
DS10_00004024	FBgn0036391	CG17364	unknown	unknown	0.604972	0.0275418
DS10_00011916	FBgn0265624	PDZ-GEF	cyclic nucleotide-dependent guanyl-nucleotide exchange factor activity; Rap guanyl-nucleotide exchange factor activity; Ras GTPase binding; guanyl-nucleotide exchange factor activity	cellular component organization or biogenesis; adherens junction assembly; localization of cell; post-embryonic organ development; regulation of GTPase activity; embryonic morphogenesis; phosphorus metabolic process; adherens junction organization; locomotion; regulation of nervous system development; post-embryonic morphogenesis; axon target recognition; regulation of embryonic development	0.604844	0.0210947
DS10_00004608	FBgn0035131	mthl9	G-protein coupled receptor activity	G-protein coupled receptor signaling pathway; response to starvation; determination of adult lifespan	0.604327	0.0351529
DS10_00000447	FBgn0024320	Npc1a	hedgehog receptor activity	cholesterol transport; regulation of cholesterol transport; molting cycle, chitin-based cuticle; sperm individualization; ecdysteroid biosynthetic process; sterol metabolic process	0.603868	0.012239
DS10_00010521	FBgn0036927	CG7433	pyridoxal phosphate binding; 4-aminobutyrate transaminase activity	gamma-aminobutyric acid metabolic process; cellular amino acid metabolic process	0.602916	0.020681
DS10_00007845	FBgn0004167	kst	actin binding; phospholipid binding; microtubule binding; cytoskeletal protein binding; protein binding	mitotic cytokinesis; regulation of multivesicular body size involved in endosome transport; endosome transport via multivesicular body sorting pathway; wound healing; zonula adherens assembly; endocytosis; plasma membrane organization; ovarian follicle cell development	0.602791	0.0203004
DS10_00006823	FBgn0023458	Rbcn-3A	unknown	open tracheal system development; vacuolar acidification; regulation of Notch signaling pathway	0.602182	0.0139242
DS10_00001519	FBgn0264895	RapGAP1	GTPase activator activity	inter-male aggressive behavior; activation of GTPase activity; Ras protein signal transduction	0.602063	0.0164837
DS10_00009393	FBgn0051195	CG31195	unknown	unknown	0.600446	0.0434025
DS10_00002529	FBgn0261823	Asx	DNA binding; chromatin binding; deubiquitinase activator activity	syncytial blastoderm mitotic cell cycle; monoubiquitinated histone H2A deubiquitination; cell fate determination; sex comb development; regulation of ubiquitin-specific protease activity; apposition of dorsal and ventral imaginal disc-derived wing surfaces; antennal development; chromatin silencing; regulation of gene expression	0.599732	0.0278718
DS10_00007575	FBgn0035495	CG14989	unknown	unknown	0.599588	0.0278718
DS10_00000245	FBgn0031698	Ncoa6	unknown	positive regulation of hippo signaling; histone H3-K4 methylation	0.598825	0.0311524
DS10_00005882	FBgn0260938	tay	unknown	negative regulation of epidermal growth factor receptor signaling pathway; pattern orientation; adult walking behavior; imaginal disc-derived wing vein morphogenesis	0.598438	0.0171773
DS10_00002115					0.596453	0.0167306
DS10_00002594	FBgn0000253	Cam	protein binding; calcium ion binding; myosin heavy chain binding; myosin V binding; myosin VI head/neck binding	regulation of response to external stimulus; regulation of transmembrane transport; positive regulation of biological process; regulation of transmembrane transporter activity; negative regulation of signaling; nuclear division; detection of chemical stimulus; cellular protein modification process; cell-cell signaling; cellular homeostasis	0.596453	0.0229217
DS10_00002898	FBgn0033476	oys	lysophospholipid acyltransferase activity	germ cell migration; lipid modification; sperm individualization; plasma membrane organization	0.596209	0.0139242
DS10_00000579	FBgn0041111	lilli	DNA binding; sequence-specific DNA binding transcription factor activity	behavior; regulation of biological process; periodic partitioning; cell differentiation; regulation of transport; regulation of nucleobase-containing compound metabolic process; imaginal disc development; regulation of localization; regulation of cellular metabolic process; actomyosin contractile ring assembly; response to stimulus	0.595916	0.0366495
DS10_00011390	FBgn0039332	alrm	unknown	unknown	0.59487	0.0148157
DS10_00000353	FBgn0027932	Akap200	protein kinase A binding	regulation of establishment of planar polarity; behavioral response to ethanol; autophagic cell death; negative regulation of Ras protein signal transduction; salivary gland cell autophagic cell death; protein localization	0.594796	0.0143787
DS10_00009853	FBgn0265274	Inx3	gap junction channel activity	dorsal closure; intercellular transport	0.59397	0.0267938
DS10_00009164	FBgn0039464	CG6330	uridine phosphorylase activity	gravitaxis; nucleotide catabolic process; nucleoside metabolic process	0.593852	0.0178937
DS10_00005230	FBgn0023528	CG2924	ubiquitin-protein transferase activity	protein K48-linked ubiquitination	0.591768	0.0298266
DS10_00005220	FBgn0264598	PsGEF	Rho guanyl-nucleotide exchange factor activity; calcium-dependent phospholipid binding	mushroom body development; positive regulation of ruffle assembly; regulation of Rho protein signal transduction; regulation of actin filament polymerization; positive regulation of Rac protein signal transduction	0.591617	0.0188505
DS10_00000930	FBgn0028507	CG3793	methyltransferase activity	methylation	0.589475	0.0198769
DS10_00010730	FBgn0003862	trx	protein phosphatase 1 binding; transcription regulatory region DNA binding; sequence-specific DNA binding; zinc ion binding; protein homodimerization activity; chromatin binding; histone methyltransferase activity (H3-K4 specific); sequence-specific DNA binding transcription factor activity; DNA binding	histone H3-K4 methylation; axon guidance; histone methylation; chromatin-mediated maintenance of transcription; germ cell migration; positive regulation of transcription elongation from RNA polymerase II promoter; regulation of response to DNA damage stimulus; histone H3 acetylation	0.588388	0.0332575
DS10_00008071					0.588112	0.0267938
DS10_00004762	FBgn0031030	Tao	ATP binding; protein serine/threonine kinase activity; receptor signaling protein serine/threonine kinase activity	single-organism process; response to chemical; response to organic substance; regulation of biological quality; single-multicellular organism process; apoptotic process; metabolic process; single organism reproductive process; regulation of multicellular organismal process; positive regulation of cellular process; regulation of vesicle-mediated transport; macromolecule metabolic process; cellular…	0.584693	0.0235399
DS10_00001495	FBgn0259111	Ndae1	anion:anion antiporter activity; inorganic anion exchanger activity; bicarbonate transmembrane transporter activity; sodium:bicarbonate symporter activity	chloride transport; bicarbonate transport; proton transport; sodium ion transport; anion transport	0.583369	0.0229217
DS10_00010079	FBgn0000017	Abl	non-membrane spanning protein tyrosine kinase activity; protein binding; protein tyrosine kinase activity; ATP binding	cellular protein modification process; protein modification process; phosphorylation; single-organism intracellular transport; signal transduction; regulation of nervous system development; regulation of establishment of protein localization; posttranscriptional regulation of gene expression; regulation of actin polymerization or depolymerization; cellular response to stimulus; epithelial cell di…	0.583152	0.0188505
DS10_00003220	FBgn0034135	Syn2	cytoskeletal protein binding; structural constituent of muscle	eye development; rhabdomere development; regulation of synaptic growth at neuromuscular junction	0.581091	0.025759
DS10_00001445	FBgn0031866	Nlg2	receptor activity; neurexin family protein binding	synapse assembly; inter-male aggressive behavior; male courtship behavior, veined wing extension; synapse organization; synapse maturation; male courtship behavior, veined wing generated song production; social behavior; adult walking behavior; neuromuscular synaptic transmission; synaptic growth at neuromuscular junction	0.580901	0.0255385
DS10_00005084	FBgn0026375	RhoGAPp190	GTP binding; semaphorin receptor binding; GTPase activator activity	regulation of axonogenesis; mushroom body development; negative regulation of cell size; Rho protein signal transduction; defasciculation of motor neuron axon	0.580821	0.0203004
DS10_00006441	FBgn0030412	Tomosyn	SNARE binding; syntaxin-1 binding	neurogenesis; exocytosis; establishment or maintenance of cell polarity; synaptic vesicle exocytosis; long-term memory; neurotransmitter secretion; Golgi to plasma membrane transport; regulation of neuromuscular synaptic transmission; synaptic vesicle priming	0.580793	0.0145789
DS10_00003452	FBgn0034644	CG10082	inositol hexakisphosphate kinase activity; inositol-1,4,5-trisphosphate 3-kinase activity	protein phosphorylation; phosphatidylinositol metabolic process	0.580614	0.0399635
DS10_00009044	FBgn0038853	RhoGAP93B	GTPase activator activity	axon guidance; axon midline choice point recognition; positive regulation of GTPase activity	0.578983	0.0430568
DS10_00006120	FBgn0029687	Vap-33A	unknown	cytoplasmic microtubule organization; phosphatidylinositol metabolic process; neuromuscular junction development; synaptic vesicle priming; axon cargo transport; neurotransmitter secretion; terminal button organization; defense response to Gram-negative bacterium; synapse maturation	0.576853	0.0198769
DS10_00001599	FBgn0032135	GlcAT-S	galactosyl beta-1,3 N-acetylgalactosamine beta-1,3-glucuronosyltransferase activity; galactosylgalactosylxylosylprotein 3-beta-glucuronosyltransferase activity; asioloorosomucoid beta-1,3-glucuronosyltransferase activity; N-acetyllactosamine beta-1,3-glucuronosyltransferase activity; glucuronosyltransferase activity	proteoglycan biosynthetic process; glycoprotein biosynthetic process; glycosphingolipid biosynthetic process	0.576727	0.02225
DS10_00004769	FBgn0027291	l(1)G0156	NAD binding; isocitrate dehydrogenase (NAD+) activity; magnesium ion binding	tricarboxylic acid cycle	0.575418	0.0124772
DS10_00000198	FBgn0028879	CG15270	unknown	unknown	0.575206	0.0249029
DS10_00000588	FBgn0031473	CG3104	unknown	unknown	0.572703	0.0390593
DS10_00007291	FBgn0030347	CG15739	phosphatase activity	unknown	0.572397	0.0417655
DS10_00003334	FBgn0010114	hig	unknown	synaptic target recognition; cell adhesion	0.572189	0.0220283
DS10_00007094	FBgn0039914	mav	transforming growth factor beta receptor binding; growth factor activity	growth; transforming growth factor beta receptor signaling pathway	0.571837	0.0417655
DS10_00000345	FBgn0024230	Hs2st	heparan sulfate 2-O-sulfotransferase activity	open tracheal system development; signal transduction	0.571675	0.0176747
DS10_00002787	FBgn0050011	gem	sequence-specific DNA binding transcription factor activity	regulation of transcription, DNA-templated	0.571575	0.0247089
DS10_00003103	FBgn0028743	Dhit	G-protein alpha-subunit binding; GDP-dissociation inhibitor activity; GTPase activator activity	termination of G-protein coupled receptor signaling pathway; regulation of G-protein coupled receptor protein signaling pathway	0.570682	0.0269781
DS10_00001929	FBgn0032363	CG6509	unknown	border follicle cell migration; lateral inhibition; antimicrobial humoral response	0.570324	0.0249029
DS10_00012979	FBgn0015622	Cnx99A	calcium ion binding; unfolded protein binding	regulation of calcium ion transport into cytosol; retina homeostasis; rhodopsin biosynthetic process; protein folding	0.569571	0.0362922
DS10_00006428	FBgn0052647	CG32647	unknown	unknown	0.568792	0.0198769
DS10_00006617	FBgn0053138	AGBE	hydrolase activity, hydrolyzing O-glycosyl compounds; 1,4-alpha-glucan branching enzyme activity; cation binding	glycogen biosynthetic process; determination of adult lifespan	0.568603	0.0245572
DS10_00008197	FBgn0029820	CG16721	unknown	unknown	0.567992	0.0200954
DS10_00000259	FBgn0031683	CG4230	unknown	unknown	0.567308	0.0260778
DS10_00007491	FBgn0002917	na	cation channel activity; ion channel activity; voltage-gated calcium channel activity	behavior; circadian rhythm; single-organism transport; localization; rhythmic process; multicellular organismal process; circadian behavior; establishment of localization; ion transport; rhythmic behavior; response to stimulus; adult locomotory behavior; sensory perception of touch; intraspecies interaction between organisms; regulation of circadian rhythm	0.566861	0.0227729
DS10_00000577	FBgn0010263	Rbp9	mRNA binding; nucleotide binding; RNA binding; mRNA 3'-UTR binding	germ cell proliferation; germarium-derived egg chamber formation; oogenesis; establishment of blood-brain barrier	0.566858	0.02415
DS10_00000722	FBgn0031313	CG5080	unknown	unknown	0.566777	0.02415
DS10_00006192	FBgn0259923	2015-09-04	GTP binding; GTPase activity	mitotic cytokinesis	0.565646	0.0237395
DS10_00012551	FBgn0031759	lid	zinc ion binding; histone demethylase activity (H3-K4 specific); oxidoreductase activity, acting on paired donors, with incorporation or reduction of molecular oxygen, 2-oxoglutarate as one donor, and incorporation of one atom each of oxygen into both donors; histone demethylase activity (H3-trimethyl-K4 specific); protein binding; histone acetyltransferase activity (H3-K9 specific); DNA binding	chromatin organization; oxidation-reduction process; locomotor rhythm; histone H3-K4 demethylation; histone H3-K9 acetylation; larval somatic muscle development	0.565185	0.0283759
DS10_00003107	FBgn0041585	olf186-F	store-operated calcium channel activity	positive regulation of calcium ion transport; store-operated calcium entry; positive regulation of NFAT protein import into nucleus; nervous system development	0.564392	0.0283759
DS10_00012312	FBgn0051092	LpR2	low-density lipoprotein receptor activity; calcium ion binding	neuron projection morphogenesis	0.561855	0.0497978
DS10_00001219	FBgn0032719	CG17321	unknown	unknown	0.561685	0.0351529
DS10_00002492	FBgn0005613	Sox15	sequence-specific DNA binding transcription factor activity	negative regulation of transcription from RNA polymerase II promoter; wing disc development; negative regulation of apoptotic process; chaeta development; negative regulation of transcription, DNA-templated; negative regulation of cell proliferation; regulation of transcription, DNA-templated	0.561609	0.0235399
DS10_00005547					0.560713	0.0243612
DS10_00006142	FBgn0085427	CG34398	unknown	unknown	0.5597	0.0328987
DS10_00003292	FBgn0024315	Picot	phosphate ion transmembrane transporter activity; high-affinity inorganic phosphate:sodium symporter activity	phosphate ion transmembrane transport; phosphate ion transport	0.559512	0.0267938
DS10_00010328	FBgn0040271	Sulf1	N-acetylglucosamine-6-sulfatase activity	negative regulation of smoothened signaling pathway; negative regulation of epidermal growth factor receptor signaling pathway; negative regulation of Wnt signaling pathway; synaptic target inhibition; pattern specification process; positive regulation of smoothened signaling pathway; heparin metabolic process; motor neuron axon guidance	0.559434	0.0298266
DS10_00012035	FBgn0261928	CG42795	GTPase activator activity	regulation of GTPase activity	0.559251	0.0283759
DS10_00002789	FBgn0033494	KCNQ	voltage-gated cation channel activity; delayed rectifier potassium channel activity; voltage-gated potassium channel activity	embryonic development via the syncytial blastoderm; regulation of heart rate; cardiac muscle contraction; potassium ion transport; transmembrane transport	0.559233	0.0260778
DS10_00005169	FBgn0023510	Rbcn-3B	GTPase activity	vacuolar acidification; regulation of Notch signaling pathway; G-protein coupled receptor signaling pathway	0.558132	0.0298266
DS10_00007081	FBgn0025726	unc-13	calmodulin binding; diacylglycerol binding	neurotransmitter secretion; synaptic transmission; synaptic vesicle priming; synaptic vesicle exocytosis; intracellular signal transduction	0.557631	0.0259189
DS10_00003376	FBgn0033438	Mmp2	metalloendopeptidase activity; endopeptidase activity; zinc ion binding	extracellular matrix organization; imaginal disc morphogenesis; basement membrane organization; wound healing; positive regulation of immune response; connective tissue development; proteolysis; adipose tissue development; protein metabolic process; metamorphosis; response to wounding	0.557016	0.0269781
DS10_00008216	FBgn0025743	mbt	protein serine/threonine kinase activity; protein kinase activity; receptor signaling protein serine/threonine kinase activity; protein binding; ATP binding	cellular component organization; sensory organ development; endomembrane system organization; positive regulation of signaling; organelle organization; regulation of MAP kinase activity; cell-cell signaling involved in cell fate commitment; regulation of developmental process; cytoskeleton organization; regulation of response to stimulus; regulation of neurogenesis	0.556926	0.0473762
DS10_00009093	FBgn0037138	P5CDh1	oxidoreductase activity, acting on the aldehyde or oxo group of donors, NAD or NADP as acceptor; 1-pyrroline-5-carboxylate dehydrogenase activity	glutamate biosynthetic process; proline biosynthetic process; proline metabolic process; oxidation-reduction process; mitochondrion organization	0.556179	0.0269781
DS10_00006930	FBgn0030286	CG1657	guanyl-nucleotide exchange factor activity; Rab guanyl-nucleotide exchange factor activity; GTPase activating protein binding	regulation of Rab protein signal transduction; regulation of protein transport; regulation of GTPase activity	0.555271	0.0255385
DS10_00004030	FBgn0061515	endos	protein phosphatase inhibitor activity; sulfonylurea receptor binding	water homeostasis; mitotic spindle organization; regulation of meiotic cell cycle; regulation of mitotic nuclear division; oogenesis; negative regulation of protein phosphatase type 2A activity; mitotic nuclear division; negative regulation of protein dephosphorylation; response to nutrient	0.555249	0.0472348
DS10_00000279					0.554031	0.0327185
DS10_00002089	FBgn0034725	CG6044	unknown	unknown	0.552392	0.0266695
DS10_00005512					0.550717	0.0227729
DS10_00010135	FBgn0039507	mrt	unknown	olfactory learning; learning or memory	0.548254	0.0343201
DS10_00008191	FBgn0029814	CG15765	carbohydrate binding	nervous system development	0.546983	0.0282298
DS10_00006529	FBgn0013733	shot	actin binding; calcium ion binding; microtubule binding; cytoskeletal protein binding; protein binding	microtubule-based process; organelle organization; dendrite development; negative regulation of microtubule depolymerization; branch fusion, open tracheal system; negative regulation of cell cycle; wing disc morphogenesis; head development; post-embryonic organ morphogenesis; cell cycle process; positive regulation of cellular component biogenesis; regulation of microtubule polymerization or depo…	0.546138	0.0386552
DS10_00007139	FBgn0052000	CG32000	ATPase activity, coupled to transmembrane movement of ions; nucleotide binding; metal ion binding	cation transport	0.545786	0.0282298
DS10_00001779	FBgn0032223	GATAd	sequence-specific DNA binding; zinc ion binding; sequence-specific DNA binding RNA polymerase II transcription factor activity	regulation of transcription, DNA-templated	0.54562	0.0444912
DS10_00008812	FBgn0036821	CG3961	long-chain fatty acid-CoA ligase activity	long-chain fatty acid metabolic process	0.545384	0.0273443
DS10_00002793	FBgn0005619	Hdc	histidine decarboxylase activity; pyridoxal phosphate binding	thermotaxis; cellular amino acid metabolic process; compound eye photoreceptor development	0.544161	0.0323211
DS10_00011567	FBgn0004369	Ptp99A	protein tyrosine phosphatase activity; transmembrane receptor protein tyrosine phosphatase activity	defasciculation of motor neuron axon; protein dephosphorylation; axonal defasciculation; motor neuron axon guidance	0.544151	0.030595
DS10_00003596	FBgn0085442	NKAIN	protein binding	regulation of sodium ion transport	0.542764	0.0319393
DS10_00008352	FBgn0026083	tyf	protein binding	positive regulation of translation; locomotor rhythm; defense response to bacterium	0.541467	0.0439584
DS10_00000414	FBgn0051713	Apf	bis(5'-nucleosyl)-tetraphosphatase (asymmetrical) activity	unknown	0.537412	0.0426214
DS10_00006152	FBgn0261800	LanB1	unknown	extracellular structure organization; cellular process; single-organism cellular process; cellular component organization or biogenesis; regulation of biological process; cell adhesion mediated by integrin; basement membrane assembly; multi-organism process; muscle structure development; reproductive process; positive regulation of defense response; defense response to Gram-negative bacterium; ce…	0.536931	0.0349986
DS10_00006237	FBgn0004924	Top1	DNA topoisomerase type I activity; DNA topoisomerase activity; protein kinase activity; DNA binding; DNA topoisomerase type II (ATP-hydrolyzing) activity	cellular process; single-organism developmental process; multicellular organismal process; multicellular organismal development; organelle organization; germ cell development; phosphorylation; single-organism cellular process; regulation of multicellular organismal process; chromosome segregation	0.536119	0.049367
DS10_00008847	FBgn0010280	Taf4	protein heterodimerization activity; TFIIA-class transcription factor binding; DNA binding; transcription factor binding; RNA polymerase II core promoter sequence-specific DNA binding transcription factor activity involved in preinitiation complex assembly	neurogenesis; muscle organ development; transcription initiation from RNA polymerase II promoter; regulation of transcription, DNA-templated; positive regulation of transcription from RNA polymerase II promoter; dendrite morphogenesis	0.534702	0.0419629
DS10_00005382					0.534571	0.0406595
DS10_00009784	FBgn0038581	CG14314	transferase activity, transferring phosphorus-containing groups	unknown	0.534018	0.0430568
DS10_00001639	FBgn0032485	CG9426	actin binding	regulation of cell cycle; cytoplasmic sequestering of transcription factor	0.531899	0.0485188
DS10_00003366	FBgn0033426	CG1814	unknown	unknown	0.530889	0.0288087
DS10_00012790	FBgn0052082	CG32082	signal transducer activity; phospholipid binding	membrane organization; plasma membrane organization	0.530271	0.0430568
DS10_00000641	FBgn0041150	hoe1	transporter activity; L-tyrosine transmembrane transporter activity	transmembrane transport; transport	0.52929	0.0344768
DS10_00010470	FBgn0031187	Usp2	proteasome binding; Lys48-specific deubiquitinase activity; ubiquitin-specific protease activity; protein binding	positive regulation of proteasomal protein catabolic process; ubiquitin-dependent protein catabolic process; negative regulation of antimicrobial peptide production; negative regulation of innate immune response; protein K48-linked deubiquitination; protein deubiquitination; negative regulation of defense response to bacterium	0.528157	0.0341444
DS10_00002628	FBgn0010238	Lac	protein homodimerization activity	regulation of tube size, open tracheal system; homophilic cell adhesion via plasma membrane adhesion molecules; septate junction assembly; cell adhesion involved in heart morphogenesis; morphogenesis of embryonic epithelium; maintenance of epithelial integrity, open tracheal system; open tracheal system development	0.527848	0.0464071
DS10_00001058	FBgn0023388	Dap160	calcium ion binding; protein binding	protein localization; synaptic vesicle endocytosis; neurotransmitter secretion; synaptic growth at neuromuscular junction; positive regulation of protein kinase activity; positive regulation of neuroblast proliferation; negative regulation of Notch signaling pathway	0.52625	0.0446608
DS10_00004523	FBgn0035207	CG9153	ubiquitin-protein transferase activity	protein ubiquitination involved in ubiquitin-dependent protein catabolic process; protein ubiquitination	0.526055	0.0339682
DS10_00007828	FBgn0261547	Exn	Rho guanyl-nucleotide exchange factor activity	imaginal disc-derived leg morphogenesis; positive regulation of Rho protein signal transduction; melanotic encapsulation of foreign target; regulation of neurotransmitter secretion	0.525172	0.0380999
DS10_00006702	FBgn0020279	lig	protein binding	dorsal/ventral axis specification, ovarian follicular epithelium; negative regulation of JAK-STAT cascade; positive regulation of transcription, DNA-templated; male mating behavior; copulation; negative regulation of imaginal disc growth	0.523102	0.0434025
DS10_00005472	FBgn0034485	CG11099	unknown	unknown	0.522284	0.038205
DS10_00002836	FBgn0033538	CG11883	5'-nucleotidase activity	nucleotide catabolic process	0.522021	0.0459293
DS10_00008317	FBgn0039349	Ssadh	succinate-semialdehyde dehydrogenase (NAD+) activity; succinate-semialdehyde dehydrogenase [NAD(P)+] activity	gamma-aminobutyric acid catabolic process; oxidation-reduction process	0.521738	0.0349986
DS10_00006666	FBgn0027356	Amph	phospholipid binding	rhabdomere membrane biogenesis; exocytosis; neurotransmitter secretion; synaptic vesicle endocytosis; rhabdomere development; protein localization; regulation of muscle contraction; endocytosis	0.521501	0.0412139
DS10_00008578	FBgn0037989	ATP8B	magnesium ion binding; ATP binding; phospholipid-translocating ATPase activity; ATPase activity, coupled to transmembrane movement of ions, phosphorylative mechanism	phospholipid translocation; detection of chemical stimulus involved in sensory perception of smell; regulation of protein localization	0.520593	0.0432515
DS10_00006440	FBgn0015024	CkIalpha	protein binding; protein kinase activity; protein serine/threonine kinase activity; ATP binding	regulation of cell communication; transport; protein catabolic process; cellular response to stimulus; phosphorus metabolic process; cell differentiation; aggressive behavior; cellular component organization or biogenesis; protein metabolic process; negative regulation of smoothened signaling pathway; multi-organism process; catabolic process; regulation of Wnt signaling pathway; protein phosphor…	0.51905	0.0343201
DS10_00007166	FBgn0036980	RhoBTB	GTP binding; GTPase activity	small GTPase mediated signal transduction; melanotic encapsulation of foreign target	0.517554	0.0478678
DS10_00002201	FBgn0015371	chn	RNA polymerase II distal enhancer sequence-specific DNA binding transcription factor activity; sequence-specific DNA binding transcription factor activity; protein binding; metal ion binding; sequence-specific DNA binding; RNA polymerase II core promoter proximal region sequence-specific DNA binding transcription factor activity involved in negative regulation of transcription	response to mechanical stimulus; regulation of anatomical structure morphogenesis; embryo development; post-embryonic development; positive regulation of nitrogen compound metabolic process; neurogenesis; neuron projection development; positive regulation of cellular process; response to abiotic stimulus; negative regulation of cellular macromolecule biosynthetic process	0.517251	0.0473762
DS10_00004795	FBgn0030997	CG7990	unknown	unknown	0.516795	0.0332575
DS10_00001156	FBgn0032666	CG5758	unknown	synaptic target recognition	0.515994	0.0446608
DS10_00007932	FBgn0004179	Csp	unknown	synaptic vesicle exocytosis; synaptic vesicle uncoating; locomotion involved in locomotory behavior; neurotransmitter secretion; startle response; vesicle-mediated transport; brain morphogenesis; exocytosis; protein folding	0.512945	0.0426214
DS10_00006853	FBgn0053181	CG33181	cation transmembrane transporter activity	cation transport	0.511813	0.0460738
DS10_00002606	FBgn0033717	CG8839	fatty acid amide hydrolase activity; carbon-nitrogen ligase activity, with glutamine as amido-N-donor	unknown	0.511585	0.049367
DS10_00005876	FBgn0030707	CG8916	extracellular ligand-gated ion channel activity; GABA-A receptor activity	ion transport	0.51152	0.0398038
DS10_00005877	FBgn0030706	CG8909	low-density lipoprotein receptor activity; calcium ion binding	unknown	0.508652	0.0358762
DS10_00004831					0.507334	0.0399635
DS10_00004077	FBgn0259175	ome	dipeptidyl-peptidase activity; serine-type peptidase activity	proteolysis	0.506599	0.0495268
DS10_00003388	FBgn0033446	CG1648	unknown	unknown	0.504021	0.0472348
DS10_00008739	FBgn0003429	slo	voltage-gated potassium channel activity; calcium-activated potassium channel activity; protein binding; large conductance calcium-activated potassium channel activity	potassium ion transport; response to drug; negative regulation of neuromuscular synaptic transmission; regulation of synaptic growth at neuromuscular junction; circadian behavior; circadian rhythm; male courtship behavior, veined wing generated song production; potassium ion transmembrane transport	0.503956	0.0478678
DS10_00008767					0.500948	0.0469047
DS10_00007062	FBgn0039927	CG11155	kainate selective glutamate receptor activity; extracellular-glutamate-gated ion channel activity	ion transport; neuron projection morphogenesis; regulation of synaptic activity	0.497814	0.044808
DS10_00008238	FBgn0003423	slgA	proline dehydrogenase activity; FAD binding	glutamate biosynthetic process; locomotory behavior; proline catabolic process; phototaxis	0.497812	0.0469047
DS10_00006874	FBgn0030237	CG15209	unknown	unknown	0.493245	0.0492305
DS10_00003033	FBgn0259742	CG42360	unknown	unknown	0.477101	0.0499327
DS10_00002317	FBgn0019948	Phm	copper ion binding; peptidylglycine monooxygenase activity	memory; oxidation-reduction process; peptide amidation; multicellular organism reproduction; peptide metabolic process	-0.487112	0.0460738
DS10_00007997	FBgn0052549	CG32549	5'-nucleotidase activity	nucleobase-containing compound metabolic process	-0.491421	0.0438311
DS10_00007328	FBgn0004432	Cyp1	peptidyl-prolyl cis-trans isomerase activity; cyclin-dependent protein serine/threonine kinase regulator activity	autophagic cell death; salivary gland cell autophagic cell death; protein peptidyl-prolyl isomerization; protein folding	-0.502123	0.0489328
DS10_00006324	FBgn0030478	CG1640	pyridoxal phosphate binding; L-alanine:2-oxoglutarate aminotransferase activity	biosynthetic process	-0.502336	0.0492305
DS10_00004080	FBgn0036448	mop	protein tyrosine phosphatase activity	regulation of growth; protein dephosphorylation; antimicrobial peptide production; positive regulation of Toll signaling pathway; positive regulation of epidermal growth factor receptor signaling pathway; spindle assembly	-0.503492	0.0460738
DS10_00004363	FBgn0044452	Atg2	unknown	larval midgut cell programmed cell death; autophagy; negative regulation of phosphatidylinositol 3-kinase signaling; macroautophagy; larval midgut histolysis; wound healing; cellular response to chloroquine; regulation of autophagy	-0.504668	0.0486808
DS10_00002451	FBgn0050035	Tret1-1	glucose transmembrane transporter activity	trehalose transport; transmembrane transport; carbohydrate transport	-0.507926	0.048031
DS10_00003142	FBgn0265178	CG44243	lipoyltransferase activity	protein lipoylation	-0.511318	0.0488188
DS10_00011747	FBgn0038749	Xport	unknown	retina homeostasis; positive regulation of protein targeting to membrane; chaperone-mediated protein transport; phototransduction, visible light; cellular response to light stimulus; rhodopsin biosynthetic process	-0.517667	0.0489328
DS10_00005795	FBgn0034398	CG15098	unknown	unknown	-0.518619	0.0423357
DS10_00000098	FBgn0002936	ninaA	cyclosporin A binding; peptidyl-prolyl cis-trans isomerase activity	phototransduction; protein folding; intrinsic apoptotic signaling pathway in response to endoplasmic reticulum stress; phototransduction, visible light; protein peptidyl-prolyl isomerization; rhodopsin biosynthetic process; N-glycan processing; 'de novo' protein folding; protein deglycosylation; transport	-0.524875	0.0429265
DS10_00004226	FBgn0035726	CG9953	serine-type peptidase activity; serine-type carboxypeptidase activity	proteolysis	-0.526318	0.0311524
DS10_00007163	FBgn0011205	fbl	ATP binding; pantothenate kinase activity	response to stimulus; response to ionizing radiation; behavior; germ cell development; regulation of cellular process; instar larval or pupal morphogenesis; locomotion; meiotic nuclear division; glycosyl compound biosynthetic process; triglyceride homeostasis	-0.526388	0.0392409
DS10_00004800	FBgn0030990	CG7556	DNA binding; chromatin binding	unknown	-0.526524	0.0371336
DS10_00003307	FBgn0033373	CG8080	NAD+ kinase activity	NAD metabolic process; NADP biosynthetic process	-0.526784	0.0453137
DS10_00002600	FBgn0033710	CG17739	serine-type endopeptidase inhibitor activity	unknown	-0.528486	0.0421388
DS10_00008154	FBgn0033050	Pngl	carbohydrate binding; peptide-N4-(N-acetyl-beta-glucosaminyl)asparagine amidase activity	glycoprotein catabolic process	-0.529068	0.0385124
DS10_00003257	FBgn0004784	inaC	ATP binding; zinc ion binding; protein kinase C activity; protein serine/threonine kinase activity; calcium-dependent protein kinase C activity; protein binding; diacylglycerol binding	regulation of signal transduction; cell surface receptor signaling pathway; cellular response to stimulus; G-protein coupled receptor signaling pathway; regulation of endocytosis; cell migration; phosphorus metabolic process; developmental process; transport; female sex differentiation; regulation of localization; response to oxygen-containing compound; detection of abiotic stimulus; protein phos…	-0.531727	0.0344768
DS10_00012361	FBgn0069977	CG45782	unknown	unknown	-0.532468	0.0435096
DS10_00003400	FBgn0027580	PCB	biotin binding; pyruvate carboxylase activity; DNA binding; ATP binding; metal ion binding; biotin carboxylase activity	pyruvate metabolic process; gluconeogenesis	-0.533466	0.0286004
DS10_00007695	FBgn0040972	CG16978	unknown	unknown	-0.533634	0.0321566
DS10_00012104	FBgn0015577	alpha-Est9	carboxylic ester hydrolase activity; cholinesterase activity	unknown	-0.534234	0.0467392
DS10_00000587	FBgn0031474	CG2991	zinc ion binding	unknown	-0.536032	0.0278718
DS10_00007959	FBgn0038448	CG12783	transmembrane transporter activity	transmembrane transport	-0.539221	0.0339682
DS10_00005636	FBgn0024293	Spn43Ab	unknown	multicellular organism reproduction	-0.543489	0.0283759
DS10_00000809	FBgn0032889	CG9331	NAD binding; oxidoreductase activity, acting on the CH-OH group of donors, NAD or NADP as acceptor	oxidation-reduction process	-0.543967	0.030595
DS10_00009941	FBgn0262975	cnc	sequence-specific DNA binding transcription factor activity; protein heterodimerization activity; sequence-specific DNA binding	regulation of embryonic development; cytoplasm organization; pharynx development; dendrite development; determination of adult lifespan; positive regulation of macromolecule metabolic process; response to oxidative stress; response to stimulus; oocyte microtubule cytoskeleton polarization; response to stress; regulation of developmental process; positive regulation of nucleic acid-templated trans…	-0.544582	0.0213193
DS10_00004330	FBgn0037008	mTerf3	double-stranded DNA binding	regulation of transcription, DNA-templated; mitochondrial translation; regulation of cell cycle	-0.544878	0.0277073
DS10_00005968	FBgn0029994	CG2254	oxidoreductase activity	metabolic process	-0.545413	0.0267938
DS10_00000149	FBgn0031563	CG10031	serine-type endopeptidase inhibitor activity	unknown	-0.546089	0.0439584
DS10_00001903	FBgn0040211	hgo	homogentisate 1,2-dioxygenase activity	oxidation-reduction process; tyrosine catabolic process; tyrosine metabolic process; L-phenylalanine catabolic process	-0.546516	0.0436814
DS10_00002017	FBgn0034472	CG8517	disulfide oxidoreductase activity; protein disulfide oxidoreductase activity	cellular response to DNA damage stimulus; cell redox homeostasis; glycerol ether metabolic process	-0.546596	0.0296864
DS10_00006341	FBgn0029133	REG	endopeptidase inhibitor activity; endopeptidase activator activity	regulation of proteasomal protein catabolic process; mRNA splicing, via spliceosome; regulation of G1/S transition of mitotic cell cycle	-0.549319	0.0412139
DS10_00003098	FBgn0034277	OstDelta	dolichyl-diphosphooligosaccharide-protein glycotransferase activity	protein N-linked glycosylation; encapsulation of foreign target	-0.549462	0.0317736
DS10_00004217	FBgn0041194	Prat2	amidophosphoribosyltransferase activity	'de novo' IMP biosynthetic process; nucleoside metabolic process; purine nucleobase biosynthetic process	-0.549945	0.02415
DS10_00009888	FBgn0026630	nes	lysophospholipid acyltransferase activity	plasma membrane organization; lipid modification; sperm individualization; germ cell migration	-0.550662	0.0496387
DS10_00008794	FBgn0265048	cv-d	BMP binding; lipid transporter activity; heparan sulfate proteoglycan binding	positive regulation of BMP signaling pathway; lipid transport; imaginal disc-derived wing vein specification	-0.552019	0.0262657
DS10_00006611	FBgn0027079	Aats-val	aminoacyl-tRNA editing activity; valine-tRNA ligase activity; glutamate-tRNA ligase activity; ATP binding	valyl-tRNA aminoacylation; neurogenesis	-0.552027	0.0269781
DS10_00001441	FBgn0026196	nop5	unknown	cellular response to starvation; rRNA processing	-0.552652	0.0358762
DS10_00002053	FBgn0023211	EloC	unknown	imaginal disc-derived wing vein specification; dendrite morphogenesis; ubiquitin-dependent protein catabolic process; neurogenesis	-0.553572	0.0282298
DS10_00003749	FBgn0024236	foi	zinc ion transmembrane transporter activity	establishment of localization; organ development; single-organism transport; sex differentiation; nervous system development; localization; gonad development; organ morphogenesis; tube morphogenesis; development of primary sexual characteristics; morphogenesis of an epithelium	-0.554461	0.0249029
DS10_00010257	FBgn0038972	CG7054	phosphatidylethanolamine binding	unknown	-0.557295	0.0499327
DS10_00011614	FBgn0040582	CG5791	unknown	unknown	-0.561372	0.0262657
DS10_00002153	FBgn0034793	asrij	unknown	larval lymph gland hemopoiesis; lymph gland development; regulation of JAK-STAT cascade; embryonic hemopoiesis	-0.561684	0.0490937
DS10_00003346					-0.562595	0.0239522
DS10_00000721	FBgn0031312	Tango14	transferase activity, transferring alkyl or aryl (other than methyl) groups	protein secretion; wing disc development	-0.5632	0.0488188
DS10_00001285	FBgn0032781	CG9987	RNA ligase (ATP) activity	neurogenesis; tRNA splicing, via endonucleolytic cleavage and ligation	-0.563615	0.0317736
DS10_00001598	FBgn0040070	Trx-2	disulfide oxidoreductase activity; protein disulfide oxidoreductase activity	response to oxidative stress; defense response to fungus; determination of adult lifespan; glycerol ether metabolic process; cellular response to DNA damage stimulus; cell redox homeostasis	-0.563708	0.0250959
DS10_00004588	FBgn0035147	Gale	coenzyme binding; UDP-N-acetylglucosamine 4-epimerase activity; UDP-glucose 4-epimerase activity	galactose metabolic process; larval lymph gland hemopoiesis	-0.564816	0.0233394
DS10_00007587	FBgn0261436	DhpD	zinc ion binding; dihydropterin deaminase activity; guanine deaminase activity	guanine metabolic process; dihydropteridine metabolic process; eye pigment biosynthetic process; guanine catabolic process	-0.567133	0.0485188
DS10_00012090	FBgn0036549	CG10516	unknown	unknown	-0.567301	0.0355155
DS10_00008492	FBgn0039703	CG7829	serine-type endopeptidase activity	proteolysis	-0.568536	0.0233394
DS10_00007472	FBgn0030539	CG1368	structural constituent of chorion	unknown	-0.568545	0.041589
DS10_00005564	FBgn0033889	CG6701	metal ion binding	dendrite morphogenesis	-0.568757	0.0424681
DS10_00011441	FBgn0036183	CG6083	alditol:NADP+ 1-oxidoreductase activity	mushroom body development; oxidation-reduction process	-0.569075	0.0208565
DS10_00008019	FBgn0027087	Aats-his	ATP binding; histidine-tRNA ligase activity	histidyl-tRNA aminoacylation	-0.569129	0.0233394
DS10_00005637	FBgn0002930	nec	serine-type endopeptidase inhibitor activity	regulation of proteolysis; negative regulation of Toll signaling pathway; immune response; defense response; Toll signaling pathway; antifungal humoral response; negative regulation of endopeptidase activity	-0.571467	0.0260778
DS10_00004743	FBgn0004057	Zw	NADP binding; glucose-6-phosphate dehydrogenase activity	NADP metabolic process; glucose metabolic process; glucose 6-phosphate metabolic process; pentose-phosphate shunt; oxidation-reduction process	-0.573328	0.0198769
DS10_00005760					-0.573922	0.0323211
DS10_00013237	FBgn0000057	adp	unknown	response to desiccation; negative regulation of sequestering of triglyceride; carbohydrate metabolic process; regulation of lipid storage; lipid metabolic process	-0.574427	0.0380999
DS10_00002323	FBgn0020764	Alas	pyridoxal phosphate binding; 5-aminolevulinate synthase activity	chitin-based cuticle development; heme biosynthetic process	-0.575337	0.0203004
DS10_00007549	FBgn0035476	CG12766	alditol:NADP+ 1-oxidoreductase activity	oxidation-reduction process	-0.57696	0.0150708
DS10_00001426	FBgn0264922	smt3	protein binding	establishment of localization; central nervous system neuron differentiation; response to organic substance; anterior/posterior pattern specification; syncytial blastoderm mitotic cell cycle; phagocytosis; cellular protein localization; cellular response to transforming growth factor beta stimulus; pattern specification process; regulation of biological quality; sexual reproduction	-0.577653	0.0429265
DS10_00005821	FBgn0034417	CG15117	beta-glucuronidase activity	multicellular organism reproduction; carbohydrate metabolic process	-0.579369	0.0427527
DS10_00002159	FBgn0002174	l(2)tid	patched binding; unfolded protein binding; heat shock protein binding; ATP binding	protein folding; response to heat; smoothened signaling pathway	-0.579706	0.0307814
DS10_00008526	FBgn0039735	Nph	nucleic acid binding; histone binding	sperm chromatin decondensation; chromatin remodeling	-0.581943	0.0398038
DS10_00002126	FBgn0050273	CG30273	unknown	unknown	-0.582229	0.0364998
DS10_00007602	FBgn0027930	MP1	serine-type peptidase activity; serine-type endopeptidase activity	defense response; proteolysis; melanization defense response	-0.582825	0.0259189
DS10_00002686	FBgn0041241	Gr47b	taste receptor activity	sensory perception of taste	-0.584881	0.038205
DS10_00005610	FBgn0033110	CG9447	transferase activity, transferring acyl groups other than amino-acyl groups	unknown	-0.585628	0.0264983
DS10_00001615	FBgn0025117	und	aminopeptidase activity; metalloexopeptidase activity	proteolysis	-0.586145	0.0148157
DS10_00006148	FBgn0032079	CG31886	unknown	unknown	-0.586576	0.0410364
DS10_00006315	FBgn0030321	CG1703	ATP binding; transporter activity; ATPase activity, coupled to transmembrane movement of substances	unknown	-0.586612	0.0198769
DS10_00011767	FBgn0024558	Dph5	diphthine synthase activity	peptidyl-diphthamide biosynthetic process from peptidyl-histidine	-0.587039	0.0278718
DS10_00003155	FBgn0086676	spin	unknown	female gamete generation; regulation of multicellular organismal process; multi-organism behavior; endosome to lysosome transport; negative regulation of transmembrane receptor protein serine/threonine kinase signaling pathway; vacuole organization; cellular response to extracellular stimulus; regulation of synapse organization; regulation of female receptivity; lytic vacuole organization; negati…	-0.587133	0.0266695
DS10_00006669	FBgn0033755	ClC-b	voltage-gated chloride channel activity; chloride channel activity	chloride transport; transmembrane transport; sensory perception of touch	-0.587453	0.0259189
DS10_00007115	FBgn0039902	Zip102B	metal ion transmembrane transporter activity	metal ion transport; transmembrane transport	-0.587689	0.0198769
DS10_00004660	FBgn0025621	CG16989	unknown	unknown	-0.588209	0.0145789
DS10_00003729	FBgn0001248	Idh	magnesium ion binding; NAD binding; isocitrate dehydrogenase (NADP+) activity	glyoxylate cycle; fatty acid alpha-oxidation; isocitrate metabolic process; tricarboxylic acid cycle	-0.589029	0.0148157
DS10_00008782	FBgn0038388	CG4287	unknown	unknown	-0.589451	0.0366495
DS10_00011579	FBgn0039537	CG5590	oxidoreductase activity, acting on the CH-OH group of donors, NAD or NADP as acceptor	metabolic process	-0.593392	0.0255385
DS10_00010301	FBgn0010803	Aats-trp	tryptophan-tRNA ligase activity; ATP binding	tryptophanyl-tRNA aminoacylation; dendrite morphogenesis; neurogenesis	-0.594138	0.0424681
DS10_00003847	FBgn0015296	Shc	unknown	epidermal growth factor receptor signaling pathway; torso signaling pathway; melanotic encapsulation of foreign target; tracheal outgrowth, open tracheal system; TORC1 signaling	-0.595353	0.0441071
DS10_00012408	FBgn0262801	twr	serine-type peptidase activity; peptidase activity	signal peptide processing	-0.598471	0.0323211
DS10_00004904	FBgn0030158	CG9686	unknown	unknown	-0.59903	0.019694
DS10_00008124	FBgn0035631	Txl	protein disulfide oxidoreductase activity; disulfide oxidoreductase activity	glycerol ether metabolic process; cellular response to DNA damage stimulus; cell redox homeostasis	-0.5995	0.019694
DS10_00009842	FBgn0038854	CG7044	unknown	unknown	-0.600567	0.0366495
DS10_00009540	FBgn0028646	aralar1	calcium ion binding; transmembrane transporter activity	transport; mitochondrial transport; transmembrane transport; wound healing	-0.601851	0.0128676
DS10_00002685	FBgn0001276	ix	RNA polymerase II transcription cofactor activity; transcription factor binding	sex determination; sex differentiation; somatic sex determination; female somatic sex determination; regulation of transcription from RNA polymerase II promoter	-0.602249	0.0164837
DS10_00000268	FBgn0022023	eIF-3p40	translation initiation factor activity	positive regulation of Notch signaling pathway; translational initiation; neurogenesis	-0.602829	0.0160078
DS10_00011191	FBgn0024841	Pcd	4-alpha-hydroxytetrahydrobiopterin dehydratase activity	tetrahydrobiopterin biosynthetic process	-0.603948	0.0346329
DS10_00007791	FBgn0035811	CG12262	flavin adenine dinucleotide binding; acyl-CoA dehydrogenase activity	fatty acid beta-oxidation	-0.603991	0.0225954
DS10_00008932	FBgn0036760	CG5567	phosphatase activity	metabolic process	-0.604192	0.019694
DS10_00010895	FBgn0051549	CG31549	oxidoreductase activity	metabolic process	-0.606223	0.0145789
DS10_00011379	FBgn0027090	Aats-gln	ATP binding; glutamine-tRNA ligase activity	dendrite morphogenesis; glutaminyl-tRNA aminoacylation	-0.608289	0.0239522
DS10_00011721	FBgn0040007	RpL38	structural constituent of ribosome	translation	-0.610189	0.0157578
DS10_00011847	FBgn0004926	eIF-2beta	tRNA binding; GTP binding; translation initiation factor activity	translational initiation; response to endoplasmic reticulum stress; axon midline choice point recognition; mitotic spindle elongation; mitotic spindle organization; formation of translation initiation ternary complex	-0.611318	0.0117149
DS10_00003406	FBgn0003062	Fib	methyltransferase activity; RNA binding	rRNA processing; RNA processing; tRNA processing; centrosome organization; cellular response to starvation	-0.614449	0.0259189
DS10_00009567	FBgn0038348	AOX2	oxidoreductase activity, acting on CH-OH group of donors; flavin adenine dinucleotide binding; iron ion binding; aldehyde oxidase activity; electron carrier activity; 2 iron, 2 sulfur cluster binding	cellular aldehyde metabolic process; oxidation-reduction process	-0.614469	0.0091238
DS10_00005620	FBgn0050159	CG30159	unknown	unknown	-0.61459	0.00831326
DS10_00005758	FBgn0034061	CG8386	unknown	lateral inhibition	-0.615215	0.0213193
DS10_00000632	FBgn0015834	Trip1	translation initiation factor activity	translational initiation; translation	-0.615552	0.00884788
DS10_00005945	FBgn0030026	sni	carbonyl reductase (NADPH) activity	metabolic process	-0.618068	0.0275418
DS10_00004118	FBgn0020655	ArfGAP1	GTPase activator activity; GTP binding	regulation of ARF protein signal transduction; regulation of GTPase activity	-0.622898	0.0188505
DS10_00010588	FBgn0046114	Gclm	enzyme binding; enzyme regulator activity; glutamate-cysteine ligase catalytic subunit binding	long-term memory; learning or memory; detoxification of arsenic-containing substance; olfactory learning; positive regulation of glutamate-cysteine ligase activity; glutathione biosynthetic process; behavioral response to ethanol; cellular response to DNA damage stimulus	-0.624545	0.0145789
DS10_00000156	FBgn0031561	CG16712	serine-type endopeptidase inhibitor activity	unknown	-0.626737	0.0435096
DS10_00006319	FBgn0030482	CG1673	branched-chain-amino-acid transaminase activity	branched-chain amino acid biosynthetic process	-0.626885	0.0259189
DS10_00007029	FBgn0029975	CG1444	steroid dehydrogenase activity	metabolic process	-0.627986	0.00991587
DS10_00002242	FBgn0003731	Egfr	gurken-activated receptor activity; ATP binding; protein domain specific binding; protein tyrosine kinase activity; epidermal growth factor-activated receptor activity; protein binding; transmembrane signaling receptor activity	cell fate specification; regulation of apoptotic process; establishment or maintenance of bipolar cell polarity; female germ-line cyst encapsulation; aging; negative regulation of cell communication; oenocyte differentiation; response to organic substance; regulation of cell cycle phase transition; determination of genital disc primordium; mitotic cell cycle process; brain development; macromolec…	-0.62972	0.0119654
DS10_00008095	FBgn0036945	Ssk	unknown	intestinal epithelial cell development; anterior midgut development; septate junction assembly; establishment of endothelial barrier	-0.631139	0.0349986
DS10_00011805	FBgn0036816	Indy	succinate transmembrane transporter activity; citrate transmembrane transporter activity; tricarboxylic acid transmembrane transporter activity	sodium ion transport; regulation of sequestering of triglyceride; determination of adult lifespan; transmembrane transport	-0.631551	0.00778332
DS10_00013483	FBgn0260857	Bet1	syntaxin binding; SNAP receptor activity	ER to Golgi vesicle-mediated transport; vesicle-mediated transport; neurogenesis	-0.633287	0.037525
DS10_00002102	FBgn0034734	CG4554	unknown	neurogenesis	-0.633667	0.0150708
DS10_00007624	FBgn0037249	eIF3-S10	translation initiation factor activity	translational initiation; regulation of translational initiation; mitotic spindle elongation; mitotic spindle organization	-0.634809	0.00936334
DS10_00007458	FBgn0000477	DNaseII	deoxyribonuclease II activity	nurse cell apoptotic process; DNA metabolic process; DNA catabolic process	-0.635162	0.0225954
DS10_00012936	FBgn0086378	Alg-2	calcium ion binding	positive regulation of JNK cascade; apoptotic process	-0.636492	0.0111842
DS10_00013466	FBgn0000139	ash2	zinc ion binding	histone H3-K4 methylation; imaginal disc-derived wing vein specification; dendrite morphogenesis; chromatin-mediated maintenance of transcription; imaginal disc-derived wing morphogenesis	-0.637405	0.0277073
DS10_00005682	FBgn0264294	Cyt-b5	heme binding; electron carrier activity	regulation of cell cycle; instar larval development; regulation of hemocyte proliferation; regulation of hemocyte differentiation	-0.63847	0.0427527
DS10_00003665	FBgn0036919	Grasp65	unknown	Golgi organization; wing disc morphogenesis; morphogenesis of follicular epithelium	-0.638745	0.00936334
DS10_00006876	FBgn0030240	CG2202	zinc ion binding; nucleic acid binding	unknown	-0.638791	0.00884788
DS10_00006328	FBgn0040309	Jafrac1	peroxidase activity; antioxidant activity; thioredoxin peroxidase activity	cell adhesion; germ cell migration; determination of adult lifespan; cell redox homeostasis; cellular response to DNA damage stimulus; response to starvation; germ cell development; oxidation-reduction process; hydrogen peroxide catabolic process; response to oxidative stress	-0.639917	0.0101384
DS10_00000699	FBgn0027560	Tps1	alpha,alpha-trehalose-phosphate synthase (UDP-forming) activity	trehalose biosynthetic process	-0.641375	0.0181342
DS10_00006898	FBgn0030263	CG2076	unknown	unknown	-0.643558	0.0101384
DS10_00011772	FBgn0038984	AdipoR	hormone binding; adipokinetic hormone receptor activity	adiponectin-activated signaling pathway; fatty acid oxidation; positive regulation of insulin secretion; hormone-mediated signaling pathway; female germ-line stem cell maintenance; glucose homeostasis; triglyceride homeostasis	-0.645268	0.00884788
DS10_00002881	FBgn0029093	cathD	aspartic-type endopeptidase activity	proteolysis; nurse cell apoptotic process; defense response to Gram-negative bacterium; autophagic cell death; apoptotic process; salivary gland cell autophagic cell death	-0.645383	0.0111842
DS10_00003640	FBgn0010747	Srp54k	7S RNA binding; GTP binding; GTPase activity; signal sequence binding	SRP-dependent cotranslational protein targeting to membrane; SRP-dependent cotranslational protein targeting to membrane, signal sequence recognition	-0.645586	0.0157578
DS10_00008073	FBgn0037439	CG10286	unknown	unknown	-0.647705	0.0237395
DS10_00009145	FBgn0000416	Sap-r	unknown	dsRNA transport; sphingolipid metabolic process	-0.650202	0.0136617
DS10_00012000	FBgn0038810	Srp72	7S RNA binding	dsRNA transport; SRP-dependent cotranslational protein targeting to membrane	-0.651308	0.0465962
DS10_00003178	FBgn0015925	csul	protein methyltransferase activity; methyltransferase activity	pole plasm assembly; pole plasm protein localization; P granule organization; intracellular mRNA localization; peptidyl-arginine N-methylation; mitotic nuclear division	-0.653695	0.0358762
DS10_00000355	FBgn0014417	CG13397	alpha-N-acetylglucosaminidase activity	unknown	-0.654815	0.0404809
DS10_00002672	FBgn0033608	CG13220	unknown	unknown	-0.656075	0.0126437
DS10_00003586	FBgn0034243	Ns2	GTPase activity; GTP binding	compound eye morphogenesis; ribosome biogenesis; phagocytosis	-0.656252	0.00585171
DS10_00012634	FBgn0043791	CG8147	alkaline phosphatase activity	metabolic process; response to nicotine	-0.656647	0.0489328
DS10_00005113	FBgn0030093	dalao	DNA binding; protein binding; transcription coactivator activity	chromatin remodeling; positive regulation of transcription, DNA-templated; ATP-dependent chromatin remodeling	-0.658135	0.0150708
DS10_00002278	FBgn0021875	Zfrp8	zinc ion binding; DNA binding	oogenesis; somatic stem cell division; cell proliferation; embryonic hemopoiesis	-0.658239	0.0325024
DS10_00001340	FBgn0010019	Cyp4g1	iron ion binding; electron carrier activity; heme binding; oxidoreductase activity, acting on paired donors, with incorporation or reduction of molecular oxygen	lipid metabolic process; oxidation-reduction process	-0.659236	0.0453137
DS10_00000091	FBgn0020545	kraken	serine hydrolase activity	digestion; response to toxic substance	-0.660311	0.0101384
DS10_00004093	FBgn0036460	CG5114	unknown	unknown	-0.661655	0.038205
DS10_00011474	FBgn0036745	CG7484	disulfide oxidoreductase activity	cell redox homeostasis	-0.662228	0.0439584
DS10_00004992	FBgn0030063	CG1789	unknown	neurogenesis; rRNA processing; translation	-0.663378	0.0332575
DS10_00006817	FBgn0026015	Top3beta	DNA topoisomerase type I activity; DNA topoisomerase activity; endodeoxyribonuclease activity; DNA binding	positive regulation of synapse assembly; DNA topological change; DNA catabolic process, endonucleolytic	-0.665221	0.010416
DS10_00007822	FBgn0036686	CG7728	unknown	neurogenesis; cellular response to starvation; ribosome biogenesis	-0.666154	0.019694
DS10_00008219	FBgn0015374	Ubc7	ubiquitin-protein transferase activity	positive regulation of innate immune response; defense response to Gram-negative bacterium; protein polyubiquitination	-0.667488	0.0111842
DS10_00001604	FBgn0015393	hoip	mRNA binding	ribosome biogenesis; posttranscriptional regulation of gene expression; peripheral nervous system development; mRNA splicing, via spliceosome; nervous system development; muscle tissue morphogenesis	-0.668063	0.0169656
DS10_00003815	FBgn0043806	CG32032	unknown	unknown	-0.66901	0.00611306
DS10_00010074	FBgn0035529	CG1319	2 iron, 2 sulfur cluster binding; electron carrier activity	unknown	-0.670833	0.0304918
DS10_00005482	FBgn0034935	Orcokinin	unknown	unknown	-0.672711	0.0143787
DS10_00003581	FBgn0263113	CG43370	unknown	cilium assembly	-0.673332	0.00506122
DS10_00012588	FBgn0038038	CG5167	oxidoreductase activity	oxidation-reduction process	-0.673803	0.0162253
DS10_00001079	FBgn0031713	CG7277	oxidoreductase activity, acting on paired donors, with incorporation or reduction of molecular oxygen, NAD(P)H as one donor, and incorporation of one atom of oxygen; flavin adenine dinucleotide binding	ubiquinone biosynthetic process; oxidation-reduction process	-0.674387	0.0106693
DS10_00000367	FBgn0027094	Aats-ala	alanine-tRNA ligase activity; nucleic acid binding; ATP binding	alanyl-tRNA aminoacylation	-0.675366	0.00380644
DS10_00004134	FBgn0000592	Est-6	carboxylic ester hydrolase activity	sperm storage; mating; multicellular organism reproduction; ovulation; courtship behavior; regulation of female receptivity, post-mating; sexual reproduction; regulation of oviposition; pheromone biosynthetic process	-0.675869	0.0259189
DS10_00011533	FBgn0037654	CG11983	unknown	unknown	-0.678697	0.0280669
DS10_00011349	FBgn0039099	GILT2	oxidoreductase activity, acting on a sulfur group of donors; disulfide oxidoreductase activity	positive regulation of defense response to bacterium; oxidation-reduction process	-0.683216	0.00751548
DS10_00007396	FBgn0039864	CG11550	unknown	unknown	-0.684343	0.0229217
DS10_00005488	FBgn0015268	Nap1	histone binding	nucleosome assembly; chromatin remodeling; regulation of transcription, DNA-templated; sperm chromatin decondensation	-0.684672	0.00532463
DS10_00007816	FBgn0036695	Papst2	3'-phosphoadenosine 5'-phosphosulfate transmembrane transporter activity	transmembrane transport; heparan sulfate proteoglycan biosynthetic process	-0.684927	0.0296864
DS10_00005153	FBgn0028969	deltaCOP	unknown	intracellular protein transport; larval salivary gland morphogenesis; regulation of tube diameter, open tracheal system; retrograde vesicle-mediated transport, Golgi to ER; protein secretion; phagocytosis; regulation of lipid storage	-0.685611	0.00412883
DS10_00012768	FBgn0052190	NUCB1	calcium ion binding; DNA binding; catalytic activity	defense response to Gram-negative bacterium; carbohydrate metabolic process; multicellular organism reproduction	-0.68582	0.00284515
DS10_00002942	FBgn0034887	St1	sulfotransferase activity	xenobiotic metabolic process; sulfation	-0.687201	0.0169656
DS10_00000225	FBgn0053123	CG33123	leucine-tRNA ligase activity; ATP binding; aminoacyl-tRNA editing activity	wound healing; neurogenesis; leucyl-tRNA aminoacylation	-0.687848	0.00641231
DS10_00006780	FBgn0033317	CG8635	metal ion binding	unknown	-0.68788	0.00858214
DS10_00005803	FBgn0034406	Jheh3	cis-stilbene-oxide hydrolase activity; epoxide hydrolase activity; juvenile hormone epoxide hydrolase activity	juvenile hormone catabolic process	-0.688403	0.00412883
DS10_00005175	FBgn0023521	CG3587	unknown	unknown	-0.689042	0.0304918
DS10_00000560	FBgn0031497	CG17259	ATP binding; serine-tRNA ligase activity	seryl-tRNA aminoacylation	-0.690315	0.00611306
DS10_00007868	FBgn0035423	CG17737	translation initiation factor activity	translation; cellular response to hypoxia; translational initiation	-0.690557	0.00727686
DS10_00006950	FBgn0029755	Sas10	unknown	neurogenesis	-0.691186	0.0399635
DS10_00001626	FBgn0004867	RpS2	structural constituent of ribosome; RNA binding	translation	-0.69191	0.00671306
DS10_00002350	FBgn0050154	CG30154	unknown	unknown	-0.692153	0.030595
DS10_00009975	FBgn0263740	eIF-2gamma	GTPase activity; GTP binding	unknown	-0.693123	0.00317098
DS10_00006911	FBgn0030272	CG15201	unknown	unknown	-0.693211	0.0024879
DS10_00009830	FBgn0058263	MFS17	unknown	transmembrane transport	-0.694196	0.0183623
DS10_00002357	FBgn0034521	Mgat1	alpha-1,3-mannosylglycoprotein 2-beta-N-acetylglucosaminyltransferase activity; acetylglucosaminyltransferase activity	protein N-linked glycosylation via asparagine; encapsulation of foreign target; protein N-linked glycosylation; adult locomotory behavior; determination of adult lifespan; mushroom body development	-0.694306	0.0190875
DS10_00002346	FBgn0043535	Obp57a	odorant binding	sensory perception of chemical stimulus	-0.694367	0.00412883
DS10_00007245	FBgn0035768	CG14834	unknown	unknown	-0.694454	0.019694
DS10_00008239	FBgn0001565	Hlc	nucleic acid binding; ATP binding; ATP-dependent RNA helicase activity	neurogenesis	-0.694636	0.00317098
DS10_00006485	FBgn0030362	regucalcin	unknown	multicellular organism reproduction	-0.696042	0.00443476
DS10_00011540	FBgn0010222	Nmdmc	methylenetetrahydrofolate dehydrogenase (NADP+) activity; magnesium ion binding; methylenetetrahydrofolate dehydrogenase (NAD+) activity; methenyltetrahydrofolate cyclohydrolase activity	folic acid-containing compound biosynthetic process; carbohydrate metabolic process; 10-formyltetrahydrofolate metabolic process; one-carbon metabolic process; oxidation-reduction process	-0.697962	0.00858214
DS10_00006084	FBgn0040396	CG3939	unknown	unknown	-0.698892	0.0171773
DS10_00013244	FBgn0038194	Cyp6d5	oxidoreductase activity, acting on paired donors, with incorporation or reduction of molecular oxygen; electron carrier activity; heme binding; iron ion binding	oxidation-reduction process	-0.700706	0.0210947
DS10_00013497	FBgn0037875	ZnT86D	zinc ion transmembrane transporter activity	cation transport; transmembrane transport	-0.700899	0.033436
DS10_00003465	FBgn0034654	CG10306	translation initiation factor activity; ribosome binding	regulation of translational initiation	-0.701712	0.00284515
DS10_00004025	FBgn0250848	26-29-p	cysteine-type endopeptidase activity	proteolysis	-0.702289	0.00380644
DS10_00003799	FBgn0035947	Srp68	mRNA binding; signal recognition particle binding; endoplasmic reticulum signal peptide binding; 7S RNA binding	SRP-dependent cotranslational protein targeting to membrane	-0.703384	0.00443476
DS10_00012818	FBgn0038834	RpS30	structural constituent of ribosome	translation; mitotic spindle organization; mitotic spindle elongation	-0.703538	0.00349043
DS10_00001636	FBgn0032482	Pect	ethanolamine-phosphate cytidylyltransferase activity	ethanolamine-containing compound metabolic process; biosynthetic process	-0.705192	0.00214325
DS10_00002630	FBgn0033741	CG8545	RNA binding; S-adenosylmethionine-dependent methyltransferase activity	rRNA processing	-0.70877	0.00700514
DS10_00001996	FBgn0027081	Aats-thr	threonine-tRNA ligase activity; ATP binding	threonyl-tRNA aminoacylation; neurogenesis	-0.710407	0.00214325
DS10_00000349	FBgn0027780	U26	acid-thiol ligase activity	fatty acid metabolic process	-0.710872	0.0243612
DS10_00001017	FBgn0041180	Tep4	peptidase inhibitor activity; endopeptidase inhibitor activity	antibacterial humoral response; multicellular organism reproduction	-0.711321	0.00443476
DS10_00005851	FBgn0033352	PAN2	poly(A)-specific ribonuclease activity; protein binding; nucleic acid binding	nuclear-transcribed mRNA poly(A) tail shortening	-0.711839	0.00532463
DS10_00011623	FBgn0038925	Cchl	holocytochrome-c synthase activity	cytochrome c-heme linkage	-0.713764	0.00671306
DS10_00009134	FBgn0034475	Obp56h	odorant binding	sensory perception of smell; sensory perception of chemical stimulus; response to pheromone; olfactory behavior	-0.71382	0.00349043
DS10_00003829	FBgn0035978	UGP	UTP:glucose-1-phosphate uridylyltransferase activity	UDP-glucose metabolic process	-0.714666	0.00138202
DS10_00008043	FBgn0053301	CG33301	transferase activity, transferring phosphorus-containing groups	unknown	-0.714928	0.0325024
DS10_00000394					-0.715044	0.0024879
DS10_00007488	FBgn0030558	CG1461	pyridoxal phosphate binding; L-tyrosine:2-oxoglutarate aminotransferase activity	aromatic amino acid family metabolic process; biosynthetic process	-0.715315	0.0024879
DS10_00004427	FBgn0035298	SCOT	3-oxoacid CoA-transferase activity	ketone body catabolic process	-0.715679	0.00671306
DS10_00012721	FBgn0058439	CG40439	unknown	unknown	-0.715959	0.0128676
DS10_00010114	FBgn0261113	Xrp1	DNA binding; protein dimerization activity	imaginal disc-derived wing morphogenesis; chromosome organization; olfactory behavior; cellular process; negative regulation of cell proliferation	-0.716154	0.00284515
DS10_00001669	FBgn0032513	CG6565	lipid binding; phosphatidylcholine transporter activity	unknown	-0.717427	0.00177451
DS10_00003129	FBgn0028983	Spn55B	serine-type endopeptidase inhibitor activity	regulation of proteolysis; negative regulation of proteolysis; negative regulation of endopeptidase activity	-0.718063	0.02225
DS10_00000409	FBgn0032160	CG4598	dodecenoyl-CoA delta-isomerase activity	metabolic process	-0.718197	0.00506122
DS10_00013380	FBgn0036787	CG4306	gamma-glutamylcyclotransferase activity	glutathione biosynthetic process; hemolymph coagulation	-0.718425	0.0136617
DS10_00000114	FBgn0020376	Sr-CIII	scavenger receptor activity	unknown	-0.718882	0.0106693
DS10_00005944	FBgn0020653	Trxr-1	thioredoxin-disulfide reductase activity; protein homodimerization activity; antioxidant activity; glutathione-disulfide reductase activity; flavin adenine dinucleotide binding	cell redox homeostasis; cellular response to DNA damage stimulus; response to hypoxia; determination of adult lifespan; neurogenesis; oxidation-reduction process	-0.719562	0.00177451
DS10_00005009	FBgn0265413	CG44325	unknown	unknown	-0.719622	0.00585171
DS10_00001976	FBgn0032394	CG6746	unknown	unknown	-0.719725	0.00412883
DS10_00007426	FBgn0002780	mod	nucleotide binding; mRNA binding; sequence-specific DNA binding; DNA binding; protein binding	cell proliferation; spermatid development	-0.72045	0.00380644
DS10_00003689	FBgn0026252	msk	U2 snRNA binding; protein transmembrane transporter activity; Ran GTPase binding; U1 snRNA binding; protein binding; U4 snRNA binding	regulation of neuron death; Cajal body organization; negative regulation of neuron death; transmembrane receptor protein tyrosine kinase signaling pathway; cell proliferation; cell-cell signaling involved in cell fate commitment; cell surface receptor signaling pathway; organelle organization; establishment of planar polarity; negative regulation of biological process; intracellular signal transd…	-0.720682	0.00317098
DS10_00003052	FBgn0040666	CG12848	unknown	unknown	-0.720951	0.0355155
DS10_00008344	FBgn0039313	CG11892	transferase activity, transferring phosphorus-containing groups	unknown	-0.722004	0.0367986
DS10_00001395	FBgn0086357	Sec61alpha	protein transporter activity	negative regulation of catabolic process; regulation of cell death; multi-organism process; regulation of viral process; positive regulation of iron ion transmembrane transport; neuron development; generation of neurons; regulation of locomotion; response to virus; embryonic morphogenesis; positive regulation of transmembrane transport; localization; negative regulation of autophagy	-0.722647	0.00214325
DS10_00006035	FBgn0031092	CG9577	delta5-delta2,4-dienoyl-CoA isomerase activity	metabolic process; fatty acid beta-oxidation	-0.72279	0.00585171
DS10_00007661	FBgn0037186	CG11241	pyridoxal phosphate binding; alanine-glyoxylate transaminase activity	unknown	-0.723032	0.0101384
DS10_00008673	FBgn0037387	CG1213	glucose transmembrane transporter activity	transmembrane transport	-0.723097	0.00214325
DS10_00002547	FBgn0033951	CG10139	unknown	unknown	-0.72315	0.0160078
DS10_00003865	FBgn0036007	path	amino acid transmembrane transporter activity	regulation of growth; regulation of imaginal disc-derived wing size; growth; amino acid transmembrane transport	-0.725772	0.00317098
DS10_00007092	FBgn0039916	CG9935	extracellular-glutamate-gated ion channel activity; kainate selective glutamate receptor activity	ion transport; regulation of synaptic activity	-0.725972	0.00214325
DS10_00000061	FBgn0031265	CG2794	hydrolase activity, acting on glycosyl bonds; phosphotransferase activity, alcohol group as acceptor	unknown	-0.727119	0.0478678
DS10_00006689	FBgn0033246	ACC	acetyl-CoA carboxylase activity; ATP binding; biotin carboxylase activity; metal ion binding	cell morphogenesis; fatty acid biosynthetic process	-0.727314	0.00700514
DS10_00000452	FBgn0032198	eEF1delta	guanyl-nucleotide exchange factor activity; translation elongation factor activity	translational elongation	-0.731417	0.00317098
DS10_00002796	FBgn0003660	Syb	SNAP receptor activity	neurotransmitter secretion; synaptic vesicle transport; synaptic vesicle docking; lumen formation, open tracheal system; vesicle-mediated transport	-0.731424	0.00991587
DS10_00009022	FBgn0038035	lig3	ATP binding; DNA ligase (ATP) activity; DNA binding	nucleotide-excision repair; DNA recombination; lagging strand elongation; DNA ligation involved in DNA repair; DNA biosynthetic process; DNA ligation	-0.73194	0.038205
DS10_00012153	FBgn0036117	CG6321	pyridoxal phosphate binding; catalytic activity	biosynthetic process	-0.732753	0.0235399
DS10_00003840	FBgn0035982	CG4461	unknown	response to heat	-0.736037	0.0271771
DS10_00007477	FBgn0030545	CG11590	unknown	response to metal ion	-0.737877	0.0235399
DS10_00003901	FBgn0044328	CG32052	sphingomyelin phosphodiesterase activity	unknown	-0.738498	0.00443476
DS10_00011478	FBgn0036741	CG7510	unknown	intracellular signal transduction; transmembrane transport	-0.739128	0.00349043
DS10_00012294	FBgn0000052	ade2	phosphoribosylformylglycinamidine synthase activity	'de novo' IMP biosynthetic process	-0.740711	0.00138202
DS10_00004906	FBgn0030156	CG15247	unknown	unknown	-0.741607	0.0143787
DS10_00012601	FBgn0000052	ade2	phosphoribosylformylglycinamidine synthase activity	'de novo' IMP biosynthetic process	-0.742617	0.00138202
DS10_00000262	FBgn0028572	qtc	unknown	courtship behavior; lateral inhibition; mating behavior, sex discrimination; protein targeting to Golgi; male courtship behavior	-0.743088	0.000521947
DS10_00005952	FBgn0030013	GIIIspla2	phospholipase A2 activity; calcium ion binding	phospholipid metabolic process; lipid catabolic process	-0.743841	0.00778332
DS10_00011867	FBgn0037935	CG6834	transferase activity, transferring phosphorus-containing groups; myosin binding	unknown	-0.744029	0.0145789
DS10_00002234	FBgn0010470	Fkbp14	calcium ion binding; peptidyl-prolyl cis-trans isomerase activity; FK506 binding	regulation of Notch signaling pathway; peptidyl-proline modification; imaginal disc development; inter-male aggressive behavior; protein folding; muscle cell cellular homeostasis; imaginal disc-derived wing margin morphogenesis; chaeta development	-0.74419	0.00412883
DS10_00010391	FBgn0037913	fabp	fatty acid binding; transporter activity	long-term memory; transport	-0.744196	0.0106693
DS10_00005436	FBgn0029710	CG3568	unknown	unknown	-0.744667	0.0355155
DS10_00008241	FBgn0039930	CG11077	unknown	homeostatic process; mitochondrial genome maintenance	-0.745257	0.037525
DS10_00004637	FBgn0035121	Tudor-SN	nuclease activity; transcription coactivator activity	posttranscriptional gene silencing by RNA	-0.745405	0.000961359
DS10_00010574	FBgn0002719	Men	malate dehydrogenase (decarboxylating) (NADP+) activity; NAD binding; malate dehydrogenase (decarboxylating) (NAD+) activity	malate metabolic process; regulation of cell death; determination of adult lifespan; oxidation-reduction process; sleep	-0.745527	0.000521947
DS10_00012778	FBgn0036538	CG15715	unknown	unknown	-0.745858	0.0225954
DS10_00004713	FBgn0040364	CG11378	unknown	unknown	-0.746556	0.000521947
DS10_00008994	FBgn0010383	Cyp18a1	oxidoreductase activity, acting on paired donors, with incorporation or reduction of molecular oxygen; steroid hydroxylase activity; heme binding; electron carrier activity; iron ion binding	imaginal disc-derived leg morphogenesis; pupation; oxidation-reduction process; chorion-containing eggshell formation; ecdysteroid catabolic process; steroid biosynthetic process; prepupal development; metamorphosis	-0.749457	0.044808
DS10_00006642	FBgn0026619	Taz	transferase activity, transferring acyl groups; phosphatidylcholine:cardiolipin O-linoleoyltransferase activity	sperm individualization; cardiolipin metabolic process; cardiolipin biosynthetic process; phospholipid metabolic process; mitochondrial membrane organization	-0.75091	0.00138202
DS10_00009170	FBgn0051075	CG31075	aldehyde dehydrogenase (NAD) activity	oxidation-reduction process; pyruvate metabolic process	-0.753061	0.00349043
DS10_00007388	FBgn0039856	CG1774	unknown	unknown	-0.753297	0.00349043
DS10_00003766	FBgn0011509	SrpRbeta	GTPase activity; signal recognition particle binding	chitin-based larval cuticle pattern formation; larval chitin-based cuticle development; SRP-dependent cotranslational protein targeting to membrane; neurogenesis	-0.754744	0.0101384
DS10_00011874	FBgn0041780	Ssl2	strictosidine synthase activity	biosynthetic process	-0.755187	0.0266695
DS10_00006557	FBgn0261990	CG42808	unknown	unknown	-0.75525	0.00349043
DS10_00008713	FBgn0010747	Srp54k	7S RNA binding; GTP binding; GTPase activity; signal sequence binding	SRP-dependent cotranslational protein targeting to membrane; SRP-dependent cotranslational protein targeting to membrane, signal sequence recognition	-0.756102	0.00559676
DS10_00002569	FBgn0033968	hui	unknown	wing disc development	-0.757069	0.0024879
DS10_00002498	FBgn0033915	CG8485	SAP kinase activity; ATP binding; protein serine/threonine kinase activity	protein phosphorylation	-0.758745	0.000961359
DS10_00004487	FBgn0035238	CG12104	unknown	unknown	-0.759252	0.0126437
DS10_00004252	FBgn0037070	CG11309	unknown	unknown	-0.75933	0.0024879
DS10_00002908	FBgn0027619	Adam	translation initiation factor activity	neurogenesis; translational initiation	-0.759418	0.00138202
DS10_00006179	FBgn0261609	eIF-2alpha	GTP binding; tRNA binding; translation initiation factor activity	formation of translation initiation ternary complex; mitotic spindle organization; mitotic spindle elongation; translational initiation	-0.759549	0.00214325
DS10_00007597	FBgn0037687	CG8132	nitrilase activity	nitrogen compound metabolic process	-0.759772	0.00214325
DS10_00001772	FBgn0033320	CG8586	unknown	unknown	-0.760112	0.000961359
DS10_00006778	FBgn0022027	Vps25	structural molecule activity	negative regulation of biological process; negative regulation of cellular process; establishment or maintenance of epithelial cell apical/basal polarity; negative regulation of cell communication; epithelial cell development; male genitalia development; ubiquitin-dependent endocytosis; cellular response to stimulus; regulation of cell death; metabolic process	-0.760317	0.00506122
DS10_00009844	FBgn0043841	vir-1	unknown	defense response to virus	-0.760816	0.0024879
DS10_00005734					-0.762739	0.00177451
DS10_00010220	FBgn0037270	CG9769	translation initiation factor activity; ubiquitin-specific protease activity	positive regulation of Notch signaling pathway; translational initiation; protein deubiquitination; salivary gland cell autophagic cell death; autophagic cell death	-0.76383	0.000521947
DS10_00003920	FBgn0026404	Dronc	protein homodimerization activity; cysteine-type endopeptidase activity involved in apoptotic signaling pathway; cysteine-type endopeptidase activity; CARD domain binding; endopeptidase activity	embryo development; organic hydroxy compound metabolic process; dendrite development; negative regulation of cell proliferation; protein autoprocessing; cellular component assembly; central nervous system development; positive regulation of developmental process; negative regulation of biological process; protein oligomerization; positive regulation of signal transduction	-0.764392	0.0155575
DS10_00006075	FBgn0029648	CG3603	oxidoreductase activity, acting on CH-OH group of donors	metabolic process	-0.764912	0.0157578
DS10_00012241	FBgn0038251	Hexim	7SK snRNA binding; cyclin-dependent protein serine/threonine kinase inhibitor activity	negative regulation of transcription from RNA polymerase II promoter	-0.76588	0.00641231
DS10_00005242	FBgn0023549	Mct1	monocarboxylic acid transmembrane transporter activity	transmembrane transport	-0.765954	0.00936334
DS10_00003138	FBgn0034093	CG15706	unknown	unknown	-0.767962	0.0218191
DS10_00010405	FBgn0037899	RpL24-like	structural constituent of ribosome	translation; ribosome biogenesis	-0.769439	0.000521947
DS10_00005300	FBgn0024983	CG4293	unknown	ER to Golgi vesicle-mediated transport	-0.771978	0.00805317
DS10_00003602	FBgn0022343	CG3760	unknown	unknown	-0.772315	0.00177451
DS10_00010519	FBgn0036929	CG7668	unknown	lateral inhibition	-0.773665	0.0024879
DS10_00011377	FBgn0039304	CG10425	oxidoreductase activity	metabolic process	-0.774103	0.00778332
DS10_00007248	FBgn0035771	Sec63	signal recognition particle binding; protein transporter activity	posttranslational protein targeting to membrane, translocation	-0.775829	0.000521947
DS10_00000048	FBgn0031256	CG4164	unfolded protein binding	response to heat; protein folding	-0.776153	0.0024879
DS10_00008488	FBgn0039697	CG7834	electron carrier activity	oxidative phosphorylation; negative regulation of neuroblast proliferation	-0.776592	0.000961359
DS10_00010507	FBgn0038925	Cchl	holocytochrome-c synthase activity	cytochrome c-heme linkage	-0.776939	0.0109355
DS10_00001343	FBgn0000370	crc	RNA polymerase II transcription coactivator activity; RNA polymerase II activating transcription factor binding; sequence-specific DNA binding transcription factor activity; protein heterodimerization activity; RNA polymerase II distal enhancer sequence-specific DNA binding	pupation; triglyceride metabolic process; metamorphosis; positive regulation of transcription from RNA polymerase II promoter; molting cycle, chitin-based cuticle; response to starvation; pupariation; trehalose metabolic process; regulation of transcription, DNA-templated	-0.77703	0.0024879
DS10_00005934	FBgn0030658	CG7872	unknown	unknown	-0.777412	0.00506122
DS10_00000708	FBgn0015905	ast	unknown	compound eye morphogenesis; compound eye photoreceptor fate commitment; imaginal disc-derived wing morphogenesis; larval somatic muscle development; imaginal disc-derived wing vein morphogenesis; epidermal growth factor receptor signaling pathway	-0.77751	0.0024879
DS10_00000700	FBgn0261976	Psf2	3'-5' DNA helicase activity	DNA strand elongation involved in DNA replication; regulation of DNA-templated transcription, elongation; lateral inhibition; positive regulation of G1/S transition of mitotic cell cycle; chromosome condensation; neurogenesis	-0.778765	0.0346329
DS10_00008123	FBgn0035630	CG10576	aminopeptidase activity	unknown	-0.780953	0.000521947
DS10_00011381	FBgn0039308	CG11889	transferase activity, transferring phosphorus-containing groups	unknown	-0.785152	0.0195341
DS10_00002262	FBgn0034997	CG3376	sphingomyelin phosphodiesterase activity	sphingomyelin catabolic process	-0.786973	0.00138202
DS10_00003240	FBgn0029147	NtR	excitatory extracellular ligand-gated ion channel activity; extracellular ligand-gated ion channel activity	ion transport	-0.787939	0.00727686
DS10_00003228	FBgn0034432	CG7461	flavin adenine dinucleotide binding; very-long-chain-acyl-CoA dehydrogenase activity	oxidation-reduction process	-0.788336	0.0114384
DS10_00001985	FBgn0028425	JhI-21	amino acid transmembrane transporter activity; L-amino acid transmembrane transporter activity	defense response to fungus; leucine import; amino acid transmembrane transport	-0.788697	0.0024879
DS10_00002427	FBgn0033663	ERp60	protein disulfide isomerase activity	cell redox homeostasis; protein folding	-0.789807	0.000961359
DS10_00002454	FBgn0085257	CG34228	unknown	unknown	-0.789992	0.0472348
DS10_00002757	FBgn0021872	Xbp1	protein homodimerization activity; sequence-specific DNA binding; sequence-specific DNA binding transcription factor activity	response to endoplasmic reticulum stress; regulation of transcription, DNA-templated; endoplasmic reticulum unfolded protein response; chaeta development; positive regulation of transcription from RNA polymerase II promoter involved in unfolded protein response; wing disc development; lateral inhibition	-0.791055	0.000521947
DS10_00001860	FBgn0027453	Dnz1	protein-cysteine S-palmitoyltransferase activity; zinc ion binding	protein palmitoylation; lateral inhibition	-0.79109	0.000961359
DS10_00011462	FBgn0039801	Npc2h	peptidoglycan binding; sterol binding; lipopolysaccharide binding; lipoteichoic acid binding; lipid antigen binding	hemolymph coagulation; sterol transport	-0.791586	0.0024879
DS10_00003876	FBgn0036015	CG3088	unknown	unknown	-0.793642	0.00138202
DS10_00005611	FBgn0033113	Spn42Dc	serine-type endopeptidase inhibitor activity	negative regulation of proteolysis; negative regulation of endopeptidase activity; regulation of proteolysis	-0.793756	0.000521947
DS10_00006178	FBgn0054015	CG34015	catalytic activity	unknown	-0.794851	0.00671306
DS10_00007485	FBgn0030556	mRNA-cap	polynucleotide 5'-phosphatase activity; protein tyrosine/serine/threonine phosphatase activity; mRNA guanylyltransferase activity; protein tyrosine phosphatase activity	7-methylguanosine mRNA capping; protein dephosphorylation	-0.795837	0.000961359
DS10_00002959	FBgn0041234	Gr59f	taste receptor activity	sensory perception of taste	-0.797467	0.019694
DS10_00004576	FBgn0035160	hng3	DNA binding	unknown	-0.797737	0.00700514
DS10_00004385	FBgn0035348	CG16758	purine-nucleoside phosphorylase activity	nucleoside metabolic process	-0.799494	0.000961359
DS10_00004417					-0.799578	0.0143787
DS10_00008671	FBgn0263830	CG40486	oxidoreductase activity; oxidoreductase activity, acting on the CH-OH group of donors, NAD or NADP as acceptor	metabolic process	-0.799714	0.0157578
DS10_00004260	FBgn0012034	AcCoAS	AMP binding; acetate-CoA ligase activity	metabolic process; acetyl-CoA biosynthetic process from acetate; behavioral response to ethanol	-0.799717	0.00177451
DS10_00000003	FBgn0005278	Sam-S	ATP binding; methionine adenosyltransferase activity	S-adenosylmethionine biosynthetic process; chaeta development; wing disc development; one-carbon metabolic process	-0.800191	0.000521947
DS10_00004331	FBgn0052425	CG32425	unknown	unknown	-0.802608	0.000521947
DS10_00000793	FBgn0001125	Got2	pyridoxal phosphate binding; L-aspartate:2-oxoglutarate aminotransferase activity	neurotransmitter receptor metabolic process; synapse assembly; glutamate biosynthetic process; aspartate metabolic process	-0.802782	0.000521947
DS10_00002914	FBgn0033465	Etf-QO	electron-transferring-flavoprotein dehydrogenase activity	oxidative phosphorylation; fatty acid beta-oxidation	-0.802926	0.000961359
DS10_00005539	FBgn0053139	Ranbp11	Ran GTPase binding	intracellular protein transport	-0.803094	0.000521947
DS10_00004901	FBgn0026415	Idgf4	imaginal disc growth factor receptor binding; chitinase activity	chitin catabolic process; carbohydrate metabolic process; imaginal disc development	-0.803384	0.00138202
DS10_00011643	FBgn0022774	Oat	ornithine-oxo-acid transaminase activity; pyridoxal phosphate binding	neurogenesis; ornithine metabolic process	-0.803719	0.00380644
DS10_00005431	FBgn0029715	CG11444	unknown	unknown	-0.804415	0.000961359
DS10_00008650	FBgn0026314	Ugt35b	glucuronosyltransferase activity; UDP-glycosyltransferase activity	metabolic process; sensory perception of smell	-0.804957	0.000521947
DS10_00005958	FBgn0030007	alpha-PheRS	aminoacyl-tRNA editing activity; phenylalanine-tRNA ligase activity; ATP binding; tRNA binding	phenylalanyl-tRNA aminoacylation	-0.805879	0.00138202
DS10_00002337	FBgn0034501	CG13868	unknown	unknown	-0.807055	0.000521947
DS10_00010369	FBgn0038878	CG3301	oxidoreductase activity, acting on the CH-OH group of donors, NAD or NADP as acceptor	metabolic process	-0.807624	0.000521947
DS10_00011543	FBgn0036183	CG6083	alditol:NADP+ 1-oxidoreductase activity	mushroom body development; oxidation-reduction process	-0.809483	0.00214325
DS10_00012852	FBgn0036211	CG5946	cytochrome-b5 reductase activity, acting on NAD(P)H	oxidation-reduction process; inter-male aggressive behavior	-0.809914	0.000521947
DS10_00002169	FBgn0034909	CG4797	glucose transmembrane transporter activity	transmembrane transport	-0.811364	0.000961359
DS10_00005418	FBgn0029720	CG3009	calcium ion binding; phospholipase A2 activity	phospholipid metabolic process; lipid catabolic process	-0.811479	0.000521947
DS10_00002448	FBgn0010516	wal	electron carrier activity; flavin adenine dinucleotide binding	morphogenesis of an epithelium; oxidative phosphorylation; Malpighian tubule morphogenesis; ectodermal digestive tract morphogenesis; open tracheal system development; head involution	-0.813106	0.000521947
DS10_00001530	FBgn0031937	CG13795	neurotransmitter transporter activity; neurotransmitter:sodium symporter activity	neurotransmitter transport	-0.815025	0.030595
DS10_00000283	FBgn0031663	CG8891	nucleoside-triphosphate diphosphatase activity	neuron projection morphogenesis; nucleoside triphosphate catabolic process	-0.815441	0.041589
DS10_00012811	FBgn0038348	AOX2	oxidoreductase activity, acting on CH-OH group of donors; flavin adenine dinucleotide binding; iron ion binding; aldehyde oxidase activity; electron carrier activity; 2 iron, 2 sulfur cluster binding	cellular aldehyde metabolic process; oxidation-reduction process	-0.815651	0.0208565
DS10_00001815	FBgn0027611	LManII	alpha-mannosidase activity; carbohydrate binding; zinc ion binding; mannosyl-oligosaccharide 1,2-alpha-mannosidase activity	mannose metabolic process	-0.816329	0.000961359
DS10_00006514	FBgn0040502	CG8343	carbohydrate binding; mannose binding	unknown	-0.817458	0.00700514
DS10_00006684	FBgn0033241	CG2915	zinc ion binding; metallocarboxypeptidase activity	proteolysis	-0.817646	0.00138202
DS10_00008010					-0.81983	0.000521947
DS10_00009759	FBgn0015568	alpha-Est1	carboxylic ester hydrolase activity	unknown	-0.821953	0.00585171
DS10_00009620	FBgn0005585	Crc	calcium ion binding; unfolded protein binding	imaginal disc-derived wing morphogenesis; protein folding; neurogenesis; olfactory behavior; brain morphogenesis; startle response; central nervous system development; locomotion involved in locomotory behavior; sleep; peripheral nervous system development	-0.822922	0.000521947
DS10_00002910	FBgn0033466	Pal1	peptidylglycine monooxygenase activity; copper ion binding; peptidylamidoglycolate lyase activity	peptide metabolic process; oxidation-reduction process	-0.823344	0.000961359
DS10_00013295	FBgn0037974	CG12224	oxidoreductase activity	unknown	-0.824155	0.000521947
DS10_00006606	FBgn0033810	CG4646	unknown	unknown	-0.82449	0.00805317
DS10_00011700	FBgn0038256	CG7530	unknown	unknown	-0.825196	0.0178937
DS10_00005789	FBgn0034392	MFS15	high-affinity inorganic phosphate:sodium symporter activity	transmembrane transport; phosphate ion transport; sodium ion transport	-0.825973	0.000521947
DS10_00009890	FBgn0036857	CG9629	aldehyde dehydrogenase (NAD) activity	oxidation-reduction process	-0.826572	0.000521947
DS10_00008946	FBgn0039994	conu	protein binding; GTPase activator activity	negative regulation of GTPase activity; positive regulation of cell proliferation; positive regulation of GTPase activity	-0.829419	0.0330963
DS10_00010700	FBgn0038652	CG7720	sodium:iodide symporter activity	transmembrane transport	-0.834299	0.0188505
DS10_00005356	FBgn0030893	RhoGAP16F	GTPase activator activity	imaginal disc-derived leg morphogenesis; positive regulation of GTPase activity	-0.834842	0.000521947
DS10_00002531	FBgn0050197	CG30197	peptidase inhibitor activity	unknown	-0.835409	0.000521947
DS10_00003076	FBgn0034258	eIF3-S8	translation initiation factor activity; translation initiation factor binding	translational initiation	-0.835954	0.000521947
DS10_00001446	FBgn0031865	Nha1	sodium:proton antiporter activity	renal sodium ion transport; transmembrane transport	-0.836619	0.049367
DS10_00010159	FBgn0028697	RpL15	structural constituent of ribosome	translation	-0.836856	0.00214325
DS10_00000374	FBgn0010265	RpS13	structural constituent of ribosome	mitotic spindle organization; mitotic spindle elongation; translation	-0.837751	0.000961359
DS10_00003317	FBgn0260972	alc	AMP-activated protein kinase activity	maintenance of apical/basal cell polarity; neuron cellular homeostasis; cellular response to DNA damage stimulus	-0.839231	0.000521947
DS10_00003137	FBgn0034095	CG15701	unknown	unknown	-0.83974	0.000961359
DS10_00002863	FBgn0263510	nclb	chromatin DNA binding	male gonad development; ovarian fusome organization; regulation of gene expression; male germ-line stem cell maintenance; ovarian follicle cell development; germ cell development	-0.840403	0.00317098
DS10_00009440	FBgn0039757	RpS7	structural constituent of ribosome	translation; ribosomal small subunit biogenesis; rRNA processing	-0.843039	0.000521947
DS10_00007581	FBgn0000500	Dsk	neuropeptide hormone activity; neuropeptide receptor binding	positive regulation of cytosolic calcium ion concentration; neuropeptide signaling pathway; larval locomotory behavior; neuromuscular junction development; adult feeding behavior; multicellular organismal response to stress; adult locomotory behavior; regulation of smooth muscle contraction	-0.843271	0.000521947
DS10_00005778	FBgn0002069	Aats-asp	ATP binding; aspartate-tRNA ligase activity; nucleic acid binding	neurogenesis; growth; aspartyl-tRNA aminoacylation	-0.843956	0.000521947
DS10_00012735	FBgn0023178	Pdf	hormone activity; neuropeptide hormone activity; receptor binding	rhythmic behavior; behavior; circadian behavior; single-organism behavior; neuropeptide signaling pathway; response to external stimulus; locomotory behavior; gravitaxis; developmental process; regulation of circadian rhythm; regulation of circadian sleep/wake cycle; regulation of adenylate cyclase activity involved in G-protein coupled receptor signaling pathway	-0.843978	0.00412883
DS10_00000380	FBgn0032022	CG14275	unknown	unknown	-0.845205	0.000521947
DS10_00007576	FBgn0035498	Fit1	cell adhesion molecule binding	cardiac muscle tissue development; cell-matrix adhesion; defense response to Gram-negative bacterium	-0.846774	0.0316072
DS10_00003349	FBgn0028473	Non1	GTP binding	mitotic spindle assembly	-0.850914	0.000521947
DS10_00001607	FBgn0032138	CG4364	unknown	maturation of LSU-rRNA from tricistronic rRNA transcript (SSU-rRNA, 5	-0.85168	0.000521947
DS10_00007967	FBgn0051217	modSP	serine-type endopeptidase activity	innate immune response; proteolysis	-0.852042	0.000521947
DS10_00005728	FBgn0027835	Dp1	satellite DNA binding; mRNA 3'-UTR binding; single-stranded DNA binding	positive regulation of translation; chromosome segregation; chromosome condensation; heterochromatin assembly	-0.853163	0.000521947
DS10_00000240	FBgn0031703	CG12512	long-chain fatty acid-CoA ligase activity	metabolic process	-0.853927	0.000521947
DS10_00004590	FBgn0016715	Reg-2	hydrolase activity	metabolic process	-0.854341	0.000521947
DS10_00003370	FBgn0025286	RpL31	structural constituent of ribosome	translation; mitotic spindle organization; mitotic spindle elongation	-0.855362	0.000521947
DS10_00013041	FBgn0038243	CG8066	cysteine-type endopeptidase inhibitor activity	unknown	-0.855638	0.000521947
DS10_00001800	FBgn0051718	Ir31a	ionotropic glutamate receptor activity; ligand-gated ion channel activity	detection of chemical stimulus involved in sensory perception	-0.856231	0.000521947
DS10_00002945	FBgn0034884	CG17662	channel activity; water channel activity	transmembrane transport	-0.857062	0.000961359
DS10_00001874					-0.857085	0.000521947
DS10_00005070	FBgn0030839	CG5613	mannosyl-glycoprotein endo-beta-N-acetylglucosaminidase activity; myosin binding	unknown	-0.860533	0.012239
DS10_00007341	FBgn0030731	Mfe2	enoyl-CoA hydratase activity; oxidoreductase activity; protein homodimerization activity; 3R-hydroxyacyl-CoA dehydratase activity	fatty acid beta-oxidation using acyl-CoA oxidase; metabolic process	-0.861164	0.000521947
DS10_00007443	FBgn0039562	Gp93	unfolded protein binding; ATP binding	midgut development; response to stress; protein folding; endodermal digestive tract morphogenesis	-0.862144	0.000521947
DS10_00001016	FBgn0032809	CG13078	unknown	unknown	-0.862159	0.00284515
DS10_00002061	FBgn0034443	cer	cysteine-type peptidase activity; cysteine-type endopeptidase inhibitor activity	inhibition of cysteine-type endopeptidase activity; long-term memory; short-term memory	-0.862221	0.000961359
DS10_00006401	FBgn0030447	CG2200	dipeptidase activity; dipeptidyl-peptidase activity; serine-type peptidase activity	proteolysis	-0.862453	0.00936334
DS10_00010492	FBgn0037312	CG11999	unknown	unknown	-0.862476	0.030595
DS10_00007447	FBgn0038400	CG5903	unknown	unknown	-0.862627	0.000521947
DS10_00009897	FBgn0036007	path	amino acid transmembrane transporter activity	regulation of growth; regulation of imaginal disc-derived wing size; growth; amino acid transmembrane transport	-0.863198	0.00611306
DS10_00010756	FBgn0019925	Surf4	unknown	lateral inhibition	-0.863576	0.000521947
DS10_00011065	FBgn0261984	Ire1	ATP binding; endoribonuclease activity; protein serine/threonine kinase activity; protein kinase activity	HAC1-type intron splice site recognition and cleavage; regulation of RNA splicing; Golgi organization; mRNA catabolic process; compound eye photoreceptor cell differentiation; rhabdomere morphogenesis; response to endoplasmic reticulum stress; response to unfolded protein; endoplasmic reticulum unfolded protein response; protein phosphorylation	-0.864455	0.000961359
DS10_00010969	FBgn0036875	CG9449	acid phosphatase activity	phagocytosis	-0.864604	0.00138202
DS10_00008791	FBgn0027657	glob1	oxygen binding; iron ion binding; heme binding	oxygen transport	-0.866415	0.000961359
DS10_00005140	FBgn0023530	CG3740	unknown	neuromuscular process	-0.868933	0.0220283
DS10_00013141	FBgn0037684	CG8129	amino acid binding; L-threonine ammonia-lyase activity	metabolic process	-0.869228	0.000961359
DS10_00000931	FBgn0001990	wek	nucleic acid binding; zinc ion binding; protein homodimerization activity; protein binding; sequence-specific DNA binding transcription factor activity	Toll signaling pathway; maternal specification of dorsal/ventral axis, oocyte, germ-line encoded; dorsal/ventral axis specification; regulation of transcription, DNA-templated	-0.869851	0.0288087
DS10_00008708	FBgn0035588	CG10672	oxidoreductase activity, acting on CH-OH group of donors	metabolic process	-0.870421	0.0485188
DS10_00003910	FBgn0036053	iPLA2-VIA	calcium-independent phospholipase A2 activity	lipid metabolic process	-0.870802	0.000521947
DS10_00009937	FBgn0058160	CG40160	serine-type endopeptidase activity	proteolysis	-0.871483	0.000521947
DS10_00010312	FBgn0037684	CG8129	amino acid binding; L-threonine ammonia-lyase activity	metabolic process	-0.872652	0.00349043
DS10_00011820	FBgn0014002	Pdi	protein disulfide isomerase activity	cell redox homeostasis; protein folding	-0.876129	0.000521947
DS10_00010532	FBgn0036353	CG10171	unknown	unknown	-0.876405	0.00585171
DS10_00004781	FBgn0259834	out	monocarboxylic acid transmembrane transporter activity	transmembrane transport; ectopic germ cell programmed cell death; programmed cell death; germ cell development	-0.87654	0.000961359
DS10_00007142	FBgn0017545	RpS3A	structural constituent of ribosome	translation; oogenesis; mitotic spindle organization; mitotic spindle elongation	-0.877663	0.00317098
DS10_00000407	FBgn0024285	Srp54	nucleotide binding; mRNA binding; poly-pyrimidine tract binding	mRNA splice site selection; mRNA splicing, via spliceosome; regulation of alternative mRNA splicing, via spliceosome; neurogenesis	-0.877719	0.000521947
DS10_00004924	FBgn0027084	Aats-lys	lysine-tRNA ligase activity; nucleic acid binding; ATP binding	lysyl-tRNA aminoacylation	-0.877875	0.000961359
DS10_00006880	FBgn0030245	CG1637	metal ion binding; acid phosphatase activity	unknown	-0.878327	0.000521947
DS10_00000478	FBgn0032587	CG5953	unknown	lateral inhibition	-0.878681	0.020681
DS10_00009174	FBgn0051075	CG31075	aldehyde dehydrogenase (NAD) activity	oxidation-reduction process; pyruvate metabolic process	-0.878946	0.000521947
DS10_00011832	FBgn0002719	Men	malate dehydrogenase (decarboxylating) (NADP+) activity; NAD binding; malate dehydrogenase (decarboxylating) (NAD+) activity	malate metabolic process; regulation of cell death; determination of adult lifespan; oxidation-reduction process; sleep	-0.879443	0.000521947
DS10_00011184	FBgn0039679	ppk19	sodium channel activity	sensory perception of salty taste; sodium ion transport	-0.879712	0.0435096
DS10_00002961	FBgn0000241	bw	ATP binding; eye pigment precursor transporter activity; ATPase activity, coupled to transmembrane movement of substances	eye pigment precursor transport; sensory perception of sound; ommochrome biosynthetic process; eye pigment biosynthetic process; transport; pteridine biosynthetic process	-0.87999	0.00532463
DS10_00012355	FBgn0002901	mus304	ATP-dependent DNA helicase activity	organ development; response to radiation; epithelium development; anatomical structure development; response to abiotic stimulus; developmental process; nuclear division; meiotic chromosome segregation; imaginal disc development; regulation of developmental process	-0.880241	0.0404809
DS10_00005785	FBgn0259682	Jabba	unknown	unknown	-0.882365	0.000521947
DS10_00006960	FBgn0002579	RpL36	structural constituent of ribosome	translation	-0.884753	0.000961359
DS10_00002298	FBgn0034967	eIF-5A	ribosome binding; translation elongation factor activity; translation regulator activity; translation initiation factor activity	positive regulation of translational termination; positive regulation of translational elongation; autophagic cell death; multicellular organism reproduction; salivary gland cell autophagic cell death; wing disc development; translational initiation; translational frameshifting	-0.885688	0.000521947
DS10_00006638	FBgn0086904	Nacalpha	protein binding	neurogenesis; oogenesis; regulation of pole plasm oskar mRNA localization	-0.886052	0.000521947
DS10_00002874	FBgn0033232	CG12159	unknown	unknown	-0.886201	0.00559676
DS10_00011843	FBgn0036300	CG10688	phosphomannomutase activity	cellular response to hypoxia; mannose biosynthetic process; GDP-mannose biosynthetic process	-0.886973	0.0438311
DS10_00009473	FBgn0039656	CG11951	aminopeptidase activity; zinc ion binding; metallopeptidase activity	proteolysis	-0.889673	0.000521947
DS10_00012503	FBgn0036587	CG4950	unknown	unknown	-0.890246	0.0398038
DS10_00011673	FBgn0038105	yellow-f2	dopachrome isomerase activity	indole-containing compound biosynthetic process; cuticle pigmentation; melanin biosynthetic process; developmental pigmentation; melanin biosynthetic process from tyrosine	-0.890397	0.000521947
DS10_00013563	FBgn0086472	RpS25	structural constituent of ribosome	translation	-0.890517	0.000521947
DS10_00000146	FBgn0051778	CG31778	serine-type endopeptidase inhibitor activity	unknown	-0.890836	0.000521947
DS10_00011587	FBgn0011272	RpL13	structural constituent of ribosome	centrosome duplication; translation; mitotic spindle elongation; mitotic spindle organization	-0.890989	0.000521947
DS10_00010672	FBgn0036942	CG7328	ketohexokinase activity	unknown	-0.891156	0.0353438
DS10_00001731	FBgn0261628	CG42711	unknown	unknown	-0.892606	0.0386552
DS10_00009480	FBgn0014427	CG11899	O-phospho-L-serine:2-oxoglutarate aminotransferase activity; pyridoxal phosphate binding	L-serine biosynthetic process; pyridoxine biosynthetic process	-0.892669	0.000521947
DS10_00010631	FBgn0062412	Ctr1B	copper uptake transmembrane transporter activity; copper ion transmembrane transporter activity	copper ion transmembrane transport; cellular copper ion homeostasis; response to metal ion; copper ion transport	-0.894263	0.0273443
DS10_00002147	FBgn0010078	RpL23	structural constituent of ribosome; myosin binding	neurogenesis; mitotic spindle organization; mitotic spindle elongation; translation	-0.899151	0.000521947
DS10_00003562	FBgn0034215	Mtap	phosphorylase activity; S-methyl-5-thioadenosine phosphorylase activity	nucleoside metabolic process; phosphorylation	-0.900232	0.000521947
DS10_00005189	FBgn0025628	CG4199	flavin adenine dinucleotide binding; oxidoreductase activity; 2 iron, 2 sulfur cluster binding	oxidation-reduction process; cell redox homeostasis	-0.902378	0.000521947
DS10_00010897	FBgn0051548	CG31548	oxidoreductase activity	metabolic process	-0.902441	0.00671306
DS10_00006769	FBgn0033775	Cyp9h1	iron ion binding; electron carrier activity; heme binding; oxidoreductase activity, acting on paired donors, with incorporation or reduction of molecular oxygen	oxidation-reduction process	-0.903621	0.000521947
DS10_00008734	FBgn0000139	ash2	zinc ion binding	histone H3-K4 methylation; imaginal disc-derived wing vein specification; dendrite morphogenesis; chromatin-mediated maintenance of transcription; imaginal disc-derived wing morphogenesis	-0.903663	0.0224302
DS10_00000643	FBgn0031645	CG3036	sodium:phosphate symporter activity	phosphate ion transport; transmembrane transport	-0.905139	0.000521947
DS10_00002504	FBgn0261270	SelD	ATP binding; selenide, water dikinase activity	negative regulation of reactive oxygen species metabolic process; selenocysteine biosynthetic process; glutamine metabolic process; mitochondrion organization; imaginal disc development; positive regulation of cell proliferation; cell proliferation; neurogenesis	-0.906336	0.00671306
DS10_00004344	FBgn0036992	CG11796	4-hydroxyphenylpyruvate dioxygenase activity	aromatic amino acid family metabolic process; oxidation-reduction process	-0.907288	0.000521947
DS10_00003449	FBgn0050410	Rpi	ribose-5-phosphate isomerase activity	pentose-phosphate shunt, non-oxidative branch; age-dependent response to reactive oxygen species	-0.907584	0.00138202
DS10_00001181	FBgn0032682	CG10176	unknown	unknown	-0.908058	0.0366495
DS10_00009135	FBgn0034474	Obp56g	odorant binding	sensory perception of chemical stimulus; multicellular organism reproduction	-0.908138	0.000521947
DS10_00003232	FBgn0034706	CG11275	unknown	unknown	-0.908426	0.000521947
DS10_00005480	FBgn0034493	CG8908	transporter activity; ATP binding; ATPase activity, coupled to transmembrane movement of substances	transport	-0.909688	0.000521947
DS10_00012481	FBgn0037686	RpL34b	structural constituent of ribosome	translation	-0.911141	0.000521947
DS10_00006495	FBgn0030451	CG15717	oxidoreductase activity	oxidation-reduction process	-0.911422	0.00443476
DS10_00001200	FBgn0032699	CG10383	hydrolase activity, acting on ester bonds	intracellular protein transport; determination of adult lifespan; GPI anchor metabolic process	-0.912484	0.00214325
DS10_00001360	FBgn0000559	EF2	GTP binding; translation elongation factor activity; GTPase activity	translation; translational elongation; mitotic spindle elongation; mitotic spindle organization	-0.913834	0.00349043
DS10_00010711	FBgn0036623	CG4729	1-acylglycerol-3-phosphate O-acyltransferase activity	metabolic process	-0.915241	0.000521947
DS10_00013327	FBgn0036124	CG7839	sequence-specific DNA binding transcription factor activity	regulation of transcription, DNA-templated; neurogenesis	-0.917018	0.0203004
DS10_00000306	FBgn0031428	CG9886	glycerate kinase activity	protein phosphorylation	-0.917276	0.00506122
DS10_00010276	FBgn0086679	p	unknown	compound eye pigmentation; ommochrome biosynthetic process; eye pigment biosynthetic process; negative regulation of gene silencing by RNA; protein targeting to lysosome	-0.91728	0.00284515
DS10_00010770	FBgn0037146	CG7470	glutamate-5-semialdehyde dehydrogenase activity; glutamate 5-kinase activity; delta1-pyrroline-5-carboxylate synthetase activity	proline biosynthetic process; epithelium development; oxidation-reduction process; germarium-derived egg chamber formation	-0.917783	0.000521947
DS10_00011347	FBgn0039102	SPE	serine-type endopeptidase activity	defense response; response to stress; immune system process; response to stimulus; primary metabolic process; positive regulation of response to stimulus; metabolic process; positive regulation of Toll signaling pathway; multi-organism process; protein metabolic process; organic substance metabolic process; Toll signaling pathway	-0.922268	0.000521947
DS10_00008550	FBgn0039406	RpL34a	myosin binding; structural constituent of ribosome	translation	-0.925311	0.000521947
DS10_00006990					-0.925323	0.000521947
DS10_00005992	FBgn0052687	CG32687	unknown	unknown	-0.926859	0.000521947
DS10_00001675	FBgn0032518	RpL24	structural constituent of ribosome	mitotic spindle elongation; mitotic spindle organization; translation; centrosome duplication	-0.928414	0.00138202
DS10_00010100	FBgn0027080	Aats-tyr	tRNA binding; tyrosine-tRNA ligase activity; ATP binding	tyrosyl-tRNA aminoacylation	-0.928434	0.000521947
DS10_00007842	FBgn0035445	CG12014	iduronate-2-sulfatase activity	metabolic process	-0.928684	0.0141762
DS10_00005674	FBgn0015929	dpa	ATP binding; 3'-5' DNA helicase activity; DNA binding	mitotic spindle organization; DNA replication; DNA replication initiation	-0.930214	0.0424681
DS10_00002824	FBgn0033526	Caf1-105	DNA binding	chromatin assembly or disassembly; positive regulation of Notch signaling pathway; nucleosome assembly	-0.93124	0.000521947
DS10_00012710	FBgn0036173	CG7394	ATPase activator activity	protein import into mitochondrial matrix; neurogenesis	-0.931836	0.00936334
DS10_00008816	FBgn0036825	RpL26	structural constituent of ribosome	translation; mitotic spindle organization; mitotic spindle elongation	-0.93221	0.000521947
DS10_00010181	FBgn0035532	CG15014	RNA binding	unknown	-0.932298	0.0203004
DS10_00000475	FBgn0020415	Idgf2	chitinase activity; imaginal disc growth factor receptor binding	chitin catabolic process; imaginal disc development; carbohydrate metabolic process	-0.933325	0.000521947
DS10_00007721	FBgn0031980	RpL36A	structural constituent of ribosome	translation; mitotic spindle organization; mitotic spindle elongation	-0.933761	0.000521947
DS10_00012285	FBgn0040322	GNBP2	(1->3)-beta-D-glucan binding; signaling pattern recognition receptor activity; lipopolysaccharide binding	innate immune response-activating signal transduction; carbohydrate metabolic process; regulation of innate immune response	-0.934289	0.00585171
DS10_00009353	FBgn0037467	CG1104	unknown	unknown	-0.934433	0.000521947
DS10_00011056	FBgn0038742	Arc42	acyl-CoA dehydrogenase activity; flavin adenine dinucleotide binding; RNA polymerase II transcription cofactor activity	dendrite morphogenesis; oxidation-reduction process; transcription initiation from RNA polymerase II promoter	-0.934487	0.00559676
DS10_00002200	FBgn0262954	Rpb12	DNA-directed RNA polymerase activity; DNA binding	transcription from RNA polymerase II promoter; transcription, DNA-templated	-0.934646	0.00559676
DS10_00002769	FBgn0263260	sel	unknown	regulation of protein processing; maternal specification of dorsal/ventral axis, oocyte, germ-line encoded; polarity specification of dorsal/ventral axis; regulation of protein secretion	-0.934777	0.000961359
DS10_00007943	FBgn0037167	CG11425	phosphatidate phosphatase activity	dephosphorylation	-0.936115	0.000521947
DS10_00000849	FBgn0032864	CG2493	serine-type carboxypeptidase activity	proteolysis	-0.936185	0.000521947
DS10_00008529	FBgn0039737	CG7920	4-hydroxybutyrate CoA-transferase activity	acetyl-CoA metabolic process; neurogenesis	-0.936878	0.000521947
DS10_00012504					-0.936879	0.000961359
DS10_00006335	FBgn0030465	CG15743	inositol monophosphate 1-phosphatase activity	phosphatidylinositol biosynthetic process; phosphatidylinositol phosphorylation; phosphate-containing compound metabolic process; signal transduction	-0.93697	0.000521947
DS10_00006327	FBgn0010198	RpS15Aa	structural constituent of ribosome	mitotic spindle organization; mitotic spindle elongation; translation	-0.937029	0.000521947
DS10_00007173	FBgn0024887	kin17	nucleic acid binding	mRNA splicing, via spliceosome	-0.937132	0.000521947
DS10_00010856	FBgn0025582	Int6	translation initiation factor activity	translational initiation; phagocytosis; neuron projection morphogenesis; regulation of cell cycle	-0.93879	0.000521947
DS10_00004985	FBgn0030057	Ppt1	palmitoyl hydrolase activity; palmitoyl-(protein) hydrolase activity	neuron fate specification; positive regulation of synaptic vesicle endocytosis; regulation of axon guidance; endocytosis; protein depalmitoylation; macromolecule depalmitoylation; determination of adult lifespan	-0.941211	0.00138202
DS10_00000584	FBgn0031478	CG8814	enzyme inhibitor activity; fatty-acyl-CoA binding; diazepam binding	cellular acyl-CoA homeostasis	-0.941593	0.00317098
DS10_00008828	FBgn0036837	CG18135	myosin binding; starch binding; phosphoric diester hydrolase activity	multicellular organism reproduction; lipid metabolic process	-0.94253	0.000521947
DS10_00006345	FBgn0052641	CG32641	unknown	response to heat	-0.942604	0.00778332
DS10_00002921	FBgn0265187	CG44252	very long-chain fatty acid-CoA ligase activity; fatty acid transporter activity	fatty acid transport; metabolic process	-0.946041	0.0277073
DS10_00009595	FBgn0027579	mino	glycerol-3-phosphate O-acyltransferase activity	plasma membrane organization; phospholipid biosynthetic process; piRNA metabolic process	-0.946192	0.000521947
DS10_00004748	FBgn0031049	Sec61gamma	protein transporter activity; P-P-bond-hydrolysis-driven protein transmembrane transporter activity	SRP-dependent cotranslational protein targeting to membrane, translocation; negative regulation of autophagy	-0.947945	0.00349043
DS10_00002865	FBgn0033564	Pex6	ATP binding	peroxisome organization	-0.948494	0.000521947
DS10_00001814	FBgn0032253	LManI	alpha-mannosidase activity; carbohydrate binding; mannosyl-oligosaccharide 1,2-alpha-mannosidase activity; zinc ion binding	mannose metabolic process	-0.949903	0.00284515
DS10_00011970	FBgn0038348	AOX2	oxidoreductase activity, acting on CH-OH group of donors; flavin adenine dinucleotide binding; iron ion binding; aldehyde oxidase activity; electron carrier activity; 2 iron, 2 sulfur cluster binding	cellular aldehyde metabolic process; oxidation-reduction process	-0.950485	0.000521947
DS10_00006094	FBgn0029662	CG12206	protein disulfide oxidoreductase activity; electron carrier activity	cell redox homeostasis	-0.95106	0.0341444
DS10_00007869	FBgn0035422	RpL28	structural constituent of ribosome	neurogenesis; translation; centrosome duplication; mitotic spindle organization; mitotic spindle elongation	-0.951281	0.000521947
DS10_00001575	FBgn0012036	Aldh	acetaldehyde dehydrogenase (acetylating) activity; aldehyde dehydrogenase (NAD) activity	response to ethanol; acetaldehyde metabolic process; oxidation-reduction process; pyruvate metabolic process	-0.951487	0.000521947
DS10_00010737					-0.951498	0.000521947
DS10_00012185	FBgn0039682	Obp99c	odorant binding	sensory perception of chemical stimulus	-0.952114	0.000521947
DS10_00011151	FBgn0003076	Pgm	magnesium ion binding; phosphoglycerate mutase activity; phosphoglucomutase activity	trehalose biosynthetic process; glycogen biosynthetic process; galactose catabolic process; lateral inhibition; flight	-0.952872	0.000521947
DS10_00000987	FBgn0032836	CG10680	unknown	unknown	-0.954327	0.000521947
DS10_00006320	FBgn0030481	CG1662	unknown	unknown	-0.956897	0.000521947
DS10_00012899	FBgn0002626	RpL32	structural constituent of ribosome	mitotic spindle elongation; mitotic spindle organization; translation	-0.957478	0.000521947
DS10_00005837	FBgn0034138	RpS15	RNA binding; structural constituent of ribosome	mitotic spindle organization; mitotic spindle elongation; translation	-0.959102	0.000521947
DS10_00010277	FBgn0037606	CG8032	oxidoreductase activity	oxidation-reduction process	-0.959114	0.0250959
DS10_00012919	FBgn0024222	ird5	IkappaB kinase activity; protein serine/threonine kinase activity; protein kinase activity; protein binding; ATP binding	antimicrobial humoral response; regulation of biological process; protein metabolic process; organic substance metabolic process; signal transduction; antibacterial humoral response; catabolic process; response to virus; regulation of defense response to virus by host; primary metabolic process; single-multicellular organism process	-0.9605	0.000521947
DS10_00009126	FBgn0034479	CG8654	secondary active organic cation transmembrane transporter activity	transmembrane transport	-0.960875	0.000521947
DS10_00002119	FBgn0261596	RpS24	nucleotide binding; structural constituent of ribosome	translation	-0.962232	0.000521947
DS10_00000862	FBgn0027348	bgm	long-chain fatty acid-CoA ligase activity	long-chain fatty acid metabolic process; response to endoplasmic reticulum stress	-0.962675	0.000521947
DS10_00011178	FBgn0036529	pgant8	polypeptide N-acetylgalactosaminyltransferase activity	oligosaccharide biosynthetic process	-0.962912	0.0126437
DS10_00007043					-0.963247	0.0174209
DS10_00011203	FBgn0038652	CG7720	sodium:iodide symporter activity	transmembrane transport	-0.964059	0.000521947
DS10_00000677	FBgn0261606	RpL27A	structural constituent of ribosome	mitotic spindle organization; mitotic spindle elongation; centrosome duplication; translation	-0.966933	0.000521947
DS10_00001723	FBgn0053307	CG33307	unknown	unknown	-0.968554	0.00805317
DS10_00005704	FBgn0000566	Eip55E	pyridoxal phosphate binding; cystathionine gamma-lyase activity; catalytic activity	glutathione biosynthetic process; sulfur amino acid metabolic process	-0.970155	0.000521947
DS10_00005371	FBgn0030305	CG1749	UFM1 activating enzyme activity; Mo-molybdopterin cofactor sulfurase activity	Mo-molybdopterin cofactor biosynthetic process; protein ufmylation	-0.972221	0.000521947
DS10_00004426	FBgn0027547	CG1927	unknown	unknown	-0.972701	0.000521947
DS10_00002112	FBgn0034743	RpS16	structural constituent of ribosome	mitotic spindle elongation; mitotic spindle organization; translation	-0.97468	0.000521947
DS10_00006904	FBgn0010391	Gtp-bp	GTP binding; GTPase activity; mRNA binding; signal recognition particle binding	axonogenesis; regulation of protein secretion; SRP-dependent cotranslational protein targeting to membrane	-0.975827	0.000521947
DS10_00000079	FBgn0000442	Pkg21D	protein serine/threonine kinase activity; ATP binding; cGMP-dependent protein kinase activity; cyclic nucleotide binding	larval somatic muscle development; protein phosphorylation	-0.976239	0.00559676
DS10_00002488	FBgn0033902	Tango7	translation initiation factor activity	Golgi organization; protein secretion; activation of cysteine-type endopeptidase activity; positive regulation of cysteine-type endopeptidase activity involved in execution phase of apoptosis; neuron projection morphogenesis; sperm individualization; regulation of apoptotic signaling pathway	-0.979889	0.000521947
DS10_00006393	FBgn0002590	RpS5a	structural constituent of ribosome; RNA binding	mitotic spindle organization; mitotic spindle elongation; translation	-0.980186	0.000521947
DS10_00004931	FBgn0030136	RpS28b	structural constituent of ribosome	translation; cytoplasmic translation; rRNA export from nucleus	-0.980368	0.000521947
DS10_00009503	FBgn0037633	CG9839	unknown	unknown	-0.981299	0.000521947
DS10_00006245	FBgn0030616	RpL37a	structural constituent of ribosome	translation	-0.985934	0.000521947
DS10_00000443	FBgn0005593	RpL7	rRNA binding; mRNA binding; structural constituent of ribosome	pupariation; mitotic spindle elongation; mitotic spindle organization; translation; centrosome duplication	-0.988772	0.000521947
DS10_00010321	FBgn0027095	Manf	unknown	neuron cellular homeostasis; neuron projection development; dopamine metabolic process	-0.989687	0.000521947
DS10_00002220	FBgn0016726	RpL29	structural constituent of ribosome; chromatin binding	translation	-0.996326	0.000521947
DS10_00006175	FBgn0031974	CG12560	N-acetyltransferase activity	unknown	-0.997802	0.000521947
DS10_00001544	FBgn0011705	rost	unknown	myoblast fusion; skeletal muscle tissue development	-0.997872	0.000521947
DS10_00002883	FBgn0033225	CG1550	tubulin-tyrosine ligase activity	cellular protein modification process	-1.00197	0.000961359
DS10_00005735	FBgn0040735	CG16836	unknown	unknown	-1.00274	0.000521947
DS10_00006786	FBgn0033320	CG8586	unknown	unknown	-1.00317	0.000521947
DS10_00007389	FBgn0039857	RpL6	structural constituent of ribosome	mitotic spindle organization; mitotic spindle elongation; centrosome organization; centrosome duplication; translation	-1.00443	0.000521947
DS10_00011544	FBgn0036184	PCID2	calcium-independent phospholipase A2 activity	unknown	-1.00447	0.0438311
DS10_00004808	FBgn0085359	CG34330	unknown	neurogenesis	-1.00855	0.0229217
DS10_00002697	FBgn0050026	CG30026	unknown	unknown	-1.00883	0.000521947
DS10_00012836	FBgn0011768	Fdh	octanol dehydrogenase activity; alcohol dehydrogenase (NAD) activity; S-nitrosoglutathione reductase activity; S-(hydroxymethyl)glutathione dehydrogenase activity; zinc ion binding	visual learning; alcohol metabolic process; regulation of peptidyl-cysteine S-nitrosylation; regulation of nitric oxide metabolic process; ethanol oxidation	-1.01013	0.000521947
DS10_00008121	FBgn0263106	DnaJ-1	unfolded protein binding	protein folding; response to heat	-1.01086	0.000521947
DS10_00011367	FBgn0032057	CG9287	carboxylic ester hydrolase activity	unknown	-1.01121	0.00805317
DS10_00003793	FBgn0040321	GNBP3	signaling pattern recognition receptor activity; lipopolysaccharide binding; (1->3)-beta-D-glucan binding	regulation of innate immune response; carbohydrate metabolic process; response to fungus; detection of molecule of fungal origin; innate immune response-activating signal transduction	-1.01334	0.000521947
DS10_00004268	FBgn0037057	CG10512	oxidoreductase activity	oxidation-reduction process	-1.0135	0.000521947
DS10_00001033	FBgn0032785	CG10026	transporter activity; vitamin E binding; retinal binding	transport	-1.01394	0.0047595
DS10_00004381	FBgn0016794	dos	protein binding; SH2 domain binding; SH3/SH2 adaptor activity	regulation of Ras protein signal transduction; anterior/posterior axis specification, embryo; torso signaling pathway; sevenless signaling pathway; antimicrobial humoral response	-1.01402	0.000521947
DS10_00013336	FBgn0038020	GstD9	glutathione transferase activity	glutathione metabolic process	-1.01512	0.000521947
DS10_00000868	FBgn0028526	CG15293	unknown	unknown	-1.01752	0.000521947
DS10_00013518	FBgn0039359	RpL27	structural constituent of ribosome	translation; centrosome duplication; mitotic spindle elongation; centrosome organization; mitotic spindle organization	-1.01786	0.000521947
DS10_00003754	FBgn0017579	RpL14	structural constituent of ribosome	centrosome duplication; translation; mitotic spindle elongation; centrosome organization; mitotic spindle organization; negative regulation of neuron apoptotic process	-1.0212	0.000521947
DS10_00011736	FBgn0011284	RpS4	structural constituent of ribosome; RNA binding	translation; centrosome duplication; mitotic spindle organization; centrosome organization; mitotic spindle elongation	-1.02247	0.000521947
DS10_00009396	FBgn0038829	CG17271	calcium ion binding	multicellular organism reproduction	-1.02268	0.000961359
DS10_00013539	FBgn0004403	RpS14a	structural constituent of ribosome	translation	-1.02612	0.000521947
DS10_00003301	FBgn0033367	PPO2	dopamine monooxygenase activity; L-DOPA monooxygenase activity	dopamine metabolic process; defense response to fungus; defense response to Gram-positive bacterium; melanization defense response; melanotic encapsulation of foreign target	-1.02925	0.000521947
DS10_00012110	FBgn0015571	alpha-Est3	carboxylic ester hydrolase activity	unknown	-1.02955	0.000521947
DS10_00001882	FBgn0015756	RpL9	structural constituent of ribosome; rRNA binding	centrosome duplication; translation; mitotic spindle organization; mitotic spindle elongation	-1.03036	0.000521947
DS10_00007281	FBgn0030575	CG5321	gamma-butyrobetaine dioxygenase activity	oxidation-reduction process	-1.03213	0.00443476
DS10_00012482	FBgn0037687	CG8132	nitrilase activity	nitrogen compound metabolic process	-1.03239	0.0024879
DS10_00002247	FBgn0034638	CG10433	unknown	multicellular organism reproduction; regulation of female receptivity; defense response	-1.03264	0.000521947
DS10_00013269	FBgn0029897	RpL17	structural constituent of ribosome	translation; centrosome duplication; mitotic spindle elongation; mitotic spindle organization	-1.03779	0.000521947
DS10_00001216	FBgn0032715	CG17597	acetyl-CoA C-acyltransferase activity	metabolic process	-1.03884	0.000521947
DS10_00013335					-1.03988	0.000521947
DS10_00008675	FBgn0037383	CG2023	SNAP receptor activity	endoplasmic reticulum membrane fusion	-1.04174	0.000961359
DS10_00012340	FBgn0025620	CG13360	transferase activity, transferring phosphorus-containing groups	unknown	-1.04355	0.000521947
DS10_00004961	FBgn0086450	su(r)	dihydroorotate dehydrogenase activity; iron-sulfur cluster binding; dihydropyrimidine dehydrogenase (NADP+) activity; dihydrouracil dehydrogenase (NAD+) activity	'de novo' pyrimidine nucleobase biosynthetic process; oxidation-reduction process	-1.04488	0.000521947
DS10_00001906	FBgn0032350	CG6287	phosphoglycerate dehydrogenase activity; NAD binding	oxidation-reduction process	-1.04549	0.000521947
DS10_00003613	FBgn0035090	CG2736	scavenger receptor activity	cell adhesion; defense response	-1.04626	0.000521947
DS10_00006754	FBgn0014469	Cyp4e2	oxidoreductase activity, acting on paired donors, with incorporation or reduction of molecular oxygen; heme binding; electron carrier activity; iron ion binding	oxidation-reduction process	-1.04914	0.000521947
DS10_00005838	FBgn0034139	CG4927	serine-type endopeptidase activity	proteolysis	-1.04921	0.00214325
DS10_00004989	FBgn0030060	CG2004	transferase activity, transferring phosphorus-containing groups	unknown	-1.04994	0.000521947
DS10_00005697	FBgn0033204	CG2065	oxidoreductase activity	metabolic process	-1.05199	0.000521947
DS10_00011728	FBgn0064225	RpL5	structural constituent of ribosome; 5S rRNA binding; protein binding; RNA binding	translation; ribosomal large subunit assembly	-1.05251	0.000961359
DS10_00008006					-1.05293	0.000521947
DS10_00002860	FBgn0027525	CG7686	unknown	unknown	-1.05401	0.000521947
DS10_00000364	FBgn0263852	l(2)k12914	dolichyl-diphosphooligosaccharide-protein glycotransferase activity; oligosaccharyl transferase activity	negative regulation of apoptotic process	-1.05433	0.000521947
DS10_00003582	FBgn0010409	RpL18A	structural constituent of ribosome	centrosome duplication; translation; mitotic spindle organization; mitotic spindle elongation	-1.05703	0.000521947
DS10_00006154					-1.05812	0.000521947
DS10_00009576	FBgn0000246	c(3)G	unknown	reciprocal meiotic recombination	-1.06039	0.0282298
DS10_00007564	FBgn0035484	CG11594	phosphotransferase activity, alcohol group as acceptor	carbohydrate metabolic process; response to endoplasmic reticulum stress	-1.06247	0.000521947
DS10_00001175	FBgn0261597	RpS26	structural constituent of ribosome	translation	-1.06296	0.000521947
DS10_00008214	FBgn0010412	RpS19a	structural constituent of ribosome	translation	-1.06704	0.000521947
DS10_00010806	FBgn0038858	CG5793	catalytic activity	metabolic process	-1.068	0.000521947
DS10_00005716	FBgn0003067	Pepck	GTP binding; phosphoenolpyruvate carboxykinase (GTP) activity	gluconeogenesis	-1.06832	0.000521947
DS10_00002493	FBgn0033912	RpS23	structural constituent of ribosome	translation; centrosome duplication; centrosome organization	-1.06984	0.000521947
DS10_00011368	FBgn0001114	Glt	calcium ion binding; carboxylic ester hydrolase activity	synaptic target inhibition; motor neuron axon guidance; defense response to other organism	-1.07032	0.000521947
DS10_00012655	FBgn0046876	Obp83ef	odorant binding	sensory perception of chemical stimulus	-1.07195	0.0253322
DS10_00009949	FBgn0039052	CG6733	aminoacylase activity	cellular amino acid metabolic process	-1.07212	0.0047595
DS10_00002585	FBgn0033698	CG8858	unknown	unknown	-1.07308	0.000521947
DS10_00007229	FBgn0035753	RpL18	structural constituent of ribosome	translation; mitotic spindle elongation; mitotic spindle organization	-1.07367	0.000521947
DS10_00000571	FBgn0031485	CG9643	methyltransferase activity	unknown	-1.07389	0.00177451
DS10_00009645	FBgn0038467	AdSL	N6-(1,2-dicarboxyethyl)AMP AMP-lyase (fumarate-forming) activity	purine nucleotide metabolic process; purine ribonucleotide biosynthetic process	-1.07454	0.0205167
DS10_00010843	FBgn0024733	RpL10	structural constituent of ribosome	mitotic spindle elongation; centrosome organization; mitotic spindle organization; centrosome duplication; translation	-1.0752	0.000521947
DS10_00012308	FBgn0029176	Ef1gamma	translation elongation factor activity	translational elongation; salivary gland cell autophagic cell death; autophagic cell death	-1.07563	0.000521947
DS10_00008232	FBgn0030968	CG7322	oxidoreductase activity, acting on CH-OH group of donors	metabolic process	-1.07717	0.000521947
DS10_00002297	FBgn0034968	RpL12	structural constituent of ribosome	translation; mitotic spindle elongation	-1.08031	0.000521947
DS10_00003610	FBgn0002607	RpL19	structural constituent of ribosome	centrosome duplication; translation; mitotic spindle elongation	-1.08034	0.000521947
DS10_00000467	FBgn0025678	CaBP1	protein disulfide isomerase activity	positive regulation of apoptotic cell clearance; cell redox homeostasis	-1.08293	0.000521947
DS10_00000241	FBgn0031702	fusl	unknown	neuromuscular synaptic transmission; neuron-neuron synaptic transmission; clustering of voltage-gated calcium channels	-1.08374	0.000521947
DS10_00011374	FBgn0039300	RpS27	structural constituent of ribosome	translation	-1.08415	0.000521947
DS10_00009029	FBgn0010041	GstD5	glutathione transferase activity	glutathione metabolic process	-1.08476	0.000521947
DS10_00002230	FBgn0034629	Acox57D-d	acyl-CoA dehydrogenase activity; flavin adenine dinucleotide binding; palmitoyl-CoA oxidase activity; acyl-CoA oxidase activity	fatty acid beta-oxidation	-1.08675	0.000521947
DS10_00003614	FBgn0035091	CG3829	scavenger receptor activity	cell adhesion; defense response; salivary gland cell autophagic cell death; autophagic cell death	-1.08679	0.000521947
DS10_00000933	FBgn0262150	CG42876	unknown	unknown	-1.08749	0.0496387
DS10_00012200	FBgn0038150	yellow-e3	isomerase activity	melanin biosynthetic process; cuticle pigmentation	-1.08831	0.00805317
DS10_00005581	FBgn0033083	Dpit47	unknown	unknown	-1.09248	0.000521947
DS10_00007210	FBgn0035734	CG14823	lysozyme activity	unknown	-1.093	0.000521947
DS10_00005132	FBgn0003517	sta	structural constituent of ribosome; ribosome binding	mitotic spindle organization; mitotic spindle elongation; endonucleolytic cleavage to generate mature 3'-end of SSU-rRNA from (SSU-rRNA, 5	-1.09344	0.000521947
DS10_00007035	FBgn0004403	RpS14a	structural constituent of ribosome	translation	-1.09361	0.000521947
DS10_00003798	FBgn0086706	pix	iron-sulfur cluster binding; ribosomal small subunit binding; ATPase activity; ribonuclease inhibitor activity; ATP binding	cell growth; translation; mRNA metabolic process; growth; negative regulation of neuron apoptotic process; translational initiation	-1.09413	0.000521947
DS10_00007331	FBgn0030737	CG9914	3-hydroxyacyl-CoA dehydrogenase activity; NAD+ binding	oxidation-reduction process; fatty acid metabolic process	-1.09784	0.000521947
DS10_00011027	FBgn0027578	CG14526	metalloendopeptidase activity	proteolysis	-1.1	0.000521947
DS10_00004631	FBgn0085483	CG34454	serine-type endopeptidase inhibitor activity	regulation of proteolysis	-1.10024	0.00138202
DS10_00001238	FBgn0086710	RpL30	structural constituent of ribosome	centrosome duplication; peripheral nervous system development; translation; mitotic spindle elongation; mitotic spindle organization; growth	-1.10197	0.000521947
DS10_00013550	FBgn0031489	CG17224	uridine phosphorylase activity	nucleotide catabolic process; nucleoside metabolic process	-1.1043	0.0408585
DS10_00003528	FBgn0034184	CG9646	unknown	unknown	-1.10446	0.000521947
DS10_00004827	FBgn0036999	isoQC	glutaminyl-peptide cyclotransferase activity	peptidyl-pyroglutamic acid biosynthetic process, using glutaminyl-peptide cyclotransferase	-1.10474	0.0225954
DS10_00000154					-1.1057	0.000521947
DS10_00011460	FBgn0043791	CG8147	alkaline phosphatase activity	metabolic process; response to nicotine	-1.10677	0.000961359
DS10_00006787	FBgn0033321	CG8738	unknown	unknown	-1.10879	0.000521947
DS10_00009495	FBgn0039627	CG11837	rRNA (adenine-N6,N6-)-dimethyltransferase activity	rRNA modification; neurogenesis	-1.10889	0.000521947
DS10_00005037	FBgn0014026	RpL7A	structural constituent of ribosome	centrosome duplication; translation; mitotic spindle organization; mitotic spindle elongation; centrosome organization; ribosome biogenesis	-1.1093	0.000521947
DS10_00005842	FBgn0003274	RpLP2	structural constituent of ribosome	translational elongation; translation	-1.1101	0.000521947
DS10_00005484	FBgn0023477	Taldo	sedoheptulose-7-phosphate:D-glyceraldehyde-3-phosphate glyceronetransferase activity	carbohydrate metabolic process; pentose-phosphate shunt; pentose-phosphate shunt, non-oxidative branch	-1.11306	0.000521947
DS10_00008182	FBgn0029804	CG3097	metallocarboxypeptidase activity; zinc ion binding	proteolysis	-1.11363	0.000521947
DS10_00004692	FBgn0029763	Usp16-45	zinc ion binding; ubiquitin-specific protease activity	ubiquitin-dependent protein catabolic process; protein deubiquitination	-1.1138	0.000521947
DS10_00007343	FBgn0000459	disco	sequence-specific DNA binding transcription factor activity; DNA binding; metal ion binding; enhancer sequence-specific DNA binding	positive regulation of transcription, DNA-templated; leg disc proximal/distal pattern formation; locomotor rhythm; positive regulation of transcription from RNA polymerase II promoter; photoreceptor cell maintenance; eclosion rhythm; regulation of gene expression; antennal development; brain development; circadian rhythm	-1.11431	0.000961359
DS10_00005305	FBgn0023537	CG17896	malonate-semialdehyde dehydrogenase (acetylating) activity; fatty-acyl-CoA binding; methylmalonate-semialdehyde dehydrogenase (acylating) activity	valine metabolic process; thymine metabolic process; pyrimidine nucleobase metabolic process; oxidation-reduction process	-1.1163	0.000521947
DS10_00011606	FBgn0037826	CG14689	phosphatase binding	negative regulation of phosphatase activity	-1.11656	0.0247089
DS10_00009456	FBgn0038115	CG7966	selenium binding	unknown	-1.11816	0.000521947
DS10_00008658	FBgn0040256	Ugt86Dd	glucuronosyltransferase activity	metabolic process	-1.12047	0.000521947
DS10_00008402	FBgn0030521	CtsB1	peptidase activity; cysteine-type endopeptidase activity	proteolysis; autophagic cell death; regulation of catalytic activity; salivary gland cell autophagic cell death	-1.12089	0.000521947
DS10_00012391	FBgn0011693	Pdh	alcohol dehydrogenase (NAD) activity; retinol dehydrogenase activity	oxidation-reduction process; retinol metabolic process; retinal metabolic process; phagocytosis	-1.12497	0.000521947
DS10_00004676	FBgn0029785	RpL35	structural constituent of ribosome	translation; centrosome duplication; mitotic spindle elongation; mitotic spindle organization	-1.12609	0.000521947
DS10_00007598	FBgn0037228	CG1092	unknown	neurogenesis	-1.12671	0.000521947
DS10_00002429	FBgn0033661	CG13185	ATPase activity; ATP binding	cellular response to starvation	-1.12903	0.000521947
DS10_00008569	FBgn0037999	CG4860	acyl-CoA dehydrogenase activity; flavin adenine dinucleotide binding	fatty acid beta-oxidation	-1.13057	0.0109355
DS10_00007026	FBgn0261592	RpS6	structural constituent of ribosome	rRNA processing; immune response; mitotic spindle organization; mitotic spindle elongation; ribosomal small subunit biogenesis; translation; centrosome duplication	-1.13204	0.000521947
DS10_00011698	FBgn0039094	CG10184	threonine aldolase activity; pyridoxal phosphate binding	cellular amino acid metabolic process	-1.14335	0.000521947
DS10_00002763	FBgn0034539	CG11159	lysozyme activity	antimicrobial humoral response; salivary gland cell autophagic cell death; autophagic cell death	-1.14707	0.0024879
DS10_00005730					-1.15024	0.00177451
DS10_00000010	FBgn0259818	CG42399	unknown	unknown	-1.15432	0.000521947
DS10_00005291	FBgn0025640	CG13369	ribokinase activity	D-ribose metabolic process	-1.15473	0.000521947
DS10_00003849	FBgn0005533	RpS17	structural constituent of ribosome	translational elongation; ribosomal small subunit assembly; translation	-1.15482	0.000521947
DS10_00004628	FBgn0063923	Kaz1-ORFB	serine-type endopeptidase inhibitor activity	regulation of proteolysis	-1.1554	0.000521947
DS10_00004759	FBgn0261593	RpS10b	structural constituent of ribosome	translation	-1.15723	0.000521947
DS10_00002218	FBgn0034612	CG10505	ATPase activity, coupled to transmembrane movement of substances; transporter activity; ATP binding	response to zinc ion; transmembrane transport; response to copper ion	-1.15775	0.0271771
DS10_00011043	FBgn0032987	RpL21	structural constituent of ribosome	translation; centrosome duplication; mitotic spindle organization; mitotic spindle elongation	-1.15815	0.000521947
DS10_00000055	FBgn0031260	Spp	aspartic endopeptidase activity, intramembrane cleaving	signal peptide processing; cellular response to unfolded protein; open tracheal system development	-1.1595	0.000521947
DS10_00004161	FBgn0035679	CG10467	aldose 1-epimerase activity; carbohydrate binding	hexose metabolic process	-1.16047	0.000521947
DS10_00005708	FBgn0034364	CG5493	cysteine dioxygenase activity; iron ion binding	oxidation-reduction process; L-cysteine metabolic process	-1.16076	0.000521947
DS10_00001279	FBgn0032774	CG17549	unknown	unknown	-1.16244	0.000521947
DS10_00013302	FBgn0026418	Hsc70Cb	chaperone binding	protein folding	-1.16247	0.000521947
DS10_00000151	FBgn0031561	CG16712	serine-type endopeptidase inhibitor activity	unknown	-1.16275	0.000521947
DS10_00001601	FBgn0032136	Apoltp	lipid binding; lipid transporter activity	sterol transport; acylglycerol transport	-1.16372	0.000521947
DS10_00004907	FBgn0052695	CG32695	unknown	unknown	-1.16394	0.000521947
DS10_00005552	FBgn0034047	CG12970	unknown	unknown	-1.16564	0.0369857
DS10_00001424	FBgn0263200	Galt	UDP-glucose:hexose-1-phosphate uridylyltransferase activity; zinc ion binding	galactose metabolic process; adult locomotory behavior; galactose homeostasis	-1.16593	0.000521947
DS10_00002055	FBgn0013325	RpL11	structural constituent of ribosome; protein binding	mitotic spindle elongation; mitotic spindle organization; centrosome duplication; translation	-1.17422	0.000521947
DS10_00004932	FBgn0028327	l(1)G0320	signal sequence binding	unknown	-1.17434	0.000521947
DS10_00005493	FBgn0001187	Hex-C	fructokinase activity; ATP binding; glucokinase activity; mannokinase activity; hexokinase activity	glycolytic process; cellular glucose homeostasis; lateral inhibition	-1.17658	0.000521947
DS10_00008646	FBgn0261808	cu	unknown	response to light stimulus; nuclear-transcribed mRNA poly(A) tail shortening; locomotor rhythm	-1.17703	0.000521947
DS10_00008411	FBgn0038732	CG11391	long-chain fatty acid transporter activity; catalytic activity	metabolic process	-1.17811	0.00532463
DS10_00011610	FBgn0020385	pug	methenyltetrahydrofolate cyclohydrolase activity; methylenetetrahydrofolate dehydrogenase (NADP+) activity; formate-tetrahydrofolate ligase activity; ATP binding	one-carbon metabolic process; folic acid-containing compound biosynthetic process; oxidation-reduction process	-1.17871	0.000521947
DS10_00010875	FBgn0036337	AdenoK	adenosine kinase activity; phosphotransferase activity, alcohol group as acceptor	purine ribonucleoside salvage; AMP biosynthetic process	-1.18347	0.000521947
DS10_00000423	FBgn0011272	RpL13	structural constituent of ribosome	centrosome duplication; translation; mitotic spindle elongation; mitotic spindle organization	-1.1848	0.000521947
DS10_00008902	FBgn0016122	Acer	metalloendopeptidase activity; zinc ion binding; peptidyl-dipeptidase activity	proteolysis; sleep; heart development; positive regulation of circadian sleep/wake cycle, sleep; heart morphogenesis; regulation of heart rate	-1.18551	0.000521947
DS10_00005601	FBgn0033395	Cyp4p2	oxidoreductase activity, acting on paired donors, with incorporation or reduction of molecular oxygen; iron ion binding; heme binding; electron carrier activity	oxidation-reduction process	-1.18577	0.000521947
DS10_00008966	FBgn0026576	CG5991	phosphatidylserine decarboxylase activity	phospholipid biosynthetic process	-1.18643	0.000521947
DS10_00007799	FBgn0001208	Hn	iron ion binding; tryptophan 5-monooxygenase activity; phenylalanine 4-monooxygenase activity; amino acid binding	long-term memory; eye pigment biosynthetic process; phagocytosis; L-phenylalanine catabolic process; oxidation-reduction process	-1.19113	0.000521947
DS10_00002817	FBgn0053474	CG33474	unknown	peroxisome fission	-1.19317	0.000521947
DS10_00003311	FBgn0033377	Pmm45A	phosphomannomutase activity; phosphoglucomutase activity; magnesium ion binding	carbohydrate catabolic process	-1.19454	0.000521947
DS10_00004338	FBgn0036997	CG5955	UDP-glucose 4-epimerase activity; coenzyme binding	unknown	-1.19476	0.000521947
DS10_00009849	FBgn0027578	CG14526	metalloendopeptidase activity	proteolysis	-1.19678	0.000521947
DS10_00005831	FBgn0004003	wbl	protein homodimerization activity; protein binding	Toll signaling pathway; maternal specification of dorsal/ventral axis, oocyte, soma encoded; regulation of multicellular organism growth; protein secretion; dorsal/ventral axis specification; protein processing; protein targeting to Golgi; embryo development ending in birth or egg hatching	-1.19721	0.0047595
DS10_00012335	FBgn0036806	Cyp12c1	oxidoreductase activity, acting on paired donors, with incorporation or reduction of molecular oxygen; iron ion binding; heme binding; electron carrier activity	oxidation-reduction process	-1.19774	0.000521947
DS10_00003542	FBgn0262563	CG43103	unknown	unknown	-1.1991	0.000521947
DS10_00000602	FBgn0019830	colt	carnitine:acyl carnitine antiporter activity; transporter activity	phagocytosis; epithelial cell morphogenesis; carnitine transport; acyl carnitine transport; mitochondrial transport; liquid clearance, open tracheal system	-1.20114	0.000521947
DS10_00012635	FBgn0025680	cry	flavin adenine dinucleotide binding; G-protein coupled photoreceptor activity; DNA photolyase activity; FAD binding; protein binding; photoreceptor activity; blue light photoreceptor activity	regulation of circadian rhythm; entrainment of circadian clock; circadian rhythm; negative regulation of nucleobase-containing compound metabolic process; regulation of circadian sleep/wake cycle; localization; response to gravity; locomotory behavior; nucleobase-containing compound metabolic process; response to magnetism	-1.2024	0.000521947
DS10_00003262	FBgn0034162	CG6426	lysozyme activity	multicellular organism reproduction	-1.21263	0.000521947
DS10_00003832	FBgn0085484	Pdxk	pyridoxal kinase activity	cellular response to monosaccharide stimulus; pyridoxal 5'-phosphate salvage	-1.21281	0.000521947
DS10_00003042	FBgn0035044	CG3663	catalytic activity	metabolic process	-1.21282	0.000521947
DS10_00007021	FBgn0029969	CG10932	acetyl-CoA C-acetyltransferase activity	pyruvate metabolic process; fatty acid biosynthetic process; mitotic spindle organization	-1.21429	0.000521947
DS10_00000509	FBgn0000406	Cyt-b5-r	oxidoreductase activity; heme binding; electron carrier activity	lipid metabolic process	-1.21519	0.000521947
DS10_00009088	FBgn0037135	CG7414	unknown	unknown	-1.21585	0.000521947
DS10_00006442	FBgn0030411	CG2540	unknown	unknown	-1.21605	0.000521947
DS10_00010254	FBgn0085405	CG34376	unknown	unknown	-1.21669	0.000521947
DS10_00006896					-1.21671	0.000521947
DS10_00008815	FBgn0036824	CG3902	flavin adenine dinucleotide binding; short-branched-chain-acyl-CoA dehydrogenase activity	oxidation-reduction process	-1.21949	0.000521947
DS10_00002748	FBgn0011824	CG4038	snoRNA binding	cellular response to starvation; neurogenesis; rRNA pseudouridine synthesis	-1.22057	0.000521947
DS10_00004468	FBgn0035256	CG13930	motor activity; ATPase activity, coupled	microtubule-based movement	-1.22104	0.000521947
DS10_00003802	FBgn0263199	Galk	ATP binding; galactokinase activity	carbohydrate phosphorylation; galactose metabolic process	-1.22189	0.000521947
DS10_00005368	FBgn0037205	BoYb	ATP binding; nucleic acid binding	negative regulation of transposition, RNA-mediated	-1.22347	0.000521947
DS10_00011418	FBgn0037607	CG8036	transketolase activity	cytoplasmic microtubule organization; regulation of chromatin silencing	-1.22663	0.000521947
DS10_00008284	FBgn0025456	CREG	transcription factor binding; protein homodimerization activity; oxidoreductase activity; FMN binding	negative regulation of transcription from RNA polymerase II promoter; oxidation-reduction process	-1.22916	0.000521947
DS10_00006594	FBgn0033820	CG4716	methylenetetrahydrofolate dehydrogenase [NAD(P)+] activity	unknown	-1.22967	0.000521947
DS10_00004912	FBgn0030151	CG1354	GTP binding	unknown	-1.23103	0.000521947
DS10_00010876	FBgn0260441	RpS12	structural constituent of ribosome	translation	-1.23295	0.000521947
DS10_00004799	FBgn0030991	CG7453	unknown	unknown	-1.23496	0.000521947
DS10_00004162	FBgn0061492	loj	transporter activity	reproduction; oviposition; Golgi vesicle transport; regulation of post-mating oviposition; transport	-1.23498	0.000521947
DS10_00001226	FBgn0032726	CG10621	S-adenosylmethionine-homocysteine S-methyltransferase activity; selenocysteine methyltransferase activity	unknown	-1.23968	0.000521947
DS10_00006845	FBgn0014032	Sptr	sepiapterin reductase activity	oxidation-reduction process; tetrahydrobiopterin biosynthetic process	-1.2416	0.000521947
DS10_00007433	FBgn0050091	CG30091	serine-type endopeptidase activity; serine-type peptidase activity	proteolysis	-1.24333	0.0200954
DS10_00008637	FBgn0020910	RpL3	structural constituent of ribosome	translation; centrosome duplication; mitotic spindle elongation; centrosome organization; mitotic spindle organization	-1.24488	0.000521947
DS10_00004905	FBgn0030157	CG1468	unknown	unknown	-1.24519	0.000521947
DS10_00005801	FBgn0010053	Jheh1	epoxide hydrolase activity; cis-stilbene-oxide hydrolase activity; juvenile hormone epoxide hydrolase activity	juvenile hormone catabolic process	-1.24542	0.000521947
DS10_00010892	FBgn0037351	RpL13A	structural constituent of ribosome	chaeta morphogenesis; Notch signaling pathway; centrosome duplication; translation	-1.24678	0.000521947
DS10_00005253	FBgn0004654	Pgd	AMP-activated protein kinase activity; phosphogluconate dehydrogenase (decarboxylating) activity; NADP binding	pentose-phosphate shunt; oxidation-reduction process; activation of MAPK activity	-1.24762	0.000521947
DS10_00011351	FBgn0038236	Cyp313a1	oxidoreductase activity, acting on paired donors, with incorporation or reduction of molecular oxygen; electron carrier activity; heme binding; iron ion binding	oxidation-reduction process; insecticide metabolic process	-1.24818	0.00831326
DS10_00006235	FBgn0030628	CG9114	unknown	unknown	-1.24887	0.0298266
DS10_00013312	FBgn0051414	CG31414	glucosylceramidase activity	sphingolipid metabolic process; cellular response to unfolded protein; carbohydrate metabolic process	-1.24915	0.000521947
DS10_00006671	FBgn0033753	Cyp301a1	oxidoreductase activity, acting on paired donors, with incorporation or reduction of molecular oxygen; heme binding; electron carrier activity; iron ion binding	tergite morphogenesis; oxidation-reduction process	-1.25192	0.0193114
DS10_00005254	FBgn0023507	CG3835	flavin adenine dinucleotide binding; UDP-N-acetylmuramate dehydrogenase activity	oxidation-reduction process	-1.25669	0.000521947
DS10_00000042	FBgn0002593	RpLP1	structural constituent of ribosome	translation; translational elongation	-1.25879	0.000521947
DS10_00001736	FBgn0259896	NimC1	unknown	defense response to bacterium; phagocytosis	-1.25901	0.000521947
DS10_00009592	FBgn0003279	RpL4	structural constituent of ribosome	translation; centrosome duplication	-1.26074	0.000521947
DS10_00010057	FBgn0011692	pav	ATP binding; microtubule binding; microtubule motor activity	microtubule organizing center organization; assembly of actomyosin apparatus involved in cytokinesis; regulation of protein import into nucleus; microtubule-based movement; regulation of signaling; muscle structure development; cellular localization; regulation of protein targeting; anatomical structure development; regulation of cellular component organization	-1.26136	0.00611306
DS10_00012464	FBgn0013269	FK506-bp1	FK506 binding; peptidyl-prolyl cis-trans isomerase activity; juvenile hormone response element binding; protein binding	negative regulation of macroautophagy; protein folding; peptidyl-proline modification; negative regulation of autophagy; histone peptidyl-prolyl isomerization; juvenile hormone mediated signaling pathway	-1.26204	0.000521947
DS10_00009566	FBgn0264776	CG44014	unknown	unknown	-1.26261	0.000521947
DS10_00004614	FBgn0035099	CG6845	unknown	unknown	-1.2667	0.0273443
DS10_00004860	FBgn0031126	Cyp6v1	iron ion binding; electron carrier activity; heme binding; oxidoreductase activity, acting on paired donors, with incorporation or reduction of molecular oxygen	oxidation-reduction process	-1.26677	0.000521947
DS10_00005738	FBgn0034331	CG15067	unknown	neurogenesis	-1.26921	0.000521947
DS10_00007928	FBgn0000100	RpLP0	DNA-(apurinic or apyrimidinic site) lyase activity; structural constituent of ribosome	ribosome biogenesis; DNA repair; translation	-1.26996	0.000521947
DS10_00008502	FBgn0039713	RpS8	structural constituent of ribosome	translation; larval lymph gland hemopoiesis; maturation of SSU-rRNA from tricistronic rRNA transcript (SSU-rRNA, 5	-1.2718	0.000521947
DS10_00001472	FBgn0000053	ade3	phosphoribosylamine-glycine ligase activity; ATP binding; metal ion binding; phosphoribosylglycinamide formyltransferase activity; methyltransferase activity; phosphoribosylformylglycinamidine cyclo-ligase activity	'de novo' IMP biosynthetic process; purine nucleobase biosynthetic process	-1.27218	0.000521947
DS10_00007590	FBgn0010225	Gel	actin binding; calcium ion binding	actin nucleation; barbed-end actin filament capping; phagocytosis; actin filament polymerization; actin filament severing	-1.27388	0.000521947
DS10_00011182	FBgn0041160	comm2	unknown	unknown	-1.27616	0.000521947
DS10_00012187	FBgn0039680	Cap-D2	chromatin binding	mitotic sister chromatid segregation; mitotic nuclear division; mitotic spindle organization; mitotic chromosome condensation	-1.27641	0.000521947
DS10_00006909	FBgn0030270	CG15199	unknown	unknown	-1.27722	0.000521947
DS10_00009621	FBgn0037723	SpdS	spermidine synthase activity	spermidine biosynthetic process	-1.28158	0.000521947
DS10_00005599	FBgn0033101	CG9436	alditol:NADP+ 1-oxidoreductase activity	oxidation-reduction process	-1.28233	0.000521947
DS10_00012265	FBgn0086687	Desat1	stearoyl-CoA 9-desaturase activity	regulation of biological quality; multi-organism process; reproduction; regulation of metabolic process; multi-organism reproductive behavior; biosynthetic process; regulation of lipid metabolic process; homeostatic process; chemical homeostasis; response to stimulus	-1.28432	0.000521947
DS10_00003397	FBgn0033453	CG1667	unknown	activation of innate immune response; positive regulation of type I interferon production	-1.2863	0.000521947
DS10_00008205	FBgn0029828	CG6067	serine-type endopeptidase activity	proteolysis	-1.28696	0.000521947
DS10_00008639	FBgn0037880	CG17726	unknown	mitochondrial respiratory chain complex I assembly	-1.28995	0.000521947
DS10_00000728	FBgn0031320	CG5126	transferase activity, transferring phosphorus-containing groups	unknown	-1.29201	0.000521947
DS10_00008911	FBgn0036837	CG18135	myosin binding; starch binding; phosphoric diester hydrolase activity	multicellular organism reproduction; lipid metabolic process	-1.29376	0.000521947
DS10_00013304	FBgn0036157	CG7560	methylenetetrahydrofolate reductase (NAD(P)H) activity	oxidation-reduction process; methionine metabolic process	-1.29385	0.000521947
DS10_00004840	FBgn0031148	Cbs	cystathionine beta-synthase activity	cysteine biosynthetic process from serine; cysteine biosynthetic process via cystathionine; determination of adult lifespan; response to endoplasmic reticulum stress	-1.29704	0.000521947
DS10_00012284	FBgn0040323	GNBP1	lipopolysaccharide binding; signaling pattern recognition receptor activity; protein binding; polysaccharide binding; (1->3)-beta-D-glucan binding; peptidoglycan binding	immune response; carbohydrate metabolic process; peptidoglycan catabolic process; defense response to Gram-positive bacterium; innate immune response; innate immune response-activating signal transduction	-1.29736	0.000521947
DS10_00003520	FBgn0050281	CG30281	unknown	unknown	-1.29889	0.000521947
DS10_00012957	FBgn0019936	RpS20	RNA binding; structural constituent of ribosome	translation	-1.29904	0.00831326
DS10_00010990	FBgn0039627	CG11837	rRNA (adenine-N6,N6-)-dimethyltransferase activity	rRNA modification; neurogenesis	-1.30237	0.000521947
DS10_00011150	FBgn0011016	SsRbeta	signal sequence binding	protein retention in ER lumen	-1.30263	0.000521947
DS10_00011954					-1.30266	0.000521947
DS10_00005621	FBgn0029507	Tsp42Ed	unknown	unknown	-1.30361	0.000521947
DS10_00001529	FBgn0041182	Tep2	endopeptidase inhibitor activity; peptidase inhibitor activity	antibacterial humoral response; phagocytosis; defense response to Gram-negative bacterium	-1.30481	0.000521947
DS10_00009252	FBgn0085638	CG41378	unknown	unknown	-1.31881	0.000961359
DS10_00007369	FBgn0039838	CG3669	carbonate dehydratase activity; zinc ion binding	one-carbon metabolic process	-1.32013	0.000521947
DS10_00000232	FBgn0005616	msl-2	DNA binding; chromatin binding; zinc ion binding; ubiquitin protein ligase activity; transcription factor binding	dosage compensation; dosage compensation by hyperactivation of X chromosome; dosage compensation complex assembly involved in dosage compensation by hyperactivation of X chromosome; protein autoubiquitination; protein ubiquitination	-1.32054	0.000521947
DS10_00004545	FBgn0035189	CG9119	hydrolase activity, acting on ester bonds; zinc ion binding	unknown	-1.32339	0.000521947
DS10_00011434	FBgn0036191	Sug	unknown	determination of adult lifespan; transmembrane transport	-1.32385	0.0091238
DS10_00010557	FBgn0039031	CG17244	cytokine activity	signal transduction	-1.32437	0.000521947
DS10_00003577	FBgn0034229	CG4847	cysteine-type peptidase activity; cysteine-type endopeptidase activity	multicellular organism reproduction; proteolysis	-1.32971	0.000521947
DS10_00002659	FBgn0033593	Listericin	unknown	positive regulation of peptidoglycan recognition protein signaling pathway; defense response to Gram-positive bacterium; defense response to virus; defense response to Gram-negative bacterium; peptidoglycan recognition protein signaling pathway	-1.33365	0.000521947
DS10_00006256	FBgn0030607	dob	triglyceride lipase activity	triglyceride catabolic process	-1.33381	0.000521947
DS10_00011137	FBgn0263607	l(3)72Dp	omega peptidase activity	glutamine metabolic process	-1.33436	0.000521947
DS10_00007560	FBgn0035484	CG11594	phosphotransferase activity, alcohol group as acceptor	carbohydrate metabolic process; response to endoplasmic reticulum stress	-1.34291	0.000521947
DS10_00007379	FBgn0039849	CG11334	S-methyl-5-thioribose-1-phosphate isomerase activity; translation regulator activity	wing disc development; L-methionine biosynthetic process from methylthioadenosine; translation	-1.3451	0.000521947
DS10_00006610	FBgn0005654	lat	DNA binding	centrosome organization; learning or memory; centrosome duplication; olfactory learning; learning; border follicle cell migration; larval feeding behavior; DNA replication; DNA replication initiation	-1.34854	0.00858214
DS10_00013557	FBgn0085320	CG34291	unknown	unknown	-1.35034	0.00349043
DS10_00010572	FBgn0038638	CG7702	unknown	unknown	-1.35209	0.00751548
DS10_00000408	FBgn0025700	CG5885	unknown	cotranslational protein targeting to membrane	-1.35232	0.000521947
DS10_00003962	FBgn0052068	Adi1	oxidoreductase activity; acireductone dioxygenase [iron(II)-requiring] activity	methionine metabolic process; oxidation-reduction process; L-methionine biosynthetic process from methylthioadenosine	-1.35296	0.000521947
DS10_00012085	FBgn0263600	DNApol-delta	single-stranded DNA 3'-5' exodeoxyribonuclease activity; DNA binding; nucleotide binding; 3'-5'-exodeoxyribonuclease activity; DNA-directed DNA polymerase activity	neurogenesis; cellular response to DNA damage stimulus; lagging strand elongation; leading strand elongation	-1.35416	0.0178937
DS10_00003207	FBgn0034126	CG4398	unknown	unknown	-1.35732	0.000521947
DS10_00011793	FBgn0037126	CG14567	unknown	unknown	-1.35887	0.000521947
DS10_00011714	FBgn0038147	CCHa2	neuropeptide hormone activity	neuropeptide signaling pathway	-1.36091	0.000521947
DS10_00004328	FBgn0037010	CG4825	CDP-diacylglycerol-serine O-phosphatidyltransferase activity	phosphatidylserine biosynthetic process; neurogenesis	-1.36155	0.000521947
DS10_00000313	FBgn0032609	CG13280	oxidoreductase activity	unknown	-1.36258	0.000521947
DS10_00002002	FBgn0032415	rho-6	serine-type endopeptidase activity	proteolysis	-1.36287	0.02225
DS10_00009056	FBgn0250820	meigo	UDP-galactose transmembrane transporter activity	transmembrane transport; dendrite guidance; protein N-linked glycosylation; response to endoplasmic reticulum stress; axon guidance	-1.36733	0.00138202
DS10_00003021	FBgn0016687	Nurf-38	inorganic diphosphatase activity; magnesium ion binding	regulation of hemocyte proliferation; chromatin remodeling; nucleosome mobilization; transcription, DNA-templated; ecdysone receptor-mediated signaling pathway; positive regulation of Notch signaling pathway; phosphate-containing compound metabolic process	-1.36797	0.000521947
DS10_00008004	FBgn0030921	CG6290	unknown	unknown	-1.36922	0.000521947
DS10_00003288	FBgn0013763	CG5210	chitin binding; chitinase activity	chitin catabolic process; cuticle chitin catabolic process; carbohydrate metabolic process	-1.375	0.000521947
DS10_00000213	FBgn0086691	UK114	deaminase activity	negative regulation of translation; protein folding	-1.37532	0.000521947
DS10_00008201	FBgn0029823	CG3011	pyridoxal phosphate binding; glycine hydroxymethyltransferase activity	behavioral response to ethanol; L-serine biosynthetic process; glycine metabolic process	-1.3771	0.000521947
DS10_00011944	FBgn0039114	Lsd-1	unknown	regulation of lipid storage; protein localization to lipid particle; positive regulation of triglyceride catabolic process; lipid particle organization; neurogenesis; lipid storage; triglyceride mobilization	-1.38999	0.000521947
DS10_00012180	FBgn0002579	RpL36	structural constituent of ribosome	translation	-1.39393	0.00177451
DS10_00009232	FBgn0037328	RpL35A	structural constituent of ribosome	translation	-1.39436	0.000521947
DS10_00002122	FBgn0033065	Cyp6w1	iron ion binding; electron carrier activity; heme binding; oxidoreductase activity, acting on paired donors, with incorporation or reduction of molecular oxygen	oxidation-reduction process; sensory perception of smell	-1.39507	0.000961359
DS10_00007608	FBgn0040687	CG14645	chitin binding	chitin metabolic process	-1.39532	0.0190875
DS10_00010808	FBgn0250820	meigo	UDP-galactose transmembrane transporter activity	transmembrane transport; dendrite guidance; protein N-linked glycosylation; response to endoplasmic reticulum stress; axon guidance	-1.39584	0.000521947
DS10_00003988	FBgn0036711	CG13727	unknown	unknown	-1.40483	0.00138202
DS10_00013514	FBgn0032615	CG6012	oxidoreductase activity, acting on the CH-OH group of donors, NAD or NADP as acceptor	metabolic process	-1.40578	0.000521947
DS10_00004010	FBgn0029167	Hml	chitin binding; protein homodimerization activity; carbohydrate binding	wound healing; chitin metabolic process; hemostasis; hemolymph coagulation	-1.40815	0.000521947
DS10_00008399	FBgn0020909	Rtc1	RNA-3'-phosphate cyclase activity	RNA processing; cellular response to starvation; ribosome biogenesis	-1.41174	0.000521947
DS10_00012183	FBgn0039685	Obp99b	odorant binding	salivary gland cell autophagic cell death; autophagic cell death; olfactory behavior; sensory perception of chemical stimulus; response to pheromone	-1.41356	0.000521947
DS10_00002426	FBgn0000556	Ef1alpha48D	GTP binding; translation elongation factor activity; GTPase activity	determination of adult lifespan; translation; translational elongation	-1.41469	0.000521947
DS10_00010874	FBgn0036336	ste14	protein C-terminal S-isoprenylcysteine carboxyl O-methyltransferase activity	C-terminal protein methylation	-1.41525	0.0266695
DS10_00000155	FBgn0031560	CG16713	serine-type endopeptidase inhibitor activity	lateral inhibition	-1.41808	0.00559676
DS10_00002541					-1.41988	0.000521947
DS10_00011228	FBgn0039241	CG11089	IMP cyclohydrolase activity; phosphoribosylaminoimidazolecarboxamide formyltransferase activity	purine nucleotide biosynthetic process; wound healing	-1.42016	0.000521947
DS10_00005791	FBgn0034394	CG15096	high-affinity inorganic phosphate:sodium symporter activity	transmembrane transport	-1.42094	0.000521947
DS10_00007255	FBgn0035780	CG18417	metallocarboxypeptidase activity; zinc ion binding	proteolysis	-1.42105	0.0198769
DS10_00002920	FBgn0033458	CG18446	metal ion binding	unknown	-1.42188	0.000521947
DS10_00003868	FBgn0010408	RpS9	structural constituent of ribosome; rRNA binding	translation; mitotic spindle elongation; mitotic spindle organization	-1.42284	0.000521947
DS10_00002575	FBgn0028434	Ercc1	single-stranded DNA endodeoxyribonuclease activity; protein binding; protein heterodimerization activity; damaged DNA binding	resolution of meiotic recombination intermediates; nucleotide-excision repair; neuron projection morphogenesis; nucleotide-excision repair, DNA incision, 5'-to lesion; reciprocal meiotic recombination	-1.42381	0.00317098
DS10_00000555	FBgn0027571	FASN1	transferase activity, transferring acyl groups other than amino-acyl groups; transferase activity; catalytic activity; fatty acid synthase activity; hydrolase activity; oxidoreductase activity; hydrolase activity, acting on ester bonds; hydro-lyase activity; zinc ion binding; [acyl-carrier-protein] S-malonyltransferase activity	oxidation-reduction process; biosynthetic process	-1.4256	0.000521947
DS10_00012281	FBgn0025620	CG13360	transferase activity, transferring phosphorus-containing groups	unknown	-1.42715	0.000521947
DS10_00006695	FBgn0013308	Odc2	ornithine decarboxylase activity	polyamine biosynthetic process	-1.42969	0.00858214
DS10_00005802	FBgn0034405	Jheh2	cis-stilbene-oxide hydrolase activity; epoxide hydrolase activity; juvenile hormone epoxide hydrolase activity	juvenile hormone catabolic process	-1.43331	0.000521947
DS10_00000986	FBgn0014000	Hf	unknown	innate immune response	-1.4341	0.000521947
DS10_00007413	FBgn0039877	CG2118	methylcrotonoyl-CoA carboxylase activity; ATP binding; metal ion binding; biotin carboxylase activity	leucine metabolic process	-1.43654	0.000521947
DS10_00012384	FBgn0036623	CG4729	1-acylglycerol-3-phosphate O-acyltransferase activity	metabolic process	-1.43905	0.00138202
DS10_00012228	FBgn0037874	Tctp	calcium ion binding; guanyl-nucleotide exchange factor activity	positive regulation of multicellular organism growth; positive regulation of cell size; positive regulation of histone phosphorylation; double-strand break repair; cellular response to gamma radiation; intra-S DNA damage checkpoint; mitotic G2 DNA damage checkpoint	-1.44154	0.000521947
DS10_00012822	FBgn0038838	TotB	unknown	response to bacterium; cellular response to UV; cellular response to heat	-1.44304	0.000521947
DS10_00007434	FBgn0050091	CG30091	serine-type endopeptidase activity; serine-type peptidase activity	proteolysis	-1.44623	0.0128676
DS10_00003119	FBgn0034290	CG5773	unknown	unknown	-1.44904	0.000521947
DS10_00000250	FBgn0031693	Cyp4ac1	electron carrier activity; heme binding; iron ion binding; oxidoreductase activity, acting on paired donors, with incorporation or reduction of molecular oxygen	hormone metabolic process; insecticide catabolic process; oxidation-reduction process	-1.46213	0.000521947
DS10_00002987	FBgn0034850	CG9875	5-formyltetrahydrofolate cyclo-ligase activity	unknown	-1.46237	0.000521947
DS10_00002689	FBgn0021795	Tapdelta	signal sequence binding	protein retention in ER lumen	-1.46262	0.000521947
DS10_00001966	FBgn0040968	CG14933	unknown	unknown	-1.46298	0.0367986
DS10_00000301	FBgn0030880	CG6788	unknown	cell adhesion	-1.46661	0.000521947
DS10_00000803	FBgn0032896	CG14400	unknown	unknown	-1.46708	0.000521947
DS10_00010408	FBgn0037896	ninaG	oxidoreductase activity; flavin adenine dinucleotide binding; oxidoreductase activity, acting on CH-OH group of donors	transport; oxidation-reduction process; rhodopsin metabolic process; retinoid metabolic process; visual perception	-1.46743	0.000521947
DS10_00005740	FBgn0262838	CG43202	unknown	unknown	-1.47521	0.00349043
DS10_00004189	FBgn0001258	ImpL3	L-lactate dehydrogenase activity	carbohydrate metabolic process; carboxylic acid metabolic process; oxidation-reduction process; somatic muscle development; glycolytic process; myoblast fusion	-1.47873	0.000521947
DS10_00009876	FBgn0086265	psd	unknown	vitelline membrane formation involved in chorion-containing eggshell formation; follicle cell microvillus organization	-1.47897	0.033614
DS10_00000145	FBgn0051777	CG31777	serine-type endopeptidase inhibitor activity	unknown	-1.47912	0.000521947
DS10_00003263	FBgn0028737	Ef1beta	guanyl-nucleotide exchange factor activity; translation elongation factor activity; translation release factor activity	translational elongation	-1.48124	0.000521947
DS10_00000056	FBgn0031261	nAChRbeta3	acetylcholine-activated cation-selective channel activity	ion transport; synaptic transmission, cholinergic	-1.48729	0.000521947
DS10_00006988	FBgn0052726	CG32726	unknown	unknown	-1.48983	0.000521947
DS10_00009477	FBgn0014427	CG11899	O-phospho-L-serine:2-oxoglutarate aminotransferase activity; pyridoxal phosphate binding	L-serine biosynthetic process; pyridoxine biosynthetic process	-1.49001	0.000521947
DS10_00007357	FBgn0039827	CG1544	thiamine pyrophosphate binding; oxoglutarate dehydrogenase (succinyl-transferring) activity	generation of precursor metabolites and energy; tricarboxylic acid cycle	-1.49687	0.000521947
DS10_00011092	FBgn0036213	RpL10Ab	structural constituent of ribosome; RNA binding	centrosome duplication; translation; mitotic spindle organization; mitotic spindle elongation	-1.499	0.000521947
DS10_00011436	FBgn0036188	CG7339	DNA-directed RNA polymerase activity	transcription from RNA polymerase III promoter; neurogenesis	-1.50394	0.0128676
DS10_00009650	FBgn0038463	CG3534	xylulokinase activity	carbohydrate metabolic process	-1.50572	0.000521947
DS10_00001275					-1.50685	0.000521947
DS10_00005733	FBgn0064237	Idgf5	imaginal disc growth factor receptor binding	chitin catabolic process; imaginal disc development; carbohydrate metabolic process	-1.50917	0.000521947
DS10_00002078	FBgn0034717	CG5819	unknown	unknown	-1.51031	0.000521947
DS10_00002351	FBgn0034513	CG13423	cysteine-type endopeptidase activity	proteolysis	-1.51592	0.000521947
DS10_00004135	FBgn0036262	CG6910	inositol oxygenase activity; iron ion binding	oxidation-reduction process; inositol catabolic process	-1.52248	0.000521947
DS10_00011702	FBgn0038257	smp-30	calcium ion binding	cold acclimation; negative regulation of imaginal disc-derived wing size; regulation of cell proliferation involved in imaginal disc-derived wing morphogenesis	-1.52849	0.000521947
DS10_00004146	FBgn0002565	Lsp2	nutrient reservoir activity	motor neuron axon guidance; synaptic target inhibition	-1.53034	0.000521947
DS10_00000611	FBgn0031451	CG9961	phosphoglycerate kinase activity	glycolytic process	-1.53089	0.000521947
DS10_00011483	FBgn0038516	P5cr-2	pyrroline-5-carboxylate reductase activity	proline biosynthetic process; oxidation-reduction process	-1.5428	0.000521947
DS10_00009397	FBgn0019936	RpS20	RNA binding; structural constituent of ribosome	translation	-1.54913	0.000521947
DS10_00003383	FBgn0005614	trpl	protein heterodimerization activity; light-activated ion channel activity; protein binding; calmodulin binding; cation channel activity; store-operated calcium channel activity; identical protein binding; calcium channel activity	sensory perception of sound; body fluid secretion; calcium ion transport; phototransduction, visible light; cation transport; cellular response to anoxia; calcium ion transmembrane transport; response to light stimulus; calcium-mediated signaling	-1.55418	0.000521947
DS10_00008644	FBgn0037874	Tctp	calcium ion binding; guanyl-nucleotide exchange factor activity	positive regulation of multicellular organism growth; positive regulation of cell size; positive regulation of histone phosphorylation; double-strand break repair; cellular response to gamma radiation; intra-S DNA damage checkpoint; mitotic G2 DNA damage checkpoint	-1.55514	0.000521947
DS10_00004959	FBgn0030105	CG15369	cysteine-type endopeptidase inhibitor activity	unknown	-1.55523	0.000521947
DS10_00005662	FBgn0050503	CG30503	calcium ion binding; phospholipase A2 activity	phospholipid metabolic process; lipid catabolic process	-1.55783	0.000521947
DS10_00000767	FBgn0031360	CG31937	oxidoreductase activity, acting on the CH-OH group of donors, NAD or NADP as acceptor	metabolic process	-1.56472	0.000521947
DS10_00003111	FBgn0261362	PPO1	catechol oxidase activity; dopamine monooxygenase activity; monophenol monooxygenase activity; L-DOPA monooxygenase activity	dopamine metabolic process; defense response to fungus; response to wounding; hemolymph coagulation; melanotic encapsulation of foreign target; defense response to Gram-positive bacterium; melanization defense response; wound healing; scab formation	-1.5648	0.000521947
DS10_00008766	FBgn0038398	sxe2	carboxylic ester hydrolase activity; phospholipase activity	lipid catabolic process	-1.56489	0.000521947
DS10_00002842	FBgn0033543	CG12338	D-aspartate oxidase activity	oxidation-reduction process	-1.56748	0.000521947
DS10_00012546	FBgn0038516	P5cr-2	pyrroline-5-carboxylate reductase activity	proline biosynthetic process; oxidation-reduction process	-1.5675	0.000521947
DS10_00008224	FBgn0030756	CG9903	bile acid:sodium symporter activity	unknown	-1.57322	0.00317098
DS10_00010653	FBgn0037553	CG18249	unknown	unknown	-1.57476	0.000521947
DS10_00002986	FBgn0085453	CG34424	5-formyltetrahydrofolate cyclo-ligase activity	unknown	-1.57517	0.000521947
DS10_00006886	FBgn0030251	CG2145	RNA binding; endoribonuclease activity	RNA phosphodiester bond hydrolysis, endonucleolytic	-1.5837	0.000521947
DS10_00002582	FBgn0053964	CG33964	unknown	unknown	-1.58383	0.000521947
DS10_00000519	FBgn0032615	CG6012	oxidoreductase activity, acting on the CH-OH group of donors, NAD or NADP as acceptor	metabolic process	-1.58386	0.000521947
DS10_00002643	FBgn0053503	Cyp12d1-d	oxidoreductase activity, acting on paired donors, with incorporation or reduction of molecular oxygen; 1-alpha,25-dihydroxyvitamin D3 24-hydroxylase activity; iron ion binding; electron carrier activity; heme binding	response to insecticide; oxidation-reduction process; response to DDT	-1.58659	0.000521947
DS10_00005661	FBgn0033170	sPLA2	calcium ion binding; calcium-dependent phospholipase A2 activity; phospholipase A2 activity	phospholipid metabolic process; lipid catabolic process	-1.58902	0.000521947
DS10_00006102	FBgn0052792	ppk8	sodium channel activity	sodium ion transport	-1.59736	0.000521947
DS10_00011463	FBgn0039800	Npc2g	sterol binding	hemolymph coagulation; mesoderm development; sterol transport	-1.59755	0.000521947
DS10_00004647	FBgn0040340	TRAM	unknown	phagocytosis; SRP-dependent cotranslational protein targeting to membrane	-1.60184	0.000521947
DS10_00001840	FBgn0032287	CG6415	aminomethyltransferase activity	glycine catabolic process	-1.60314	0.000521947
DS10_00009067	FBgn0043783	CG32444	carbohydrate binding; aldose 1-epimerase activity	hexose metabolic process	-1.60325	0.000521947
DS10_00012158	FBgn0026563	CG1979	unknown	unknown	-1.60787	0.000521947
DS10_00006272	FBgn0030588	CG9521	flavin adenine dinucleotide binding; oxidoreductase activity; choline dehydrogenase activity	oxidation-reduction process; ecdysteroid metabolic process	-1.60832	0.000521947
DS10_00003751	FBgn0035911	CG6638	flavin adenine dinucleotide binding; isovaleryl-CoA dehydrogenase activity	leucine catabolic process; oxidation-reduction process	-1.61226	0.000521947
DS10_00013303	FBgn0026418	Hsc70Cb	chaperone binding	protein folding	-1.61493	0.000521947
DS10_00008005	FBgn0264393	CG43841	unknown	unknown	-1.62737	0.0109355
DS10_00003379	FBgn0033440	CG10459	receptor binding	negative regulation of transforming growth factor beta receptor signaling pathway	-1.62855	0.000521947
DS10_00006011	FBgn0011770	Gip	hydroxypyruvate isomerase activity	glyoxylate metabolic process	-1.6287	0.000521947
DS10_00004574	FBgn0030880	CG6788	unknown	cell adhesion	-1.63335	0.019694
DS10_00000591	FBgn0031469	CG18558	transferase activity, transferring glycosyl groups	unknown	-1.63555	0.000521947
DS10_00002385	FBgn0033981	Cyp6a21	electron carrier activity; heme binding; iron ion binding; oxidoreductase activity, acting on paired donors, with incorporation or reduction of molecular oxygen	oxidation-reduction process	-1.63983	0.000521947
DS10_00003541	FBgn0034200	CG11395	cytokine activity	signal transduction	-1.64822	0.000521947
DS10_00001045	FBgn0032904	Mtp	triglyceride binding; phosphatidylcholine transporter activity	dendrite morphogenesis; lumen formation, open tracheal system; synaptic target recognition; triglyceride metabolic process; lipoprotein metabolic process; lipid transport	-1.65722	0.000521947
DS10_00006251	FBgn0030612	CG5599	dihydrolipoamide branched chain acyltransferase activity	phagocytosis; tricarboxylic acid cycle	-1.65934	0.000521947
DS10_00006829	FBgn0040069	vanin-like	pantetheine hydrolase activity	nitrogen compound metabolic process	-1.67397	0.000521947
DS10_00001452	FBgn0031860	CG11236	D-aspartate oxidase activity	oxidation-reduction process	-1.68432	0.000521947
DS10_00009995	FBgn0038299	Spn88Eb	serine-type endopeptidase inhibitor activity	negative regulation of proteolysis; chaeta development; negative regulation of endopeptidase activity; regulation of proteolysis	-1.68713	0.000521947
DS10_00010584	FBgn0011722	Tig	integrin binding	phagocytosis; cell adhesion mediated by integrin; cell-substrate adhesion; substrate adhesion-dependent cell spreading; axon guidance; regulation of cell adhesion mediated by integrin	-1.69059	0.000521947
DS10_00001002	FBgn0032820	fbp	fructose 1,6-bisphosphate 1-phosphatase activity	carbohydrate metabolic process	-1.69498	0.000521947
DS10_00012799	FBgn0085320	CG34291	unknown	unknown	-1.70009	0.000521947
DS10_00012537	FBgn0038631	CG7695	unknown	unknown	-1.70168	0.000521947
DS10_00008292					-1.70362	0.000521947
DS10_00011233	FBgn0013949	Elal	unknown	response to nicotine	-1.70703	0.000521947
DS10_00000924	FBgn0051780	CG31780	serine-type peptidase activity; serine-type endopeptidase activity	proteolysis	-1.71115	0.000521947
DS10_00006475	FBgn0030880	CG6788	unknown	cell adhesion	-1.72021	0.000521947
DS10_00009421	FBgn0037727	CG8358	metalloendopeptidase activity	proteolysis	-1.72409	0.000521947
DS10_00013208	FBgn0038897	CG5849	aminopeptidase activity; zinc ion binding; metallopeptidase activity	proteolysis	-1.73621	0.000521947
DS10_00003495	FBgn0263999	CG43742	unknown	unknown	-1.74166	0.000521947
DS10_00007221	FBgn0010387	Dbi	fatty-acyl-CoA binding; diazepam binding; enzyme inhibitor activity	cellular acyl-CoA homeostasis	-1.74312	0.000521947
DS10_00002210	FBgn0027073	CG4302	UDP-glycosyltransferase activity; glucuronosyltransferase activity	metabolic process	-1.75289	0.000521947
DS10_00003540	FBgn0034198	CG11400	unknown	unknown	-1.7636	0.000521947
DS10_00005578	FBgn0033079	Fmo-2	monooxygenase activity; flavin adenine dinucleotide binding; NADP binding; N,N-dimethylaniline monooxygenase activity	oxidation-reduction process	-1.76475	0.000521947
DS10_00005565	FBgn0033888	CG18568	unknown	unknown	-1.76498	0.0371336
DS10_00006885	FBgn0003965	v	tryptophan 2,3-dioxygenase activity; heme binding	compound eye pigmentation; tryptophan catabolic process to acetyl-CoA; tryptophan catabolic process to kynurenine; ommochrome biosynthetic process; tryptophan catabolic process; positive regulation of neuron death; kynurenine metabolic process	-1.78041	0.000521947
DS10_00013396					-1.78107	0.000521947
DS10_00006431	FBgn0085520	CR40801	phosphoribosylaminoimidazolesuccinocarboxamide synthase activity	purine nucleotide biosynthetic process	-1.78302	0.000521947
DS10_00007591	FBgn0037222	CG14642	serine-type endopeptidase activity	proteolysis	-1.78363	0.0348253
DS10_00012786	FBgn0038795	CG4335	L-ascorbic acid binding; trimethyllysine dioxygenase activity; iron ion binding; gamma-butyrobetaine dioxygenase activity	carnitine biosynthetic process; oxidation-reduction process	-1.78981	0.000521947
DS10_00008000	FBgn0259716	CG42370	metalloendopeptidase activity	proteolysis	-1.79019	0.000521947
DS10_00009568	FBgn0034221	CG10764	serine-type endopeptidase activity	proteolysis; negative regulation of hemocyte proliferation	-1.79707	0.000521947
DS10_00000329	FBgn0264979	CG4267	lipase activity; carboxylic ester hydrolase activity	lipid catabolic process	-1.80269	0.000521947
DS10_00005566	FBgn0033887	St4	sulfotransferase activity	xenobiotic metabolic process; sulfation	-1.80509	0.000521947
DS10_00003215	FBgn0053458	CG33458	serine-type endopeptidase activity	proteolysis	-1.81139	0.00611306
DS10_00004798	FBgn0030993	Mec2	protein binding	nephrocyte filtration	-1.81408	0.000521947
DS10_00012330	FBgn0260027	CG42495	unknown	unknown	-1.81696	0.0141762
DS10_00007768	FBgn0260795	NaPi-III	sodium-dependent phosphate transmembrane transporter activity; inorganic phosphate transmembrane transporter activity; phosphate ion transmembrane transporter activity	sodium-dependent phosphate transport	-1.81727	0.00506122
DS10_00011232	FBgn0039238	CG7016	unknown	unknown	-1.81828	0.0273443
DS10_00000162	FBgn0000056	Adhr	alcohol dehydrogenase (NAD) activity	oxidation-reduction process	-1.83251	0.000521947
DS10_00002353	FBgn0050148	CG30148	unknown	unknown	-1.83686	0.000521947
DS10_00004434	FBgn0035290	dsb	scavenger receptor activity	cell adhesion; defense response; phagosome maturation	-1.8432	0.000521947
DS10_00007600	FBgn0037230	CG9780	metalloendopeptidase activity	proteolysis	-1.84669	0.000521947
DS10_00013331					-1.84868	0.000521947
DS10_00001038	FBgn0031389	CG4259	unknown	unknown	-1.85611	0.000521947
DS10_00007068	FBgn0087002	Rfabg	microtubule binding; fatty acid binding; receptor binding; structural molecule activity; retinol binding; retinoid binding; heme binding; lipid transporter activity	lipid transport; Wnt signaling pathway; smoothened signaling pathway; transport	-1.86055	0.000521947
DS10_00004705	FBgn0040398	CG14629	unknown	unknown	-1.86187	0.000521947
DS10_00000840					-1.87178	0.0200954
DS10_00002388	FBgn0013773	Cyp6a22	oxidoreductase activity, acting on paired donors, with incorporation or reduction of molecular oxygen; electron carrier activity; heme binding; iron ion binding	oxidation-reduction process	-1.8806	0.000521947
DS10_00006193	FBgn0052573	CG32573	unknown	unknown	-1.88593	0.000521947
DS10_00005606	FBgn0085244	CG34215	unknown	unknown	-1.88861	0.000521947
DS10_00001278	FBgn0032773	fon	unknown	metamorphosis; hemolymph coagulation	-1.89651	0.000521947
DS10_00013209	FBgn0038897	CG5849	aminopeptidase activity; zinc ion binding; metallopeptidase activity	proteolysis	-1.90226	0.0367986
DS10_00001512	FBgn0031913	CG5958	transporter activity; retinal binding	transport	-1.90345	0.000521947
DS10_00007855	FBgn0052268	Drsl6	unknown	defense response to fungus; defense response	-1.90739	0.000521947
DS10_00011051	FBgn0038746	Surf6	nucleic acid binding	ribosome biogenesis; neurogenesis	-1.91496	0.00177451
DS10_00006145	FBgn0032076	CG9510	argininosuccinate lyase activity	arginine biosynthetic process via ornithine	-1.93062	0.000521947
DS10_00003283	FBgn0034151	CG15617	unknown	unknown	-1.93272	0.000521947
DS10_00013445					-1.94254	0.000521947
DS10_00005038	FBgn0014031	Spat	pyridoxal phosphate binding; alanine-glyoxylate transaminase activity; serine-pyruvate transaminase activity	glyoxylate catabolic process	-1.94542	0.000521947
DS10_00010809	FBgn0038865	cDIP	unknown	unknown	-1.95069	0.000521947
DS10_00011384					-1.97217	0.033436
DS10_00006223	FBgn0014455	Ahcy13	adenosylhomocysteinase activity	one-carbon metabolic process	-1.98906	0.000521947
DS10_00009057	FBgn0038865	cDIP	unknown	unknown	-1.99181	0.000521947
DS10_00004123	FBgn0036277	CG10418	unknown	mRNA splicing, via spliceosome; neurogenesis; regulation of alternative mRNA splicing, via spliceosome	-2.03137	0.00317098
DS10_00005787	FBgn0034390	CG15093	3-hydroxyisobutyrate dehydrogenase activity; NAD binding; phosphogluconate dehydrogenase (decarboxylating) activity	cellular amino acid metabolic process; oxidation-reduction process	-2.03731	0.000521947
DS10_00010335					-2.03839	0.000521947
DS10_00001429	FBgn0031877	CG10399	hydroxymethylglutaryl-CoA lyase activity	leucine metabolic process	-2.05492	0.00412883
DS10_00001970	FBgn0032387	CG16965	alpha,alpha-trehalase activity	carbohydrate metabolic process	-2.05727	0.000521947
DS10_00006846	FBgn0030041	CG12116	sepiapterin reductase activity	metabolic process	-2.05841	0.000521947
DS10_00011223	FBgn0038277	RpS5b	structural constituent of ribosome; RNA binding	translation; neurogenesis	-2.06105	0.0148157
DS10_00013346	FBgn0036765	CG7408	N-acetylgalactosamine-4-sulfatase activity	defense response to bacterium; metabolic process	-2.07709	0.000521947
DS10_00010732	FBgn0262808	CG43179	unknown	unknown	-2.07934	0.000521947
DS10_00000518	FBgn0032613	CG13283	metalloendopeptidase activity	proteolysis	-2.08325	0.000521947
DS10_00002806	FBgn0026403	Ndg	calcium ion binding	cell-matrix adhesion	-2.08392	0.000521947
DS10_00002110	FBgn0034741	CG4269	unknown	unknown	-2.09647	0.00831326
DS10_00000628	FBgn0031804	CG9500	unknown	unknown	-2.10516	0.000521947
DS10_00008208	FBgn0029831	CG5966	lipase activity; carboxylic ester hydrolase activity	imaginal disc-derived wing morphogenesis; lipid catabolic process	-2.10574	0.000521947
DS10_00007877					-2.11048	0.00177451
DS10_00005550	FBgn0034045	CG8249	glucose transmembrane transporter activity	transmembrane transport	-2.11105	0.000521947
DS10_00005541					-2.11617	0.000521947
DS10_00013527	FBgn0020506	Amyrel	alpha-amylase activity; oligo-1,6-glucosidase activity; cation binding; catalytic activity	carbohydrate metabolic process	-2.13308	0.000521947
DS10_00003095	FBgn0034276	Sardh	sarcosine dehydrogenase activity	oxidation-reduction process; S-adenosylmethionine cycle; sarcosine catabolic process	-2.1375	0.000521947
DS10_00009562	FBgn0051016	CG31016	oxidoreductase activity, acting on single donors with incorporation of molecular oxygen, incorporation of two atoms of oxygen; procollagen-proline 4-dioxygenase activity; L-ascorbic acid binding; iron ion binding	peptidyl-proline hydroxylation to 4-hydroxy-L-proline; oxidation-reduction process; multicellular organism reproduction	-2.13984	0.000521947
DS10_00002240	FBgn0050091	CG30091	serine-type endopeptidase activity; serine-type peptidase activity	proteolysis	-2.14951	0.00585171
DS10_00010605	FBgn0039024	CG4721	metalloendopeptidase activity	compound eye morphogenesis; proteolysis	-2.15021	0.000521947
DS10_00001348	FBgn0032945	CG8665	oxidoreductase activity, acting on the aldehyde or oxo group of donors, NAD or NADP as acceptor; methyltransferase activity; formyltetrahydrofolate dehydrogenase activity; hydroxymethyl-, formyl- and related transferase activity	oxidation-reduction process; 10-formyltetrahydrofolate catabolic process; one-carbon metabolic process; biosynthetic process	-2.15488	0.000521947
DS10_00011607	FBgn0020385	pug	methenyltetrahydrofolate cyclohydrolase activity; methylenetetrahydrofolate dehydrogenase (NADP+) activity; formate-tetrahydrofolate ligase activity; ATP binding	one-carbon metabolic process; folic acid-containing compound biosynthetic process; oxidation-reduction process	-2.1622	0.000521947
DS10_00011763	FBgn0046876	Obp83ef	odorant binding	sensory perception of chemical stimulus	-2.16452	0.000521947
DS10_00011471	FBgn0036752	Adgf-A	growth factor activity; adenosine deaminase activity	cellular response to sucrose starvation; adenosine catabolic process; larval lymph gland hemopoiesis; inosine biosynthetic process; regulation of carbohydrate metabolic process; hemocyte differentiation; cell proliferation; hypoxanthine salvage	-2.17382	0.000521947
DS10_00003612	FBgn0035089	Phk-3	protein kinase activity; protein serine/threonine kinase activity; diacylglycerol binding	terminal region determination; protein phosphorylation; response to bacterium; metamorphosis	-2.17461	0.000521947
DS10_00008651	FBgn0027584	CG4757	carboxylic ester hydrolase activity	unknown	-2.17483	0.000521947
DS10_00000482	FBgn0040099	lectin-28C	carbohydrate binding; galactose binding	unknown	-2.2031	0.000521947
DS10_00000925	FBgn0028517	CG18478	unknown	unknown	-2.21589	0.000521947
DS10_00007854	FBgn0052282	Drsl4	unknown	defense response to fungus; defense response	-2.24155	0.000521947
DS10_00006947	FBgn0011761	dhd	protein disulfide oxidoreductase activity; disulfide oxidoreductase activity	head development; female meiotic division; cellular response to DNA damage stimulus; cell redox homeostasis; glycerol ether metabolic process	-2.26127	0.00727686
DS10_00006144	FBgn0032075	Tsp29Fb	unknown	unknown	-2.26139	0.000521947
[truncated: 94 more rows]
